# Supplementary material for: Deep sampling of Hawaiian Caenorhabditis elegans reveals high genetic diversity and admixture with global populations
Source: eLife. 2019 Dec 3;8:e50465. doi: 10.7554/eLife.50465 (PMC6927746; doi:10.7554/eLife.50465)
Supplement: Figure 1—source data 1. — The c_label column indicates the unique ID for each sample collected. The collection_type column indicates which collection class into which the sample was placed. The island column indicates which island from which the sample was collected. The PCR_positive column contains a 0 for samples that had a PCR product with the Rhabditid primers but did not have PCR product with the ITS2 primers. The worms_on_sample column is ‘Yes’ if worms were observed on the collection plate, ‘No’ if they were not observed, or ‘Tracks’ if we only saw tracks on the plate. Longitude and Latitude columns indicate the GPS position of the sample. The multiple_type column is ‘no’ if only one collection_type was observed for the c_label and ‘yes’ if more than one collection type was observed. (Used to generate Figure 1A–F). [file elife-50465-fig1-data1.csv]

c_label	collection_type	island	species_id	pcr_positive	worms_on_sample	longitude	latitude	multiple_type
C-0003	No Nematode	Oahu	NA	NA	No	-157.724325	21.306158	no
C-0005	No Nematode	Oahu	NA	NA	No	-157.724275	21.307294	no
C-0010	No Nematode	Oahu	NA	NA	No	-157.722608	21.308633	no
C-0011	No Nematode	Oahu	NA	NA	No	-157.722578	21.307575	no
C-0013	No Nematode	Oahu	NA	NA	No	-157.721008	21.309486	no
C-0017	No Nematode	Oahu	NA	NA	No	-157.722581	21.314208	no
C-0018	No Nematode	Oahu	NA	NA	No	-157.723625	21.318233	no
C-0019	No Nematode	Oahu	NA	NA	No	-157.723114	21.320464	no
C-0020	No Nematode	Oahu	NA	NA	No	-157.723381	21.315164	no
C-0023	No Nematode	Oahu	NA	NA	No	-157.721069	21.311078	no
C-0024	No Nematode	Oahu	NA	NA	No	-157.781353	21.364092	no
C-0031	No Nematode	Oahu	NA	NA	No	-157.80604400000001	21.385858	no
C-0033	No Nematode	Oahu	NA	NA	No	-157.806431	21.385447	no
C-0035	No Nematode	Oahu	NA	NA	No	-157.803261	21.386431	no
C-0042	No Nematode	Oahu	NA	NA	No	-157.856792	21.315672	no
C-0044	No Nematode	Oahu	NA	NA	No	-157.80075	21.333839	no
C-0054	No Nematode	Oahu	NA	NA	No	-157.808464	21.353181	no
C-0060	No Nematode	Oahu	NA	NA	No	-157.799472	21.341519	no
C-0064	No Nematode	Oahu	NA	NA	No	-157.806275	21.350156	no
C-0067	No Nematode	Oahu	NA	NA	No	-157.805486	21.3487	no
C-0069	No Nematode	Oahu	NA	NA	No	-157.806331	21.350806	no
C-0074	No Nematode	Oahu	NA	NA	No	-157.8101	21.354156	no
C-0079	No Nematode	Oahu	NA	NA	No	-157.780628	21.362875	no
C-0082	No Nematode	Oahu	NA	NA	No	-158.017478	21.502681	no
C-0083	No Nematode	Oahu	NA	NA	No	-158.016658	21.503153	no
C-0086	No Nematode	Oahu	NA	NA	No	-158.017994	21.503111	no
C-0091	No Nematode	Oahu	NA	NA	No	-158.017917	21.503139	no
C-0099	No Nematode	Oahu	NA	NA	No	-157.857072	21.315656	no
C-0100	No Nematode	Oahu	NA	NA	No	-158.017933	21.503017	no
C-0101	No Nematode	Kauai	NA	NA	No	-159.617039	22.152778	no
C-0102	No Nematode	Kauai	NA	NA	No	-159.617561	22.154833	no
C-0103	No Nematode	Kauai	NA	NA	No	-159.617533	22.154844	no
C-0104	No Nematode	Kauai	NA	NA	No	-159.593858	22.195653	no
C-0105	No Nematode	Kauai	NA	NA	No	-159.594075	22.188428	no
C-0108	No Nematode	Kauai	NA	NA	No	-159.594275	22.191953	no
C-0111	No Nematode	Kauai	NA	NA	No	-159.594789	22.198514	no
C-0115	No Nematode	Kauai	NA	NA	No	-159.597183	22.207175	no
C-0116	No Nematode	Kauai	NA	NA	No	-159.597225	22.207206	no
C-0118	No Nematode	Kauai	NA	NA	No	-159.595936	22.211186	no
C-0120	No Nematode	Kauai	NA	NA	No	-159.587769	22.215311	no
C-0121	No Nematode	Kauai	NA	NA	No	-159.587106	22.217619	no
C-0126	No Nematode	Kauai	NA	NA	No	-159.664444	22.121964	no
C-0127	No Nematode	Kauai	NA	NA	No	-159.664386	22.121817	no
C-0128	No Nematode	Kauai	NA	NA	No	-159.664467	22.121947	no
C-0130	No Nematode	Kauai	NA	NA	No	-159.615089	22.151486	no
C-0131	No Nematode	Kauai	NA	NA	No	-159.622742	22.149989	no
C-0132	No Nematode	Kauai	NA	NA	No	-159.6372	22.150097	no
C-0133	No Nematode	Kauai	NA	NA	No	-159.619542	22.153286	no
C-0134	No Nematode	Kauai	NA	NA	No	-159.615233	22.151994	no
C-0135	No Nematode	Kauai	NA	NA	No	-159.622492	22.150256	no
C-0136	No Nematode	Kauai	NA	NA	No	-159.616522	22.147131	no
C-0137	No Nematode	Kauai	NA	NA	No	-159.616339	22.148314	no
C-0140	No Nematode	Kauai	NA	NA	No	-159.613314	22.146942	no
C-0141	No Nematode	Kauai	NA	NA	No	-159.609069	22.147194	no
C-0142	No Nematode	Kauai	NA	NA	No	-159.608128	22.147297	no
C-0144	No Nematode	Kauai	NA	NA	No	-159.615575	22.149286	no
C-0146	No Nematode	Kauai	NA	NA	No	-159.621833	22.151181	no
C-0148	No Nematode	Kauai	NA	NA	No	-159.627419	22.148386	no
C-0150	No Nematode	Kauai	NA	NA	No	-159.664386	22.121875	no
C-0153	No Nematode	Kauai	NA	NA	No	-159.600086	22.152175	no
C-0155	No Nematode	Kauai	NA	NA	No	-159.646003	22.145592	no
C-0159	No Nematode	Kauai	NA	NA	No	-159.6728785	22.02581977	no
C-0160	No Nematode	Kauai	NA	NA	No	-159.601736	22.150972	no
C-0161	No Nematode	Kauai	NA	NA	No	-159.604289	22.148664	no
C-0166	No Nematode	Kauai	NA	NA	No	-159.604775	22.148064	no
C-0167	No Nematode	Kauai	NA	NA	No	-159.608361	22.147378	no
C-0168	No Nematode	Kauai	NA	NA	No	-159.609392	22.1471	no
C-0174	No Nematode	Kauai	NA	NA	No	-159.615767	22.149047	no
C-0175	No Nematode	Kauai	NA	NA	No	-159.6152487	22.14965518	no
C-0176	No Nematode	Kauai	NA	NA	No	-159.593711	22.195997	no
C-0177	No Nematode	Kauai	NA	NA	No	-159.594025	22.188419	no
C-0179	No Nematode	Kauai	NA	NA	No	-159.628947	22.148514	no
C-0183	No Nematode	Kauai	NA	NA	No	-159.588044	22.216108	no
C-0184	No Nematode	Kauai	NA	NA	No	-159.589864	22.214086000000002	no
C-0187	No Nematode	Kauai	NA	NA	No	-159.592897	22.211747	no
C-0193	No Nematode	Kauai	NA	NA	No	-159.63105	22.147853	no
C-0194	No Nematode	Kauai	NA	NA	No	-159.593669	22.1959	no
C-0196	No Nematode	Kauai	NA	NA	No	-159.594958	22.200444	no
C-0197	No Nematode	Kauai	NA	NA	No	-159.595942	22.203128	no
C-0200	No Nematode	Kauai	NA	NA	No	-159.584811	22.219217	no
C-0201	No Nematode	Kauai	NA	NA	No	-159.584769	22.219175	no
C-0203	No Nematode	Kauai	NA	NA	No	-159.587789	22.215442	no
C-0205	No Nematode	Kauai	NA	NA	No	-159.592808	22.211811	no
C-0206	No Nematode	Kauai	NA	NA	No	-159.596422	22.210017	no
C-0208	No Nematode	Kauai	NA	NA	No	-159.597425	22.207722	no
C-0209	No Nematode	Kauai	NA	NA	No	-159.597442	22.206228	no
C-0210	No Nematode	Kauai	NA	NA	No	-159.596519	22.20465	no
C-0212	No Nematode	Kauai	NA	NA	No	-159.619678	22.153225	no
C-0213	No Nematode	Kauai	NA	NA	No	-159.6306944	22.1479449	no
C-0214	No Nematode	Kauai	NA	NA	No	-159.621175	22.151697	no
C-0215	No Nematode	Kauai	NA	NA	No	-159.593939	22.190778	no
C-0219	No Nematode	Kauai	NA	NA	No	-159.6217	22.151119	no
C-0220	No Nematode	Kauai	NA	NA	No	-159.594708	22.198578	no
C-0222	No Nematode	Kauai	NA	NA	No	-159.593681	22.193964	no
C-0226	No Nematode	Kauai	NA	NA	No	-159.6239042	22.15699653	no
C-0227	No Nematode	Kauai	NA	NA	No	-159.6239042	22.15699653	no
C-0228	No Nematode	Kauai	NA	NA	No	-159.641155	22.133923	no
C-0234	No Nematode	Kauai	NA	NA	No	-159.6399866	22.13326248	no
C-0237	No Nematode	Kauai	NA	NA	No	-159.628303	21.987369	no
C-0241	No Nematode	Kauai	NA	NA	No	-159.657766	22.13017836	no
C-0243	No Nematode	Kauai	NA	NA	No	-159.670761	22.113939	no
C-0244	No Nematode	Kauai	NA	NA	No	-159.665781	22.120075	no
C-0246	No Nematode	Kauai	NA	NA	No	-159.6582361	22.12957813	no
C-0248	No Nematode	Kauai	NA	NA	No	-159.644767	22.150661	no
C-0249	No Nematode	Kauai	NA	NA	No	-159.651317	22.140033	no
C-0250	No Nematode	Kauai	NA	NA	No	-159.64475	22.150686	no
C-0252	No Nematode	Kauai	NA	NA	No	-159.422264	22.076797	no
C-0254	No Nematode	Kauai	NA	NA	No	-159.421553	22.075475	no
C-0258	No Nematode	Kauai	NA	NA	No	-159.422911	22.078806	no
C-0267	No Nematode	Kauai	NA	NA	No	-159.375597	22.100683	no
C-0278	No Nematode	Kauai	NA	NA	No	-159.386714	22.102517	no
C-0279	No Nematode	Kauai	NA	NA	No	-159.386303	22.102336	no
C-0294	No Nematode	Kauai	NA	NA	No	-159.426028	22.081625	no
C-0299	No Nematode	Kauai	NA	NA	No	-159.425992	22.08165	no
C-0303	No Nematode	Maui	NA	NA	No	-156.534836	20.950294	no
C-0305	No Nematode	Kauai	NA	NA	No	-159.472944	22.201819	no
C-0306	No Nematode	Kauai	NA	NA	No	-159.475231	22.199281	no
C-0310	No Nematode	Kauai	NA	NA	No	-159.475622	22.19905	no
C-0311	No Nematode	Maui	NA	NA	No	-156.535222	20.949369	no
C-0313	No Nematode	Kauai	NA	NA	No	-159.473428	22.201731	no
C-0315	No Nematode	Maui	NA	NA	No	-156.53525	20.949458	no
C-0318	No Nematode	Kauai	NA	NA	No	-159.476633	22.198506	no
C-0319	No Nematode	Maui	NA	NA	No	-156.535258	20.949322	no
C-0321	No Nematode	Kauai	NA	NA	No	-159.473281	22.201853	no
C-0322	No Nematode	Kauai	NA	NA	No	-159.476922	22.198364	no
C-0323	No Nematode	Maui	NA	NA	No	-156.535181	20.949264	no
C-0325	No Nematode	Kauai	NA	NA	No	-159.474025	22.201458	no
C-0326	No Nematode	Kauai	NA	NA	No	-159.4769475	22.1977058	no
C-0328	No Nematode	Maui	NA	NA	No	-156.334481	20.672561	no
C-0329	No Nematode	Kauai	NA	NA	No	-159.474047	22.201508	no
C-0330	No Nematode	Kauai	NA	NA	No	-159.477197	22.198133	no
C-0334	No Nematode	Kauai	NA	NA	No	-159.47735	22.198253	no
C-0335	No Nematode	Maui	NA	NA	No	-156.535347	20.949575	no
C-0338	No Nematode	Kauai	NA	NA	No	-159.477256	22.198564	no
C-0339	No Nematode	Maui	NA	NA	No	-156.535883	20.94872137	no
C-0341	No Nematode	Kauai	NA	NA	No	-159.474814	22.200528	no
C-0344	No Nematode	Maui	NA	NA	No	-156.337161	20.669839	no
C-0345	No Nematode	Kauai	NA	NA	No	-159.474839	22.200406	no
C-0346	No Nematode	Maui	NA	NA	No	-156.5453	20.881058	no
C-0348	No Nematode	Maui	NA	NA	No	-156.337236	20.669414	no
C-0349	No Nematode	Kauai	NA	NA	No	-159.47495	22.200214	no
C-0350	No Nematode	Maui	NA	NA	No	-156.533232	20.951985	no
C-0353	No Nematode	Kauai	NA	NA	No	-159.474708	22.199775	no
C-0356	No Nematode	Maui	NA	NA	No	-156.329594	20.681069	no
C-0357	No Nematode	Kauai	NA	NA	No	-159.474656	22.199572	no
C-0358	No Nematode	Maui	NA	NA	No	-156.534407	20.951076	no
C-0362	No Nematode	Kauai	NA	NA	No	-159.6577895	22.13011428	no
C-0363	No Nematode	Kauai	NA	NA	No	-159.660433	22.131558	no
C-0366	No Nematode	Kauai	NA	NA	No	-159.6718773	22.1144129	no
C-0367	No Nematode	Kauai	NA	NA	No	-159.660478	22.131542	no
C-0369	No Nematode	Maui	NA	NA	No	-156.332969	20.6738	no
C-0370	No Nematode	Kauai	NA	NA	No	-159.6716998	22.1145742	no
C-0371	No Nematode	Kauai	NA	NA	No	-159.660511	22.131447	no
C-0374	No Nematode	Kauai	NA	NA	No	-159.6716988	22.1150324	no
C-0375	No Nematode	Kauai	NA	NA	No	-159.6604613	22.1314956	no
C-0377	No Nematode	Maui	NA	NA	No	-156.332497	20.673239	no
C-0378	No Nematode	Kauai	NA	NA	No	-159.664014	22.134183	no
C-0382	No Nematode	Kauai	NA	NA	No	-159.6718528	22.1155139	no
C-0383	No Nematode	Kauai	NA	NA	No	-159.660447	22.131669	no
C-0386	No Nematode	Kauai	NA	NA	No	-159.6718576	22.1143876	no
C-0387	No Nematode	Kauai	NA	NA	No	-159.660856	22.133317	no
C-0391	No Nematode	Kauai	NA	NA	No	-159.660094	22.132169	no
C-0395	No Nematode	Kauai	NA	NA	No	-159.661356	22.133906	no
C-0396	No Nematode	Maui	NA	NA	No	-156.0967159	20.8073683	no
C-0398	No Nematode	Kauai	NA	NA	No	-159.6602421	22.13115619	no
C-0399	No Nematode	Kauai	NA	NA	No	-159.66215	22.133772	no
C-0402	No Nematode	Kauai	NA	NA	No	-159.660122	22.129553	no
C-0410	No Nematode	Kauai	NA	NA	No	-159.660286	22.13025	no
C-0413	No Nematode	Maui	NA	NA	No	-156.331653	20.676756	no
C-0414	No Nematode	Kauai	NA	NA	No	-159.660406	22.131561	no
C-0415	No Nematode	Maui	NA	NA	No	-156.009784	20.78249	no
C-0427	No Nematode	Kauai	NA	NA	No	-159.422453	22.077358	no
C-0434	No Nematode	Kauai	NA	NA	No	-159.427186	22.088803	no
C-0436	No Nematode	Kauai	NA	NA	No	-159.430589	22.090406	no
C-0438	No Nematode	Kauai	NA	NA	No	-159.425242	22.080664	no
C-0441	No Nematode	Kauai	NA	NA	No	-159.426094	22.081272	no
C-0443	No Nematode	Kauai	NA	NA	No	-159.426797	22.084394	no
C-0446	No Nematode	Kauai	NA	NA	No	-159.4153549	22.07342818	no
C-0452	No Nematode	Kauai	NA	NA	No	-159.663133	22.043475	no
C-0453	No Nematode	Kauai	NA	NA	No	-159.679911	22.026739	no
C-0454	No Nematode	Kauai	NA	NA	No	-159.674919	22.0298	no
C-0455	No Nematode	Kauai	NA	NA	No	-159.467992	21.931828	no
C-0457	No Nematode	Kauai	NA	NA	No	-159.674942	22.029775	no
C-0458	No Nematode	Kauai	NA	NA	No	-159.659317	22.118808	no
C-0461	No Nematode	Kauai	NA	NA	No	-159.657619	22.122519	no
C-0462	No Nematode	Kauai	NA	NA	No	-159.656808	22.122633	no
C-0464	No Nematode	Kauai	NA	NA	No	-159.656364	22.123478	no
C-0468	No Nematode	Kauai	NA	NA	No	-159.414397	22.074258	no
C-0472	No Nematode	Kauai	NA	NA	No	-159.619833	22.153172	no
C-0473	No Nematode	Kauai	NA	NA	No	-159.625544	22.148703	no
C-0474	No Nematode	Kauai	NA	NA	No	-159.619153	22.153892	no
C-0477	No Nematode	Kauai	NA	NA	No	-159.614978	22.150281	no
C-0478	No Nematode	Kauai	NA	NA	No	-159.626564	22.148244	no
C-0480	No Nematode	Kauai	NA	NA	No	-159.664469	22.121828	no
C-0481	No Nematode	Kauai	NA	NA	No	-159.640166	22.14763	no
C-0482	No Nematode	Kauai	NA	NA	No	-159.6399113	22.1469084	no
C-0483	No Nematode	Kauai	NA	NA	No	-159.641373	22.149137	no
C-0484	No Nematode	Kauai	NA	NA	No	-159.641378	22.149103	no
C-0494	No Nematode	Kauai	NA	NA	No	-159.641347	22.149134	no
C-0496	No Nematode	Kauai	NA	NA	No	-159.608839	22.147381	no
C-0497	No Nematode	Kauai	NA	NA	No	-159.61267	22.146757	no
C-0498	No Nematode	Kauai	NA	NA	No	-159.617546	22.147214	no
C-0499	No Nematode	Kauai	NA	NA	No	-159.6155513	22.1491967	no
C-0500	No Nematode	Kauai	NA	NA	No	-159.616875	22.152361	no
C-0503	No Nematode	Kauai	NA	NA	No	-159.625561	22.148761	no
C-0504	No Nematode	Kauai	NA	NA	No	-159.627723	22.148308	no
C-0505	No Nematode	Kauai	NA	NA	No	-159.6279999	22.14832755	no
C-0506	No Nematode	Kauai	NA	NA	No	-159.606147	22.147506	no
C-0507	No Nematode	Kauai	NA	NA	No	-159.608131	22.147303	no
C-0508	No Nematode	Kauai	NA	NA	No	-159.598953	22.153181	no
C-0510	No Nematode	Kauai	NA	NA	No	-159.67	22.115511	no
C-0511	No Nematode	Kauai	NA	NA	No	-159.648064	22.144058	no
C-0514	No Nematode	Kauai	NA	NA	No	-159.649133	22.140817	no
C-0515	No Nematode	Kauai	NA	NA	No	-159.669867	22.115422	no
C-0517	No Nematode	Kauai	NA	NA	No	-159.660397	22.132608	no
C-0518	No Nematode	Kauai	NA	NA	No	-159.660186	22.132272	no
C-0519	No Nematode	Kauai	NA	NA	No	-159.660439	22.131492	no
C-0521	No Nematode	Kauai	NA	NA	No	-159.6272109	22.148258	no
C-0530	No Nematode	Kauai	NA	NA	No	-159.608517	22.147428	no
C-0532	No Nematode	Kauai	NA	NA	No	-159.561089	21.900089	no
C-0535	No Nematode	Kauai	NA	NA	No	-159.660036	22.131989	no
C-0539	No Nematode	Kauai	NA	NA	No	-159.660617	22.132772	no
C-0540	No Nematode	Kauai	NA	NA	No	-159.660686	22.132761	no
C-0541	No Nematode	Kauai	NA	NA	No	-159.642844	22.137622	no
C-0542	No Nematode	Kauai	NA	NA	No	-159.6399011	22.1457871	no
C-0543	No Nematode	Kauai	NA	NA	No	-159.643478	22.137228	no
C-0547	No Nematode	Kauai	NA	NA	No	-159.657764	22.130136	no
C-0548	No Nematode	Kauai	NA	NA	No	-159.6632963	22.12497307	no
C-0550	No Nematode	Kauai	NA	NA	No	-159.413867	22.076328	no
C-0552	No Nematode	Kauai	NA	NA	No	-159.412692	22.081719	no
C-0553	No Nematode	Kauai	NA	NA	No	-159.413667	22.075069	no
C-0554	No Nematode	Kauai	NA	NA	No	-159.412764	22.084658	no
C-0556	No Nematode	Kauai	NA	NA	No	-159.412339	22.084003	no
C-0557	No Nematode	Kauai	NA	NA	No	-159.4126693	22.07822276	no
C-0559	No Nematode	Kauai	NA	NA	No	-159.412983	22.078697	no
C-0565	No Nematode	Kauai	NA	NA	No	-159.6417974	22.14295	no
C-0567	No Nematode	Kauai	NA	NA	No	-159.6644049	22.12187081	no
C-0568	No Nematode	Kauai	NA	NA	No	-159.664439	22.121875	no
C-0570	No Nematode	Kauai	NA	NA	No	-159.6235273	22.1495201	no
C-0571	No Nematode	Kauai	NA	NA	No	-159.62353	22.149479	no
C-0573	No Nematode	Kauai	NA	NA	No	-159.6212967	22.1514465	no
C-0574	No Nematode	Kauai	NA	NA	No	-159.6197055	22.1533803	no
C-0575	No Nematode	Kauai	NA	NA	No	-159.619179	22.154028	no
C-0577	No Nematode	Kauai	NA	NA	No	-159.618819	22.153873	no
C-0578	No Nematode	Kauai	NA	NA	No	-159.617266	22.1534567	no
C-0579	No Nematode	Kauai	NA	NA	No	-159.6459426	22.1510517	no
C-0581	No Nematode	Kauai	NA	NA	No	-159.6149992	22.1499761	no
C-0582	No Nematode	Kauai	NA	NA	No	-159.616589	22.148081	no
C-0583	No Nematode	Kauai	NA	NA	No	-159.6112	22.146186	no
C-0584	No Nematode	Kauai	NA	NA	No	-159.6044529	22.1482089	no
C-0585	No Nematode	Kauai	NA	NA	No	-159.600125	22.152461	no
C-0586	No Nematode	Kauai	NA	NA	No	-159.599392	22.154706	no
C-0587	No Nematode	Kauai	NA	NA	No	-159.664387	22.1219	no
C-0590	No Nematode	Kauai	NA	NA	No	-159.6644049	22.12187081	no
C-0591	No Nematode	Kauai	NA	NA	No	-159.661294	22.133733	no
C-0594	No Nematode	Kauai	NA	NA	No	-159.6621	22.133706	no
C-0595	No Nematode	Kauai	NA	NA	No	-159.662167	22.133764	no
C-0597	No Nematode	Kauai	NA	NA	No	-159.662922	22.134217	no
C-0598	No Nematode	Kauai	NA	NA	No	-159.663589	22.134256	no
C-0599	No Nematode	Kauai	NA	NA	No	-159.649411	22.141244	no
C-0605	No Nematode	Kauai	NA	NA	No	-159.6127	22.146669	no
C-0607	No Nematode	Kauai	NA	NA	No	-159.614975	22.150253	no
C-0609	No Nematode	Kauai	NA	NA	No	-159.664436	22.121864	no
C-0611	No Nematode	Kauai	NA	NA	No	-159.6643	22.121825	no
C-0612	No Nematode	Kauai	NA	NA	No	-159.664294	22.121761	no
C-0613	No Nematode	Kauai	NA	NA	No	-159.664458	22.121858	no
C-0615	No Nematode	Kauai	NA	NA	No	-159.664447	22.121931	no
C-0623	No Nematode	Molokai	NA	NA	No	-157.005031	21.176075	no
C-0625	No Nematode	Molokai	NA	NA	No	-157.006187	21.175444	no
C-0628	No Nematode	Molokai	NA	NA	No	-157.008131	21.175572	no
C-0631	No Nematode	Molokai	NA	NA	No	-157.008339	21.175453	no
C-0633	No Nematode	Molokai	NA	NA	No	-157.008131	21.175783	no
C-0642	No Nematode	Molokai	NA	NA	No	-157.0050491	21.17607655	no
C-0643	No Nematode	Molokai	NA	NA	No	-157.006269	21.175278	no
C-0654	No Nematode	Kauai	NA	NA	No	-159.660444	22.131578	no
C-0662	No Nematode	Kauai	NA	NA	No	-159.653297	22.142342	no
C-0665	No Nematode	Kauai	NA	NA	No	-159.655708	22.143836	no
C-0668	No Nematode	Kauai	NA	NA	No	-159.642553	22.129539	no
C-0669	No Nematode	Kauai	NA	NA	No	-159.642214	22.127189	no
C-0671	No Nematode	Kauai	NA	NA	No	-159.660194	22.130222	no
C-0673	No Nematode	Kauai	NA	NA	No	-159.661997	22.133714	no
C-0681	No Nematode	Kauai	NA	NA	No	-159.654969	22.124422	no
C-0684	No Nematode	Kauai	NA	NA	No	-159.655489	22.123967	no
C-0687	No Nematode	Kauai	NA	NA	No	-159.660297	22.131508	no
C-0692	No Nematode	Kauai	NA	NA	No	-159.66055	22.132619	no
C-0702	No Nematode	Kauai	NA	NA	No	-159.4175235	22.07134528	no
C-0708	No Nematode	Kauai	NA	NA	No	-159.66034204987838	22.131327595030427	no
C-0710	No Nematode	Kauai	NA	NA	No	-159.680144	22.118	no
C-0714	No Nematode	Kauai	NA	NA	No	-159.672739	22.110753	no
C-0716	No Nematode	Kauai	NA	NA	No	-159.672825	22.108214	no
C-0717	No Nematode	Kauai	NA	NA	No	-159.37909200000001	22.034486	no
C-0719	No Nematode	Kauai	NA	NA	No	-159.414567	22.070156	no
C-0722	No Nematode	Kauai	NA	NA	No	-159.660131	22.129594	no
C-0726	No Nematode	Kauai	NA	NA	No	-159.660228	22.130075	no
C-0729	No Nematode	Kauai	NA	NA	No	-159.6599895	22.13086433	no
C-0731	No Nematode	Kauai	NA	NA	No	-159.660483	22.131542	no
C-0733	No Nematode	Kauai	NA	NA	?	-159.652086	22.142203	no
C-0737	No Nematode	Kauai	NA	NA	No	-159.6577078	22.13008264	no
C-0738	No Nematode	Kauai	NA	NA	No	-159.661331	22.133928	no
C-0741	No Nematode	Maui	NA	NA	No	-156.456639	20.748408	no
C-0744	No Nematode	Kauai	NA	NA	No	-159.660375	22.131606	no
C-0745	No Nematode	Kauai	NA	NA	No	-159.661314	22.133914	no
C-0746	No Nematode	Kauai	NA	NA	No	-159.661331	22.133928	no
C-0747	No Nematode	Kauai	NA	NA	No	-159.660375	22.131606	no
C-0748	No Nematode	Maui	NA	NA	No	-156.520253	20.878897	no
C-0749	No Nematode	Kauai	NA	NA	No	-159.362844	21.950061	no
C-0752	No Nematode	Kauai	NA	NA	No	-159.650511	22.125469	no
C-0754	No Nematode	Molokai	NA	NA	No	-157.005236	21.177097	no
C-0761	No Nematode	Molokai	NA	NA	No	-157.005053	21.176421	no
C-0763	No Nematode	Molokai	NA	NA	No	-157.004993	21.176005	no
C-0766	No Nematode	Molokai	NA	NA	No	-157.005419	21.177119	no
C-0767	No Nematode	Molokai	NA	NA	No	-157.005953	21.175352	no
C-0777	No Nematode	Molokai	NA	NA	No	-157.00555	21.176969	no
C-0783	No Nematode	Kauai	NA	NA	No	-159.425981	22.081678	no
C-0786	No Nematode	Kauai	NA	NA	No	-159.422986	22.078722	no
C-0797	No Nematode	Kauai	NA	NA	No	-159.434047	22.092725	no
C-0804	No Nematode	Kauai	NA	NA	No	-159.6456000000848	22.15066865001401	no
C-0805	No Nematode	Kauai	NA	NA	No	-159.6455322	22.1508447	no
C-0806	No Nematode	Kauai	NA	NA	No	-159.6464265	22.15129598	no
C-0807	No Nematode	Kauai	NA	NA	No	-159.646475	22.151308	no
C-0809	No Nematode	Kauai	NA	NA	No	-159.641378	22.149061	no
C-0813	No Nematode	Kauai	NA	NA	No	-159.6427291	22.15087345	no
C-0815	No Nematode	Kauai	NA	NA	No	-159.641389	22.149119	no
C-0816	No Nematode	Kauai	NA	NA	No	-159.6409768	22.1485596	no
C-0818	No Nematode	Kauai	NA	NA	No	-159.641425	22.14915	no
C-0820	No Nematode	Kauai	NA	NA	No	-159.641375	22.149092	no
C-0821	No Nematode	Kauai	NA	NA	No	-159.641369	22.149078	no
C-0822	No Nematode	Kauai	NA	NA	No	-159.639882	22.146019	no
C-0823	No Nematode	Kauai	NA	NA	No	-159.6398939	22.1462255	no
C-0824	No Nematode	Kauai	NA	NA	No	-159.6456678	22.1504926	no
C-0825	No Nematode	Kauai	NA	NA	No	-159.6399157	22.1460336	no
C-0827	No Nematode	Kauai	NA	NA	No	-159.6404962	22.1433561	no
C-0828	No Nematode	Kauai	NA	NA	No	-159.640122	22.145192	no
C-0830	No Nematode	Kauai	NA	NA	No	-159.660553	22.132792	no
C-0834	No Nematode	Kauai	NA	NA	No	-159.651239	22.141631	no
C-0835	No Nematode	Kauai	NA	NA	No	-159.651753	22.141906	no
C-0836	No Nematode	Kauai	NA	NA	No	-159.652772	22.142044	no
C-0839	No Nematode	Kauai	NA	NA	No	-159.654475	22.143275	no
C-0842	No Nematode	Kauai	NA	NA	No	-159.391428	22.103764	no
C-0843	No Nematode	Kauai	NA	NA	No	-159.475747	22.198947	no
C-0844	No Nematode	Maui	NA	NA	No	-156.335756	20.670061	no
C-0848	No Nematode	Maui	NA	NA	No	-156.336625	20.670475	no
C-0850	No Nematode	Kauai	NA	NA	No	-159.390117	22.103872	no
C-0862	No Nematode	Kauai	NA	NA	No	-159.388972	22.1041	no
C-0863	No Nematode	Kauai	NA	NA	No	-159.47795	22.195639	no
C-0867	No Nematode	Kauai	NA	NA	No	-159.664547	22.134336	no
C-0871	No Nematode	Kauai	NA	NA	No	-159.666558	22.1353	no
C-0873	No Nematode	Maui	NA	NA	No	-156.545958	20.880364	no
C-0881	No Nematode	Molokai	NA	NA	No	-156.974289	21.139542	no
C-0882	No Nematode	Kauai	NA	NA	No	-159.473528	22.2018	no
C-0885	No Nematode	Molokai	NA	NA	No	-157.048623	21.165624	no
C-0886	No Nematode	Kauai	NA	NA	No	-159.473622	22.201636	no
C-0887	No Nematode	Kauai	NA	NA	No	-159.357194	22.046644	no
C-0893	No Nematode	Molokai	NA	NA	No	-157.048985	21.166405	no
C-0894	No Nematode	Kauai	NA	NA	No	-159.475361	22.199061	no
C-0895	No Nematode	Kauai	NA	NA	No	-159.360792	22.04295	no
C-0899	No Nematode	Maui	NA	NA	No	-156.331972	20.676633	no
C-0902	No Nematode	Kauai	NA	NA	No	-159.391669	22.086656	no
C-0904	No Nematode	Maui	NA	NA	No	-156.0758536	20.79521364	no
C-0915	No Nematode	Kauai	NA	NA	No	-159.478189	22.194933	no
C-0918	No Nematode	Kauai	NA	NA	No	-159.392233	22.087308	no
C-0924	No Nematode	Kauai	NA	NA	No	-159.478072	22.195114	no
C-0927	No Nematode	Kauai	NA	NA	No	-159.478622	22.194375	no
C-0928	No Nematode	Kauai	NA	NA	No	-159.477989	22.195386	no
C-0934	No Nematode	Kauai	NA	NA	No	-159.389825	22.085567	no
C-0938	No Nematode	Kauai	NA	NA	No	-159.389706	22.085575	no
C-0941	No Nematode	Kauai	NA	NA	No	-159.385944	22.084078	no
C-0943	No Nematode	Maui	NA	NA	No	-156.186294	20.874647	no
C-0951	No Nematode	Maui	NA	NA	No	-156.186331	20.874606	no
C-0953	No Nematode	Kauai	NA	NA	No	-159.388061	22.085408	no
C-0955	No Nematode	Maui	NA	NA	No	-156.186486	20.874619	no
C-0961	No Nematode	Kauai	NA	NA	No	-159.6600271	22.1308186	no
C-0962	No Nematode	Kauai	NA	NA	No	-159.660159	22.129733	no
C-0963	No Nematode	Kauai	NA	NA	No	-159.391692	22.086778	no
C-0965	No Nematode	Kauai	NA	NA	No	-159.660442	22.131499	no
C-0967	No Nematode	Kauai	NA	NA	No	-159.387828	22.085392	no
C-0968	No Nematode	Kauai	NA	NA	No	-159.478881	22.193453	no
C-0969	No Nematode	Kauai	NA	NA	No	-159.660256	22.131234	no
C-0970	No Nematode	Kauai	NA	NA	No	-159.660546	22.131623	no
C-0972	No Nematode	Kauai	NA	NA	No	-159.478961	22.193228	no
C-0974	No Nematode	Kauai	NA	NA	No	-159.678803	22.117714	no
C-0975	No Nematode	Kauai	NA	NA	No	-159.363089	21.950083	no
C-0977	No Nematode	Kauai	NA	NA	No	-159.6604194	22.1315326	no
C-0978	No Nematode	Kauai	NA	NA	No	-159.660501	22.131663	no
C-0979	No Nematode	Kauai	NA	NA	No	-159.665856	22.12015	no
C-0981	No Nematode	Kauai	NA	NA	No	-159.660422	22.131536	no
C-0984	No Nematode	Kauai	NA	NA	No	-159.478858	22.192736	no
C-0985	No Nematode	Kauai	NA	NA	No	-159.686211	22.119683	no
C-0987	No Nematode	Kauai	NA	NA	No	-159.664458	22.121981	no
C-0988	No Nematode	Kauai	NA	NA	No	-159.478753	22.192642	no
C-0992	No Nematode	Kauai	NA	NA	No	-159.478975	22.192453	no
C-0993	No Nematode	Kauai	NA	NA	No	-159.690811	22.121783	no
C-0997	No Nematode	Kauai	NA	NA	No	-159.681535	22.11847836	no
C-0999	No Nematode	Kauai	NA	NA	No	-159.668039	22.117697	no
C-1001	No Nematode	Kauai	NA	NA	No	-159.68245	22.119092	no
C-1003	No Nematode	Kauai	NA	NA	No	-159.664392	22.121858	no
C-1005	No Nematode	Kauai	NA	NA	No	-159.660421	22.131521	no
C-1006	No Nematode	Kauai	NA	NA	?	-159.387586	22.085186	no
C-1007	No Nematode	Kauai	NA	NA	No	-159.664392	22.121836	no
C-1009	No Nematode	Kauai	NA	NA	No	-159.686536	22.119928	no
C-1013	No Nematode	Kauai	NA	NA	No	-159.657517	22.130244	no
C-1014	No Nematode	Kauai	NA	NA	No	-159.392933	22.088497	no
C-1015	No Nematode	Kauai	NA	NA	No	-159.664339	22.121783	no
C-1016	No Nematode	Kauai	NA	NA	No	-159.478614	22.194364	no
C-1017	No Nematode	Kauai	NA	NA	No	-159.672346	22.114223	no
C-1021	No Nematode	Kauai	NA	NA	No	-159.426456	22.088514	no
C-1023	No Nematode	Kauai	NA	NA	No	-159.427797	22.089064	no
C-1025	No Nematode	Kauai	NA	NA	No	-159.427222	22.085683	no
C-1036	No Nematode	Kauai	NA	NA	No	-159.42975	22.090053	no
C-1038	No Nematode	Kauai	NA	NA	No	-159.431461	22.092114	no
C-1039	No Nematode	Kauai	NA	NA	No	-159.426042	22.081508	no
C-1046	No Nematode	Kauai	NA	NA	No	-159.389544	22.103917	no
C-1050	No Nematode	Kauai	NA	NA	No	-159.391561	22.103692	no
C-1051	No Nematode	Kauai	NA	NA	No	-159.392489	22.103719	no
C-1052	No Nematode	Kauai	NA	NA	No	-159.392625	22.103706	no
C-1054	No Nematode	Kauai	NA	NA	No	-159.392614	22.103689	no
C-1055	No Nematode	Maui	NA	NA	No	-156.522503	20.878544	no
C-1057	No Nematode	Molokai	NA	NA	No	-156.998987	21.140844	no
C-1058	No Nematode	Molokai	NA	NA	No	-156.965894	21.138089	no
C-1060	No Nematode	Molokai	NA	NA	No	-156.962525	21.138872	no
C-1063	No Nematode	Kauai	NA	NA	?	-159.66048349997737	22.131572000011897	no
C-1064	No Nematode	Kauai	NA	NA	No	-159.6604140000007	22.131548500000196	no
C-1068	No Nematode	Kauai	NA	NA	No	-159.417522	22.071372	no
C-1077	No Nematode	Kauai	NA	NA	No	-159.41538145000342	22.07341009000214	no
C-1080	No Nematode	Kauai	NA	NA	No	-159.478172	22.194939	no
C-1081	No Nematode	Kauai	NA	NA	No	-159.478722	22.194144	no
C-1082	No Nematode	Kauai	NA	NA	No	-159.478747	22.193561	no
C-1085	No Nematode	Kauai	NA	NA	No	-159.479322	22.191625	no
C-1088	No Nematode	Kauai	NA	NA	No	-159.480736	22.189136	no
C-1090	No Nematode	Kauai	NA	NA	No	-159.480417	22.188197	no
C-1092	No Nematode	Kauai	NA	NA	No	-159.478044	22.195117	no
C-1093	No Nematode	Kauai	NA	NA	No	-159.480406	22.190422	no
C-1097	No Nematode	Kauai	NA	NA	No	-159.480758	22.189136	no
C-1099	No Nematode	Maui	NA	NA	No	-156.508417	20.937403	no
C-1101	No Nematode	Kauai	NA	NA	No	-159.480739	22.189097	no
C-1102	No Nematode	Maui	NA	NA	No	-156.50815	20.93695	no
C-1103	No Nematode	Maui	NA	NA	No	-156.546286	20.880644	no
C-1105	No Nematode	Kauai	NA	NA	No	-159.480689	22.188819	no
C-1106	No Nematode	Maui	NA	NA	No	-156.546769	20.880222	no
C-1107	No Nematode	Maui	NA	NA	No	-156.546783	20.880544	no
C-1109	No Nematode	Kauai	NA	NA	No	-159.480447	22.188075	no
C-1111	No Nematode	Maui	NA	NA	No	-156.520236	20.878997	no
C-1112	No Nematode	Maui	NA	NA	No	-156.330753	20.676911	no
C-1113	No Nematode	Kauai	NA	NA	No	-159.480094	22.187639	no
C-1116	No Nematode	Maui	NA	NA	No	-156.504575	20.932556	no
C-1117	No Nematode	Kauai	NA	NA	No	-159.480006	22.187006	no
C-1123	No Nematode	Maui	NA	NA	No	-156.536397	20.949378	no
C-1127	No Nematode	Maui	NA	NA	No	-156.533403	20.951906	no
C-1140	No Nematode	Maui	NA	NA	No	-156.535316	20.949421	no
C-1146	No Nematode	Maui	NA	NA	No	-156.339489	20.6705	no
C-1148	No Nematode	Kauai	NA	NA	No	-159.657161	22.129439	no
C-1162	No Nematode	Maui	NA	NA	No	-156.508297	20.937681	no
C-1163	No Nematode	Kauai	NA	NA	No	-159.655667	22.124003	no
C-1170	No Nematode	Maui	NA	NA	No	-156.339903	20.668544	no
C-1174	No Nematode	Maui	NA	NA	No	-156.339594	20.669472	no
C-1177	No Nematode	Maui	NA	NA	No	-156.336881	20.670222	no
C-1178	No Nematode	Maui	NA	NA	No	-156.339094	20.669761	no
C-1181	No Nematode	Maui	NA	NA	No	-156.5073	20.935947	no
C-1183	No Nematode	Kauai	NA	NA	No	-159.656956	22.122867	no
C-1194	No Nematode	Kauai	NA	NA	No	-159.655092	22.124472	no
C-1198	No Nematode	Kauai	NA	NA	No	-159.654392	22.124408	no
C-1199	No Nematode	Kauai	NA	NA	No	-159.651347	22.125006	no
C-1201	No Nematode	Maui	NA	NA	No	-156.517419	20.880957	no
C-1207	No Nematode	Maui	NA	NA	No	-156.523449	20.878187	no
C-1210	No Nematode	Maui	NA	NA	No	-156.150537	20.854776	no
C-1213	No Nematode	Maui	NA	NA	No	-156.150537	20.854776	no
C-1227	No Nematode	Maui	NA	NA	No	-156.546598	20.880161	no
C-1233	No Nematode	Maui	NA	NA	No	-156.150537	20.854776	no
C-1237	No Nematode	Maui	NA	NA	No	-156.150537	20.854776	no
C-1243	No Nematode	Maui	NA	NA	No	-156.518838	20.880083	no
C-1247	No Nematode	Maui	NA	NA	No	-156.51959	20.879351	no
C-1249	No Nematode	Maui	NA	NA	No	-156.150537	20.854776	no
C-1250	No Nematode	Maui	NA	NA	No	-156.521069	20.878714	no
C-1261	No Nematode	Maui	NA	NA	No	-156.315775	20.691389	no
C-1262	No Nematode	Maui	NA	NA	No	-156.304325	20.723322	no
C-1264	No Nematode	Maui	NA	NA	No	-155.993553	20.762969	no
C-1272	No Nematode	Maui	NA	NA	No	-156.304358	20.723333	no
C-1276	No Nematode	Maui	NA	NA	No	-156.304311	20.723239	no
C-1286	No Nematode	Kauai	NA	NA	No	-159.674411	22.09445	no
C-1287	No Nematode	Kauai	NA	NA	No	-159.657908	22.130728	no
C-1293	No Nematode	Kauai	NA	NA	?	-159.658356	22.129211	no
C-1296	No Nematode	Kauai	NA	NA	No	-159.658353	22.129211	no
C-1297	No Nematode	Kauai	NA	NA	No	-159.6715	22.112164	no
C-1299	No Nematode	Kauai	NA	NA	No	-159.656714	22.122711	no
C-1301	No Nematode	Kauai	NA	NA	No	-159.656647	22.123103	no
C-1302	No Nematode	Kauai	NA	NA	No	-159.656094	22.123753	no
C-1306	No Nematode	Kauai	NA	NA	No	-159.656128	22.123775	no
C-1313	No Nematode	Maui	NA	NA	No	-156.230189	20.743919000000002	no
C-1315	No Nematode	Maui	NA	NA	No	-156.230058	20.744297	no
C-1316	No Nematode	Maui	NA	NA	No	-156.237149	20.767886	no
C-1322	No Nematode	Maui	NA	NA	No	-156.334383	20.682681	no
C-1337	No Nematode	Maui	NA	NA	No	-156.337742	20.676692	no
C-1341	No Nematode	Maui	NA	NA	No	-156.337539	20.676989	no
C-1348	No Nematode	Maui	NA	NA	No	-156.456922	20.747703	no
C-1349	No Nematode	Maui	NA	NA	No	-156.337517	20.6776	no
C-1352	No Nematode	Maui	NA	NA	No	-156.456806	20.748169	no
C-1354	No Nematode	Molokai	NA	NA	No	-156.962378	21.138883	no
C-1356	No Nematode	Maui	NA	NA	No	-156.456394	20.748117	no
C-1366	No Nematode	Molokai	NA	NA	No	-156.965969	21.137958	no
C-1370	No Nematode	Molokai	NA	NA	No	-156.965861	21.138067	no
C-1374	No Nematode	Molokai	NA	NA	No	-156.965911	21.138125	no
C-1377	No Nematode	Maui	NA	NA	No	-156.333222	20.683336	no
C-1379	No Nematode	Maui	NA	NA	No	-156.140148	20.840421	no
C-1382	No Nematode	Maui	NA	NA	No	-156.043906	20.661569	no
C-1389	No Nematode	Maui	NA	NA	No	-156.045222	20.662572	no
C-1396	No Nematode	Maui	NA	NA	No	-156.049072	20.66505	no
C-1397	No Nematode	Maui	NA	NA	No	-156.049072	20.66505	no
C-1458	No Nematode	Maui	NA	NA	No	-156.357067	20.704694	no
C-1459	No Nematode	Maui	NA	NA	No	-156.323365	20.7422012	no
C-1460	No Nematode	Maui	NA	NA	No	-156.2358327	20.767559	no
C-1461	No Nematode	Maui	NA	NA	No	-156.235875	20.767587	no
C-1462	No Nematode	Maui	NA	NA	No	-156.2366844	20.7685484	no
C-1463	No Nematode	Maui	NA	NA	No	-156.235855	20.767618	no
C-1469	No Nematode	Maui	NA	NA	No	-156.323875	20.741484	no
C-1471	No Nematode	Maui	NA	NA	No	-156.237148	20.767893	no
C-1473	No Nematode	Maui	NA	NA	No	-156.32388	20.741491	no
C-1481	No Nematode	Maui	NA	NA	No	-156.32344	20.741842	no
C-1482	No Nematode	Maui	NA	NA	No	-156.323365	20.7422012	no
C-1485	No Nematode	Maui	NA	NA	No	-156.278061	20.805685	no
C-1487	No Nematode	Maui	NA	NA	No	-156.278061	20.805685	no
C-1491	No Nematode	Maui	NA	NA	No	-156.278061	20.805685	no
C-1492	No Nematode	Maui	NA	NA	No	-156.278061	20.805685	no
C-1493	No Nematode	Maui	NA	NA	No	-156.324124	20.741846	no
C-1494	No Nematode	Maui	NA	NA	No	-156.324147	20.74176	no
C-1495	No Nematode	Maui	NA	NA	?	-156.278061	20.805685	no
C-1496	No Nematode	Maui	NA	NA	No	-156.324562	20.742449	no
C-1498	No Nematode	Maui	NA	NA	No	-156.323764	20.741914	no
C-1501	No Nematode	Maui	NA	NA	No	-156.323909	20.741875	no
C-1502	No Nematode	Maui	NA	NA	No	-156.323491	20.741982	no
C-1504	No Nematode	Maui	NA	NA	No	-156.323481	20.741899	no
C-1505	No Nematode	Maui	NA	NA	No	-156.323365	20.742201	no
C-1518	No Nematode	Maui	NA	NA	No	-156.049033	20.66489	no
C-1525	No Nematode	Maui	NA	NA	No	-156.041417	20.662653	no
C-1526	No Nematode	Maui	NA	NA	No	-156.043808	20.663194	no
C-1528	No Nematode	Maui	NA	NA	No	-156.02851	20.684114	no
C-1531	No Nematode	Maui	NA	NA	No	-155.997039	20.70297	no
C-1532	No Nematode	Maui	NA	NA	No	-156.043056	20.661989	no
C-2523	No Nematode	Maui	NA	NA	No	-156.140111	20.840114	no
C-2529	No Nematode	Maui	NA	NA	No	-156.056753	20.673808	no
C-2551	No Nematode	Maui	NA	NA	?	-156.310106	20.887892	no
C-2555	No Nematode	Maui	NA	NA	No	-156.456622	20.74805	no
C-2559	No Nematode	Maui	NA	NA	No	-156.456872	20.747686	no
C-2565	No Nematode	Maui	NA	NA	No	-156.055758	20.671164	no
C-2577	No Nematode	Maui	NA	NA	No	-156.056261	20.672364	no
C-2586	No Nematode	Maui	NA	NA	No	-156.057039	20.675631	no
C-2596	No Nematode	Maui	NA	NA	No	-156.04902	20.664928	no
C-2598	No Nematode	Maui	NA	NA	No	-156.04903500000034	20.664924500000645	no
C-2599	No Nematode	Maui	NA	NA	No	-156.0490165	20.664919000000207	no
C-2602	No Nematode	Maui	NA	NA	No	-156.049072	20.664844	no
C-2605	No Nematode	Maui	NA	NA	No	-156.049008	20.664903	no
C-2608	No Nematode	Maui	NA	NA	No	-156.12543	20.816459	no
C-2611	No Nematode	Maui	NA	NA	No	-156.125361	20.816852	no
C-2618	No Nematode	Maui	NA	NA	No	-156.137214	20.821498	no
C-2624	No Nematode	Maui	NA	NA	No	-156.138509	20.820161	no
C-2626	No Nematode	Maui	NA	NA	No	-156.354158	20.706461	no
C-2629	No Nematode	Maui	NA	NA	No	-156.125701	20.81723	no
C-2643	No Nematode	Kauai	NA	NA	No	-159.658711	22.049578	no
C-2646	No Nematode	Kauai	NA	NA	No	-159.667792	22.117742	no
C-2649	No Nematode	Kauai	NA	NA	No	-159.664528	22.121969	no
C-2653	No Nematode	Kauai	NA	NA	No	-159.664392	22.121914	no
C-2654	No Nematode	Kauai	NA	NA	No	-159.664381	22.121947	no
C-2655	No Nematode	Kauai	NA	NA	No	-159.664475	22.121864	no
C-2656	No Nematode	Kauai	NA	NA	No	-159.664464	22.121872	no
C-2657	No Nematode	Kauai	NA	NA	No	-159.664517	22.121883	no
C-2661	No Nematode	Kauai	NA	NA	No	-159.664453	22.121869	no
C-2664	No Nematode	Kauai	NA	NA	No	-159.660008	22.129483	no
C-2665	No Nematode	Kauai	NA	NA	No	-159.660083	22.129583	no
C-2666	No Nematode	Kauai	NA	NA	No	-159.66025	22.1313	no
C-2667	No Nematode	Kauai	NA	NA	?	-159.660231	22.130006	no
C-2674	No Nematode	Big Island	NA	NA	No	-155.224714	19.387214	no
C-2675	No Nematode	Big Island	NA	NA	No	-155.227156	19.391367	no
C-2678	No Nematode	Big Island	NA	NA	No	-155.218467	19.37735	no
C-2683	No Nematode	Big Island	NA	NA	No	-155.228522	19.392933	no
C-2687	No Nematode	Big Island	NA	NA	No	-155.227161	19.391469	no
C-2688	No Nematode	Big Island	NA	NA	No	-155.140633	19.902667	no
C-2689	No Nematode	Big Island	NA	NA	No	-155.21805	19.369681	no
C-2691	No Nematode	Big Island	NA	NA	No	-155.229969	19.395539	no
C-2692	No Nematode	Big Island	NA	NA	No	-155.142708	19.900408	no
C-2693	No Nematode	Big Island	NA	NA	No	-155.218414	19.368681	no
C-2699	No Nematode	Big Island	NA	NA	No	-155.229744	19.395439	no
C-2701	No Nematode	Kauai	NA	NA	No	-159.659994	22.129581	no
C-2704	No Nematode	Big Island	NA	NA	No	-155.870822	19.275356	no
C-2705	No Nematode	Kauai	NA	NA	No	-159.660047	22.129872	no
C-2707	No Nematode	Kauai	NA	NA	No	-159.660478	22.132817	no
C-2709	No Nematode	Kauai	NA	NA	No	-159.660142	22.13	no
C-2710	No Nematode	Kauai	NA	NA	No	-159.660092	22.131092	no
C-2711	No Nematode	Kauai	NA	NA	No	-159.652492	22.124922	no
C-2713	No Nematode	Kauai	NA	NA	?	-159.660364	22.130228	no
C-2715	No Nematode	Kauai	NA	NA	No	-159.651942	22.124786	no
C-2716	No Nematode	Big Island	NA	NA	No	-155.975272	19.688011	no
C-2717	No Nematode	Kauai	NA	NA	No	-159.660333	22.130353	no
C-2721	No Nematode	Kauai	NA	NA	No	-159.660094	22.13075	no
C-2725	No Nematode	Kauai	NA	NA	No	-159.660231	22.131736	no
C-2726	No Nematode	Kauai	NA	NA	No	-159.653436	22.124356	no
C-2730	No Nematode	Kauai	NA	NA	No	-159.655908	22.123933	no
C-2733	No Nematode	Kauai	NA	NA	No	-159.660589	22.132858	no
C-2736	No Nematode	Big Island	NA	NA	No	-155.870792	19.275317	no
C-2740	No Nematode	Big Island	NA	NA	No	-155.870861	19.275261	no
C-2741	No Nematode	Kauai	NA	NA	No	-159.660072	22.132433	no
C-2743	No Nematode	Big Island	NA	NA	No	-155.94903299999999	19.718978	no
C-2746	No Nematode	Kauai	NA	NA	No	-159.660167	22.130953	no
C-2748	No Nematode	Big Island	NA	NA	No	-155.948747	19.718525	no
C-2749	No Nematode	Kauai	NA	NA	No	-159.650219	22.125181	no
C-2750	No Nematode	Kauai	NA	NA	No	-159.66055	22.131522	no
C-2751	No Nematode	Big Island	NA	NA	No	-155.825267	19.109456	no
C-2754	No Nematode	Kauai	NA	NA	No	-159.660269	22.131761	no
C-2755	No Nematode	Big Island	NA	NA	No	-155.873036	19.327411	no
C-2764	No Nematode	Big Island	NA	NA	No	-155.444733	20.040961	no
C-2788	No Nematode	Big Island	NA	NA	No	-155.6154	19.075967	no
C-2792	No Nematode	Big Island	NA	NA	No	-155.236992	19.452044	no
C-2793	No Nematode	Big Island	NA	NA	No	-155.237997	19.453811	no
C-2808	No Nematode	Big Island	NA	NA	No	-155.221286	19.425244	no
C-2809	No Nematode	Big Island	NA	NA	No	-155.222586	19.424083	no
C-2810	No Nematode	Big Island	NA	NA	No	-155.222286	19.424414	no
C-2814	No Nematode	Big Island	NA	NA	No	-155.221625	19.424939	no
C-2816	No Nematode	Big Island	NA	NA	No	-155.222478	19.423864	no
C-2818	No Nematode	Big Island	NA	NA	No	-155.222547	19.423881	no
C-2820	No Nematode	Big Island	NA	NA	No	-155.222485	19.42388613	no
C-2823	No Nematode	Big Island	NA	NA	?	-155.117447	19.715881	no
C-2829	No Nematode	Big Island	NA	NA	No	-155.142611	19.900392	no
C-2833	No Nematode	Big Island	NA	NA	No	-155.068106	19.589261	no
C-2847	No Nematode	Big Island	NA	NA	No	-155.068347	19.589739	no
C-2851	No Nematode	Big Island	NA	NA	No	-155.109236	19.718822	no
C-2854	No Nematode	Big Island	NA	NA	No	-155.143003	19.900294	no
C-2860	No Nematode	Big Island	NA	NA	No	-155.441617	20.039911	no
C-2862	No Nematode	Big Island	NA	NA	No	-155.117511	19.715922	no
C-2863	No Nematode	Big Island	NA	NA	No	-155.303825	19.439186	no
C-2864	No Nematode	Big Island	NA	NA	No	-155.222447	19.423889	no
C-2867	No Nematode	Big Island	NA	NA	No	-155.238258	19.413433	no
C-2869	No Nematode	Big Island	NA	NA	No	-155.3725828	19.67078586	no
C-2877	No Nematode	Big Island	NA	NA	No	-155.372578	19.670792	no
C-2878	No Nematode	Big Island	NA	NA	?	-155.143011	19.900306	no
C-2897	No Nematode	Big Island	NA	NA	No	-155.442425	20.040247	no
C-2899	No Nematode	Big Island	NA	NA	No	-155.44375	20.040767	no
C-2901	No Nematode	Big Island	NA	NA	No	-155.444044	20.040517	no
C-2917	No Nematode	Big Island	NA	NA	No	-155.821219	19.113881	no
C-2923	No Nematode	Big Island	NA	NA	No	-155.785489	19.122489	no
C-2935	No Nematode	Big Island	NA	NA	No	-155.461233	19.223325	no
C-2940	No Nematode	Big Island	NA	NA	No	-155.327672	19.407581	no
C-2946	No Nematode	Big Island	NA	NA	?	-155.233497	19.402642	no
C-2974	No Nematode	Big Island	NA	NA	No	-155.94863899999999	19.720131	no
C-2980	No Nematode	Big Island	NA	NA	No	-154.903608	19.482775	no
C-2981	No Nematode	Big Island	NA	NA	?	-155.335861	19.440814	no
C-2982	No Nematode	Big Island	NA	NA	No	-155.239294	19.426131	no
C-2986	No Nematode	Big Island	NA	NA	?	-155.067194	19.589728	no
C-2993	No Nematode	Big Island	NA	NA	No	-155.237358	19.453867	no
C-2995	No Nematode	Big Island	NA	NA	No	-155.622392	19.086536	no
C-2996	No Nematode	Big Island	NA	NA	No	-155.241564	19.453197	no
C-3000	No Nematode	Big Island	NA	NA	No	-155.241553	19.453186	no
C-3001	No Nematode	Big Island	NA	NA	No	-155.261067	19.431928	no
C-3002	No Nematode	Big Island	NA	NA	No	-155.262606	19.432472	no
C-3004	No Nematode	Big Island	NA	NA	No	-155.263519	19.432583	no
C-3016	No Nematode	Big Island	NA	NA	No	-155.303758	19.439225	no
C-3034	No Nematode	Big Island	NA	NA	No	-155.224617	19.356044	no
C-3038	No Nematode	Big Island	NA	NA	No	-155.224919	19.3542	no
C-3045	No Nematode	Big Island	NA	NA	No	-155.221994	19.424522	no
C-3047	No Nematode	Big Island	NA	NA	No	-155.222106	19.424492	no
C-3055	No Nematode	Big Island	NA	NA	No	-155.222453	19.423853	no
C-3064	No Nematode	Big Island	NA	NA	No	-155.237447	19.452986	no
C-3076	No Nematode	Big Island	NA	NA	No	-155.237864	19.453617	no
C-3079	No Nematode	Big Island	NA	NA	?	-155.439492	20.03985	no
C-3081	No Nematode	Big Island	NA	NA	No	-155.068783	19.590797	no
C-3089	No Nematode	Big Island	NA	NA	No	-155.222614	19.423964	no
C-3090	No Nematode	Big Island	NA	NA	No	-155.673528	20.020458	no
C-3092	No Nematode	Big Island	NA	NA	No	-155.237436	19.45295	no
C-3094	No Nematode	Big Island	NA	NA	No	-155.673572	20.020775	no
C-3121	No Nematode	Big Island	NA	NA	No	-155.469108	20.056967	no
C-3135	No Nematode	Big Island	NA	NA	No	-155.443494	20.032681	no
C-3137	No Nematode	Big Island	NA	NA	?	-155.438336	20.039019	no
C-3142	No Nematode	Big Island	NA	NA	?	-155.821778	19.11345	no
C-3157	No Nematode	Big Island	NA	NA	No	-155.948531	19.719325	no
C-3165	No Nematode	Big Island	NA	NA	?	-155.948583	19.719567	no
C-3181	No Nematode	Big Island	NA	NA	No	-155.443147	20.033072	no
C-3191	No Nematode	Big Island	NA	NA	No	-155.620433	19.092114	no
C-3192	No Nematode	Big Island	NA	NA	No	-155.239486	19.426133	no
C-3195	No Nematode	Big Island	NA	NA	No	-155.239256	19.426122	no
C-3210	No Nematode	Big Island	NA	NA	No	-155.620186	19.092894	no
C-3211	No Nematode	Big Island	NA	NA	No	-155.239625	19.426014	no
C-3214	No Nematode	Big Island	NA	NA	No	-155.620086	19.093275	no
C-3218	No Nematode	Big Island	NA	NA	No	-155.619961	19.093903	no
C-3220	No Nematode	Big Island	NA	NA	No	-155.196731	19.447106	no
C-3226	No Nematode	Big Island	NA	NA	No	-155.619678	19.094575	no
C-3235	No Nematode	Big Island	NA	NA	No	-155.239644	19.425783	no
C-3236	No Nematode	Big Island	NA	NA	No	-155.239097	19.426092	no
C-3241	No Nematode	Big Island	NA	NA	No	-155.819039	19.115258	no
C-3244	No Nematode	Big Island	NA	NA	No	-155.820169	19.114589	no
C-3257	No Nematode	Big Island	NA	NA	No	-155.820144	19.118011	no
C-3262	No Nematode	Big Island	NA	NA	No	-155.8205	19.114358	no
C-3263	No Nematode	Big Island	NA	NA	No	-155.948517	19.719289	no
C-3273	No Nematode	Big Island	NA	NA	No	-155.819556	19.120403	no
C-3279	No Nematode	Big Island	NA	NA	?	-155.821061	19.114033	no
C-3280	No Nematode	Big Island	NA	NA	No	-155.372706	19.670875	no
C-3283	No Nematode	Big Island	NA	NA	No	-155.820833	19.114308	no
C-3284	No Nematode	Big Island	NA	NA	No	-155.345672	19.672353	no
C-3285	No Nematode	Big Island	NA	NA	No	-155.820125	19.114697	no
C-3300	No Nematode	Big Island	NA	NA	No	-155.820806	19.114269	no
C-3308	No Nematode	Big Island	NA	NA	?	-155.441708	20.036875	no
C-3309	No Nematode	Big Island	NA	NA	No	-155.068675	19.727067	no
C-3310	No Nematode	Big Island	NA	NA	No	-154.901356	19.483486	no
C-3313	No Nematode	Big Island	NA	NA	No	-155.068289	19.726017	no
C-3349	No Nematode	Big Island	NA	NA	No	-154.902392	19.483347	no
C-3350	No Nematode	Big Island	NA	NA	No	-155.065183	19.728614	no
C-3356	No Nematode	Big Island	NA	NA	No	-155.162428	19.932167	no
C-3368	No Nematode	Big Island	NA	NA	No	-155.334642	19.442744	no
C-3380	No Nematode	Big Island	NA	NA	No	-155.620242	19.093208	no
C-3412	No Nematode	Big Island	NA	NA	No	-155.233531	19.429997	no
C-3417	No Nematode	Big Island	NA	NA	No	-154.902728	19.483178	no
C-3419	No Nematode	Big Island	NA	NA	No	-155.233625	19.429958	no
C-3489	No Nematode	Big Island	NA	NA	No	-155.09325	19.772678	no
C-3501	No Nematode	Big Island	NA	NA	No	-155.102489	19.811206	no
C-3510	No Nematode	Big Island	NA	NA	No	-155.217781	19.954828	no
C-3521	No Nematode	Big Island	NA	NA	No	-155.154472	19.921528	no
C-0008	Tracks only	Oahu	NA	NA	Tracks	-157.722289	21.307517	no
C-0014	Tracks only	Oahu	NA	NA	Tracks	-157.721019	21.311314	no
C-0027	Tracks only	Oahu	NA	NA	Tracks	-157.801125	21.333292	no
C-0036	Tracks only	Oahu	NA	NA	Tracks	-157.803325	21.381903	no
C-0056	Tracks only	Oahu	NA	NA	Tracks	-157.721964	21.308586	no
C-0059	Tracks only	Oahu	NA	NA	Tracks	-157.799636	21.336539	no
C-0070	Tracks only	Oahu	NA	NA	Tracks	-157.779636	21.362181	no
C-0071	Tracks only	Oahu	NA	NA	Tracks	-157.806342	21.351047	no
C-0075	Tracks only	Oahu	NA	NA	Tracks	-157.779928	21.364875	no
C-0088	Tracks only	Oahu	NA	NA	Tracks	-158.017142	21.503544	no
C-0112	Tracks only	Kauai	NA	NA	Tracks	-159.596392	22.203839	no
C-0114	Tracks only	Kauai	NA	NA	Tracks	-159.597381	22.206706	no
C-0122	Tracks only	Kauai	NA	NA	Tracks	-159.587122	22.217614	no
C-0124	Tracks only	Kauai	NA	NA	Tracks	-159.621222	22.151731	no
C-0129	Tracks only	Kauai	NA	NA	Tracks	-159.621469	22.151492	no
C-0143	Tracks only	Kauai	NA	NA	Tracks	-159.604683	22.148044	no
C-0149	Tracks only	Kauai	NA	NA	Tracks	-159.628208	22.148258	no
C-0152	Tracks only	Kauai	NA	NA	Tracks	-159.617267	22.147536	no
C-0154	Tracks only	Kauai	NA	NA	Tracks	-159.660394	22.131372	no
C-0162	Tracks only	Kauai	NA	NA	Tracks	-159.649164	22.141331	no
C-0164	Tracks only	Kauai	NA	NA	Tracks	-159.597819	22.156056	no
C-0165	Tracks only	Kauai	NA	NA	Tracks	-159.604289	22.148608	no
C-0170	Tracks only	Kauai	NA	NA	Tracks	-159.611217	22.146197	no
C-0181	Tracks only	Kauai	NA	NA	Tracks	-159.300636	22.117747	no
C-0191	Tracks only	Kauai	NA	NA	Tracks	-159.402975	22.201536	no
C-0199	Tracks only	Kauai	NA	NA	Tracks	-159.589703	22.214272	no
C-0207	Tracks only	Kauai	NA	NA	Tracks	-159.597194	22.207375	no
C-0229	Tracks only	Kauai	NA	NA	Tracks	-159.6421812	22.1499193	no
C-0235	Tracks only	Kauai	NA	NA	Tracks	-159.640969	22.133458	no
C-0259	Tracks only	Kauai	NA	NA	Tracks	-159.423044	22.078728	no
C-0268	Tracks only	Kauai	NA	NA	Tracks	-159.375603	22.100686	no
C-0269	Tracks only	Kauai	NA	NA	Tracks	-159.386672	22.102539	no
C-0274	Tracks only	Kauai	NA	NA	Tracks	-159.387669	22.103158	no
C-0296	Tracks only	Kauai	NA	NA	Tracks	-159.426014	22.081606	no
C-0307	Tracks only	Maui	NA	NA	Tracks	-156.535021	20.950026	no
C-0327	Tracks only	Maui	NA	NA	Tracks	-156.535331	20.949403	no
C-0336	Tracks only	Maui	NA	NA	Tracks	-156.335833	20.670575	no
C-0342	Tracks only	Maui	NA	NA	Tracks	-156.532844	20.952117	no
C-0347	Tracks only	Maui	NA	NA	Tracks	-156.536511	20.948803	no
C-0381	Tracks only	Maui	NA	NA	Tracks	-156.332556	20.6759	no
C-0384	Tracks only	Maui	NA	NA	Tracks	-156.097159	20.80732	no
C-0385	Tracks only	Maui	NA	NA	Tracks	-156.333278	20.674186	no
C-0388	Tracks only	Maui	NA	NA	Tracks	-156.097072	20.807294	no
C-0389	Tracks only	Maui	NA	NA	Tracks	-156.332317	20.672508	no
C-0393	Tracks only	Maui	NA	NA	Tracks	-156.333072	20.674875	no
C-0401	Tracks only	Maui	NA	NA	Tracks	-156.332306	20.676389	no
C-0404	Tracks only	Maui	NA	NA	Tracks	-156.095849	20.807562	no
C-0407	Tracks only	Maui	NA	NA	Tracks	-156.003034	20.779735	no
C-0417	Tracks only	Maui	NA	NA	Tracks	-156.332561	20.672228	no
C-0425	Tracks only	Kauai	NA	NA	Tracks	-159.421236	22.075144	no
C-0447	Tracks only	Kauai	NA	NA	Tracks	-159.415408	22.073392	no
C-0449	Tracks only	Kauai	NA	NA	Tracks	-159.414131	22.075181	no
C-0465	Tracks only	Kauai	NA	NA	Tracks	-159.656158	22.123408	no
C-0470	Tracks only	Kauai	NA	NA	Tracks	-159.655375	22.124456	no
C-0475	Tracks only	Kauai	NA	NA	Tracks	-159.616936	22.152792	no
C-0485	Tracks only	Kauai	NA	NA	Tracks	-159.64138	22.149054	no
C-0486	Tracks only	Kauai	NA	NA	Tracks	-159.641363	22.149121	no
C-0487	Tracks only	Kauai	NA	NA	Tracks	-159.641396	22.149134	no
C-0490	Tracks only	Kauai	NA	NA	Tracks	-159.641364	22.149101	no
C-0492	Tracks only	Kauai	NA	NA	Tracks	-159.641349	22.149104	no
C-0501	Tracks only	Kauai	NA	NA	Tracks	-159.617265	22.153389	no
C-0509	Tracks only	Kauai	NA	NA	Tracks	-159.600203	22.152025	no
C-0522	Tracks only	Kauai	NA	NA	Tracks	-159.660422	22.131483	no
C-0563	Tracks only	Molokai	NA	NA	Tracks	-156.965661	21.138192	no
C-0564	Tracks only	Maui	NA	NA	Tracks	-156.179811	20.870576	no
C-0572	Tracks only	Kauai	NA	NA	Tracks	-159.6228463	22.15004209	no
C-0580	Tracks only	Kauai	NA	NA	Tracks	-159.616136	22.151857	no
C-0589	Tracks only	Kauai	NA	NA	Tracks	-159.664386	22.121912	no
C-0592	Tracks only	Kauai	NA	NA	Tracks	-159.661536	22.134031	no
C-0606	Tracks only	Kauai	NA	NA	Tracks	-159.670014	22.086264	no
C-0610	Tracks only	Kauai	NA	NA	Tracks	-159.6172	22.153261	no
C-0614	Tracks only	Kauai	NA	NA	Tracks	-159.664469	22.121839	no
C-0618	Tracks only	Kauai	NA	NA	Tracks	-159.7087518	22.12394834	no
C-0621	Tracks only	Maui	NA	NA	Tracks	-156.515413	20.88202	no
C-0629	Tracks only	Molokai	NA	NA	Tracks	-157.008278	21.175608	no
C-0630	Tracks only	Molokai	NA	NA	Tracks	-157.008285	21.175636	no
C-0634	Tracks only	Molokai	NA	NA	Tracks	-157.008278	21.175678	no
C-0635	Tracks only	Molokai	NA	NA	Tracks	-157.008403	21.175631	no
C-0638	Tracks only	Molokai	NA	NA	Tracks	-157.008275	21.175514	no
C-0641	Tracks only	Molokai	NA	NA	Tracks	-157.008225	21.175617	no
C-0644	Tracks only	Molokai	NA	NA	Tracks	-157.00505	21.176078	no
C-0646	Tracks only	Molokai	NA	NA	Tracks	-156.96595	21.137981	no
C-0649	Tracks only	Kauai	NA	NA	Tracks	-159.645311	22.128939	no
C-0655	Tracks only	Kauai	NA	NA	Tracks	-159.660481	22.131611	no
C-0660	Tracks only	Kauai	NA	NA	Tracks	-159.660369	22.131403	no
C-0661	Tracks only	Kauai	NA	NA	Tracks	-159.652769	22.141961	no
C-0663	Tracks only	Kauai	NA	NA	Tracks	-159.653425	22.142539	no
C-0664	Tracks only	Kauai	NA	NA	Tracks	-159.654581	22.143375	no
C-0667	Tracks only	Kauai	NA	NA	Tracks	-159.649608	22.127789	no
C-0672	Tracks only	Kauai	NA	NA	Tracks	-159.66035	22.130597	no
C-0685	Tracks only	Kauai	NA	NA	Tracks	-159.654592	22.1244	no
C-0689	Tracks only	Kauai	NA	NA	Tracks	-159.660439	22.131511	no
C-0690	Tracks only	Kauai	NA	NA	Tracks	-159.661711	22.133697	no
C-0691	Tracks only	Kauai	NA	NA	Tracks	-159.661194	22.133914	no
C-0693	Tracks only	Kauai	NA	NA	Tracks	-159.660094	22.131889	no
C-0700	Tracks only	Kauai	NA	NA	Tracks	-159.417442	22.071342	no
C-0701	Tracks only	Kauai	NA	NA	Tracks	-159.417475	22.071322	no
C-0718	Tracks only	Kauai	NA	NA	Tracks	-159.413875	22.069681	no
C-0723	Tracks only	Kauai	NA	NA	Tracks	-159.660239	22.131089	no
C-0724	Tracks only	Kauai	NA	NA	Tracks	-159.664794	22.039261	no
C-0728	Tracks only	Kauai	NA	NA	Tracks	-159.660453	22.131475	no
C-0732	Tracks only	Kauai	NA	NA	Tracks	-159.659644	22.129331	no
C-0734	Tracks only	Molokai	NA	NA	Tracks	-156.969036	21.138911	no
C-0735	Tracks only	Molokai	NA	NA	Tracks	-156.965903	21.138025	no
C-0740	Tracks only	Kauai	NA	NA	Tracks	-159.643672	22.136664	no
C-0751	Tracks only	Kauai	NA	NA	Tracks	-159.642153	22.127217	no
C-0755	Tracks only	Molokai	NA	NA	Tracks	-157.005463	21.177075	no
C-0757	Tracks only	Molokai	NA	NA	Tracks	-157.005458	21.177017	no
C-0768	Tracks only	Molokai	NA	NA	Tracks	-157.005388	21.177006	no
C-0773	Tracks only	Molokai	NA	NA	Tracks	-157.005392	21.175617	no
C-0795	Tracks only	Kauai	NA	NA	Tracks	-159.434636	22.092728	no
C-0808	Tracks only	Kauai	NA	NA	Tracks	-159.642197	22.150047	no
C-0811	Tracks only	Kauai	NA	NA	Tracks	-159.641369	22.149108	no
C-0814	Tracks only	Kauai	NA	NA	Tracks	-159.640092	22.147681	no
C-0819	Tracks only	Kauai	NA	NA	Tracks	-159.641372	22.149067	no
C-0826	Tracks only	Kauai	NA	NA	Tracks	-159.639708	22.147056	no
C-0845	Tracks only	Kauai	NA	NA	Tracks	-159.392014	22.104131	no
C-0856	Tracks only	Maui	NA	NA	Tracks	-156.333333	20.672456	no
C-0858	Tracks only	Kauai	NA	NA	Tracks	-159.3889	22.104111	no
C-0860	Tracks only	Maui	NA	NA	Tracks	-156.334956	20.672531	no
C-0869	Tracks only	Maui	NA	NA	Tracks	-156.5158585	20.881462	no
C-0940	Tracks only	Kauai	NA	NA	Tracks	-159.477658	22.197208	no
C-0944	Tracks only	Maui	NA	NA	Tracks	-156.332683	20.6734	no
C-0947	Tracks only	Maui	NA	NA	Tracks	-156.186233	20.874608	no
C-0952	Tracks only	Maui	NA	NA	Tracks	-156.332628	20.672069	no
C-0956	Tracks only	Maui	NA	NA	Tracks	-156.333225	20.673917	no
C-0960	Tracks only	Maui	NA	NA	Tracks	-156.332928	20.673633	no
C-1049	Tracks only	Kauai	NA	NA	Tracks	-159.390044	22.103925	no
C-1062	Tracks only	Molokai	NA	NA	Tracks	-156.96571	21.138285	no
C-1071	Tracks only	Kauai	NA	NA	Tracks	-159.417439	22.071211	no
C-1078	Tracks only	Kauai	NA	NA	Tracks	-159.41538145000342	22.07341009000214	no
C-1095	Tracks only	Maui	NA	NA	Tracks	-156.332514	20.676283	no
C-1096	Tracks only	Maui	NA	NA	Tracks	-156.332711	20.675267	no
C-1098	Tracks only	Maui	NA	NA	Tracks	-156.332614	20.67575	no
C-1100	Tracks only	Maui	NA	NA	Tracks	-156.331528	20.676867	no
C-1104	Tracks only	Maui	NA	NA	Tracks	-156.331294	20.676867	no
C-1118	Tracks only	Maui	NA	NA	Tracks	-156.536167	20.949358	no
C-1119	Tracks only	Maui	NA	NA	Tracks	-156.535508	20.949847	no
C-1120	Tracks only	Maui	NA	NA	Tracks	-156.535217	20.949489	no
C-1122	Tracks only	Maui	NA	NA	Tracks	-156.536928	20.949744	no
C-1124	Tracks only	Maui	NA	NA	Tracks	-156.5362	20.949294	no
C-1128	Tracks only	Maui	NA	NA	Tracks	-156.535369	20.949372	no
C-1131	Tracks only	Maui	NA	NA	Tracks	-156.535381	20.949378	no
C-1133	Tracks only	Maui	NA	NA	Tracks	-156.535339	20.949406	no
C-1137	Tracks only	Maui	NA	NA	Tracks	-156.535319	20.949419	no
C-1138	Tracks only	Maui	NA	NA	Tracks	-156.535317	20.949419	no
C-1145	Tracks only	Maui	NA	NA	Tracks	-156.536511	20.949757	no
C-1157	Tracks only	Maui	NA	NA	Tracks	-156.536335	20.949722	no
C-1158	Tracks only	Maui	NA	NA	Tracks	-156.340122	20.673144	no
C-1164	Tracks only	Maui	NA	NA	Tracks	-156.330817	20.684014	no
C-1165	Tracks only	Maui	NA	NA	Tracks	-156.536349	20.948754	no
C-1166	Tracks only	Maui	NA	NA	Tracks	-156.338853	20.668914	no
C-1168	Tracks only	Maui	NA	NA	Tracks	-156.329022	20.684544	no
C-1169	Tracks only	Maui	NA	NA	Tracks	-156.337261	20.669481	no
C-1176	Tracks only	Maui	NA	NA	Tracks	-156.329158	20.68225	no
C-1184	Tracks only	Maui	NA	NA	Tracks	-156.335286	20.682447	no
C-1187	Tracks only	Kauai	NA	NA	Tracks	-159.657136	22.122594	no
C-1188	Tracks only	Maui	NA	NA	Tracks	-156.337161	20.68125	no
C-1189	Tracks only	Maui	NA	NA	Tracks	-156.338747	20.669169	no
C-1196	Tracks only	Maui	NA	NA	Tracks	-156.237008	20.767694	no
C-1200	Tracks only	Maui	NA	NA	Tracks	-156.237116	20.767879	no
C-1205	Tracks only	Maui	NA	NA	Tracks	-156.134572	20.830723	no
C-1215	Tracks only	Maui	NA	NA	Tracks	-156.535322	20.949424	no
C-1219	Tracks only	Maui	NA	NA	Tracks	-156.53532	20.949423	no
C-1223	Tracks only	Maui	NA	NA	Tracks	-156.516971	20.881184	no
C-1231	Tracks only	Maui	NA	NA	Tracks	-156.5156413	20.8819028	no
C-1246	Tracks only	Maui	NA	NA	Tracks	-156.520483	20.878814	no
C-1258	Tracks only	Maui	NA	NA	Tracks	-156.522983	20.878361	no
C-1265	Tracks only	Maui	NA	NA	Tracks	-156.304353	20.723317	no
C-1268	Tracks only	Maui	NA	NA	Tracks	-156.304325	20.723381	no
C-1269	Tracks only	Maui	NA	NA	Tracks	-156.304372	20.723408	no
C-1270	Tracks only	Maui	NA	NA	Tracks	-156.304383	20.723392	no
C-1271	Tracks only	Maui	NA	NA	Tracks	-156.304356	20.723411	no
C-1273	Tracks only	Maui	NA	NA	Tracks	-156.304392	20.723419	no
C-1277	Tracks only	Maui	NA	NA	Tracks	-156.304436	20.723417	no
C-1278	Tracks only	Maui	NA	NA	Tracks	-156.304397	20.723456	no
C-1281	Tracks only	Maui	NA	NA	Tracks	-156.304333	20.723415	no
C-1282	Tracks only	Maui	NA	NA	Tracks	-156.3043329	20.7234152	no
C-1283	Tracks only	Maui	NA	NA	Tracks	-156.304034	20.723376	no
C-1284	Tracks only	Maui	NA	NA	Tracks	-156.304322	20.723416	no
C-1285	Tracks only	Maui	NA	NA	Tracks	-156.304335	20.723397	no
C-1291	Tracks only	Kauai	NA	NA	Tracks	-159.674731	22.105583	no
C-1303	Tracks only	Kauai	NA	NA	Tracks	-159.656392	22.123328	no
C-1308	Tracks only	Maui	NA	NA	Tracks	-156.23709699999986	20.767851000000743	no
C-1312	Tracks only	Maui	NA	NA	Tracks	-156.237023	20.767841	no
C-1317	Tracks only	Maui	NA	NA	Tracks	-156.237011	20.767742	no
C-1323	Tracks only	Molokai	NA	NA	Tracks	-156.965847	21.138183	no
C-1324	Tracks only	Maui	NA	NA	Tracks	-156.237142	20.767731	no
C-1325	Tracks only	Maui	NA	NA	Tracks	-156.338758	20.675289	no
C-1326	Tracks only	Maui	NA	NA	Tracks	-156.335925	20.682528	no
C-1330	Tracks only	Molokai	NA	NA	Tracks	-156.9625744	21.13895227	no
C-1333	Tracks only	Maui	NA	NA	Tracks	-156.337953	20.676378	no
C-1334	Tracks only	Molokai	NA	NA	Tracks	-156.962219	21.138736	no
C-1338	Tracks only	Molokai	NA	NA	Tracks	-156.965936	21.138068	no
C-1345	Tracks only	Maui	NA	NA	Tracks	-156.337442	20.677167	no
C-1346	Tracks only	Molokai	NA	NA	Tracks	-156.965924	21.138029	no
C-1350	Tracks only	Molokai	NA	NA	Tracks	-156.965692	21.13825	no
C-1353	Tracks only	Maui	NA	NA	Tracks	-156.337178	20.678869	no
C-1357	Tracks only	Maui	NA	NA	Tracks	-156.337425	20.679342	no
C-1358	Tracks only	Molokai	NA	NA	Tracks	-156.965898	21.138031	no
C-1361	Tracks only	Maui	NA	NA	Tracks	-156.337531	20.679767	no
C-1365	Tracks only	Maui	NA	NA	Tracks	-156.3375388	20.67975544	no
C-1375	Tracks only	Maui	NA	NA	Tracks	-156.134989	20.833459	no
C-1393	Tracks only	Maui	NA	NA	Tracks	-156.044803	20.662875	no
C-1399	Tracks only	Maui	NA	NA	Tracks	-156.050472	20.665292	no
C-1403	Tracks only	Maui	NA	NA	Tracks	-156.050947	20.665419	no
C-1404	Tracks only	Maui	NA	NA	Tracks	-156.051308	20.667172	no
C-1464	Tracks only	Maui	NA	NA	Tracks	-156.236682	20.767667	no
C-1466	Tracks only	Maui	NA	NA	Tracks	-156.2367228	20.7675952	no
C-1475	Tracks only	Maui	NA	NA	Tracks	-156.324148	20.741655	no
C-1478	Tracks only	Maui	NA	NA	Tracks	-156.323137	20.741477	no
C-1483	Tracks only	Maui	NA	NA	Tracks	-156.278061	20.805685	no
C-1484	Tracks only	Maui	NA	NA	Tracks	-156.278061	20.805685	no
C-1488	Tracks only	Maui	NA	NA	Tracks	-156.278061	20.805685	no
C-1497	Tracks only	Maui	NA	NA	Tracks	-156.323365	20.742201	no
C-1499	Tracks only	Maui	NA	NA	Tracks	-156.323751	20.74169	no
C-1503	Tracks only	Maui	NA	NA	Tracks	-156.323611	20.741705	no
C-1507	Tracks only	Maui	NA	NA	Tracks	-156.278061	20.805685	no
C-1516	Tracks only	Maui	NA	NA	Tracks	-156.049029	20.664891	no
C-1524	Tracks only	Maui	NA	NA	Tracks	-156.043728	20.662289	no
C-2525	Tracks only	Maui	NA	NA	Tracks	-156.053103	20.669217	no
C-2534	Tracks only	Maui	NA	NA	Tracks	-156.045088	20.662485	no
C-2541	Tracks only	Maui	NA	NA	Tracks	-156.053494	20.669636	no
C-2543	Tracks only	Maui	NA	NA	Tracks	-156.1862851	20.87449836	no
C-2569	Tracks only	Maui	NA	NA	Tracks	-156.056222	20.671519	no
C-2595	Tracks only	Maui	NA	NA	Tracks	-156.04903	20.66489	no
C-2600	Tracks only	Maui	NA	NA	Tracks	-156.049031	20.664811	no
C-2613	Tracks only	Maui	NA	NA	Tracks	-156.1310363	20.8182189	no
C-2617	Tracks only	Maui	NA	NA	Tracks	-156.136982	20.821591	no
C-2619	Tracks only	Maui	NA	NA	Tracks	-156.137743	20.820946	no
C-2623	Tracks only	Maui	NA	NA	Tracks	-156.134853	20.82969	no
C-2628	Tracks only	Maui	NA	NA	Tracks	-156.353742	20.706119	no
C-2650	Tracks only	Kauai	NA	NA	Tracks	-159.6645	22.121997	no
C-2651	Tracks only	Kauai	NA	NA	Tracks	-159.664528	22.121972	no
C-2668	Tracks only	Big Island	NA	NA	Tracks	-155.228625	19.393117	no
C-2670	Tracks only	Big Island	NA	NA	Tracks	-155.949547	19.719219	no
C-2671	Tracks only	Big Island	NA	NA	Tracks	-155.219231	19.378903	no
C-2676	Tracks only	Big Island	NA	NA	Tracks	-155.231403	19.397111	no
C-2679	Tracks only	Big Island	NA	NA	Tracks	-155.223092	19.384692	no
C-2681	Tracks only	Big Island	NA	NA	Tracks	-155.2169	19.374839	no
C-2682	Tracks only	Big Island	NA	NA	Tracks	-155.218342	19.377203	no
C-2685	Tracks only	Big Island	NA	NA	Tracks	-155.216967	19.374511	no
C-2686	Tracks only	Big Island	NA	NA	Tracks	-155.217894	19.376281	no
C-2690	Tracks only	Big Island	NA	NA	Tracks	-155.223075	19.384625	no
C-2695	Tracks only	Big Island	NA	NA	Tracks	-155.229917	19.395722	no
C-2697	Tracks only	Big Island	NA	NA	Tracks	-155.219214	19.367033	no
C-2700	Tracks only	Big Island	NA	NA	Tracks	-155.140939	19.902211	no
C-2702	Tracks only	Kauai	NA	NA	Tracks	-159.660261	22.131531	no
C-2718	Tracks only	Kauai	NA	NA	Tracks	-159.651342	22.124844	no
C-2722	Tracks only	Kauai	NA	NA	Tracks	-159.651433	22.124808	no
C-2724	Tracks only	Big Island	NA	NA	Tracks	-155.948889	19.718825	no
C-2731	Tracks only	Big Island	NA	NA	Tracks	-155.238239	19.412214	no
C-2734	Tracks only	Kauai	NA	NA	Tracks	-159.656144	22.1238	no
C-2747	Tracks only	Big Island	NA	NA	Tracks	-155.949464	19.719153	no
C-2765	Tracks only	Big Island	NA	NA	Tracks	-155.139911	19.904864	no
C-2768	Tracks only	Big Island	NA	NA	Tracks	-155.441481	20.036428	no
C-2773	Tracks only	Big Island	NA	NA	Tracks	-155.441681	20.036883	no
C-2774	Tracks only	Big Island	NA	NA	Tracks	-155.441625	20.036797	no
C-2781	Tracks only	Big Island	NA	NA	Tracks	-155.441728	20.036889	no
C-2784	Tracks only	Big Island	NA	NA	Tracks	-155.441828	20.03685	no
C-2785	Tracks only	Big Island	NA	NA	Tracks	-155.239192	19.426067	no
C-2789	Tracks only	Big Island	NA	NA	Tracks	-155.615408	19.076544	no
C-2796	Tracks only	Big Island	NA	NA	Tracks	-155.215856	19.428175	no
C-2797	Tracks only	Big Island	NA	NA	Tracks	-155.253442	19.400497	no
C-2799	Tracks only	Big Island	NA	NA	Tracks	-155.236794	19.375836	no
C-2801	Tracks only	Big Island	NA	NA	Tracks	-155.225361	19.371661	no
C-2802	Tracks only	Big Island	NA	NA	Tracks	-155.233961	19.373386	no
C-2813	Tracks only	Big Island	NA	NA	Tracks	-155.22245	19.423789	no
C-2817	Tracks only	Big Island	NA	NA	Tracks	-155.222383	19.4239	no
C-2825	Tracks only	Big Island	NA	NA	Tracks	-155.152275	19.854167	no
C-2852	Tracks only	Big Island	NA	NA	Tracks	-155.439908	20.03535	no
C-2853	Tracks only	Big Island	NA	NA	Tracks	-155.067906	19.590756	no
C-2855	Tracks only	Big Island	NA	NA	Tracks	-155.238369	19.413422	no
C-2858	Tracks only	Big Island	NA	NA	Tracks	-155.439603	20.035417	no
C-2868	Tracks only	Big Island	NA	NA	Tracks	-155.222447	19.423889	no
C-2872	Tracks only	Big Island	NA	NA	Tracks	-155.222494	19.424061	no
C-2876	Tracks only	Big Island	NA	NA	Tracks	-155.222481	19.424106	no
C-2881	Tracks only	Big Island	NA	NA	Tracks	-155.135425	19.904461	no
C-2882	Tracks only	Big Island	NA	NA	Tracks	-155.136294	19.905875	no
C-2884	Tracks only	Big Island	NA	NA	Tracks	-155.134347	19.904056	no
C-2886	Tracks only	Big Island	NA	NA	Tracks	-155.135875	19.905083	no
C-2891	Tracks only	Big Island	NA	NA	Tracks	-155.215906	19.428089	no
C-2896	Tracks only	Big Island	NA	NA	Tracks	-155.4397553	20.03992018	no
C-2900	Tracks only	Big Island	NA	NA	Tracks	-155.443814	20.040636	no
C-2908	Tracks only	Big Island	NA	NA	Tracks	-155.14235300000001	19.90085	no
C-2913	Tracks only	Big Island	NA	NA	Tracks	-155.439531	20.037736	no
C-2914	Tracks only	Big Island	NA	NA	Tracks	-155.444806	20.040872	no
C-2920	Tracks only	Big Island	NA	NA	Tracks	-155.823164	19.111889	no
C-2931	Tracks only	Big Island	NA	NA	Tracks	-155.477011	19.2024	no
C-2932	Tracks only	Big Island	NA	NA	Tracks	-155.483042	19.199917	no
C-2941	Tracks only	Big Island	NA	NA	Tracks	-155.235697	19.407644	no
C-2943	Tracks only	Big Island	NA	NA	Tracks	-155.303328	19.438633	no
C-2947	Tracks only	Big Island	NA	NA	Tracks	-155.232583	19.400919	no
C-2948	Tracks only	Big Island	NA	NA	Tracks	-155.232447	19.400278	no
C-2950	Tracks only	Big Island	NA	NA	Tracks	-155.233097	19.401789	no
C-2952	Tracks only	Big Island	NA	NA	Tracks	-155.234903	19.405075	no
C-2953	Tracks only	Big Island	NA	NA	Tracks	-155.303375	19.438775	no
C-2957	Tracks only	Big Island	NA	NA	Tracks	-155.237086	19.410522	no
C-2959	Tracks only	Big Island	NA	NA	Tracks	-155.473442	20.047111	no
C-2960	Tracks only	Big Island	NA	NA	Tracks	-155.499228	20.049894	no
C-2961	Tracks only	Big Island	NA	NA	Tracks	-155.222486	19.423858	no
C-2963	Tracks only	Big Island	NA	NA	Tracks	-155.491111	20.050194	no
C-2964	Tracks only	Big Island	NA	NA	Tracks	-155.499158	20.049917	no
C-2966	Tracks only	Big Island	NA	NA	Tracks	-155.222497	19.423908	no
C-2967	Tracks only	Big Island	NA	NA	Tracks	-155.222456	19.4239	no
C-2979	Tracks only	Big Island	NA	NA	Tracks	-155.180931	19.4394	no
C-2998	Tracks only	Big Island	NA	NA	Tracks	-155.23705	19.452197	no
C-3003	Tracks only	Big Island	NA	NA	Tracks	-155.262894	19.432325	no
C-3006	Tracks only	Big Island	NA	NA	Tracks	-155.265531	19.430161	no
C-3008	Tracks only	Big Island	NA	NA	Tracks	-155.264608	19.430097	no
C-3009	Tracks only	Big Island	NA	NA	Tracks	-155.263783	19.430011	no
C-3012	Tracks only	Big Island	NA	NA	Tracks	-155.259397	19.42985	no
C-3013	Tracks only	Big Island	NA	NA	Tracks	-155.303142	19.438531	no
C-3014	Tracks only	Big Island	NA	NA	Tracks	-155.26285	19.429875	no
C-3015	Tracks only	Big Island	NA	NA	Tracks	-155.258872	19.429622	no
C-3017	Tracks only	Big Island	NA	NA	Tracks	-155.304819	19.440447	no
C-3023	Tracks only	Big Island	NA	NA	Tracks	-155.301939	19.442925	no
C-3025	Tracks only	Big Island	NA	NA	Tracks	-155.262067	19.429597	no
C-3032	Tracks only	Big Island	NA	NA	Tracks	-155.069056	19.590467	no
C-3033	Tracks only	Big Island	NA	NA	Tracks	-155.259344	19.430672	no
C-3035	Tracks only	Big Island	NA	NA	Tracks	-155.224797	19.355289	no
C-3037	Tracks only	Big Island	NA	NA	Tracks	-155.22485	19.354839	no
C-3040	Tracks only	Big Island	NA	NA	Tracks	-155.259625	19.430828	no
C-3041	Tracks only	Big Island	NA	NA	Tracks	-155.222342	19.424381	no
C-3044	Tracks only	Big Island	NA	NA	Tracks	-155.222089	19.424519	no
C-3050	Tracks only	Big Island	NA	NA	Tracks	-155.222053	19.424533	no
C-3051	Tracks only	Big Island	NA	NA	Tracks	-155.222131	19.423986	no
C-3052	Tracks only	Big Island	NA	NA	Tracks	-155.222189	19.424033	no
C-3054	Tracks only	Big Island	NA	NA	Tracks	-155.222364	19.423831	no
C-3056	Tracks only	Big Island	NA	NA	Tracks	-155.224617	19.356067	no
C-3057	Tracks only	Big Island	NA	NA	Tracks	-155.068378	19.590575	no
C-3059	Tracks only	Big Island	NA	NA	Tracks	-155.222475	19.423833	no
C-3060	Tracks only	Big Island	NA	NA	Tracks	-155.222633	19.423947	no
C-3066	Tracks only	Big Island	NA	NA	Tracks	-155.578681	20.041714	no
C-3067	Tracks only	Big Island	NA	NA	Tracks	-155.441869	20.039817	no
C-3069	Tracks only	Big Island	NA	NA	Tracks	-155.068592	19.725608	no
C-3080	Tracks only	Big Island	NA	NA	Tracks	-155.236931	19.452128	no
C-3087	Tracks only	Big Island	NA	NA	Tracks	-155.438289	20.039922	no
C-3091	Tracks only	Big Island	NA	NA	Tracks	-155.438314	20.039108	no
C-3101	Tracks only	Big Island	NA	NA	Tracks	-155.222458	19.423869	no
C-3105	Tracks only	Big Island	NA	NA	Tracks	-155.222481	19.423853	no
C-3109	Tracks only	Big Island	NA	NA	Tracks	-155.520606	20.053303	no
C-3111	Tracks only	Big Island	NA	NA	Tracks	-155.438556	20.039914	no
C-3113	Tracks only	Big Island	NA	NA	Tracks	-155.513081	20.049936	no
C-3116	Tracks only	Big Island	NA	NA	Tracks	-155.615733	19.076644	no
C-3117	Tracks only	Big Island	NA	NA	Tracks	-155.506242	20.050242	no
C-3123	Tracks only	Big Island	NA	NA	Tracks	-155.441056	20.037814	no
C-3124	Tracks only	Big Island	NA	NA	Tracks	-155.441792	20.036869	no
C-3126	Tracks only	Big Island	NA	NA	Tracks	-155.818903	19.115214	no
C-3127	Tracks only	Big Island	NA	NA	Tracks	-155.443525	20.032403	no
C-3139	Tracks only	Big Island	NA	NA	Tracks	-155.441503	20.039906	no
C-3140	Tracks only	Big Island	NA	NA	Tracks	-155.134794	19.905064	no
C-3141	Tracks only	Big Island	NA	NA	Tracks	-155.441517	20.037208	no
C-3145	Tracks only	Big Island	NA	NA	Tracks	-155.438519	20.038772	no
C-3161	Tracks only	Big Island	NA	NA	Tracks	-155.948608	19.719447	no
C-3166	Tracks only	Big Island	NA	NA	Tracks	-155.823725	19.111136	no
C-3168	Tracks only	Big Island	NA	NA	Tracks	-155.441511	20.039856	no
C-3170	Tracks only	Big Island	NA	NA	Tracks	-155.4379	20.038883	no
C-3172	Tracks only	Big Island	NA	NA	Tracks	-155.134761	19.904239	no
C-3175	Tracks only	Big Island	NA	NA	Tracks	-155.441167	20.037453	no
C-3184	Tracks only	Big Island	NA	NA	Tracks	-155.239767	19.425681	no
C-3185	Tracks only	Big Island	NA	NA	Tracks	-155.443494	20.032353	no
C-3187	Tracks only	Big Island	NA	NA	Tracks	-155.624194	19.080883	no
C-3196	Tracks only	Big Island	NA	NA	Tracks	-155.194689	19.443014	no
C-3199	Tracks only	Big Island	NA	NA	Tracks	-155.183528	19.44375	no
C-3202	Tracks only	Big Island	NA	NA	Tracks	-155.948806	19.718303	no
C-3206	Tracks only	Big Island	NA	NA	Tracks	-155.620339	19.092408	no
C-3207	Tracks only	Big Island	NA	NA	Tracks	-155.239672	19.425922	no
C-3215	Tracks only	Big Island	NA	NA	Tracks	-155.239642	19.425936	no
C-3216	Tracks only	Big Island	NA	NA	Tracks	-155.441103	20.035983	no
C-3219	Tracks only	Big Island	NA	NA	Tracks	-155.2394	19.426167	no
C-3227	Tracks only	Big Island	NA	NA	Tracks	-155.239747	19.425733	no
C-3232	Tracks only	Big Island	NA	NA	Tracks	-155.239103	19.426333	no
C-3238	Tracks only	Big Island	NA	NA	Tracks	-155.621433	19.078836	no
C-3239	Tracks only	Big Island	NA	NA	Tracks	-155.239736	19.425839	no
C-3240	Tracks only	Big Island	NA	NA	Tracks	-155.192975	19.440036	no
C-3245	Tracks only	Big Island	NA	NA	Tracks	-155.82475	19.117631	no
C-3253	Tracks only	Big Island	NA	NA	Tracks	-155.819711	19.117583	no
C-3255	Tracks only	Big Island	NA	NA	Tracks	-155.824825	19.117742	no
C-3259	Tracks only	Big Island	NA	NA	Tracks	-155.948519	19.719211	no
C-3261	Tracks only	Big Island	NA	NA	Tracks	-155.821853	19.119458	no
C-3268	Tracks only	Big Island	NA	NA	Tracks	-155.618558	19.089864	no
C-3269	Tracks only	Big Island	NA	NA	Tracks	-155.818461	19.115431	no
C-3271	Tracks only	Big Island	NA	NA	Tracks	-155.948725	19.720228	no
C-3275	Tracks only	Big Island	NA	NA	Tracks	-155.825208	19.117225	no
C-3276	Tracks only	Big Island	NA	NA	Tracks	-155.526464	19.748753	no
C-3278	Tracks only	Big Island	NA	NA	Tracks	-155.819044	19.115258	no
C-3291	Tracks only	Big Island	NA	NA	Tracks	-155.819439	19.115244	no
C-3296	Tracks only	Big Island	NA	NA	Tracks	-155.389261	19.345478	no
C-3297	Tracks only	Big Island	NA	NA	Tracks	-155.819872	19.114969	no
C-3298	Tracks only	Big Island	NA	NA	Tracks	-155.822006	19.119394	no
C-3302	Tracks only	Big Island	NA	NA	Tracks	-155.069058	19.726106	no
C-3303	Tracks only	Big Island	NA	NA	Tracks	-155.069494	19.725292	no
C-3314	Tracks only	Big Island	NA	NA	Tracks	-154.901197	19.483125	no
C-3316	Tracks only	Big Island	NA	NA	Tracks	-155.441756	20.036897	no
C-3321	Tracks only	Big Island	NA	NA	Tracks	-154.902808	19.483389	no
C-3323	Tracks only	Big Island	NA	NA	Tracks	-155.443042	20.0337	no
C-3327	Tracks only	Big Island	NA	NA	Tracks	-155.443053	20.034031	no
C-3328	Tracks only	Big Island	NA	NA	Tracks	-155.44125	20.037503	no
C-3329	Tracks only	Big Island	NA	NA	Tracks	-155.068147	19.726039	no
C-3331	Tracks only	Big Island	NA	NA	Tracks	-155.442911	20.034836	no
C-3332	Tracks only	Big Island	NA	NA	Tracks	-155.441431	20.037308	no
C-3336	Tracks only	Big Island	NA	NA	Tracks	-155.441778	20.036628	no
C-3341	Tracks only	Big Island	NA	NA	Tracks	-154.902847	19.482961	no
C-3345	Tracks only	Big Island	NA	NA	Tracks	-154.902528	19.483144	no
C-3346	Tracks only	Big Island	NA	NA	Tracks	-154.904214	19.482925	no
C-3351	Tracks only	Big Island	NA	NA	Tracks	-155.442083	20.036456	no
C-3355	Tracks only	Big Island	NA	NA	Tracks	-155.441744	20.036864	no
C-3359	Tracks only	Big Island	NA	NA	Tracks	-155.44175	20.036861	no
C-3369	Tracks only	Big Island	NA	NA	Tracks	-154.903356	19.483244	no
C-3373	Tracks only	Big Island	NA	NA	Tracks	-154.903017	19.483386	no
C-3377	Tracks only	Big Island	NA	NA	Tracks	-154.902847	19.483406	no
C-3384	Tracks only	Big Island	NA	NA	Tracks	-155.619686	19.092197	no
C-3389	Tracks only	Big Island	NA	NA	Tracks	-154.902725	19.483572	no
C-3393	Tracks only	Big Island	NA	NA	Tracks	-154.901461	19.483572	no
C-3396	Tracks only	Big Island	NA	NA	Tracks	-155.619719	19.094339	no
C-3407	Tracks only	Big Island	NA	NA	Tracks	-155.239919	19.425508	no
C-3408	Tracks only	Big Island	NA	NA	Tracks	-155.233567	19.430089	no
C-3409	Tracks only	Big Island	NA	NA	Tracks	-154.902547	19.483386	no
C-3411	Tracks only	Big Island	NA	NA	Tracks	-155.239869	19.425756	no
C-3416	Tracks only	Big Island	NA	NA	Tracks	-155.240017	19.425533	no
C-3420	Tracks only	Big Island	NA	NA	Tracks	-155.239767	19.425556	no
C-3425	Tracks only	Big Island	NA	NA	Tracks	-155.239361	19.426028	no
C-3429	Tracks only	Big Island	NA	NA	Tracks	-155.239181	19.426292	no
C-3437	Tracks only	Big Island	NA	NA	Tracks	-155.239558	19.426181	no
C-3441	Tracks only	Big Island	NA	NA	Tracks	-155.239789	19.425775	no
C-3486	Tracks only	Big Island	NA	NA	Tracks	-155.162911	19.932525	no
C-3509	Tracks only	Big Island	NA	NA	Tracks	-155.101483	19.850811	no
C-3514	Tracks only	Big Island	NA	NA	Tracks	-155.220867	19.952739	no
C-3517	Tracks only	Big Island	NA	NA	Tracks	-155.141383	19.906744	no
C-3518	Tracks only	Big Island	NA	NA	Tracks	-155.223633	19.950136	no
C-0016	Not genotyped	Oahu	NA	NA	Yes	-157.722458	21.314133000000002	no
C-0022	Not genotyped	Oahu	NA	NA	Yes	-157.722117	21.313558	no
C-0034	Not genotyped	Oahu	NA	NA	Yes	-157.806203	21.386039	no
C-0040	Not genotyped	Oahu	NA	NA	Yes	-157.799769	21.380525	no
C-0041	Not genotyped	Oahu	NA	NA	Yes	-157.723156	21.306561	no
C-0043	Not genotyped	Oahu	NA	NA	Yes	-157.857283	21.315943999999998	no
C-0045	Not genotyped	Oahu	NA	NA	Yes	-157.855097	21.320142	no
C-0046	Not genotyped	Oahu	NA	NA	Yes	-157.724197	21.306325	no
C-0048	Not genotyped	Oahu	NA	NA	Yes	-157.799853	21.379644	no
C-0050	Not genotyped	Oahu	NA	NA	Yes	-157.799903	21.379406	no
C-0073	Not genotyped	Oahu	NA	NA	Yes	-157.805953	21.351833	no
C-0089	Not genotyped	Oahu	NA	NA	Yes	-157.800017	21.335367	no
C-0092	Not genotyped	Oahu	NA	NA	Yes	-157.800733	21.334156	no
C-0095	Not genotyped	Oahu	NA	NA	Yes	-157.857878	21.3167	no
C-0106	Not genotyped	Oahu	NA	NA	Yes	-157.805522	21.387036	no
C-0107	Not genotyped	Kauai	NA	NA	Yes	-159.594322	22.191986	no
C-0110	Not genotyped	Kauai	NA	NA	Yes	-159.594856	22.198258	no
C-0139	Not genotyped	Kauai	NA	NA	Yes	-159.617275	22.147472	no
C-0145	Not genotyped	Kauai	NA	NA	Yes	-159.617131	22.153006	no
C-0151	Not genotyped	Kauai	NA	NA	Yes	-159.617225	22.153236	no
C-0172	Not genotyped	Kauai	NA	NA	Yes	-159.613294	22.146892	no
C-0178	Not genotyped	Kauai	NA	NA	Yes	-159.323025	22.076153	no
C-0180	Not genotyped	Kauai	NA	NA	Yes	-159.595022	22.200453	no
C-0182	Not genotyped	Kauai	NA	NA	Yes	-159.597203	22.207692	no
C-0185	Not genotyped	Kauai	NA	NA	Yes	-159.585581	22.217458	no
C-0198	Not genotyped	Kauai	NA	NA	Yes	-159.597147	22.207494	no
C-0216	Not genotyped	Kauai	NA	NA	Yes	-159.617156	22.15325	no
C-0217	Not genotyped	Kauai	NA	NA	Yes	-159.594633	22.199528	no
C-0218	Not genotyped	Kauai	NA	NA	Yes	-159.595008	22.200481	no
C-0230	Not genotyped	Kauai	NA	NA	Yes	-159.6423375	22.15028957	no
C-0233	Not genotyped	Kauai	NA	NA	Yes	-159.641075	22.136639	no
C-0236	Not genotyped	Kauai	NA	NA	Yes	-159.641314	22.134103	no
C-0238	Not genotyped	Kauai	NA	NA	Yes	-159.674439	22.094539	no
C-0240	Not genotyped	Kauai	NA	NA	Yes	-159.5737687	22.12600815	no
C-0247	Not genotyped	Kauai	NA	NA	Yes	-159.647394	22.144611	no
C-0251	Not genotyped	Kauai	NA	NA	Yes	-159.42095	22.074733	no
C-0261	Not genotyped	Kauai	NA	NA	Yes	-159.426017	22.081542	no
C-0270	Not genotyped	Kauai	NA	NA	Yes	-159.387061	22.102608	no
C-0273	Not genotyped	Kauai	NA	NA	Yes	-159.350322	22.082389	no
C-0291	Not genotyped	Kauai	NA	NA	Yes	-159.425928	22.081581	no
C-0295	Not genotyped	Kauai	NA	NA	Yes	-159.425992	22.081661	no
C-0301	Not genotyped	Kauai	NA	NA	Yes	-159.472681	22.201183	no
C-0304	Not genotyped	Maui	NA	NA	Yes	-156.535525	20.948894	no
C-0309	Not genotyped	Kauai	NA	NA	Yes	-159.4728	22.201656	no
C-0320	Not genotyped	Maui	NA	NA	Yes	-156.536608	20.949722	no
C-0324	Not genotyped	Maui	NA	NA	Yes	-156.335369	20.672186	no
C-0332	Not genotyped	Maui	NA	NA	Yes	-156.336258	20.671633	no
C-0351	Not genotyped	Maui	NA	NA	Yes	-156.536525	20.948725	no
C-0352	Not genotyped	Maui	NA	NA	Yes	-156.330458	20.679658	no
C-0361	Not genotyped	Maui	NA	NA	Yes	-156.339942	20.673981	no
C-0397	Not genotyped	Maui	NA	NA	Yes	-156.332864	20.675433	no
C-0400	Not genotyped	Maui	NA	NA	Yes	-156.096019	20.8075	no
C-0419	Not genotyped	Maui	NA	NA	Yes	-156.046589	20.793231	no
C-0422	Not genotyped	Kauai	NA	NA	Yes	-159.426061	22.082511	no
C-0423	Not genotyped	Kauai	NA	NA	Yes	-159.421142	22.075014	no
C-0432	Not genotyped	Kauai	NA	NA	Yes	-159.427372	22.087633	no
C-0435	Not genotyped	Kauai	NA	NA	Yes	-159.429611	22.089911	no
C-0437	Not genotyped	Kauai	NA	NA	Yes	-159.424778	22.079914	no
C-0439	Not genotyped	Kauai	NA	NA	Yes	-159.426103	22.081256	no
C-0471	Not genotyped	Kauai	NA	NA	Yes	-159.6237	22.149294	no
C-0476	Not genotyped	Kauai	NA	NA	Yes	-159.615914	22.148772	no
C-0488	Not genotyped	Kauai	NA	NA	Yes	-159.641355	22.149134	no
C-0489	Not genotyped	Kauai	NA	NA	Yes	-159.6413417	22.1491113	no
C-0491	Not genotyped	Kauai	NA	NA	Yes	-159.641366	22.149098	no
C-0493	Not genotyped	Kauai	NA	NA	Yes	-159.64133	22.1490685	no
C-0495	Not genotyped	Kauai	NA	NA	Yes	-159.646283	22.151208	no
C-0525	Not genotyped	Kauai	NA	NA	Yes	-159.660439	22.131492	no
C-0526	Not genotyped	Kauai	NA	NA	Yes	-159.660456	22.1315	no
C-0534	Not genotyped	Kauai	NA	NA	Yes	-159.660083	22.131897	no
C-0536	Not genotyped	Kauai	NA	NA	Yes	-159.660564	22.132928	no
C-0544	Not genotyped	Kauai	NA	NA	Yes	-159.6444975	22.13606677	no
C-0549	Not genotyped	Kauai	NA	NA	Yes	-159.4056079	22.05560838	no
C-0551	Not genotyped	Kauai	NA	NA	Yes	-159.412447	22.083419	no
C-0561	Not genotyped	Kauai	NA	NA	Yes	-159.377319	21.995411	no
C-0566	Not genotyped	Kauai	NA	NA	Yes	-159.6641103	22.1214994	no
C-0569	Not genotyped	Kauai	NA	NA	Yes	-159.664492	22.121844	no
C-0596	Not genotyped	Kauai	NA	NA	Yes	-159.662422	22.133847	no
C-0600	Not genotyped	Kauai	NA	NA	Yes	-159.650711	22.141514	no
C-0601	Not genotyped	Kauai	NA	NA	Yes	-159.664394	22.121886	no
C-0620	Not genotyped	Molokai	NA	NA	Yes	-156.965933	21.137994	no
C-0626	Not genotyped	Molokai	NA	NA	Yes	-157.005386	21.177153	no
C-0636	Not genotyped	Molokai	NA	NA	Yes	-157.008278	21.175561	no
C-0647	Not genotyped	Molokai	NA	NA	Yes	-157.005344	21.176989	no
C-0648	Not genotyped	Molokai	NA	NA	Yes	-157.005483	21.177225	no
C-0652	Not genotyped	Kauai	NA	NA	Yes	-159.650444	22.125197	no
C-0656	Not genotyped	Kauai	NA	NA	Yes	-159.660475	22.131533	no
C-0657	Not genotyped	Kauai	NA	NA	Yes	-159.660417	22.13155	no
C-0670	Not genotyped	Kauai	NA	NA	Yes	-159.660244	22.129983	no
C-0675	Not genotyped	Kauai	NA	NA	Yes	-159.663578	22.134589	no
C-0683	Not genotyped	Kauai	NA	NA	Yes	-159.65635	22.123311	no
C-0686	Not genotyped	Kauai	NA	NA	Yes	-159.65171900000001	22.124711	no
C-0695	Not genotyped	Kauai	NA	NA	Yes	-159.660297	22.131219	no
C-0699	Not genotyped	Kauai	NA	NA	Yes	-159.41745	22.071358	no
C-0703	Not genotyped	Kauai	NA	NA	Yes	-159.417489	22.071339	no
C-0704	Not genotyped	Kauai	NA	NA	Yes	-159.417514	22.07135	no
C-0705	Not genotyped	Kauai	NA	NA	Yes	-159.417575	22.071314	no
C-0706	Not genotyped	Kauai	NA	NA	Yes	-159.417494	22.071339	no
C-0720	Not genotyped	Kauai	NA	NA	Yes	-159.417392	22.071319	no
C-0742	Not genotyped	Kauai	NA	NA	Yes	-159.6239042	22.15699653	no
C-0760	Not genotyped	Molokai	NA	NA	Yes	-157.005394	21.177024	no
C-0765	Not genotyped	Molokai	NA	NA	Yes	-157.0050015	21.1764271	no
C-0769	Not genotyped	Molokai	NA	NA	Yes	-157.004952	21.176117	no
C-0774	Not genotyped	Molokai	NA	NA	Yes	-157.005086	21.176817	no
C-0778	Not genotyped	Molokai	NA	NA	Yes	-157.005272	21.177161	no
C-0784	Not genotyped	Kauai	NA	NA	Yes	-159.425964	22.081611	no
C-0785	Not genotyped	Kauai	NA	NA	Yes	-159.4259925	22.08160875	no
C-0793	Not genotyped	Kauai	NA	NA	Yes	-159.436544	22.093108	no
C-0798	Not genotyped	Kauai	NA	NA	Yes	-159.431919	22.092206	no
C-0802	Not genotyped	Kauai	NA	NA	Yes	-159.423239	22.079556	no
C-0810	Not genotyped	Kauai	NA	NA	Yes	-159.642053	22.149944	no
C-0832	Not genotyped	Kauai	NA	NA	Yes	-159.649506	22.141094	no
C-0838	Not genotyped	Kauai	NA	NA	Yes	-159.653472	22.142489	no
C-0852	Not genotyped	Maui	NA	NA	Yes	-156.335097	20.6723	no
C-0861	Not genotyped	Kauai	NA	NA	Yes	-159.477239	22.198547	no
C-0868	Not genotyped	Maui	NA	NA	Yes	-156.179826	20.870622	no
C-0877	Not genotyped	Molokai	NA	NA	Yes	-156.962086	21.138683	no
C-0883	Not genotyped	Kauai	NA	NA	Yes	-159.357272	22.046528	no
C-0889	Not genotyped	Molokai	NA	NA	Yes	-156.965825	21.138075	no
C-0890	Not genotyped	Kauai	NA	NA	Yes	-159.474906	22.200692	no
C-0896	Not genotyped	Maui	NA	NA	Yes	-156.0758536	20.79521364	no
C-0897	Not genotyped	Molokai	NA	NA	Yes	-156.962206	21.138594	no
C-0900	Not genotyped	Maui	NA	NA	Yes	-156.0758536	20.79521364	no
C-0901	Not genotyped	Maui	NA	NA	Yes	-156.119858	20.813907	no
C-0908	Not genotyped	Maui	NA	NA	Yes	-156.186331	20.874575	no
C-0914	Not genotyped	Kauai	NA	NA	Yes	-159.392978	22.088439	no
C-0917	Not genotyped	Maui	NA	NA	Yes	-156.021613	20.782702	no
C-0925	Not genotyped	Kauai	NA	NA	Yes	-159.478569	22.19435	no
C-0931	Not genotyped	Maui	NA	NA	Yes	-156.18645	20.874611	no
C-0933	Not genotyped	Kauai	NA	NA	Yes	-159.478628	22.194333	no
C-0946	Not genotyped	Kauai	NA	NA	Yes	-159.388664	22.085494	no
C-0948	Not genotyped	Maui	NA	NA	Yes	-156.332644	20.673317	no
C-0959	Not genotyped	Maui	NA	NA	Yes	-156.186153	20.874981	no
C-0971	Not genotyped	Kauai	NA	NA	Yes	-159.663178	22.069317	no
C-0995	Not genotyped	Kauai	NA	NA	Yes	-159.664358	22.121906	no
C-0998	Not genotyped	Kauai	NA	NA	Yes	-159.387989	22.085411	no
C-1011	Not genotyped	Kauai	NA	NA	Yes	-159.664408	22.121856	no
C-1027	Not genotyped	Kauai	NA	NA	Yes	-159.4306965	22.0906804	no
C-1028	Not genotyped	Kauai	NA	NA	Yes	-159.435375	22.092883	no
C-1030	Not genotyped	Kauai	NA	NA	Yes	-159.434858	22.092628	no
C-1035	Not genotyped	Kauai	NA	NA	Yes	-159.429758	22.090067	no
C-1043	Not genotyped	Kauai	NA	NA	Yes	-159.426128	22.081219	no
C-1065	Not genotyped	Kauai	NA	NA	Yes	-159.417467	22.071328	no
C-1070	Not genotyped	Kauai	NA	NA	Yes	-159.417539	22.071475	no
C-1094	Not genotyped	Maui	NA	NA	Yes	-156.33315	20.674575	no
C-1132	Not genotyped	Maui	NA	NA	Yes	-156.511681	20.925994	no
C-1135	Not genotyped	Maui	NA	NA	Yes	-156.536079	20.948536	no
C-1136	Not genotyped	Maui	NA	NA	Yes	-156.53532	20.949419	no
C-1139	Not genotyped	Maui	NA	NA	Yes	-156.545172	20.881073	no
C-1150	Not genotyped	Maui	NA	NA	Yes	-156.339833	20.670556	no
C-1153	Not genotyped	Maui	NA	NA	Yes	-156.536566	20.949786	no
C-1161	Not genotyped	Maui	NA	NA	Yes	-156.536336	20.949052	no
C-1167	Not genotyped	Kauai	NA	NA	Yes	-159.656172	22.123639	no
C-1172	Not genotyped	Maui	NA	NA	Yes	-156.336792	20.682039	no
C-1173	Not genotyped	Maui	NA	NA	Yes	-156.337803	20.669308	no
C-1180	Not genotyped	Maui	NA	NA	Yes	-156.329244	20.681897	no
C-1186	Not genotyped	Kauai	NA	NA	Yes	-159.657036	22.122611	no
C-1195	Not genotyped	Kauai	NA	NA	Yes	-159.654336	22.124353	no
C-1217	Not genotyped	Maui	NA	NA	Yes	-156.0650423	20.78352803	no
C-1235	Not genotyped	Maui	NA	NA	Yes	-156.517755	20.880652	no
C-1238	Not genotyped	Maui	NA	NA	Yes	-156.1726858	20.8704763	no
C-1251	Not genotyped	Maui	NA	NA	Yes	-156.535697	20.948885	no
C-1253	Not genotyped	Maui	NA	NA	Yes	-156.0650423	20.78352803	no
C-1263	Not genotyped	Maui	NA	NA	Yes	-155.986918	20.749597	no
C-1266	Not genotyped	Maui	NA	NA	Yes	-156.304344	20.723386	no
C-1267	Not genotyped	Maui	NA	NA	Yes	-156.304353	20.723413999999998	no
C-1274	Not genotyped	Maui	NA	NA	Yes	-156.304278	20.723336	no
C-1275	Not genotyped	Maui	NA	NA	Yes	-156.304339	20.723328	no
C-1280	Not genotyped	Maui	NA	NA	Yes	-156.304339	20.723381	no
C-1288	Not genotyped	Kauai	NA	NA	Yes	-159.657503	22.130592	no
C-1305	Not genotyped	Kauai	NA	NA	Yes	-159.65615	22.123619	no
C-1307	Not genotyped	Maui	NA	NA	Yes	-156.237113	20.767852	no
C-1311	Not genotyped	Maui	NA	NA	Yes	-156.236942	20.767856	no
C-1314	Not genotyped	Maui	NA	NA	Yes	-156.237011	20.767742	no
C-1318	Not genotyped	Maui	NA	NA	Yes	-156.236978	20.767728	no
C-1321	Not genotyped	Maui	NA	NA	Yes	-156.339419	20.674856	no
C-1327	Not genotyped	Molokai	NA	NA	Yes	-156.965931	21.138097	no
C-1331	Not genotyped	Molokai	NA	NA	Yes	-156.965194	21.138383	no
C-1332	Not genotyped	Maui	NA	NA	Yes	-156.237044	20.7677	no
C-1335	Not genotyped	Molokai	NA	NA	Yes	-156.975492	21.138353	no
C-1336	Not genotyped	Maui	NA	NA	Yes	-156.237081	20.76785	no
C-1340	Not genotyped	Maui	NA	NA	Yes	-156.237028	20.767747	no
C-1344	Not genotyped	Maui	NA	NA	Yes	-156.237133	20.767822	no
C-1383	Not genotyped	Maui	NA	NA	Yes	-156.045447	20.663775	no
C-1388	Not genotyped	Maui	NA	NA	Yes	-156.046514	20.663992	no
C-1392	Not genotyped	Maui	NA	NA	Yes	-156.048233	20.664758	no
C-1398	Not genotyped	Maui	NA	NA	Yes	-156.049694	20.665028	no
C-1406	Not genotyped	Maui	NA	NA	Yes	-156.051453	20.667172	no
C-1470	Not genotyped	Maui	NA	NA	Yes	-156.237166	20.767916	no
C-1472	Not genotyped	Maui	NA	NA	Yes	-156.237109	20.767871	no
C-1474	Not genotyped	Maui	NA	NA	Yes	-156.236737	20.768539	no
C-1476	Not genotyped	Maui	NA	NA	Yes	-156.3231545	20.7418607	no
C-1479	Not genotyped	Maui	NA	NA	Yes	-156.32326	20.741846	no
C-1486	Not genotyped	Maui	NA	NA	Yes	-155.7052173	19.92253451	no
C-1490	Not genotyped	Maui	NA	NA	Yes	-155.7052173	19.92253451	no
C-1514	Not genotyped	Maui	NA	NA	Yes	-156.04065	20.672082	no
C-2526	Not genotyped	Maui	NA	NA	Yes	-156.056753	20.673808	no
C-2535	Not genotyped	Maui	NA	NA	Yes	-156.186286	20.874497	no
C-2538	Not genotyped	Maui	NA	NA	Yes	-156.069746	20.649771	no
C-2542	Not genotyped	Maui	NA	NA	Yes	-156.073693	20.650899	no
C-2561	Not genotyped	Maui	NA	NA	Yes	-156.055531	20.671114	no
C-2573	Not genotyped	Maui	NA	NA	Yes	-156.056261	20.672364	no
C-2583	Not genotyped	Maui	NA	NA	Yes	-156.056206	20.675447	no
C-2585	Not genotyped	Maui	NA	NA	Yes	-156.056914	20.675828	no
C-2587	Not genotyped	Maui	NA	NA	Yes	-156.056878	20.675658	no
C-2588	Not genotyped	Maui	NA	NA	Yes	-156.056908	20.676083	no
C-2589	Not genotyped	Maui	NA	NA	Yes	-156.056631	20.676119	no
C-2590	Not genotyped	Maui	NA	NA	Yes	-156.056403	20.676775	no
C-2592	Not genotyped	Maui	NA	NA	Yes	-156.049019	20.664889	no
C-2606	Not genotyped	Maui	NA	NA	Yes	-156.125569	20.8162	no
C-2614	Not genotyped	Maui	NA	NA	Yes	-156.133087	20.820666	no
C-2615	Not genotyped	Maui	NA	NA	Yes	-156.136464	20.822125	no
C-2620	Not genotyped	Maui	NA	NA	Yes	-156.13799	20.820805	no
C-2622	Not genotyped	Maui	NA	NA	Yes	-156.124325	20.81698	no
C-2625	Not genotyped	Maui	NA	NA	Yes	-156.136842	20.821963	no
C-2630	Not genotyped	Maui	NA	NA	Yes	-156.124198	20.816923	no
C-2645	Not genotyped	Kauai	NA	NA	Yes	-159.676608	22.098756	no
C-2652	Not genotyped	Kauai	NA	NA	Yes	-159.664442	22.122028	no
C-2658	Not genotyped	Kauai	NA	NA	Yes	-159.664503	22.121878	no
C-2659	Not genotyped	Kauai	NA	NA	Yes	-159.664453	22.121897	no
C-2660	Not genotyped	Kauai	NA	NA	Yes	-159.664458	22.121864	no
C-2706	Not genotyped	Kauai	NA	NA	Yes	-159.660358	22.13155	no
C-2795	Not genotyped	Big Island	NA	NA	Yes	-155.281083	19.434306	no
C-2800	Not genotyped	Big Island	NA	NA	Yes	-155.225767	19.371161	no
C-2806	Not genotyped	Big Island	NA	NA	Yes	-155.224775	19.356728	no
C-2807	Not genotyped	Big Island	NA	NA	Yes	-155.224933	19.354031	no
C-2815	Not genotyped	Big Island	NA	NA	Yes	-155.221756	19.424228	no
C-2819	Not genotyped	Big Island	NA	NA	Yes	-155.222278	19.424294	no
C-2835	Not genotyped	Big Island	NA	NA	Yes	-155.117564	19.715992	no
C-2837	Not genotyped	Big Island	NA	NA	Yes	-155.067208	19.589497	no
C-2871	Not genotyped	Big Island	NA	NA	Yes	-155.237056	19.415014	no
C-2874	Not genotyped	Big Island	NA	NA	Yes	-155.138281	19.714875	no
C-2893	Not genotyped	Big Island	NA	NA	Yes	-155.438383	20.039881	no
C-2895	Not genotyped	Big Island	NA	NA	Yes	-155.439597	20.039919	no
C-2905	Not genotyped	Big Island	NA	NA	Yes	-155.067133	19.590792	no
C-2928	Not genotyped	Big Island	NA	NA	Yes	-155.664306	19.077031	no
C-2949	Not genotyped	Big Island	NA	NA	Yes	-155.232639	19.400906	no
C-2954	Not genotyped	Big Island	NA	NA	Yes	-155.234953	19.405203	no
C-2956	Not genotyped	Big Island	NA	NA	Yes	-155.237122	19.410464	no
C-2968	Not genotyped	Big Island	NA	NA	Yes	-155.069006	19.59055	no
C-2970	Not genotyped	Big Island	NA	NA	Yes	-155.068172	19.589725	no
C-2989	Not genotyped	Big Island	NA	NA	Yes	-155.440019	20.039544	no
C-2999	Not genotyped	Big Island	NA	NA	Yes	-155.237092	19.453194	no
C-3005	Not genotyped	Big Island	NA	NA	Yes	-155.263944	19.43265	no
C-3020	Not genotyped	Big Island	NA	NA	Yes	-155.302228	19.442844	no
C-3024	Not genotyped	Big Island	NA	NA	Yes	-155.304133	19.439686	no
C-3029	Not genotyped	Big Island	NA	NA	Yes	-155.069311	19.590053	no
C-3039	Not genotyped	Big Island	NA	NA	Yes	-155.222125	19.424558	no
C-3042	Not genotyped	Big Island	NA	NA	Yes	-155.222436	19.424056	no
C-3046	Not genotyped	Big Island	NA	NA	Yes	-155.222111	19.424494	no
C-3049	Not genotyped	Big Island	NA	NA	Yes	-155.222036	19.424333	no
C-3053	Not genotyped	Big Island	NA	NA	Yes	-155.222439	19.424075	no
C-3072	Not genotyped	Big Island	NA	NA	Yes	-155.237536	19.453008	no
C-3073	Not genotyped	Big Island	NA	NA	Yes	-155.067978	19.725778	no
C-3077	Not genotyped	Big Island	NA	NA	Yes	-155.068331	19.590617	no
C-3086	Not genotyped	Big Island	NA	NA	Yes	-155.672889	20.020514	no
C-3095	Not genotyped	Big Island	NA	NA	Yes	-155.438175	20.039197	no
C-3100	Not genotyped	Big Island	NA	NA	Yes	-155.441325	20.035953	no
C-3104	Not genotyped	Big Island	NA	NA	Yes	-155.441183	20.035958	no
C-3106	Not genotyped	Big Island	NA	NA	Yes	-155.515456	20.0667	no
C-3118	Not genotyped	Big Island	NA	NA	Yes	-155.442194	20.039967	no
C-3125	Not genotyped	Big Island	NA	NA	Yes	-155.474764	20.058511	no
C-3129	Not genotyped	Big Island	NA	NA	Yes	-155.439422	20.039867	no
C-3132	Not genotyped	Big Island	NA	NA	Yes	-155.136031	19.906139	no
C-3144	Not genotyped	Big Island	NA	NA	Yes	-155.438253	20.039967	no
C-3163	Not genotyped	Big Island	NA	NA	Yes	-155.4434	20.040486	no
C-3198	Not genotyped	Big Island	NA	NA	Yes	-155.821142	19.113939	no
C-3204	Not genotyped	Big Island	NA	NA	Yes	-155.440556	20.035678	no
C-3222	Not genotyped	Big Island	NA	NA	Yes	-155.618167	19.097653	no
C-3223	Not genotyped	Big Island	NA	NA	Yes	-155.239308	19.426172	no
C-3231	Not genotyped	Big Island	NA	NA	Yes	-155.239642	19.425822	no
C-3234	Not genotyped	Big Island	NA	NA	Yes	-155.619	19.096056	no
C-3249	Not genotyped	Big Island	NA	NA	Yes	-155.825014	19.117381	no
C-3256	Not genotyped	Big Island	NA	NA	Yes	-155.819853	19.114972	no
C-3289	Not genotyped	Big Island	NA	NA	Yes	-155.820044	19.114761	no
C-3292	Not genotyped	Big Island	NA	NA	Yes	-155.82085	19.114289	no
C-3301	Not genotyped	Big Island	NA	NA	Yes	-154.902997	19.483211	no
C-3311	Not genotyped	Big Island	NA	NA	Yes	-154.94225	19.496769	no
C-3318	Not genotyped	Big Island	NA	NA	Yes	-154.90145	19.482678	no
C-3326	Not genotyped	Big Island	NA	NA	Yes	-154.903158	19.483425	no
C-3339	Not genotyped	Big Island	NA	NA	Yes	-155.442644	20.035433	no
C-3340	Not genotyped	Big Island	NA	NA	Yes	-155.441781	20.036878	no
C-3343	Not genotyped	Big Island	NA	NA	Yes	-155.442428	20.035983	no
C-3352	Not genotyped	Big Island	NA	NA	Yes	-155.162314	19.932164	no
C-3354	Not genotyped	Big Island	NA	NA	Yes	-154.975172	19.544039	no
C-3376	Not genotyped	Big Island	NA	NA	Yes	-155.618094	19.098025	no
C-3381	Not genotyped	Big Island	NA	NA	Yes	-154.903658	19.482756	no
C-3385	Not genotyped	Big Island	NA	NA	Yes	-154.902467	19.483889	no
C-3392	Not genotyped	Big Island	NA	NA	Yes	-155.619556	19.094808	no
C-3401	Not genotyped	Big Island	NA	NA	Yes	-154.901406	19.483347	no
C-3493	Not genotyped	Big Island	NA	NA	Yes	-155.092183	19.783583	no
C-3497	Not genotyped	Big Island	NA	NA	Yes	-155.095869	19.7931	no
C-3502	Not genotyped	Big Island	NA	NA	Yes	-155.207389	19.964367	no
C-3529	Not genotyped	Big Island	NA	NA	Yes	-155.154103	19.922539	no
C-0001	PCR -	Oahu	Unknown	0	Yes	-157.724406	21.304203	no
C-0002	PCR -	Oahu	Unknown	0	Yes	-157.724256	21.305489	no
C-0004	PCR -	Oahu	Unknown	0	Yes	-157.724203	21.306319	no
C-0006	PCR -	Oahu	Unknown	0	Yes	-157.723378	21.306356	yes
C-0007	PCR -	Oahu	Unknown	0	Yes	-157.722292	21.307472	yes
C-0009	PCR -	Oahu	Unknown	0	Yes	-157.722431	21.308419	yes
C-0012	PCR -	Oahu	Unknown	0	Yes	-157.722147	21.307931	no
C-0015	PCR -	Oahu	Unknown	0	Yes	-157.721969	21.313192	no
C-0021	PCR -	Oahu	Unknown	0	Yes	-157.723014	21.314639	yes
C-0025	PCR -	Oahu	Unknown	0	Yes	-157.857217	21.315175	no
C-0026	PCR -	Oahu	Unknown	0	Yes	-157.857536	21.315108	no
C-0028	PCR -	Oahu	Unknown	0	Yes	-157.721036	21.309397	yes
C-0032	PCR -	Oahu	Unknown	0	Yes	-157.806158	21.385961000000002	no
C-0038	PCR -	Oahu	Unknown	0	Yes	-157.721692	21.312139	yes
C-0049	PCR -	Oahu	Unknown	0	Yes	-157.723156	21.306561	no
C-0051	PCR -	Oahu	Unknown	0	Yes	-157.805756	21.359433	yes
C-0052	PCR -	Oahu	Unknown	0	Yes	-157.810692	21.353661	no
C-0057	PCR -	Oahu	Unknown	0	Yes	-157.7226	21.314214	yes
C-0061	PCR -	Oahu	Unknown	0	Yes	-157.800606	21.380164	yes
C-0062	PCR -	Oahu	Unknown	0	Yes	-157.799989	21.338567	no
C-0068	PCR -	Oahu	Unknown	0	Yes	-157.72425	21.3071	no
C-0076	PCR -	Oahu	Unknown	0	Yes	-157.78015	21.364619	yes
C-0077	PCR -	Oahu	Unknown	0	Yes	-157.780194	21.364069	no
C-0078	PCR -	Oahu	Unknown	0	Yes	-157.781025	21.364117	no
C-0087	PCR -	Oahu	Unknown	0	Yes	-158.016819	21.503733	no
C-0090	PCR -	Oahu	Unknown	0	Yes	-157.800728	21.334344	yes
C-0093	PCR -	Oahu	Unknown	0	Yes	-157.779367	21.361767	no
C-0098	PCR -	Oahu	Unknown	0	Yes	-157.857819	21.316744	no
C-0109	PCR -	Kauai	Unknown	0	Yes	-159.594825	22.198275	yes
C-0113	PCR -	Kauai	Unknown	0	Yes	-159.596983	22.205197	yes
C-0117	PCR -	Kauai	Unknown	0	Yes	-159.595983	22.211117	yes
C-0123	PCR -	Kauai	Unknown	0	Yes	-159.584722	22.219186	yes
C-0147	PCR -	Kauai	Unknown	0	Yes	-159.625719	22.148542	yes
C-0156	PCR -	Kauai	Unknown	0	Yes	-159.672317	22.106808	yes
C-0157	PCR -	Kauai	Unknown	0	Yes	-159.654611	22.132931	no
C-0158	PCR -	Kauai	Unknown	0	Yes	-159.659722	22.129519	no
C-0163	PCR -	Kauai	Unknown	0	Yes	-159.672317	22.1068	no
C-0169	PCR -	Kauai	Unknown	0	Yes	-159.609375	22.147131	no
C-0171	PCR -	Kauai	Unknown	0	Yes	-159.611914	22.146142	no
C-0173	PCR -	Kauai	Unknown	0	Yes	-159.617336	22.146903	yes
C-0188	PCR -	Kauai	Unknown	0	Yes	-159.535122	22.21465	yes
C-0189	PCR -	Kauai	Unknown	0	Yes	-159.469825	22.211489	yes
C-0190	PCR -	Kauai	Unknown	0	Yes	-159.326181	22.171433	yes
C-0192	PCR -	Kauai	Unknown	0	Yes	-159.475858	22.211278	no
C-0195	PCR -	Kauai	Unknown	0	Yes	-159.346928	22.003719	no
C-0202	PCR -	Kauai	Unknown	0	Yes	-159.585814	22.217519	no
C-0211	PCR -	Kauai	Unknown	0	Yes	-159.595944	22.203142	yes
C-0221	PCR -	Kauai	Unknown	0	Yes	-159.595147	22.201019	no
C-0224	PCR -	Kauai	Unknown	0	Yes	-159.664956	22.121633	no
C-0231	PCR -	Kauai	Unknown	0	Yes	-159.6460699	22.15107135	yes
C-0232	PCR -	Kauai	Unknown	0	Yes	-159.640055	22.14512	yes
C-0239	PCR -	Kauai	Unknown	0	Yes	-159.674272	22.094358	no
C-0242	PCR -	Kauai	Unknown	0	Yes	-159.671308	22.108408	yes
C-0245	PCR -	Kauai	Unknown	0	Yes	-159.670781	22.113936	yes
C-0255	PCR -	Kauai	Unknown	0	Yes	-159.418867	22.071869	yes
C-0260	PCR -	Kauai	Unknown	0	Yes	-159.423314	22.079544	yes
C-0262	PCR -	Kauai	Unknown	0	Yes	-159.426217	22.081506	yes
C-0263	PCR -	Kauai	Unknown	0	Yes	-159.426053	22.081378	no
C-0265	PCR -	Kauai	Unknown	0	Yes	-159.426114	22.081536	no
C-0272	PCR -	Kauai	Unknown	0	Yes	-159.413903	22.069731	no
C-0275	PCR -	Kauai	Unknown	0	Yes	-159.426214	22.081447	yes
C-0281	PCR -	Kauai	Unknown	0	Yes	-159.426189	22.081308	no
C-0282	PCR -	Kauai	Unknown	0	Yes	-159.426189	22.081308	no
C-0283	PCR -	Kauai	Unknown	0	Yes	-159.426267	22.081319	no
C-0284	PCR -	Kauai	Unknown	0	Yes	-159.426164	22.081356	no
C-0285	PCR -	Kauai	Unknown	0	Yes	-159.426103	22.081478	no
C-0286	PCR -	Kauai	Unknown	0	Yes	-159.42615	22.081408	no
C-0287	PCR -	Kauai	Unknown	0	Yes	-159.426083	22.081397	yes
C-0289	PCR -	Kauai	Unknown	0	Yes	-159.426097	22.081461	no
C-0290	PCR -	Kauai	Unknown	0	Yes	-159.426297	22.081394	no
C-0292	PCR -	Kauai	Unknown	0	Yes	-159.426011	22.081628	no
C-0293	PCR -	Kauai	Unknown	0	Yes	-159.426014	22.081589	yes
C-0297	PCR -	Kauai	Unknown	0	Yes	-159.425942	22.081622	no
C-0298	PCR -	Kauai	Unknown	0	Yes	-159.425944	22.081633	yes
C-0300	PCR -	Kauai	Unknown	0	Yes	-159.426031	22.081642	no
C-0302	PCR -	Kauai	Unknown	0	Yes	-159.474942	22.199367	no
C-0308	PCR -	Maui	Unknown	0	Yes	-156.5363	20.9486	yes
C-0312	PCR -	Maui	Unknown	0	Yes	-156.536245	20.948582	no
C-0316	PCR -	Maui	Unknown	0	Yes	-156.535883	20.948744	no
C-0331	PCR -	Maui	Unknown	0	Yes	-156.535461	20.949444	yes
C-0333	PCR -	Kauai	Unknown	0	Yes	-159.474708	22.201183	no
C-0337	PCR -	Kauai	Unknown	0	Yes	-159.475117	22.200728	no
C-0340	PCR -	Maui	Unknown	0	Yes	-156.336383	20.670197	no
C-0354	PCR -	Maui	Unknown	0	Yes	-156.533814	20.951715	no
C-0359	PCR -	Maui	Unknown	0	Yes	-156.535675	20.948678	no
C-0360	PCR -	Maui	Unknown	0	Yes	-156.339425	20.674525	no
C-0364	PCR -	Maui	Unknown	0	Yes	-156.051429	20.794097	no
C-0368	PCR -	Maui	Unknown	0	Yes	-156.073466	20.798997	no
C-0372	PCR -	Maui	Unknown	0	Yes	-156.080635	20.803007	no
C-0373	PCR -	Maui	Unknown	0	Yes	-156.332881	20.673522	no
C-0379	PCR -	Kauai	Unknown	0	Yes	-159.66019	22.131743	no
C-0390	PCR -	Kauai	Unknown	0	Yes	-159.671714	22.116089	no
C-0394	PCR -	Kauai	Unknown	0	Yes	-159.659747	22.129439	no
C-0403	PCR -	Maui	Unknown	0	Yes	-155.997712	20.770049	yes
C-0405	PCR -	Maui	Unknown	0	Yes	-156.330583	20.677	no
C-0406	PCR -	Kauai	Unknown	0	Yes	-159.660294	22.131269	no
C-0409	PCR -	Maui	Unknown	0	Yes	-156.331256	20.676817	no
C-0411	PCR -	Maui	Unknown	0	Yes	-156.030819	20.78425	yes
C-0416	PCR -	Maui	Unknown	0	Yes	-156.116768	20.8131	yes
C-0424	PCR -	Kauai	Unknown	0	Yes	-159.420817	22.074664	no
C-0426	PCR -	Kauai	Unknown	0	Yes	-159.422125	22.076611	yes
C-0428	PCR -	Kauai	Unknown	0	Yes	-159.422961	22.078697	no
C-0429	PCR -	Kauai	Unknown	0	Yes	-159.423094	22.079097	no
C-0431	PCR -	Kauai	Unknown	0	Yes	-159.423914	22.07975	no
C-0440	PCR -	Kauai	Unknown	0	Yes	-159.425275	22.080756	no
C-0444	PCR -	Kauai	Unknown	0	Yes	-159.427136	22.085308	no
C-0445	PCR -	Kauai	Unknown	0	Yes	-159.427886	22.086603	no
C-0448	PCR -	Kauai	Unknown	0	Yes	-159.4160708	22.07237328	no
C-0450	PCR -	Kauai	Unknown	0	Yes	-159.417614	22.071756	yes
C-0451	PCR -	Kauai	Unknown	0	Yes	-159.416544	22.071583	no
C-0456	PCR -	Kauai	Unknown	0	Yes	-159.601247	21.901075	yes
C-0459	PCR -	Kauai	Unknown	0	Yes	-159.658203	22.120758	no
C-0460	PCR -	Kauai	Unknown	0	Yes	-159.658	22.121408	no
C-0463	PCR -	Kauai	Unknown	0	Yes	-159.656831	22.122678	yes
C-0466	PCR -	Kauai	Unknown	0	Yes	-159.653486	22.124342	yes
C-0467	PCR -	Kauai	Unknown	0	Yes	-159.651647	22.124731	no
C-0469	PCR -	Kauai	Unknown	0	Yes	-159.655858	22.12395	yes
C-0479	PCR -	Kauai	Unknown	0	Yes	-159.664317	22.12186636	no
C-0502	PCR -	Kauai	Unknown	0	Yes	-159.6209707	22.1517887	no
C-0512	PCR -	Kauai	Unknown	0	Yes	-159.657581	22.130244	no
C-0513	PCR -	Kauai	Unknown	0	Yes	-159.677783	22.101269	no
C-0520	PCR -	Kauai	Unknown	0	Yes	-159.660439	22.131492	no
C-0523	PCR -	Kauai	Unknown	0	Yes	-159.660464	22.131497	no
C-0524	PCR -	Kauai	Unknown	0	Yes	-159.660475	22.132931	yes
C-0527	PCR -	Kauai	Unknown	0	Yes	-159.6116399	22.14598114	no
C-0531	PCR -	Kauai	Unknown	0	Yes	-159.660417	22.117706	no
C-0533	PCR -	Kauai	Unknown	0	Yes	-159.431408	22.092094	no
C-0537	PCR -	Kauai	Unknown	0	Yes	-159.660447	22.132692	yes
C-0538	PCR -	Kauai	Unknown	0	Yes	-159.660425	22.132747	no
C-0545	PCR -	Kauai	Unknown	0	Yes	-159.657808	22.130694	yes
C-0546	PCR -	Kauai	Unknown	0	Yes	-159.657831	22.130731	yes
C-0555	PCR -	Kauai	Unknown	0	Yes	-159.412764	22.086411	no
C-0558	PCR -	Kauai	Unknown	0	Yes	-159.413108	22.077467	no
C-0560	PCR -	Kauai	Unknown	0	Yes	-159.412728	22.079822	no
C-0562	PCR -	Molokai	Unknown	0	Yes	-156.965772	21.138145	no
C-0576	PCR -	Maui	Unknown	0	Yes	-156.334036	20.672492	no
C-0588	PCR -	Kauai	Unknown	0	Yes	-159.375083	21.978942	yes
C-0602	PCR -	Kauai	Unknown	0	Yes	-159.616153	22.148506	no
C-0603	PCR -	Kauai	Unknown	0	Yes	-159.611828	22.146131	yes
C-0604	PCR -	Kauai	Unknown	0	Yes	-159.611519	22.145906	no
C-0616	PCR -	Kauai	Unknown	0	Yes	-159.6143508	21.96537236	no
C-0617	PCR -	Kauai	Unknown	0	Yes	-159.6143508	21.96537236	no
C-0619	PCR -	Kauai	Unknown	0	Yes	-159.673369	22.107367	yes
C-0622	PCR -	Molokai	Unknown	0	Yes	-156.965847	21.138017	no
C-0624	PCR -	Molokai	Unknown	0	Yes	-157.005439	21.177158	no
C-0627	PCR -	Molokai	Unknown	0	Yes	-157.005517	21.176986	no
C-0637	PCR -	Molokai	Unknown	0	Yes	-157.008272	21.175628	no
C-0639	PCR -	Molokai	Unknown	0	Yes	-157.008375	21.175619	no
C-0640	PCR -	Molokai	Unknown	0	Yes	-157.008266	21.175638	no
C-0645	PCR -	Molokai	Unknown	0	Yes	-157.005756	21.177225	no
C-0650	PCR -	Kauai	Unknown	0	Yes	-159.651233	22.124942	no
C-0651	PCR -	Kauai	Unknown	0	Yes	-159.660483	22.131517	no
C-0653	PCR -	Kauai	Unknown	0	Yes	-159.660472	22.131581	no
C-0658	PCR -	Kauai	Unknown	0	Yes	-159.660425	22.131444	yes
C-0659	PCR -	Kauai	Unknown	0	Yes	-159.660469	22.131481	no
C-0674	PCR -	Kauai	Unknown	0	Yes	-159.662928	22.134392	yes
C-0676	PCR -	Kauai	Unknown	0	Yes	-159.656228	22.123297	yes
C-0678	PCR -	Kauai	Unknown	0	Yes	-159.657331	22.122489	yes
C-0679	PCR -	Kauai	Unknown	0	Yes	-159.651233	22.124969	yes
C-0680	PCR -	Kauai	Unknown	0	Yes	-159.658058	22.121489	yes
C-0682	PCR -	Kauai	Unknown	0	Yes	-159.658325	22.120481	no
C-0688	PCR -	Kauai	Unknown	0	Yes	-159.660508	22.132892	yes
C-0694	PCR -	Kauai	Unknown	0	Yes	-159.660056	22.130572	no
C-0696	PCR -	Kauai	Unknown	0	Yes	-159.417508	22.071294	yes
C-0698	PCR -	Kauai	Unknown	0	Yes	-159.417506	22.071367	yes
C-0707	PCR -	Kauai	Unknown	0	Yes	-159.674375	22.106439	no
C-0709	PCR -	Kauai	Unknown	0	Yes	-159.681669	22.118494	yes
C-0711	PCR -	Kauai	Unknown	0	Yes	-159.678925	22.117683	yes
C-0712	PCR -	Kauai	Unknown	0	Yes	-159.674861	22.114742	no
C-0713	PCR -	Kauai	Unknown	0	Yes	-159.672764	22.110806	yes
C-0715	PCR -	Kauai	Unknown	0	Yes	-159.672139	22.109094	no
C-0721	PCR -	Kauai	Unknown	0	Yes	-159.662497	22.071153	no
C-0725	PCR -	Kauai	Unknown	0	Yes	-159.672744	22.026014	no
C-0727	PCR -	Kauai	Unknown	0	Yes	-159.660425	22.131478	yes
C-0730	PCR -	Kauai	Unknown	0	Yes	-159.660325	22.130314	no
C-0739	PCR -	Kauai	Unknown	0	Yes	-159.337906	22.086706	no
C-0743	PCR -	Kauai	Unknown	0	Yes	-159.660483	22.131519	no
C-0750	PCR -	Maui	Unknown	0	Yes	-156.17982	20.87057	no
C-0753	PCR -	Kauai	Unknown	0	Yes	-159.6497521	22.12558546	yes
C-0756	PCR -	Molokai	Unknown	0	Yes	-157.008211	21.175615	no
C-0758	PCR -	Molokai	Unknown	0	Yes	-157.005256	21.177061	no
C-0759	PCR -	Molokai	Unknown	0	Yes	-157.0053879	21.1770063	no
C-0762	PCR -	Molokai	Unknown	0	Yes	-157.005667	21.177108	no
C-0764	PCR -	Molokai	Unknown	0	Yes	-157.005458	21.177017	no
C-0770	PCR -	Molokai	Unknown	0	Yes	-157.005414	21.177047	yes
C-0771	PCR -	Molokai	Unknown	0	Yes	-157.008215	21.175636	no
C-0772	PCR -	Molokai	Unknown	0	Yes	-156.998814	21.151286	no
C-0775	PCR -	Molokai	Unknown	0	Yes	-157.008133	21.175608	no
C-0779	PCR -	Molokai	Unknown	0	Yes	-157.008233	21.175639	no
C-0780	PCR -	Kauai	Unknown	0	Yes	-159.388328	22.102964	no
C-0782	PCR -	Kauai	Unknown	0	Yes	-159.426006	22.081678	no
C-0787	PCR -	Kauai	Unknown	0	Yes	-159.425983	22.081661	no
C-0788	PCR -	Kauai	Unknown	0	Yes	-159.426003	22.081647	yes
C-0791	PCR -	Kauai	Unknown	0	Yes	-159.435936	22.092892	no
C-0792	PCR -	Kauai	Unknown	0	Yes	-159.425992	22.081633	yes
C-0796	PCR -	Kauai	Unknown	0	Yes	-159.425942	22.081611	no
C-0801	PCR -	Kauai	Unknown	0	Yes	-159.430731	22.091008	no
C-0812	PCR -	Kauai	Unknown	0	Yes	-159.641442	22.149092	no
C-0817	PCR -	Kauai	Unknown	0	Yes	-159.640044	22.147711	no
C-0829	PCR -	Kauai	Unknown	0	Yes	-159.660536	22.132725	yes
C-0831	PCR -	Kauai	Unknown	0	Yes	-159.6608	22.133392	no
C-0833	PCR -	Kauai	Unknown	0	Yes	-159.650611	22.141514	no
C-0837	PCR -	Kauai	Unknown	0	Yes	-159.652872	22.142033	no
C-0840	PCR -	Kauai	Unknown	0	Yes	-159.655792	22.143853	no
C-0841	PCR -	Kauai	Unknown	0	Yes	-159.3867246	22.10248212	no
C-0847	PCR -	Kauai	Unknown	0	Yes	-159.476669	22.198492	no
C-0849	PCR -	Kauai	Unknown	0	Yes	-159.392369	22.103744	no
C-0851	PCR -	Kauai	Unknown	0	Yes	-159.476856	22.197839	no
C-0853	PCR -	Kauai	Unknown	0	Yes	-159.686314	22.119697	no
C-0854	PCR -	Kauai	Unknown	0	Yes	-159.3892	22.104125	no
C-0855	PCR -	Kauai	Unknown	0	Yes	-159.477408	22.197592	no
C-0859	PCR -	Kauai	Unknown	0	Yes	-159.477839	22.196744	yes
C-0865	PCR -	Maui	Unknown	0	Yes	-156.1798334	20.8706192	yes
C-0866	PCR -	Kauai	Unknown	0	Yes	-159.388972	22.103936	no
C-0870	PCR -	Maui	Unknown	0	Yes	-156.0758536	20.79521427	yes
C-0874	PCR -	Kauai	Unknown	0	Yes	-159.38845	22.103753	no
C-0875	PCR -	Kauai	Unknown	0	Yes	-159.3573668	22.04649654	no
C-0876	PCR -	Maui	Unknown	0	Yes	-156.0758536	20.79521364	no
C-0879	PCR -	Kauai	Unknown	0	Yes	-159.357803	22.046483	yes
C-0884	PCR -	Maui	Unknown	0	Yes	-156.243129	20.912386	no
C-0891	PCR -	Kauai	Unknown	0	Yes	-159.360589	22.042781	yes
C-0898	PCR -	Kauai	Unknown	0	Yes	-159.474839	22.199936	no
C-0906	PCR -	Kauai	Unknown	0	Yes	-159.392406	22.087617	yes
C-0907	PCR -	Kauai	Unknown	0	Yes	-159.477886	22.196469	no
C-0909	PCR -	Maui	Unknown	0	Yes	-156.11988	20.814048	no
C-0910	PCR -	Kauai	Unknown	0	Yes	-159.392383	22.087667	no
C-0911	PCR -	Kauai	Unknown	0	Yes	-159.47835	22.1947	no
C-0912	PCR -	Maui	Unknown	0	Yes	-156.1857636	20.874467	no
C-0916	PCR -	Kauai	Unknown	0	Yes	-159.477386	22.197636	no
C-0919	PCR -	Kauai	Unknown	0	Yes	-159.478489	22.194631	yes
C-0922	PCR -	Kauai	Unknown	0	Yes	-159.391661	22.086658	no
C-0926	PCR -	Kauai	Unknown	0	Yes	-159.390886	22.086197	no
C-0930	PCR -	Kauai	Unknown	0	Yes	-159.390214	22.085631	no
C-0932	PCR -	Kauai	Unknown	0	Yes	-159.47795	22.195531	no
C-0937	PCR -	Kauai	Unknown	0	Yes	-159.478633	22.194325	yes
C-0939	PCR -	Maui	Unknown	0	Yes	-156.0758536	20.79521364	no
C-0942	PCR -	Kauai	Unknown	0	Yes	-159.389292	22.085553	yes
C-0945	PCR -	Kauai	Unknown	0	Yes	-159.387539	22.085269	no
C-0950	PCR -	Kauai	Unknown	0	Yes	-159.478586	22.194369	no
C-0954	PCR -	Kauai	Unknown	0	Yes	-159.478606	22.194394	yes
C-0966	PCR -	Kauai	Unknown	0	Yes	-159.690431	22.122058	no
C-0973	PCR -	Kauai	Unknown	0	Yes	-159.681722	22.118553	no
C-0980	PCR -	Kauai	Unknown	0	Yes	-159.479011	22.192867	no
C-0983	PCR -	Kauai	Unknown	0	Yes	-159.676703	22.098633	yes
C-0986	PCR -	Kauai	Unknown	0	Yes	-159.478586	22.194386	yes
C-0990	PCR -	Kauai	Unknown	0	Yes	-159.478589	22.194358	no
C-0991	PCR -	Kauai	Unknown	0	Yes	-159.664394	22.121917	no
C-0996	PCR -	Kauai	Unknown	0	Yes	-159.479192	22.192269	no
C-1008	PCR -	Kauai	Unknown	0	Yes	-159.479233	22.192208	no
C-1010	PCR -	Kauai	Unknown	0	Yes	-159.390764	22.086169	no
C-1012	PCR -	Kauai	Unknown	0	Yes	-159.479417	22.191911	no
C-1022	PCR -	Kauai	Unknown	0	Yes	-159.436481	22.092953	no
C-1024	PCR -	Kauai	Unknown	0	Yes	-159.426103	22.082331	no
C-1034	PCR -	Kauai	Unknown	0	Yes	-159.426456	22.088514	no
C-1037	PCR -	Kauai	Unknown	0	Yes	-159.433019	22.092786	no
C-1045	PCR -	Kauai	Unknown	0	Yes	-159.389006	22.104164	yes
C-1053	PCR -	Kauai	Unknown	0	Yes	-159.392339	22.103703	no
C-1056	PCR -	Maui	Unknown	0	Yes	-156.523303	20.878214	no
C-1061	PCR -	Kauai	Unknown	0	Yes	-159.660528	22.131542	no
C-1066	PCR -	Kauai	Unknown	0	Yes	-159.408808	22.052375	yes
C-1067	PCR -	Kauai	Unknown	0	Yes	-159.417481	22.071367	no
C-1069	PCR -	Kauai	Unknown	0	Yes	-159.417508	22.071381	yes
C-1072	PCR -	Kauai	Unknown	0	Yes	-159.389136	22.007644	yes
C-1075	PCR -	Kauai	Unknown	0	Yes	-159.414844	22.074047	no
C-1076	PCR -	Kauai	Unknown	0	Yes	-159.4143523	22.0755141	no
C-1084	PCR -	Kauai	Unknown	0	Yes	-159.478914	22.193308	no
C-1086	PCR -	Kauai	Unknown	0	Yes	-159.478906	22.192403	no
C-1087	PCR -	Kauai	Unknown	0	Yes	-159.480375	22.190942	yes
C-1091	PCR -	Kauai	Unknown	0	Yes	-159.472756	22.201458	yes
C-1108	PCR -	Maui	Unknown	0	Yes	-156.515519	20.881944	no
C-1110	PCR -	Maui	Unknown	0	Yes	-156.516547	20.881375	no
C-1115	PCR -	Maui	Unknown	0	Yes	-156.535475	20.949033	yes
C-1125	PCR -	Kauai	Unknown	0	Yes	-159.478564	22.194414	yes
C-1126	PCR -	Maui	Unknown	0	Yes	-156.536444	20.948897	no
C-1129	PCR -	Kauai	Unknown	0	Yes	-159.478628	22.194378	no
C-1130	PCR -	Maui	Unknown	0	Yes	-156.534914	20.950136	no
C-1134	PCR -	Maui	Unknown	0	Yes	-156.535508	20.949254	no
C-1141	PCR -	Maui	Unknown	0	Yes	-156.53625	20.94853	no
C-1144	PCR -	Kauai	Unknown	0	Yes	-159.657306	22.130783	no
C-1147	PCR -	Kauai	Unknown	0	Yes	-159.6520226	22.12468042	no
C-1149	PCR -	Maui	Unknown	0	Yes	-156.536892	20.94975	no
C-1151	PCR -	Kauai	Unknown	0	Yes	-159.657189	22.130964	no
C-1160	PCR -	Kauai	Unknown	0	Yes	-159.655486	22.1241	no
C-1171	PCR -	Kauai	Unknown	0	Yes	-159.656089	22.123567	no
C-1179	PCR -	Kauai	Unknown	0	Yes	-159.656844	22.122822	no
C-1182	PCR -	Kauai	Unknown	0	Yes	-159.656833	22.122903	yes
C-1190	PCR -	Kauai	Unknown	0	Yes	-159.657144	22.122583	yes
C-1191	PCR -	Kauai	Unknown	0	Yes	-159.657847	22.130219	no
C-1192	PCR -	Maui	Unknown	0	Yes	-156.338428	20.675686	no
C-1202	PCR -	Maui	Unknown	0	Yes	-156.0650423	20.78352803	yes
C-1203	PCR -	Maui	Unknown	0	Yes	-156.51148	20.899045	no
C-1206	PCR -	Maui	Unknown	0	Yes	-156.0650423	20.78352803	no
C-1209	PCR -	Maui	Unknown	0	Yes	-156.0650423	20.78352803	no
C-1211	PCR -	Maui	Unknown	0	Yes	-156.520422	20.879108	no
C-1214	PCR -	Maui	Unknown	0	Yes	-156.0650423	20.78352803	no
C-1221	PCR -	Maui	Unknown	0	Yes	-156.0650423	20.78352803	no
C-1222	PCR -	Maui	Unknown	0	Yes	-156.0650423	20.78352803	no
C-1225	PCR -	Maui	Unknown	0	Yes	-156.0650423	20.78352803	no
C-1226	PCR -	Maui	Unknown	0	Yes	-156.1200481	20.83336165	no
C-1229	PCR -	Maui	Unknown	0	Yes	-156.0650423	20.78352803	yes
C-1230	PCR -	Maui	Unknown	0	Yes	-156.1199253	20.8331329	yes
C-1234	PCR -	Maui	Unknown	0	Yes	-156.1200481	20.83336165	no
C-1239	PCR -	Maui	Unknown	0	Yes	-156.518349	20.880395	no
C-1241	PCR -	Maui	Unknown	0	Yes	-156.0650423	20.78352803	no
C-1242	PCR -	Maui	Unknown	0	Yes	-156.14023	20.840456	no
C-1254	PCR -	Maui	Unknown	0	Yes	-156.520339	20.878843	no
C-1257	PCR -	Maui	Unknown	0	Yes	-156.0650423	20.78352803	yes
C-1279	PCR -	Maui	Unknown	0	Yes	-156.304244	20.723331	no
C-1289	PCR -	Kauai	Unknown	0	Yes	-159.657286	22.130642	no
C-1298	PCR -	Kauai	Unknown	0	Yes	-159.656617	22.123028	no
C-1300	PCR -	Kauai	Unknown	0	Yes	-159.656669	22.122772	no
C-1304	PCR -	Kauai	Unknown	0	Yes	-159.656264	22.123431	no
C-1319	PCR -	Maui	Unknown	0	Yes	-156.237814	20.767981	no
C-1328	PCR -	Maui	Unknown	0	Yes	-156.2371	20.767736	no
C-1342	PCR -	Molokai	Unknown	0	Yes	-156.965931	21.138065	no
C-1362	PCR -	Molokai	Unknown	0	Yes	-156.965889	21.138045	yes
C-1373	PCR -	Maui	Unknown	0	Yes	-156.331811	20.683617	no
C-1378	PCR -	Molokai	Unknown	0	Yes	-156.965892	21.138014	no
C-1384	PCR -	Maui	Unknown	0	Yes	-156.045903	20.663831	no
C-1386	PCR -	Maui	Unknown	0	Yes	-156.045942	20.663992	yes
C-1387	PCR -	Maui	Unknown	0	Yes	-156.046092	20.6639	yes
C-1390	PCR -	Maui	Unknown	0	Yes	-156.047503	20.664328	no
C-1394	PCR -	Maui	Unknown	0	Yes	-156.048592	20.664939	yes
C-1395	PCR -	Maui	Unknown	0	Yes	-156.048917	20.66495	no
C-1400	PCR -	Maui	Unknown	0	Yes	-156.05085	20.665261	no
C-1405	PCR -	Maui	Unknown	0	Yes	-156.051453	20.667172	yes
C-1407	PCR -	Maui	Unknown	0	Yes	-156.052225	20.667989	no
C-1477	PCR -	Maui	Unknown	0	Yes	-156.322944	20.741641	no
C-1500	PCR -	Maui	Unknown	0	Yes	-156.323751	20.74169	yes
C-1506	PCR -	Maui	Unknown	0	Yes	-155.7052173	19.92253451	no
C-1509	PCR -	Maui	Unknown	0	Yes	-156.030313	20.678003	no
C-1511	PCR -	Maui	Unknown	0	Yes	-156.048911	20.6648	no
C-1515	PCR -	Maui	Unknown	0	Yes	-156.04905	20.664921	no
C-1517	PCR -	Maui	Unknown	0	Yes	-156.049025	20.664919	yes
C-1523	PCR -	Maui	Unknown	0	Yes	-156.04903	20.66489	yes
C-1527	PCR -	Maui	Unknown	0	Yes	-156.030505	20.683003	no
C-1530	PCR -	Maui	Unknown	0	Yes	-156.021999	20.683802	no
C-2521	PCR -	Maui	Unknown	0	Yes	-156.2359704	20.76105449	no
C-2522	PCR -	Maui	Unknown	0	Yes	-156.056539	20.672739	yes
C-2533	PCR -	Maui	Unknown	0	Yes	-156.056892	20.674472	no
C-2537	PCR -	Maui	Unknown	0	Yes	-156.052225	20.667989	no
C-2539	PCR -	Maui	Unknown	0	Yes	-156.193933	20.875489	no
C-2545	PCR -	Maui	Unknown	0	Yes	-156.053583	20.669836	yes
C-2547	PCR -	Maui	Unknown	0	Yes	-156.299233	20.886717	yes
C-2553	PCR -	Maui	Unknown	0	Yes	-156.053875	20.670456	yes
C-2558	PCR -	Maui	Unknown	0	Yes	-156.0795	20.651194	yes
C-2581	PCR -	Maui	Unknown	0	Yes	-156.056783	20.674533	no
C-2582	PCR -	Maui	Unknown	0	Yes	-156.056339	20.675025	no
C-2584	PCR -	Maui	Unknown	0	Yes	-156.056547	20.675492	no
C-2591	PCR -	Maui	Unknown	0	Yes	-155.74039200000001	20.130853	no
C-2593	PCR -	Maui	Unknown	0	Yes	-156.049008	20.664903	yes
C-2601	PCR -	Maui	Unknown	0	Yes	-156.049042	20.664844	no
C-2603	PCR -	Maui	Unknown	0	Yes	-156.049008	20.664903	no
C-2607	PCR -	Maui	Unknown	0	Yes	-156.125529	20.816587	no
C-2610	PCR -	Maui	Unknown	0	Yes	-156.125229	20.817026	no
C-2612	PCR -	Maui	Unknown	0	Yes	-156.129383	20.818472	no
C-2627	PCR -	Maui	Unknown	0	Yes	-156.278061	20.805685	no
C-2641	PCR -	Kauai	Unknown	0	Yes	-159.661106	22.048758	yes
C-2642	PCR -	Kauai	Unknown	0	Yes	-159.661131	22.048808	no
C-2644	PCR -	Kauai	Unknown	0	Yes	-159.658661	22.049594	yes
C-2647	PCR -	Kauai	Unknown	0	Yes	-159.676614	22.098633	no
C-2648	PCR -	Kauai	Unknown	0	Yes	-159.665767	22.120058	no
C-2662	PCR -	Kauai	Unknown	0	Yes	-159.6645	22.121989	no
C-2663	PCR -	Kauai	Unknown	0	Yes	-159.664508	22.124425	yes
C-2672	PCR -	Big Island	Unknown	0	Yes	-155.231392	19.397197	yes
C-2680	PCR -	Big Island	Unknown	0	Yes	-155.231844	19.398425	no
C-2684	PCR -	Big Island	Unknown	0	Yes	-155.232181	19.399503	no
C-2694	PCR -	Big Island	Unknown	0	Yes	-155.222725	19.384208	no
C-2696	PCR -	Big Island	Unknown	0	Yes	-155.142589	19.900414	no
C-2698	PCR -	Big Island	Unknown	0	Yes	-155.220878	19.381706	no
C-2703	PCR -	Kauai	Unknown	0	Yes	-159.660444	22.132803	yes
C-2714	PCR -	Kauai	Unknown	0	Yes	-159.650711	22.125064	no
C-2719	PCR -	Kauai	Unknown	0	Yes	-159.651636	22.124794	no
C-2727	PCR -	Kauai	Unknown	0	Yes	-159.6532	22.124303	no
C-2728	PCR -	Big Island	Unknown	0	Yes	-155.949456	19.719047	no
C-2729	PCR -	Kauai	Unknown	0	Yes	-159.660228	22.131867	no
C-2737	PCR -	Kauai	Unknown	0	Yes	-159.650647	22.125169	yes
C-2738	PCR -	Kauai	Unknown	0	Yes	-159.651944	22.1247	no
C-2739	PCR -	Big Island	Unknown	0	Yes	-155.949206	19.719006	no
C-2742	PCR -	Kauai	Unknown	0	Yes	-159.660272	22.130697	no
C-2744	PCR -	Big Island	Unknown	0	Yes	-155.948836	19.718725	no
C-2745	PCR -	Kauai	Unknown	0	Yes	-159.6602799	22.13247618	no
C-2752	PCR -	Big Island	Unknown	0	Yes	-155.948731	19.718247	no
C-2753	PCR -	Kauai	Unknown	0	Yes	-159.654489	22.124483	no
C-2757	PCR -	Kauai	Unknown	0	Yes	-159.655283	22.124367	no
C-2759	PCR -	Big Island	Unknown	0	Yes	-155.303933	19.439256	no
C-2760	PCR -	Big Island	Unknown	0	Yes	-155.926672	19.532978	no
C-2761	PCR -	Big Island	Unknown	0	Yes	-155.444072	20.040528	no
C-2763	PCR -	Big Island	Unknown	0	Yes	-155.139414	19.905247	no
C-2766	PCR -	Big Island	Unknown	0	Yes	-155.299875	20.013919	no
C-2769	PCR -	Big Island	Unknown	0	Yes	-155.140617	19.903972	yes
C-2770	PCR -	Big Island	Unknown	0	Yes	-155.441383	20.036192	yes
C-2771	PCR -	Big Island	Unknown	0	Yes	-155.198158	19.951597	no
C-2775	PCR -	Big Island	Unknown	0	Yes	-155.441667	20.036897	no
C-2776	PCR -	Big Island	Unknown	0	Yes	-155.441706	20.036847	no
C-2777	PCR -	Big Island	Unknown	0	Yes	-155.441722	20.036956	no
C-2778	PCR -	Big Island	Unknown	0	Yes	-155.441764	20.0369	no
C-2779	PCR -	Big Island	Unknown	0	Yes	-155.441725	20.036858	no
C-2780	PCR -	Big Island	Unknown	0	Yes	-155.441736	20.036947	no
C-2782	PCR -	Big Island	Unknown	0	Yes	-155.441711	20.036925	yes
C-2783	PCR -	Big Island	Unknown	0	Yes	-155.441717	20.036894	yes
C-2787	PCR -	Big Island	Unknown	0	Yes	-155.616267	19.07465	no
C-2790	PCR -	Big Island	Unknown	0	Yes	-155.62243900000001	19.086456	yes
C-2791	PCR -	Big Island	Unknown	0	Yes	-155.622406	19.086289	no
C-2798	PCR -	Big Island	Unknown	0	Yes	-155.244608	19.385458	yes
C-2803	PCR -	Big Island	Unknown	0	Yes	-155.224556	19.355614	no
C-2804	PCR -	Big Island	Unknown	0	Yes	-155.224792	19.355622	yes
C-2811	PCR -	Big Island	Unknown	0	Yes	-155.222047	19.424447	no
C-2812	PCR -	Big Island	Unknown	0	Yes	-155.222514	19.4239	no
C-2821	PCR -	Big Island	Unknown	0	Yes	-155.152797	19.85395	no
C-2822	PCR -	Big Island	Unknown	0	Yes	-155.372606	19.670683	yes
C-2831	PCR -	Big Island	Unknown	0	Yes	-155.111567	19.716389	no
C-2839	PCR -	Big Island	Unknown	0	Yes	-155.109258	19.719019	no
C-2841	PCR -	Big Island	Unknown	0	Yes	-155.067156	19.589572	no
C-2843	PCR -	Big Island	Unknown	0	Yes	-155.109531	19.718786	no
C-2844	PCR -	Big Island	Unknown	0	Yes	-155.441597	20.039903	yes
C-2848	PCR -	Big Island	Unknown	0	Yes	-155.439453	20.035322	yes
C-2866	PCR -	Big Island	Unknown	0	Yes	-155.152611	19.853825	yes
C-2870	PCR -	Big Island	Unknown	0	Yes	-155.138131	19.715292	no
C-2875	PCR -	Big Island	Unknown	0	Yes	-155.441594	20.039903	yes
C-2883	PCR -	Big Island	Unknown	0	Yes	-155.153981	19.853722	yes
C-2885	PCR -	Big Island	Unknown	0	Yes	-155.067933	19.590603	no
C-2887	PCR -	Big Island	Unknown	0	Yes	-155.109931	19.719067	no
C-2888	PCR -	Big Island	Unknown	0	Yes	-155.109714	19.718956	no
C-2889	PCR -	Big Island	Unknown	0	Yes	-155.110006	19.719228	no
C-2890	PCR -	Big Island	Unknown	0	Yes	-155.4385833	20.03994662	no
C-2892	PCR -	Big Island	Unknown	0	Yes	-155.438967	20.038953	no
C-2894	PCR -	Big Island	Unknown	0	Yes	-155.439617	20.039972	no
C-2898	PCR -	Big Island	Unknown	0	Yes	-155.443011	20.040489	no
C-2902	PCR -	Big Island	Unknown	0	Yes	-155.441119	20.038728	no
C-2903	PCR -	Big Island	Unknown	0	Yes	-155.152342	19.853806	no
C-2904	PCR -	Big Island	Unknown	0	Yes	-155.109539	19.718725	no
C-2907	PCR -	Big Island	Unknown	0	Yes	-155.142581	19.900372	no
C-2910	PCR -	Big Island	Unknown	0	Yes	-155.142383	19.900869	no
C-2912	PCR -	Big Island	Unknown	0	Yes	-155.439711	20.038128	no
C-2918	PCR -	Big Island	Unknown	0	Yes	-155.821683	19.113628	no
C-2921	PCR -	Big Island	Unknown	0	Yes	-155.824211	19.110778	no
C-2922	PCR -	Big Island	Unknown	0	Yes	-155.877219	19.240583	yes
C-2924	PCR -	Big Island	Unknown	0	Yes	-155.675622	19.058319	no
C-2925	PCR -	Big Island	Unknown	0	Yes	-155.6644	19.076836	no
C-2926	PCR -	Big Island	Unknown	0	Yes	-155.664203	19.069775	no
C-2927	PCR -	Big Island	Unknown	0	Yes	-155.675572	19.058331	no
C-2930	PCR -	Big Island	Unknown	0	Yes	-155.505167	19.136539	yes
C-2933	PCR -	Big Island	Unknown	0	Yes	-155.478036	19.1899	yes
C-2936	PCR -	Big Island	Unknown	0	Yes	-155.454725	19.230772	no
C-2938	PCR -	Big Island	Unknown	0	Yes	-155.304797	19.441319	yes
C-2939	PCR -	Big Island	Unknown	0	Yes	-155.303986	19.442467	no
C-2942	PCR -	Big Island	Unknown	0	Yes	-155.236528	19.409681	no
C-2944	PCR -	Big Island	Unknown	0	Yes	-155.233478	19.402764	no
C-2945	PCR -	Big Island	Unknown	0	Yes	-155.235603	19.407444	no
C-2951	PCR -	Big Island	Unknown	0	Yes	-155.233983	19.403756	no
C-2955	PCR -	Big Island	Unknown	0	Yes	-155.233558	19.402747	no
C-2958	PCR -	Big Island	Unknown	0	Yes	-155.2377	19.411608	no
C-2962	PCR -	Big Island	Unknown	0	Yes	-155.222475	19.423861	no
C-2965	PCR -	Big Island	Unknown	0	Yes	-155.069497	19.590111	no
C-2969	PCR -	Big Island	Unknown	0	Yes	-155.069483	19.590397	no
C-2971	PCR -	Big Island	Unknown	0	Yes	-155.06835	19.590639	no
C-2972	PCR -	Big Island	Unknown	0	Yes	-155.068531	19.590497	yes
C-2973	PCR -	Big Island	Unknown	0	Yes	-155.068083	19.589469	no
C-2977	PCR -	Big Island	Unknown	0	Yes	-155.183867	19.437364	no
C-2978	PCR -	Big Island	Unknown	0	Yes	-155.154886	19.450744	no
C-2983	PCR -	Big Island	Unknown	0	Yes	-155.948603	19.720222	no
C-2984	PCR -	Big Island	Unknown	0	Yes	-155.948619	19.7196	no
C-2985	PCR -	Big Island	Unknown	0	Yes	-155.068097	19.589258	no
C-2987	PCR -	Big Island	Unknown	0	Yes	-155.440103	20.039442	no
C-2988	PCR -	Big Island	Unknown	0	Yes	-155.439844	20.039894	no
C-2990	PCR -	Big Island	Unknown	0	Yes	-155.440219	20.039333	no
C-2991	PCR -	Big Island	Unknown	0	Yes	-155.819586	19.120694	no
C-2992	PCR -	Big Island	Unknown	0	Yes	-155.615986	19.077331	no
C-2994	PCR -	Big Island	Unknown	0	Yes	-155.237583	19.453956	no
C-2997	PCR -	Big Island	Unknown	0	Yes	-155.236761	19.451875	yes
C-3011	PCR -	Big Island	Unknown	0	Yes	-155.260475	19.428344	no
C-3018	PCR -	Big Island	Unknown	0	Yes	-155.304867	19.440983	no
C-3019	PCR -	Big Island	Unknown	0	Yes	-155.304522	19.442058	no
C-3021	PCR -	Big Island	Unknown	0	Yes	-155.303869	19.442561	no
C-3022	PCR -	Big Island	Unknown	0	Yes	-155.301147	19.441847	yes
C-3027	PCR -	Big Island	Unknown	0	Yes	-155.0694	19.590139	no
C-3048	PCR -	Big Island	Unknown	0	Yes	-155.22215	19.424228	no
C-3061	PCR -	Big Island	Unknown	0	Yes	-155.136	19.460975	no
C-3062	PCR -	Big Island	Unknown	0	Yes	-155.529783	20.047947	no
C-3063	PCR -	Big Island	Unknown	0	Yes	-155.443358	20.040592	no
C-3070	PCR -	Big Island	Unknown	0	Yes	-155.672431	20.020372	no
C-3071	PCR -	Big Island	Unknown	0	Yes	-155.442814	20.040364	no
C-3074	PCR -	Big Island	Unknown	0	Yes	-155.6728	20.019769	yes
C-3075	PCR -	Big Island	Unknown	0	Yes	-155.443758	20.040758	no
C-3078	PCR -	Big Island	Unknown	0	Yes	-155.672389	20.020239	no
C-3082	PCR -	Big Island	Unknown	0	Yes	-155.672422	20.020125	yes
C-3083	PCR -	Big Island	Unknown	0	Yes	-155.439697	20.040075	no
C-3088	PCR -	Big Island	Unknown	0	Yes	-155.237386	19.4538	no
C-3099	PCR -	Big Island	Unknown	0	Yes	-155.438008	20.039544	no
C-3102	PCR -	Big Island	Unknown	0	Yes	-155.665764	20.026892	no
C-3103	PCR -	Big Island	Unknown	0	Yes	-155.438494	20.039914	yes
C-3107	PCR -	Big Island	Unknown	0	Yes	-155.4386264	20.03989746	yes
C-3108	PCR -	Big Island	Unknown	0	Yes	-155.441142	20.036014	no
C-3115	PCR -	Big Island	Unknown	0	Yes	-155.438328	20.039814	no
C-3120	PCR -	Big Island	Unknown	0	Yes	-155.308428	19.4406	no
C-3122	PCR -	Big Island	Unknown	0	Yes	-155.439544	20.038614	yes
C-3128	PCR -	Big Island	Unknown	0	Yes	-155.135178	19.9044	yes
C-3130	PCR -	Big Island	Unknown	0	Yes	-155.818417	19.115375	no
C-3131	PCR -	Big Island	Unknown	0	Yes	-155.4382309	20.03954228	no
C-3134	PCR -	Big Island	Unknown	0	Yes	-155.820208	19.118022	no
C-3136	PCR -	Big Island	Unknown	0	Yes	-155.135403	19.905633	no
C-3138	PCR -	Big Island	Unknown	0	Yes	-155.822742	19.112836	no
C-3147	PCR -	Big Island	Unknown	0	Yes	-155.441533	20.039908	yes
C-3148	PCR -	Big Island	Unknown	0	Yes	-155.439547	20.039814	no
C-3149	PCR -	Big Island	Unknown	0	Yes	-155.820464	19.114283	no
C-3150	PCR -	Big Island	Unknown	0	Yes	-155.823772	19.111353	no
C-3152	PCR -	Big Island	Unknown	0	Yes	-155.440214	20.039492	no
C-3153	PCR -	Big Island	Unknown	0	Yes	-155.820189	19.114519	no
C-3154	PCR -	Big Island	Unknown	0	Yes	-155.823078	19.112006	no
C-3156	PCR -	Big Island	Unknown	0	Yes	-155.441103	20.039653	no
C-3158	PCR -	Big Island	Unknown	0	Yes	-155.825439	19.109686	no
C-3159	PCR -	Big Island	Unknown	0	Yes	-155.134092	19.904333	no
C-3162	PCR -	Big Island	Unknown	0	Yes	-155.438306	20.038747	no
C-3167	PCR -	Big Island	Unknown	0	Yes	-155.1353304	19.90428456	no
C-3169	PCR -	Big Island	Unknown	0	Yes	-155.819531	19.120281	no
C-3171	PCR -	Big Island	Unknown	0	Yes	-155.440983	20.038256	no
C-3174	PCR -	Big Island	Unknown	0	Yes	-155.43805	20.039314	no
C-3176	PCR -	Big Island	Unknown	0	Yes	-155.134039	19.904164	no
C-3177	PCR -	Big Island	Unknown	0	Yes	-155.821697	19.113553	yes
C-3179	PCR -	Big Island	Unknown	0	Yes	-155.1362911	19.90386886	yes
C-3180	PCR -	Big Island	Unknown	0	Yes	-155.136122	19.905881	no
C-3188	PCR -	Big Island	Unknown	0	Yes	-155.239803	19.425622	no
C-3193	PCR -	Big Island	Unknown	0	Yes	-155.441525	20.039886	yes
C-3194	PCR -	Big Island	Unknown	0	Yes	-155.821111	19.114036	no
C-3200	PCR -	Big Island	Unknown	0	Yes	-155.2025006	19.44769089	no
C-3203	PCR -	Big Island	Unknown	0	Yes	-155.187017	19.443194	no
C-3208	PCR -	Big Island	Unknown	0	Yes	-155.440503	20.035578	yes
C-3209	PCR -	Big Island	Unknown	0	Yes	-155.441431	20.039806	no
C-3212	PCR -	Big Island	Unknown	0	Yes	-155.440914	20.03595	no
C-3224	PCR -	Big Island	Unknown	0	Yes	-155.196806	19.447278	no
C-3228	PCR -	Big Island	Unknown	0	Yes	-155.202586	19.447561	yes
C-3230	PCR -	Big Island	Unknown	0	Yes	-155.619303	19.09555	no
C-3242	PCR -	Big Island	Unknown	0	Yes	-155.819667	19.115178	no
C-3243	PCR -	Big Island	Unknown	0	Yes	-155.825319	19.117303	no
C-3248	PCR -	Big Island	Unknown	0	Yes	-155.820867	19.114294	no
C-3250	PCR -	Big Island	Unknown	0	Yes	-155.820417	19.118472	no
C-3251	PCR -	Big Island	Unknown	0	Yes	-155.819622	19.120367	no
C-3254	PCR -	Big Island	Unknown	0	Yes	-155.819633	19.120025	no
C-3260	PCR -	Big Island	Unknown	0	Yes	-155.818589	19.116078	no
C-3265	PCR -	Big Island	Unknown	0	Yes	-155.823253	19.118622	no
C-3272	PCR -	Big Island	Unknown	0	Yes	-155.965508	19.702831	no
C-3274	PCR -	Big Island	Unknown	0	Yes	-155.818561	19.115431	no
C-3277	PCR -	Big Island	Unknown	0	Yes	-155.821197	19.120069	yes
C-3281	PCR -	Big Island	Unknown	0	Yes	-155.82135	19.119933	no
C-3282	PCR -	Big Island	Unknown	0	Yes	-155.819947	19.118875	no
C-3286	PCR -	Big Island	Unknown	0	Yes	-155.819658	19.120197	yes
C-3287	PCR -	Big Island	Unknown	0	Yes	-155.819586	19.1151	yes
C-3288	PCR -	Big Island	Unknown	0	Yes	-155.619769	19.094333	no
C-3290	PCR -	Big Island	Unknown	0	Yes	-155.821628	19.119617	no
C-3299	PCR -	Big Island	Unknown	0	Yes	-155.818544	19.116022	no
C-3304	PCR -	Big Island	Unknown	0	Yes	-155.441736	20.036883	yes
C-3307	PCR -	Big Island	Unknown	0	Yes	-155.069594	19.725256	no
C-3312	PCR -	Big Island	Unknown	0	Yes	-155.441697	20.036886	no
C-3315	PCR -	Big Island	Unknown	0	Yes	-155.068353	19.726106	no
C-3317	PCR -	Big Island	Unknown	0	Yes	-155.069197	19.726958	no
C-3319	PCR -	Big Island	Unknown	0	Yes	-155.068858	19.725811	yes
C-3320	PCR -	Big Island	Unknown	0	Yes	-155.441717	20.036861	no
C-3322	PCR -	Big Island	Unknown	0	Yes	-154.901742	19.483044	no
C-3324	PCR -	Big Island	Unknown	0	Yes	-155.441711	20.036894	no
C-3325	PCR -	Big Island	Unknown	0	Yes	-155.068792	19.725961	yes
C-3330	PCR -	Big Island	Unknown	0	Yes	-154.902975	19.483547	no
C-3333	PCR -	Big Island	Unknown	0	Yes	-154.903303	19.482872	no
[truncated: 264 more rows]
