# Supplementary material for: Deep sampling of Hawaiian Caenorhabditis elegans reveals high genetic diversity and admixture with global populations
Source: eLife. 2019 Dec 3;8:e50465. doi: 10.7554/eLife.50465 (PMC6927746; doi:10.7554/eLife.50465)
Supplement: Figure 2—source data 2. — The invertebrate substrate class is not included because we did not sample Caenorhabditis from that class. The species_family column indicates the Caenorhabditis species under consideration for that row of data. The fixed_substrate column indicates the substrate class. The perc_worm_sub2 column indicates the fraction of samples containing each Caenorhabditis species by substrate class. (These data were used to generate Figure 2B). [file elife-50465-fig2-data2.csv]

species_family	fixed_substrate	perc_worm_sub2
C. elegans	Vegetation	1.2048192771084338
C. tropicalis	Vegetation	1.2048192771084338
C. briggsae	Vegetation	1.2048192771084338
C. briggsae	Fungus	4.098360655737705
C. elegans	Fruit	3.669724770642202
C. oiwi	Fruit	0.9174311926605505
C. tropicalis	Fruit	1.2232415902140672
C. briggsae	Fruit	4.281345565749235
C. elegans	Flower	1.9801980198019802
C. oiwi	Flower	4.455445544554455
C. tropicalis	Flower	2.4752475247524752
C. briggsae	Flower	10.396039603960396
C. elegans	Leaf litter	1.406563965170797
C. tropicalis	Leaf litter	0.20093770931011384
C. briggsae	Leaf litter	3.415941058271936
C. tropicalis	Fungus	0
C. oiwi	Vegetation	0
C. oiwi	Leaf litter	0
C. oiwi	Fungus	0
C. elegans	Fungus	0
