# Supplementary material for: Deep sampling of Hawaiian Caenorhabditis elegans reveals high genetic diversity and admixture with global populations
Source: eLife. 2019 Dec 3;8:e50465. doi: 10.7554/eLife.50465 (PMC6927746; doi:10.7554/eLife.50465)
Supplement: Figure 3—source data 2. — The X and Y columns correspond to the environmental parameters tested for correlations. The pearson_correlation column indicates the Pearson correlation coefficients for the parameter pairs. (Used to generate Figure 3F). [file elife-50465-fig3-data2.csv]

x	y	pearson_correlation
altitude	substrate_temperature	-0.8104600933946831
altitude	substrate_moisture	0.12407988991874566
altitude	ambient_humidity	0.20163805551693492
altitude	ambient_temperature	-0.7206455666659823
ambient_humidity	substrate_temperature	-0.41168435513762985
ambient_humidity	substrate_moisture	0.27210425433667806
ambient_temperature	substrate_temperature	0.8105251574970693
ambient_temperature	substrate_moisture	-0.2284680352860203
ambient_temperature	ambient_humidity	-0.6737237352250858
substrate_moisture	substrate_temperature	-0.12163402319609506
