# Supplementary material for: Deep sampling of Hawaiian Caenorhabditis elegans reveals high genetic diversity and admixture with global populations
Source: eLife. 2019 Dec 3;8:e50465. doi: 10.7554/eLife.50465 (PMC6927746; doi:10.7554/eLife.50465)
Supplement: Figure 4—source data 1. — The values of nucleotide diversity (𝜋) for 10 kb windows in the Hawaiian and non-Hawaiian samples are found in the Diversity_Hawaiian and Diversity_non-Hawaiian columns, respectively. The snp_index, position, and CHROM columns indicate the index ID, nucleotide position, and chromosome start points for each of the 10 kb windows. The Fst column holds Hudson’s FST values indicating differentiation among the two samples for the same windows. (Used to generate Figure 4A and C). [file elife-50465-fig4-data1.csv]

snp_index	position	Diversity_Hawaiian-population	Diversity_non-Hawaiian_population	CHROM	Fst
25	6313	6.61E-04	2.07E-04	I	0.342267792
30	6434	7.94E-04	2.52E-04	I	0.332173172
36	7995	9.65E-04	2.61E-04	I	0.322553623
40	8241	0.001072941	2.80E-04	I	0.324644593
51	10347	0.00105368	2.92E-04	I	0.304115236
63	11124	9.20E-04	3.30E-04	I	0.292231042
66	11513	9.29E-04	4.11E-04	I	0.285730904
70	11828	9.20E-04	3.26E-04	I	0.287585965
77	12921	8.90E-04	3.49E-04	I	0.262089001
88	13587	7.83E-04	3.04E-04	I	0.22419092
93	13922	8.47E-04	3.04E-04	I	0.236543438
98	14258	7.13E-04	2.58E-04	I	0.228270281
108	15472	6.45E-04	2.62E-04	I	0.224716766
114	17605	6.12E-04	2.99E-04	I	0.200688404
122	18314	5.16E-04	2.41E-04	I	0.216043663
128	18896	4.71E-04	2.06E-04	I	0.223522832
136	19763	5.87E-04	1.79E-04	I	0.230044995
141	21741	6.82E-04	2.66E-04	I	0.240281036
150	22764	6.93E-04	2.99E-04	I	0.249850839
162	25865	7.02E-04	2.99E-04	I	0.24835001
169	26518	6.60E-04	3.07E-04	I	0.231482042
174	27024	7.32E-04	4.41E-04	I	0.215320254
178	27491	6.29E-04	4.30E-04	I	0.210784349
186	28502	6.15E-04	4.66E-04	I	0.210493615
189	28736	6.45E-04	4.76E-04	I	0.205223648
190	28868	6.41E-04	4.62E-04	I	0.207437714
195	29180	5.16E-04	4.08E-04	I	0.202628378
200	29831	4.21E-04	3.21E-04	I	0.180864659
204	30213	2.92E-04	2.57E-04	I	0.140090939
210	30671	2.37E-04	2.51E-04	I	0.153005466
213	32041	1.64E-04	2.38E-04	I	0.147345521
221	32927	1.39E-04	1.42E-04	I	0.184003033
232	41044	4.06E-04	2.31E-04	I	0.228420525
241	41669	4.46E-04	1.45E-04	I	0.249652194
254	42150	7.10E-04	2.84E-04	I	0.25159482
259	42551	8.21E-04	3.90E-04	I	0.259779753
266	43315	9.31E-04	4.25E-04	I	0.247714249
272	43567	0.001085417	4.77E-04	I	0.255116781
275	43806	0.001141669	5.62E-04	I	0.246110175
277	43920	0.001176689	5.66E-04	I	0.242618698
277	43920	0.001176689	5.66E-04	I	0.242618698
280	43967	0.001128974	5.28E-04	I	0.243580895
290	44811	8.62E-04	4.37E-04	I	0.239143881
294	45163	7.61E-04	4.32E-04	I	0.233284541
305	45957	4.67E-04	2.82E-04	I	0.230379501
310	46354	3.56E-04	1.75E-04	I	0.200388825
317	46978	2.45E-04	1.41E-04	I	0.224146865
323	47909	9.13E-05	8.86E-05	I	0.113375088
334	57285	2.20E-04	1.05E-04	I	0.200791574
337	57344	1.85E-04	1.03E-04	I	0.216756023
342	57495	2.48E-04	1.48E-04	I	0.195154498
348	59440	3.81E-04	1.89E-04	I	0.21806022
354	59755	4.47E-04	2.05E-04	I	0.200062622
365	60512	6.91E-04	3.09E-04	I	0.208012653
370	61433	8.05E-04	3.24E-04	I	0.205986691
378	61766	9.34E-04	3.85E-04	I	0.223369988
381	62031	9.65E-04	4.29E-04	I	0.22080613
381	62031	9.70E-04	4.29E-04	I	0.22026409
398	62740	9.56E-04	5.05E-04	I	0.198138737
403	63061	0.001110369	5.65E-04	I	0.215747108
417	64166	0.001179316	5.73E-04	I	0.215274916
429	65187	0.001281094	6.74E-04	I	0.222503489
441	67379	0.001373023	7.21E-04	I	0.236527784
456	68353	0.001220027	7.01E-04	I	0.237468357
463	69122	0.001111245	6.89E-04	I	0.239952927
472	69639	0.001067469	6.32E-04	I	0.231008951
478	70153	0.001108618	5.92E-04	I	0.237131543
485	70902	0.001343475	6.45E-04	I	0.24221903
496	71354	0.001262052	4.78E-04	I	0.261580222
506	72615	0.001201423	4.64E-04	I	0.237036955
515	74821	0.001078632	4.10E-04	I	0.244335768
528	76325	0.001075349	2.84E-04	I	0.226095871
537	77111	9.96E-04	2.28E-04	I	0.207866944
548	78554	0.001041423	2.44E-04	I	0.198051878
555	80132	0.001148892	3.29E-04	I	0.202179234
558	80163	0.001141231	3.27E-04	I	0.206672269
561	80308	0.00106922	3.23E-04	I	0.200342417
568	81373	8.30E-04	2.70E-04	I	0.180212814
576	82313	9.06E-04	2.67E-04	I	0.186977019
588	83074	8.94E-04	2.45E-04	I	0.210198747
590	83173	9.16E-04	2.48E-04	I	0.206958276
600	87209	7.74E-04	2.87E-04	I	0.224980967
607	87477	7.53E-04	3.75E-04	I	0.228490029
618	88318	6.89E-04	3.66E-04	I	0.246300683
627	89215	6.80E-04	3.28E-04	I	0.257876928
628	89511	6.02E-04	3.26E-04	I	0.252515754
630	90534	6.45E-04	3.27E-04	I	0.251272511
634	90937	6.77E-04	3.50E-04	I	0.241956686
641	91996	5.64E-04	3.44E-04	I	0.25214163
651	93247	5.45E-04	3.64E-04	I	0.253444171
658	95388	6.83E-04	3.90E-04	I	0.254085264
664	96615	6.50E-04	3.40E-04	I	0.244814845
668	96942	5.93E-04	2.45E-04	I	0.248857987
674	98384	5.61E-04	1.53E-04	I	0.239406506
682	99311	5.64E-04	1.87E-04	I	0.251371205
682	99311	5.64E-04	1.87E-04	I	0.251371205
691	100180	7.81E-04	2.77E-04	I	0.253512746
697	102798	7.75E-04	2.56E-04	I	0.258290979
702	103570	8.65E-04	3.04E-04	I	0.25610377
711	105242	9.76E-04	5.64E-04	I	0.25584089
717	105408	8.07E-04	5.36E-04	I	0.259900386
720	105652	7.50E-04	5.31E-04	I	0.261774358
720	105652	7.50E-04	5.31E-04	I	0.261774358
722	105946	7.08E-04	5.31E-04	I	0.266584444
730	107680	7.33E-04	4.96E-04	I	0.236421158
733	107937	7.86E-04	4.99E-04	I	0.234522168
749	113046	6.50E-04	4.69E-04	I	0.204316778
753	113766	6.62E-04	5.14E-04	I	0.219309565
762	115012	5.84E-04	5.07E-04	I	0.205261378
773	115737	4.61E-04	2.44E-04	I	0.15906332
778	116216	6.06E-04	2.89E-04	I	0.199983201
781	116720	6.96E-04	3.76E-04	I	0.215873573
786	117596	7.41E-04	5.17E-04	I	0.208721066
794	118149	8.44E-04	6.58E-04	I	0.212304663
803	119486	8.00E-04	6.26E-04	I	0.230295555
811	120461	8.62E-04	6.69E-04	I	0.228913794
824	121702	9.58E-04	6.27E-04	I	0.253869466
834	122566	0.001010123	6.77E-04	I	0.231663491
844	123411	0.001052148	6.38E-04	I	0.233891818
853	124196	0.001080602	6.07E-04	I	0.234694398
864	125107	0.001077538	5.69E-04	I	0.225188431
872	125780	0.00100093	5.47E-04	I	0.214072774
883	126782	0.00105171	4.12E-04	I	0.225654002
892	127307	9.62E-04	3.12E-04	I	0.223961688
901	128162	9.32E-04	3.00E-04	I	0.215728055
916	129807	0.001001368	3.57E-04	I	0.224149047
923	130317	8.23E-04	3.38E-04	I	0.20867921
937	131552	9.42E-04	3.43E-04	I	0.233273976
946	133164	9.59E-04	4.70E-04	I	0.231538874
949	133561	8.81E-04	4.59E-04	I	0.236190143
962	134948	7.90E-04	4.55E-04	I	0.226080129
972	135455	9.52E-04	4.43E-04	I	0.231753204
983	136733	9.23E-04	5.41E-04	I	0.217086742
991	137729	9.96E-04	5.27E-04	I	0.222239911
998	139393	9.71E-04	5.82E-04	I	0.219802233
1014	140839	8.94E-04	5.49E-04	I	0.210105562
1018	141239	8.83E-04	5.49E-04	I	0.206207842
1031	142471	8.28E-04	5.23E-04	I	0.206899862
1036	142793	7.25E-04	4.37E-04	I	0.199522876
1042	143776	8.72E-04	4.98E-04	I	0.207988915
1049	144255	8.39E-04	4.96E-04	I	0.21193754
1059	145389	6.95E-04	4.85E-04	I	0.203764575
1065	146273	6.37E-04	3.81E-04	I	0.212697655
1073	146963	6.15E-04	3.56E-04	I	0.219463284
1083	148526	7.53E-04	3.52E-04	I	0.246561364
1097	150276	7.92E-04	3.45E-04	I	0.244373263
1103	151494	7.98E-04	3.95E-04	I	0.244151699
1114	153705	7.21E-04	3.37E-04	I	0.226626373
1120	153999	7.71E-04	2.96E-04	I	0.236952997
1131	154584	7.50E-04	2.85E-04	I	0.252766397
1138	155058	8.00E-04	3.31E-04	I	0.236191008
1146	156353	8.45E-04	3.34E-04	I	0.248902182
1151	156504	9.01E-04	4.01E-04	I	0.242858915
1155	157099	8.84E-04	4.84E-04	I	0.241098727
1162	158156	7.48E-04	4.73E-04	I	0.235047812
1175	159595	6.40E-04	4.26E-04	I	0.236142342
1184	160036	8.38E-04	4.36E-04	I	0.259499834
1199	162004	9.93E-04	4.35E-04	I	0.282281145
1204	164093	9.42E-04	4.32E-04	I	0.278089808
1209	164747	8.16E-04	3.82E-04	I	0.268794859
1219	165724	8.59E-04	4.25E-04	I	0.283917479
1229	166131	8.17E-04	4.27E-04	I	0.273308606
1237	166660	7.97E-04	3.85E-04	I	0.272884889
1246	167847	9.86E-04	4.40E-04	I	0.264497258
1250	169033	0.00106156	3.98E-04	I	0.253227142
1258	170088	0.001052367	3.82E-04	I	0.256336434
1271	171226	9.98E-04	4.94E-04	I	0.242096705
1289	172994	9.71E-04	6.22E-04	I	0.222861992
1296	173644	0.001229439	6.78E-04	I	0.23233731
1303	174602	0.001435404	8.14E-04	I	0.235998119
1309	175459	0.001338878	7.22E-04	I	0.233130507
1320	176469	0.001402353	6.84E-04	I	0.259865618
1329	176643	0.001412421	7.07E-04	I	0.261355339
1336	177241	0.001176252	5.67E-04	I	0.263083626
1340	177374	0.001067469	5.66E-04	I	0.267393922
1343	177685	0.001040109	5.65E-04	I	0.270639956
1350	178386	8.68E-04	3.93E-04	I	0.275198772
1358	178724	6.64E-04	2.49E-04	I	0.29410083
1365	180066	3.83E-04	1.92E-04	I	0.309859877
1375	181115	3.10E-04	6.01E-05	I	0.377177528
1382	181553	3.54E-04	6.27E-05	I	0.351324991
1394	189191	3.14E-04	7.56E-05	I	0.2155829
1404	190396	3.62E-04	1.24E-04	I	0.217075389
1409	190634	5.24E-04	1.38E-04	I	0.233439768
1413	190961	5.99E-04	1.49E-04	I	0.225417575
1420	191432	6.91E-04	1.60E-04	I	0.215922838
1423	191653	7.30E-04	1.60E-04	I	0.214140745
1424	191770	7.79E-04	1.71E-04	I	0.225121753
1427	192133	8.84E-04	1.78E-04	I	0.252227846
1431	192291	7.56E-04	1.75E-04	I	0.228243656
1436	192739	6.98E-04	1.72E-04	I	0.239068396
1444	193931	6.39E-04	1.50E-04	I	0.255858674
1449	194290	5.35E-04	5.38E-05	I	0.27524047
1454	194492	3.73E-04	4.04E-05	I	0.275156648
1458	194990	2.99E-04	2.86E-05	I	0.300755507
1465	196847	2.06E-04	1.84E-05	I	0.356097222
1468	197284	1.59E-04	1.76E-05	I	0.395906383
1469	197883	1.10E-04	6.83E-06	I	0.413597503
1472	198017	4.60E-06	0	I	0.011764706
1476	221905	7.22E-05	4.36E-05	I	0.289026378
1481	222020	2.30E-04	9.15E-05	I	0.291894311
1482	222276	2.39E-04	1.04E-04	I	0.280685025
1482	222276	2.39E-04	1.04E-04	I	0.280685025
1482	222276	2.39E-04	1.04E-04	I	0.280685025
1483	222462	2.39E-04	1.07E-04	I	0.278708144
1485	222782	2.94E-04	1.51E-04	I	0.230652045
1486	222875	2.99E-04	1.52E-04	I	0.228574359
1487	222878	3.04E-04	1.53E-04	I	0.226535483
1488	222902	3.08E-04	1.54E-04	I	0.224534338
1492	226353	2.36E-04	1.10E-04	I	0.200234845
1497	227536	7.79E-05	6.20E-05	I	0.007464347
1498	227548	6.89E-05	5.08E-05	I	-6.42E-04
1498	227548	6.89E-05	5.08E-05	I	-6.42E-04
1499	228816	7.81E-05	5.08E-05	I	2.52E-04
1502	229180	8.73E-05	4.83E-05	I	9.51E-04
1507	235996	5.06E-05	5.14E-06	I	0.010885424
1508	236138	4.60E-05	4.28E-06	I	0.010952507
1511	237126	1.04E-04	1.67E-05	I	0.221454502
1516	239263	1.89E-04	6.12E-05	I	0.249069076
1523	240585	3.37E-04	6.71E-05	I	0.24570259
1523	240585	3.42E-04	6.71E-05	I	0.243690648
1524	240739	3.42E-04	6.63E-05	I	0.244074627
1524	240739	3.42E-04	6.63E-05	I	0.244074627
1525	240877	3.33E-04	6.63E-05	I	0.24814702
1526	240912	3.24E-04	6.54E-05	I	0.25277738
1529	241151	3.05E-04	6.46E-05	I	0.26215627
1529	241151	3.05E-04	6.46E-05	I	0.26215627
1531	241582	2.42E-04	5.13E-05	I	0.249230606
1535	241751	1.53E-04	5.97E-06	I	0.235091872
1542	242051	4.60E-06	0	I	0.011764706
1543	256948	4.60E-06	3.70E-05	I	0.222936114
1549	257524	1.39E-04	9.57E-05	I	0.286203365
1554	257866	2.45E-04	1.61E-04	I	0.308342729
1560	258406	4.11E-04	2.20E-04	I	0.294218575
1566	259097	6.02E-04	2.70E-04	I	0.280383779
1567	259268	6.11E-04	3.49E-04	I	0.275912102
1574	259706	7.19E-04	4.43E-04	I	0.259032952
1579	260238	7.84E-04	4.49E-04	I	0.249932846
1584	260656	9.53E-04	4.82E-04	I	0.239087027
1591	261974	0.001079945	5.32E-04	I	0.238910452
1596	262330	0.001149767	5.03E-04	I	0.234903402
1605	262933	0.001108181	5.11E-04	I	0.240165869
1613	263722	0.001044706	5.70E-04	I	0.234714896
1623	264880	0.001021724	5.17E-04	I	0.226384413
1631	265326	9.28E-04	4.81E-04	I	0.234007248
1635	265409	9.96E-04	4.06E-04	I	0.231925539
1649	267524	0.001091327	4.08E-04	I	0.252181797
1658	268285	0.001078413	4.13E-04	I	0.256284146
1666	269843	0.001011655	3.86E-04	I	0.270859372
1673	270383	8.84E-04	3.35E-04	I	0.275487004
1677	271983	8.10E-04	3.28E-04	I	0.283666251
1680	272118	7.17E-04	2.61E-04	I	0.271216492
1684	272242	7.24E-04	1.75E-04	I	0.273495857
1696	273350	7.27E-04	2.32E-04	I	0.26743164
1701	274024	6.96E-04	2.95E-04	I	0.234313131
1703	274133	6.19E-04	2.92E-04	I	0.23809388
1712	279183	4.63E-04	1.98E-04	I	0.212781178
1719	279495	4.46E-04	1.99E-04	I	0.20672221
1726	280155	4.47E-04	2.89E-04	I	0.20211895
1728	280420	4.89E-04	2.91E-04	I	0.199860034
1734	283358	5.22E-04	3.07E-04	I	0.190856348
1737	283686	5.53E-04	3.16E-04	I	0.184350706
1742	284634	5.61E-04	2.80E-04	I	0.154655246
1753	286235	4.47E-04	2.36E-04	I	0.135142101
1758	286764	4.28E-04	1.69E-04	I	0.159271336
1758	286764	4.32E-04	1.69E-04	I	0.158311708
1766	287862	5.68E-04	1.76E-04	I	0.165816415
1778	289807	7.57E-04	3.04E-04	I	0.184270356
1787	290861	7.43E-04	2.10E-04	I	0.166665126
1793	292536	8.02E-04	2.14E-04	I	0.185955549
1804	293066	9.34E-04	2.46E-04	I	0.207531703
1811	293416	9.71E-04	2.40E-04	I	0.205741863
1818	293862	9.62E-04	3.26E-04	I	0.210518974
1826	294687	0.00100684	3.97E-04	I	0.223652569
1836	296008	0.001113653	4.85E-04	I	0.235946581
1840	296520	0.001210834	4.91E-04	I	0.2402755
1851	297556	0.00121171	5.80E-04	I	0.248406533
1860	298719	9.88E-04	4.40E-04	I	0.258588583
1864	299670	8.99E-04	4.38E-04	I	0.265604658
1868	299829	7.98E-04	4.32E-04	I	0.260668344
1873	300185	6.34E-04	3.84E-04	I	0.259255222
1877	300349	5.66E-04	3.82E-04	I	0.270213895
1881	300559	5.17E-04	2.92E-04	I	0.282377043
1885	301043	4.40E-04	2.04E-04	I	0.284745204
1892	302045	2.86E-04	1.04E-04	I	0.277867258
1896	302223	1.84E-04	9.73E-05	I	0.272119109
1903	318242	3.15E-05	2.56E-06	I	0.025530631
1906	319392	5.91E-05	2.56E-06	I	0.019421182
1910	319648	7.75E-05	6.84E-06	I	0.016896392
1912	320199	9.59E-05	1.89E-05	I	0.016049676
1914	320480	1.60E-04	2.06E-05	I	0.193742085
1921	321201	2.63E-04	1.11E-04	I	0.218299069
1924	321873	2.80E-04	1.19E-04	I	0.208554265
1928	323085	3.03E-04	1.25E-04	I	0.198423424
1928	323085	3.08E-04	1.25E-04	I	0.196810478
1929	323118	3.08E-04	1.25E-04	I	0.196500544
1932	323385	2.81E-04	1.23E-04	I	0.20656394
1936	323776	2.58E-04	1.36E-04	I	0.211567475
1946	324437	3.47E-04	1.47E-04	I	0.209457524
1949	325326	3.29E-04	1.36E-04	I	0.219310896
1955	325869	2.97E-04	1.40E-04	I	0.170334429
1965	330276	3.06E-04	5.77E-05	I	0.157225786
1969	330686	2.97E-04	5.09E-05	I	0.16120233
1975	332418	2.88E-04	8.69E-05	I	0.176374086
1978	332683	3.34E-04	8.77E-05	I	0.168972838
1982	332975	3.61E-04	1.08E-04	I	0.156563479
1984	333447	4.50E-04	1.11E-04	I	0.167379626
1986	333576	4.46E-04	9.78E-05	I	0.170763743
1991	334523	3.38E-04	8.20E-05	I	0.170469967
1994	335966	4.47E-04	1.26E-04	I	0.176895522
2003	337228	4.61E-04	1.31E-04	I	0.172900003
2009	338157	3.58E-04	1.25E-04	I	0.148761831
2011	341513	3.49E-04	1.25E-04	I	0.151259685
2014	341821	3.94E-04	8.52E-05	I	0.188764058
2021	342372	3.82E-04	8.95E-05	I	0.189037169
2031	345604	5.10E-04	8.97E-05	I	0.202621214
2038	346746	4.98E-04	2.11E-04	I	0.218993377
2040	346820	5.50E-04	2.23E-04	I	0.215469563
2044	347222	5.82E-04	2.37E-04	I	0.206534244
2050	347532	5.00E-04	2.05E-04	I	0.200515629
2057	348226	5.13E-04	2.08E-04	I	0.206987584
2063	348635	5.54E-04	2.04E-04	I	0.20002541
2066	349475	5.59E-04	2.19E-04	I	0.196771636
2069	349691	5.13E-04	2.18E-04	I	0.169997211
2076	350339	5.11E-04	2.13E-04	I	0.168541956
2084	351875	3.57E-04	1.92E-04	I	0.158304908
2089	352921	2.74E-04	6.89E-05	I	0.082658329
2094	353573	2.85E-04	6.11E-05	I	0.127972597
2100	354185	2.57E-04	1.30E-04	I	0.176161756
2105	355422	2.57E-04	1.23E-04	I	0.178129432
2107	356486	1.99E-04	1.11E-04	I	0.184950584
2111	356925	1.49E-04	1.11E-04	I	0.209242597
2114	359794	1.44E-04	9.56E-05	I	0.220658434
2115	359863	1.31E-04	9.47E-05	I	0.230501559
2118	360173	9.43E-05	9.47E-05	I	0.260615998
2118	360173	9.43E-05	9.47E-05	I	0.260615998
2119	360610	9.43E-05	9.39E-05	I	0.261486456
2121	360943	3.15E-05	8.96E-05	I	0.215122545
2124	361590	3.15E-05	7.50E-06	I	0.007752081
2127	370772	4.60E-06	1.71E-06	I	0.009172798
2129	372008	2.74E-05	1.71E-06	I	0.018596166
2131	372276	7.27E-05	5.12E-06	I	0.124665829
2131	372276	7.27E-05	5.12E-06	I	0.124665829
2131	372276	7.27E-05	5.12E-06	I	0.124665829
2132	372384	7.73E-05	5.12E-06	I	0.119050896
2136	373562	2.67E-04	8.36E-05	I	0.143419326
2138	376921	3.35E-04	8.70E-05	I	0.185924206
2140	377467	4.42E-04	1.43E-04	I	0.180119874
2142	377573	4.96E-04	1.55E-04	I	0.202599917
2147	377706	5.37E-04	1.55E-04	I	0.193555727
2158	381234	7.56E-04	2.56E-04	I	0.230086401
2163	381932	7.64E-04	2.61E-04	I	0.222790915
2168	382137	8.43E-04	2.67E-04	I	0.218881623
2170	382151	9.05E-04	2.68E-04	I	0.224874823
2173	382224	9.24E-04	2.68E-04	I	0.22243119
2178	382633	7.43E-04	1.90E-04	I	0.239337164
2180	382686	6.75E-04	1.86E-04	I	0.228953965
2190	384405	7.63E-04	2.36E-04	I	0.201730615
2198	384889	8.72E-04	3.33E-04	I	0.185225621
2208	387196	9.90E-04	3.80E-04	I	0.207290551
2216	389216	7.49E-04	2.80E-04	I	0.177346657
2219	389315	6.96E-04	2.72E-04	I	0.185259377
2226	390021	6.71E-04	2.66E-04	I	0.185676485
2235	390799	7.98E-04	4.53E-04	I	0.169415389
2245	391300	9.19E-04	4.59E-04	I	0.171883687
2250	394791	0.001007497	4.72E-04	I	0.1706663
2260	395417	0.001373023	4.86E-04	I	0.197397919
2269	396195	0.001204706	3.81E-04	I	0.213224122
2276	396699	0.001036607	2.70E-04	I	0.221125514
2281	396949	8.77E-04	2.22E-04	I	0.206352421
2286	397406	9.78E-04	2.26E-04	I	0.197387772
2293	398165	0.001166402	2.28E-04	I	0.19156335
2298	398483	0.001202298	2.88E-04	I	0.190066038
2308	398733	0.001035951	9.96E-05	I	0.197128343
2323	402933	0.001023475	9.70E-05	I	0.190876107
2330	403404	9.35E-04	9.22E-05	I	0.193154988
2343	404774	6.24E-04	8.02E-05	I	0.122104661
2352	406610	7.26E-04	8.79E-05	I	0.14944807
2361	406894	9.09E-04	9.65E-05	I	0.165283538
2363	406944	9.74E-04	1.01E-04	I	0.16815918
2371	408325	9.27E-04	1.40E-04	I	0.17284095
2390	409963	9.91E-04	2.16E-04	I	0.162586783
2396	410406	9.28E-04	1.56E-04	I	0.158720499
2400	410732	9.10E-04	1.55E-04	I	0.160980107
2411	411864	8.53E-04	1.67E-04	I	0.161680758
2419	412974	0.001067469	2.29E-04	I	0.158146314
2429	413307	0.001148673	4.40E-04	I	0.162521705
2438	413887	0.0010342	4.32E-04	I	0.151703175
2448	414170	8.78E-04	4.26E-04	I	0.139021248
2453	416665	9.14E-04	5.11E-04	I	0.129179936
2461	417436	9.09E-04	5.56E-04	I	0.130480492
2482	418877	8.93E-04	5.27E-04	I	0.141881351
2490	421377	9.49E-04	6.56E-04	I	0.146991969
2495	422023	0.001107305	7.14E-04	I	0.157520317
2506	423073	0.001304295	7.28E-04	I	0.169357707
2517	423585	0.001125253	6.71E-04	I	0.170666162
2528	424788	0.00106725	5.00E-04	I	0.171190759
2538	425877	0.001256799	6.14E-04	I	0.183086782
2545	426075	0.001321806	6.17E-04	I	0.182553966
2556	427074	0.001412421	5.36E-04	I	0.196675784
2567	428503	0.001519234	4.69E-04	I	0.196759222
2588	429887	0.001737456	5.06E-04	I	0.204010177
2593	430277	0.001653625	3.76E-04	I	0.207862166
2598	430712	0.001491218	3.18E-04	I	0.205744211
2605	431249	0.001219371	2.88E-04	I	0.20358193
2620	432449	0.001334282	2.97E-04	I	0.198678291
2627	432803	0.001410233	3.93E-04	I	0.204002358
2644	433491	0.001519891	3.82E-04	I	0.197543637
2658	437181	0.001621012	4.17E-04	I	0.191759227
2675	437916	0.001737456	5.10E-04	I	0.186845151
2686	439096	0.001727387	5.95E-04	I	0.172833321
2701	440147	0.001405855	5.55E-04	I	0.159216235
2703	440298	0.001415048	5.56E-04	I	0.158573175
2706	440435	0.001459261	5.63E-04	I	0.155942627
2706	440435	0.001459261	5.63E-04	I	0.155942627
2725	441415	0.001544843	5.72E-04	I	0.167559064
2740	442895	0.001621669	5.88E-04	I	0.161283344
2752	445552	0.001410233	5.42E-04	I	0.158763801
2764	447544	0.001308235	5.21E-04	I	0.165602484
2774	447990	0.001019316	4.19E-04	I	0.157109438
2778	448204	8.74E-04	3.14E-04	I	0.182477054
2782	448276	7.40E-04	2.68E-04	I	0.185990525
2783	448325	7.31E-04	2.67E-04	I	0.187438225
2786	448463	6.87E-04	2.60E-04	I	0.19410257
2786	448463	6.87E-04	2.60E-04	I	0.19410257
2795	448909	4.42E-04	2.31E-04	I	0.186929977
2807	450010	2.11E-04	7.63E-05	I	0.205677123
2811	450587	1.09E-04	1.75E-05	I	0.184296324
2815	451356	1.77E-05	0	I	0.047058824
2817	526247	0	8.57E-07	I	0.002150538
2818	527924	4.38E-05	2.56E-06	I	0.137706588
2824	528214	1.72E-04	2.89E-05	I	0.119114653
2831	528944	3.82E-04	1.11E-04	I	0.167109169
2837	529239	5.01E-04	1.80E-04	I	0.165194668
2841	529731	5.83E-04	1.86E-04	I	0.228815069
2849	530262	7.54E-04	2.01E-04	I	0.210745182
2857	530978	9.45E-04	2.19E-04	I	0.214930263
2859	531149	0.001010999	2.19E-04	I	0.212492322
2866	531879	0.001243666	2.75E-04	I	0.209172362
2869	532192	0.001348509	2.88E-04	I	0.206179225
2877	532574	0.001363611	3.36E-04	I	0.201436972
2892	533749	0.00140104	3.58E-04	I	0.204083428
2902	535235	0.001273653	2.76E-04	I	0.200778941
2912	535714	0.001327059	2.54E-04	I	0.206443912
2917	536607	0.001253297	2.49E-04	I	0.17472382
2925	537255	0.001082134	2.35E-04	I	0.181183657
2943	538323	0.001078413	2.43E-04	I	0.159071687
2955	539313	0.001158304	2.71E-04	I	0.165641596
2968	541291	0.001160492	3.02E-04	I	0.191184144
2984	543733	0.001245417	3.07E-04	I	0.178526133
2999	544528	0.001501943	3.19E-04	I	0.210722719
3018	545511	0.001457073	3.80E-04	I	0.21657259
3026	546109	0.001493844	4.50E-04	I	0.217009032
3034	546295	0.001370834	4.59E-04	I	0.212402051
3043	546582	0.001479398	5.05E-04	I	0.205873878
3050	547427	0.00159015	5.58E-04	I	0.210616924
3063	547928	0.001471518	5.36E-04	I	0.216936962
3077	548621	0.001371053	5.33E-04	I	0.211700374
3084	548932	0.001136197	4.45E-04	I	0.19348614
3097	550128	9.46E-04	4.27E-04	I	0.209736149
3105	551165	6.31E-04	3.65E-04	I	0.170390904
3119	552015	5.62E-04	2.56E-04	I	0.150643255
3131	552936	6.17E-04	2.32E-04	I	0.151146574
3139	554244	6.77E-04	1.77E-04	I	0.149738697
3155	559143	7.37E-04	1.44E-04	I	0.143904462
3167	559957	7.09E-04	1.24E-04	I	0.108316571
3178	561035	7.86E-04	1.41E-04	I	0.104621331
3193	562241	8.58E-04	1.69E-04	I	0.107839855
3199	562739	9.15E-04	1.99E-04	I	0.104524229
3206	563275	0.001066375	2.05E-04	I	0.102217774
3211	563464	0.001134884	2.09E-04	I	0.100809414
3219	564005	0.001182161	2.22E-04	I	0.122021409
3233	564586	0.001106867	1.78E-04	I	0.10824919
3244	565430	0.001129412	1.83E-04	I	0.111468813
3260	566732	0.001173406	3.81E-04	I	0.13698913
3269	567260	0.001129412	3.47E-04	I	0.138492843
3283	568696	0.001080821	3.90E-04	I	0.1492874
3303	570281	0.001077975	4.54E-04	I	0.152381273
3318	571535	0.001147798	5.02E-04	I	0.175250853
3339	573321	0.00131896	6.27E-04	I	0.18143144
3352	574326	0.001448536	6.32E-04	I	0.183167555
3364	574719	0.001441313	6.25E-04	I	0.169829154
3379	575722	0.00146736	6.27E-04	I	0.168443039
3388	576105	0.001378933	6.38E-04	I	0.168172477
3402	576724	0.001210178	4.32E-04	I	0.158823942
3412	576950	0.001239945	4.44E-04	I	0.156618027
3423	577682	0.001186977	3.82E-04	I	0.152494655
3439	578577	0.00128	3.02E-04	I	0.157096734
3458	579958	0.001398413	2.94E-04	I	0.145045252
3477	582435	0.001142326	1.97E-04	I	0.129812096
3486	582804	9.44E-04	1.88E-04	I	0.122902308
3495	583302	8.92E-04	1.81E-04	I	0.127209987
3514	585146	9.53E-04	2.07E-04	I	0.132659835
3518	585279	9.20E-04	1.88E-04	I	0.13528967
3529	585901	9.69E-04	2.71E-04	I	0.149655281
3546	588480	0.001037921	4.17E-04	I	0.158694408
3556	589182	0.001116279	4.19E-04	I	0.161999609
3564	589845	9.22E-04	3.83E-04	I	0.160410496
3578	591340	7.31E-04	3.21E-04	I	0.156918015
3592	592616	9.79E-04	4.65E-04	I	0.200282839
3602	592909	0.001152394	6.54E-04	I	0.19932631
3608	593537	0.00120974	6.56E-04	I	0.196730864
3620	595474	0.001023037	6.27E-04	I	0.205430967
3621	595590	0.001013844	6.27E-04	I	0.20630231
3629	596233	9.94E-04	5.41E-04	I	0.205895578
3653	597388	0.001132914	4.97E-04	I	0.207065545
3659	597623	0.001053461	4.93E-04	I	0.212389743
3667	598224	0.00128591	5.99E-04	I	0.190626445
3674	601847	0.001324213	6.14E-04	I	0.184528637
3683	602161	0.001009248	4.36E-04	I	0.154704391
3696	602658	9.38E-04	2.95E-04	I	0.15920313
3704	603040	9.18E-04	2.96E-04	I	0.158726329
3709	604386	9.75E-04	3.01E-04	I	0.153969206
3709	604386	9.75E-04	3.01E-04	I	0.153969206
3715	604781	9.30E-04	3.03E-04	I	0.149885543
3729	607952	6.53E-04	1.89E-04	I	0.132122354
3729	607952	6.10E-04	1.87E-04	I	0.122573154
3736	608858	3.64E-04	8.11E-05	I	0.159260967
3739	609058	2.72E-04	5.88E-05	I	0.174678485
3739	609058	2.72E-04	5.88E-05	I	0.174678485
3742	609213	1.71E-04	1.20E-05	I	0.068645954
3746	609528	9.37E-05	8.55E-06	I	0.070219753
3752	611534	3.68E-05	3.42E-06	I	0.10159268
3752	611534	3.68E-05	3.42E-06	I	0.10159268
3756	624435	2.28E-05	0	I	0.021176471
3756	624435	2.28E-05	0	I	0.021176471
3756	624435	2.28E-05	0	I	0.021176471
3756	624435	2.28E-05	0	I	0.021176471
3757	624469	2.74E-05	0	I	0.019607843
3760	629212	6.65E-05	3.41E-06	I	0.039166188
3760	629212	6.65E-05	3.41E-06	I	0.039166188
3760	629212	6.65E-05	3.41E-06	I	0.039166188
3760	629212	6.65E-05	3.41E-06	I	0.039166188
3760	629212	6.65E-05	3.41E-06	I	0.039166188
3762	629231	4.38E-05	3.41E-06	I	0.047610194
3762	629231	4.38E-05	3.41E-06	I	0.047610194
3762	629231	4.38E-05	3.41E-06	I	0.047610194
3762	629231	4.38E-05	3.41E-06	I	0.047610194
3762	629231	3.92E-05	3.41E-06	I	0.051323844
3770	661867	1.07E-04	5.97E-06	I	0.072828876
3774	661957	1.54E-04	1.02E-05	I	0.068352312
3781	662406	4.44E-04	1.33E-04	I	0.262721632
3788	663466	6.95E-04	1.52E-04	I	0.241468594
3795	663826	8.33E-04	2.16E-04	I	0.316391242
3802	664376	0.00100684	2.89E-04	I	0.353474312
3810	664889	0.001244542	3.97E-04	I	0.332782606
3813	665033	0.00129357	3.98E-04	I	0.326590212
3813	665033	0.00129357	3.98E-04	I	0.326590212
3813	665033	0.00129357	3.98E-04	I	0.326590212
3819	665657	0.001200547	3.94E-04	I	0.337384317
3825	666145	0.001167059	4.07E-04	I	0.339699346
3837	666852	0.00100093	3.59E-04	I	0.332986535
3851	667647	8.71E-04	4.12E-04	I	0.333354525
3859	668378	7.69E-04	4.00E-04	I	0.288428352
3866	672929	5.96E-04	3.27E-04	I	0.2139565
3875	673655	3.58E-04	2.20E-04	I	0.196374847
3878	674004	3.09E-04	2.18E-04	I	0.208934481
3878	674004	3.09E-04	2.18E-04	I	0.208934481
3884	674756	4.13E-04	2.78E-04	I	0.198645052
3887	674813	4.13E-04	2.77E-04	I	0.198922741
3888	674816	3.99E-04	2.60E-04	I	0.205347581
3894	675689	2.75E-04	1.85E-04	I	0.189538063
3901	680507	1.55E-04	1.13E-04	I	0.232610781
3902	680541	1.17E-04	6.05E-05	I	0.153610968
3902	680541	1.17E-04	6.05E-05	I	0.153610968
3902	680541	1.17E-04	6.05E-05	I	0.153610968
3902	680541	1.17E-04	6.05E-05	I	0.153610968
3902	680541	1.17E-04	6.05E-05	I	0.153610968
3909	681175	1.38E-05	0	I	0.011764706
3915	695769	1.14E-04	4.27E-06	I	0.220926829
3925	696208	4.28E-04	2.05E-05	I	0.221912789
3927	696219	4.50E-04	2.30E-05	I	0.215052351
3930	696397	4.73E-04	2.30E-05	I	0.207495551
3931	696456	4.73E-04	2.56E-05	I	0.206653786
3939	696844	6.13E-04	3.24E-05	I	0.198487369
3941	697723	6.31E-04	3.24E-05	I	0.194269795
3941	697723	6.31E-04	3.24E-05	I	0.194269795
3941	697723	6.36E-04	3.24E-05	I	0.193245004
3948	698352	7.90E-04	7.52E-05	I	0.194658007
3959	700434	7.85E-04	1.04E-04	I	0.173012664
3978	704458	6.55E-04	1.05E-04	I	0.128250885
3987	705012	7.28E-04	1.07E-04	I	0.123935023
3992	705503	7.65E-04	1.10E-04	I	0.129781354
3995	705608	8.07E-04	1.09E-04	I	0.128580327
4004	706319	6.99E-04	1.04E-04	I	0.120698972
4009	706766	7.80E-04	1.09E-04	I	0.131396332
4009	706766	7.80E-04	1.09E-04	I	0.131396332
4010	706789	7.75E-04	1.09E-04	I	0.131942563
4018	707028	6.34E-04	6.79E-05	I	0.10932227
4024	707638	5.25E-04	3.50E-05	I	0.119188712
4036	709383	3.92E-04	1.96E-05	I	0.126606149
4043	711273	3.03E-04	1.45E-05	I	0.140468036
4045	711324	2.42E-04	1.19E-05	I	0.133595501
4047	711383	2.00E-04	1.02E-05	I	0.140822703
4049	714764	1.68E-04	8.54E-06	I	0.142937552
4052	716233	6.89E-05	3.42E-06	I	0.0647207
4052	716233	6.89E-05	3.42E-06	I	0.0647207
4052	716233	6.89E-05	3.42E-06	I	0.0647207
4053	716438	5.58E-05	1.71E-06	I	0.06779516
4053	716438	5.58E-05	1.71E-06	I	0.06779516
4056	717014	4.60E-06	0	I	0.011764706
4057	731827	5.73E-05	4.28E-05	I	0.289434663
4062	732312	1.20E-04	8.28E-05	I	0.213962618
4071	733051	3.24E-04	1.30E-04	I	0.19956179
4077	733311	5.45E-04	1.43E-04	I	0.212526642
4083	733742	7.51E-04	2.07E-04	I	0.210017322
4092	734645	9.39E-04	2.38E-04	I	0.199087494
4101	735246	0.001131163	3.51E-04	I	0.218622816
4108	735748	0.001310862	3.88E-04	I	0.214212793
4112	736250	0.001439343	4.29E-04	I	0.21784658
4120	736766	0.001612038	5.12E-04	I	0.232132238
4133	737443	0.001859152	5.13E-04	I	0.224251018
4148	738059	0.002183748	4.92E-04	I	0.239725298
4161	739071	0.002086566	4.51E-04	I	0.245355394
4183	740767	0.002205636	5.57E-04	I	0.246811668
4196	741430	0.002032503	5.28E-04	I	0.246583823
4216	742412	0.001978222	5.16E-04	I	0.245221619
4234	743498	0.001895923	4.26E-04	I	0.233960509
4252	744488	0.001935321	4.77E-04	I	0.230987542
4263	744913	0.001899425	5.17E-04	I	0.227985056
4278	745371	0.001892202	4.45E-04	I	0.215543506
4295	746500	0.00170725	4.22E-04	I	0.217376186
4305	747010	0.001320492	4.04E-04	I	0.195635102
4313	747435	0.001249357	3.99E-04	I	0.187811611
4335	748666	0.001043611	2.98E-04	I	0.222586261
4346	749138	0.001070534	2.76E-04	I	0.223904245
4357	749903	9.36E-04	2.57E-04	I	0.24061033
4366	750525	8.26E-04	2.33E-04	I	0.251967443
4385	753647	7.59E-04	2.47E-04	I	0.243050586
4397	754483	7.59E-04	2.04E-04	I	0.246622545
4408	755592	6.73E-04	2.41E-04	I	0.2509175
4422	758742	6.89E-04	2.45E-04	I	0.233523563
4431	759694	7.49E-04	2.95E-04	I	0.221778682
4434	759871	7.13E-04	2.94E-04	I	0.22741316
4442	760756	6.16E-04	3.14E-04	I	0.133162606
4450	761300	6.46E-04	3.07E-04	I	0.149647776
4450	761300	6.46E-04	3.07E-04	I	0.149647776
4458	761805	7.90E-04	3.74E-04	I	0.168867085
4470	762688	7.53E-04	3.12E-04	I	0.18450849
4476	762885	6.70E-04	2.79E-04	I	0.176254201
4487	765280	7.44E-04	2.37E-04	I	0.156561619
4502	767793	8.00E-04	2.80E-04	I	0.20802575
4524	770414	0.001131163	2.77E-04	I	0.196973062
4537	771665	0.001563666	4.19E-04	I	0.215196055
4543	772013	0.001620137	3.82E-04	I	0.216665224
4558	772600	0.001850834	4.63E-04	I	0.196430591
4569	772989	0.002279179	5.66E-04	I	0.194986801
4577	773398	0.002135157	4.99E-04	I	0.190610844
4585	773625	0.002069494	4.66E-04	I	0.188379173
4594	773854	0.002250287	4.93E-04	I	0.197364746
4609	775392	0.00230829	5.36E-04	I	0.204391661
4621	775638	0.002388399	5.68E-04	I	0.197395184
4645	776656	0.002201477	6.07E-04	I	0.190854839
4671	779921	0.002075622	5.72E-04	I	0.163429963
4675	780171	0.00199026	5.71E-04	I	0.164666009
4686	780861	0.001670698	4.83E-04	I	0.176672467
4698	781189	0.001242353	3.80E-04	I	0.172687042
4698	781189	0.001242353	3.80E-04	I	0.172687042
4702	782094	0.001193762	3.74E-04	I	0.176669432
4710	782414	0.001003995	3.41E-04	I	0.156570745
4718	782806	7.91E-04	2.92E-04	I	0.137668222
4724	783047	5.20E-04	1.92E-04	I	0.081220849
4742	783842	4.46E-04	1.24E-04	I	0.110508639
4764	793147	4.71E-04	4.18E-05	I	0.2202921
4775	793455	7.95E-04	1.68E-04	I	0.214523515
4784	794091	0.00101275	1.94E-04	I	0.197190386
4795	794756	0.00122156	3.09E-04	I	0.191799349
4797	794816	0.00129357	3.11E-04	I	0.194632525
4802	794992	0.001329029	3.71E-04	I	0.192033957
4814	795631	0.001741614	4.33E-04	I	0.195200658
4822	796064	0.001899207	4.84E-04	I	0.192650269
4826	796239	0.001964651	4.84E-04	I	0.190877967
4835	796555	0.001848427	4.65E-04	I	0.194817961
4852	798672	0.00166632	4.97E-04	I	0.182275027
4870	799424	0.001539371	5.02E-04	I	0.18014027
4885	800518	0.001447661	6.03E-04	I	0.187309511
4909	803104	0.001568044	6.30E-04	I	0.200742201
4919	803967	0.001757592	6.52E-04	I	0.207224552
4933	804464	0.001912777	6.15E-04	I	0.20564571
4952	806294	0.001621012	6.28E-04	I	0.202076981
4965	806632	0.001566949	6.03E-04	I	0.20628721
4971	806763	0.001576142	6.06E-04	I	0.211662017
4975	806953	0.001580739	6.11E-04	I	0.210978758
4990	807809	0.001539371	6.40E-04	I	0.209789914
5000	808421	0.001380903	5.59E-04	I	0.203073778
5007	808641	0.001263803	4.76E-04	I	0.205095272
5027	810469	0.001208865	4.35E-04	I	0.200698918
5045	813037	0.001103584	4.21E-04	I	0.177682653
5058	813971	9.98E-04	4.01E-04	I	0.174637456
5071	816587	1.00E-03	3.50E-04	I	0.167615028
5079	817028	9.68E-04	3.90E-04	I	0.158692776
5086	817303	9.54E-04	4.29E-04	I	0.143695829
5096	817848	0.001112558	4.90E-04	I	0.143627142
5106	819151	0.001073817	4.23E-04	I	0.136042373
5115	819857	0.001188509	4.39E-04	I	0.148079203
5120	820313	0.001268181	4.10E-04	I	0.143148488
5132	821902	0.001116717	3.63E-04	I	0.123134256
5144	822707	9.82E-04	3.63E-04	I	0.12392298
5154	823632	0.001027196	3.72E-04	I	0.130664182
5162	824480	9.04E-04	3.47E-04	I	0.135262823
5175	825949	0.001092421	2.99E-04	I	0.145795933
5183	826458	0.001085198	2.97E-04	I	0.152729262
5193	828209	9.63E-04	2.35E-04	I	0.153214164
5201	828788	0.00105171	3.11E-04	I	0.189556875
5210	830269	9.11E-04	2.50E-04	I	0.190380409
5220	830749	9.59E-04	2.60E-04	I	0.190274106
5228	831229	9.85E-04	2.18E-04	I	0.192857732
5230	831339	9.64E-04	2.08E-04	I	0.196278878
5237	832877	8.34E-04	1.96E-04	I	0.200748935
5243	833391	9.39E-04	2.03E-04	I	0.187359585
5261	835928	9.18E-04	1.99E-04	I	0.189656844
5267	836313	8.95E-04	1.64E-04	I	0.18771453
5274	839534	9.32E-04	1.62E-04	I	0.183466533
5289	840397	9.49E-04	1.63E-04	I	0.141006673
5295	840655	9.98E-04	2.01E-04	I	0.14284787
5305	842184	8.93E-04	1.78E-04	I	0.142547001
5308	842404	7.61E-04	1.66E-04	I	0.131977093
5308	842404	7.61E-04	1.66E-04	I	0.131977093
5308	842404	7.61E-04	1.66E-04	I	0.131977093
5315	843214	6.56E-04	1.59E-04	I	0.143300866
5322	843589	4.18E-04	1.47E-04	I	0.119973378
5325	843632	3.87E-04	1.42E-04	I	0.124095307
5335	844416	4.21E-04	1.41E-04	I	0.127188327
5353	852829	4.70E-04	6.06E-05	I	0.118387056
5362	853042	4.91E-04	1.96E-05	I	0.103800317
5367	853534	5.00E-04	1.96E-05	I	0.115332008
5367	853534	4.83E-04	1.96E-05	I	0.116410936
5367	853534	4.83E-04	1.96E-05	I	0.116410936
5371	853701	5.10E-04	2.13E-05	I	0.111202013
5374	853880	5.24E-04	2.39E-05	I	0.108844558
5379	854165	5.78E-04	2.56E-05	I	0.101815518
5387	855725	6.90E-04	2.82E-05	I	0.102260028
5399	859311	6.51E-04	2.65E-05	I	0.098364423
5415	861074	5.49E-04	1.79E-05	I	0.07935454
5429	862463	5.68E-04	5.86E-05	I	0.091337141
5435	862693	5.66E-04	6.04E-05	I	0.082026227
5436	862795	5.84E-04	6.04E-05	I	0.080474128
5442	863374	6.65E-04	6.04E-05	I	0.07565508
5451	863661	6.91E-04	6.21E-05	I	0.074838496
5456	864293	7.13E-04	6.03E-05	I	0.074280277
5462	864462	6.59E-04	5.86E-05	I	0.077797985
5469	864776	5.48E-04	5.52E-05	I	0.072648777
5478	865588	4.78E-04	5.52E-05	I	0.073675586
5491	867455	4.55E-04	6.67E-05	I	0.07501746
5511	869391	5.25E-04	5.76E-05	I	0.148370302
5521	873273	5.81E-04	1.49E-04	I	0.28706924
5528	873818	6.67E-04	1.55E-04	I	0.287143794
5539	874398	6.65E-04	2.03E-04	I	0.32102969
5553	875317	7.19E-04	2.32E-04	I	0.302195941
5562	876466	7.90E-04	3.02E-04	I	0.28317984
5582	878145	0.001064843	4.77E-04	I	0.242374577
5592	878628	0.001277373	5.37E-04	I	0.237026232
5594	878671	0.001258988	5.37E-04	I	0.238802211
5611	879756	0.001283283	6.57E-04	I	0.247488017
5630	880504	0.001281532	6.83E-04	I	0.242029714
5639	880640	0.001250233	5.95E-04	I	0.192126035
5654	881057	0.001347415	6.17E-04	I	0.182488721
5671	881834	0.001443064	7.46E-04	I	0.169624564
5690	883925	0.001534337	7.28E-04	I	0.176311051
5701	884215	0.001477209	6.70E-04	I	0.178201726
5721	886151	0.001202079	4.95E-04	I	0.192122374
5735	886878	0.00104777	4.36E-04	I	0.186479385
5736	886895	0.00107316	4.37E-04	I	0.184943499
5746	887342	9.49E-04	3.00E-04	I	0.170149625
5756	887734	7.71E-04	2.41E-04	I	0.155953475
5760	887774	7.12E-04	2.35E-04	I	0.160243537
5770	888588	5.20E-04	2.06E-04	I	0.164688036
5786	889456	3.86E-04	2.98E-05	I	0.113566565
5798	892264	2.06E-04	2.04E-05	I	0.056086344
5803	896695	1.61E-04	7.60E-06	I	0.06187357
5805	897216	1.79E-04	9.30E-06	I	0.056740142
5817	900510	2.12E-04	3.41E-05	I	0.035016521
5825	901637	2.70E-04	4.01E-05	I	0.062034132
5832	901902	3.20E-04	4.85E-05	I	0.055530873
5833	901905	3.38E-04	5.02E-05	I	0.054389846
5841	902122	3.79E-04	6.13E-05	I	0.050432216
5842	902168	3.69E-04	6.13E-05	I	0.051224541
5849	902535	3.85E-04	6.64E-05	I	0.052390687
5852	903710	3.72E-04	6.05E-05	I	0.053570846
5858	903821	4.17E-04	1.28E-04	I	0.071328294
5870	905379	5.94E-04	1.36E-04	I	0.105555768
5882	907169	5.44E-04	1.13E-04	I	0.111955101
5896	909832	6.26E-04	1.62E-04	I	0.125379778
5915	910892	8.00E-04	1.69E-04	I	0.128525309
5922	911598	9.00E-04	2.20E-04	I	0.123279969
5931	912217	8.99E-04	2.51E-04	I	0.125787287
5931	912217	8.99E-04	2.51E-04	I	0.125787287
5942	912933	9.91E-04	2.85E-04	I	0.136444993
5945	913324	0.001005089	2.86E-04	I	0.135202581
5953	913437	9.91E-04	2.23E-04	I	0.133281372
5970	914362	9.93E-04	2.21E-04	I	0.123474001
5982	915109	0.001128974	2.70E-04	I	0.141943486
5996	917798	0.001139918	2.93E-04	I	0.150931685
6013	920348	0.00102435	2.79E-04	I	0.153213135
6019	920963	9.06E-04	2.26E-04	I	0.162991842
6027	921284	9.55E-04	1.86E-04	I	0.159000116
6034	921933	0.001060027	2.24E-04	I	0.151435744
6044	922279	9.29E-04	1.88E-04	I	0.145918707
6048	922871	9.49E-04	1.87E-04	I	0.149109294
6057	923214	0.001016471	1.93E-04	I	0.156203047
6069	925514	8.59E-04	1.89E-04	I	0.15772009
6077	926527	6.96E-04	1.38E-04	I	0.139932861
6084	926914	5.19E-04	5.87E-05	I	0.105345285
6090	927248	4.33E-04	6.12E-05	I	0.102875521
6091	927270	4.46E-04	6.63E-05	I	0.100962812
6105	929558	5.13E-04	8.67E-05	I	0.121561011
6117	931003	5.17E-04	4.84E-05	I	0.125204926
6123	935076	5.82E-04	5.09E-05	I	0.14597814
6126	935319	5.58E-04	5.18E-05	I	0.140856383
6133	935468	4.55E-04	4.16E-05	I	0.128050611
6140	936105	4.54E-04	1.13E-04	I	0.137260833
6146	936542	5.07E-04	1.23E-04	I	0.135198939
6147	936585	5.11E-04	1.40E-04	I	0.132517925
6150	937122	5.67E-04	1.38E-04	I	0.151857481
6160	940650	6.55E-04	3.05E-04	I	0.182764653
6174	941992	5.93E-04	3.61E-04	I	0.172857238
6188	944437	6.03E-04	3.68E-04	I	0.181560857
6192	944735	5.20E-04	3.63E-04	I	0.175321301
6194	944827	5.06E-04	3.62E-04	I	0.177622106
6194	944827	5.06E-04	3.62E-04	I	0.177622106
6196	944868	4.67E-04	2.87E-04	I	0.183110272
6201	945173	4.02E-04	2.77E-04	I	0.190830962
6209	945499	5.46E-04	2.77E-04	I	0.19452547
6219	946360	5.73E-04	2.88E-04	I	0.174916579
6235	952461	6.54E-04	1.57E-04	I	0.13371529
6247	953272	6.37E-04	8.13E-05	I	0.148674085
6264	954348	6.70E-04	1.77E-04	I	0.139770142
6270	954682	7.97E-04	1.85E-04	I	0.155930325
6276	955520	9.25E-04	1.90E-04	I	0.156026234
6278	955631	9.58E-04	1.91E-04	I	0.154394448
6285	956564	0.001116717	1.95E-04	I	0.149758684
6289	956660	0.001143639	2.03E-04	I	0.147054505
6301	957049	0.001118687	1.87E-04	I	0.136981939
6318	958716	0.001244542	3.45E-04	I	0.138265726
6331	960150	0.00118041	3.18E-04	I	0.136437739
6342	960986	0.001181505	3.33E-04	I	0.13333991
6355	962603	0.001125472	2.63E-04	I	0.131201903
6365	963103	0.001093078	2.95E-04	I	0.130570847
6372	963571	0.001013187	2.92E-04	I	0.138491201
6380	964330	0.001096799	2.93E-04	I	0.157197225
6395	965918	0.001017346	3.35E-04	I	0.155986748
6403	966348	0.001098112	0.000330101	I	0.17466844
6412	967221	0.001044049	3.67E-04	I	0.177525155
6426	969268	8.74E-04	2.42E-04	I	0.185701291
6432	970051	7.57E-04	2.27E-04	I	0.19660167
6437	970353	6.74E-04	2.10E-04	I	0.206417103
6442	970695	5.77E-04	1.77E-04	I	0.22060002
6446	970887	4.82E-04	1.37E-04	I	0.21613441
6452	971138	5.52E-04	2.86E-04	I	0.175477437
6468	973145	6.08E-04	4.20E-04	I	0.140128774
6483	978823	6.44E-04	3.99E-04	I	0.137996725
6497	979697	7.38E-04	5.10E-04	I	0.116583271
6509	980278	0.000884925	4.81E-04	I	0.141071283
6518	980798	8.60E-04	4.36E-04	I	0.142747708
6521	981453	9.01E-04	4.42E-04	I	0.139352693
6521	981453	9.01E-04	4.42E-04	I	0.139352693
6521	981453	9.01E-04	4.42E-04	I	0.139352693
6521	981453	9.01E-04	4.42E-04	I	0.139352693
6527	981569	7.84E-04	2.91E-04	I	0.146127416
6537	981873	6.11E-04	1.56E-04	I	0.156051445
6544	982208	4.96E-04	1.30E-04	I	0.172266689
6554	982994	2.94E-04	1.61E-05	I	0.203190792
6562	983459	7.70E-05	6.70E-06	I	0.025535669
6566	984435	4.05E-05	5.84E-06	I	0.032086933
6572	1001651	4.05E-05	0	I	0.032679739
6578	1002114	1.60E-04	8.42E-06	I	0.059887386
6580	1002131	2.38E-04	2.76E-05	I	0.067766967
6582	1002208	3.11E-04	3.35E-05	I	0.114628166
6587	1003581	4.25E-04	4.03E-05	I	0.140973965
6599	1005210	9.09E-04	1.71E-04	I	0.219902716
6599	1005210	9.09E-04	1.71E-04	I	0.219902716
6599	1005210	9.09E-04	1.71E-04	I	0.219902716
6604	1005596	9.62E-04	1.76E-04	I	0.21247951
6611	1006290	0.001091765	1.88E-04	I	0.199936624
6622	1006653	0.00132684	2.16E-04	I	0.202648275
6631	1009755	0.001216963	2.12E-04	I	0.211356108
6637	1009927	0.001239945	1.96E-04	I	0.21308965
6651	1010585	0.001404104	2.63E-04	I	0.195322784
6662	1011408	0.001471737	2.61E-04	I	0.193678711
6685	1014108	0.001260301	2.31E-04	I	0.151636999
6687	1014197	0.001327278	2.36E-04	I	0.14900859
6695	1014619	0.001531053	2.56E-04	I	0.178512213
6704	1014878	0.001544624	2.51E-04	I	0.177942731
6711	1015294	0.001414829	2.38E-04	I	0.18519035
6720	1016055	0.001139261	2.10E-04	I	0.182884597
6722	1016093	0.001130068	2.06E-04	I	0.184316389
6726	1016145	0.001028728	2.03E-04	I	0.189235655
6741	1016560	8.38E-04	1.52E-04	I	0.203857621
6747	1018004	6.61E-04	1.48E-04	I	0.206410779
6762	1019045	4.43E-04	4.70E-05	I	0.21520501
6764	1019365	3.76E-04	4.28E-05	I	0.233162917
6772	1024858	1.72E-04	2.25E-05	I	0.060944261
6777	1026144	1.32E-04	2.25E-05	I	0.065454079
6777	1026144	1.32E-04	2.25E-05	I	0.065454079
6777	1026144	1.32E-04	2.25E-05	I	0.065454079
6777	1026144	1.32E-04	2.25E-05	I	0.065454079
6777	1026144	1.32E-04	2.25E-05	I	0.065454079
6780	1026283	8.49E-05	0	I	0.039009288
6780	1026283	8.03E-05	0	I	0.040522876
6784	1029884	2.67E-05	0	I	0.043137255
6784	1029884	2.67E-05	0	I	0.043137255
6784	1029884	2.67E-05	0	I	0.043137255
6786	1044642	4.60E-06	0	I	0.011764706
6787	1045794	9.19E-06	2.55E-06	I	0.011545294
6787	1045794	1.38E-05	2.55E-06	I	0.011607036
6787	1045794	1.38E-05	2.55E-06	I	0.011607036
6789	1046214	2.76E-05	3.40E-06	I	0.011418235
6791	1048257	4.60E-05	5.95E-06	I	0.009248926
6804	1050248	2.76E-04	1.79E-04	I	0.139889374
6813	1050784	3.75E-04	1.99E-04	I	0.11785008
6819	1050892	6.31E-04	3.69E-04	I	0.152620758
6826	1051348	8.07E-04	4.33E-04	I	0.142014413
6827	1051362	8.11E-04	4.33E-04	I	0.141664757
6831	1051493	8.49E-04	4.33E-04	I	0.14036727
6833	1051623	8.58E-04	4.34E-04	I	0.1394918
6835	1051765	8.76E-04	4.36E-04	I	0.138207262
6840	1051968	9.08E-04	4.40E-04	I	0.137652908
6848	1052388	0.001009029	5.02E-04	I	0.131016037
6866	1053409	8.45E-04	3.36E-04	I	0.117785064
6885	1058956	9.51E-04	3.30E-04	I	0.134695093
6895	1059670	8.68E-04	2.26E-04	I	0.113269256
6902	1060136	6.92E-04	1.63E-04	I	0.118355099
6910	1060977	8.27E-04	2.58E-04	I	0.13483567
6921	1061343	9.01E-04	3.04E-04	I	0.134633976
6927	1061773	9.27E-04	3.22E-04	I	0.131965447
6934	1062716	9.59E-04	3.44E-04	I	0.129194557
6940	1064492	9.31E-04	4.12E-04	I	0.127906551
6953	1065006	9.12E-04	4.00E-04	I	0.135391915
6962	1065611	8.73E-04	4.00E-04	I	0.13730558
6971	1066614	6.68E-04	3.88E-04	I	0.130246328
6982	1067766	6.00E-04	3.38E-04	I	0.116414625
6987	1067995	7.19E-04	3.88E-04	I	0.117537497
6995	1069150	5.89E-04	3.31E-04	I	0.097636263
7003	1069464	4.72E-04	2.82E-04	I	0.092601033
7007	1069900	4.33E-04	2.63E-04	I	0.096618377
7012	1070355	3.83E-04	2.39E-04	I	0.101242851
7016	1072165	3.65E-04	1.67E-04	I	0.103710617
7022	1072529	2.65E-04	1.14E-04	I	0.09608892
7025	1072898	2.37E-04	1.07E-04	I	0.103361044
7026	1072913	2.37E-04	1.04E-04	I	0.103986449
7032	1073379	1.32E-04	8.84E-05	I	0.12123447
7037	1074046	1.31E-05	3.79E-05	I	0.112928377
7047	1090572	3.14E-04	6.90E-05	I	0.176700722
7058	1091016	7.00E-04	1.11E-04	I	0.148726583
7062	1091161	7.63E-04	1.16E-04	I	0.141443105
7064	1091197	8.10E-04	1.17E-04	I	0.141454123
7064	1091197	8.10E-04	1.18E-04	I	0.141343467
7070	1091503	8.84E-04	1.46E-04	I	0.136119138
7080	1092117	0.001131819	2.11E-04	I	0.125217921
7093	1095143	0.001378495	3.31E-04	I	0.121343743
7101	1095957	0.00160985	3.99E-04	I	0.116557273
7109	1096305	0.001873817	5.53E-04	I	0.142604127
7127	1097096	0.001796772	5.04E-04	I	0.138770195
7142	1097756	0.001486183	4.68E-04	I	0.13962293
7149	1097978	0.001485308	4.76E-04	I	0.140560698
7160	1098455	0.001757592	5.15E-04	I	0.161091548
7163	1098880	0.001783858	5.37E-04	I	0.159711066
7170	1099355	0.001740301	5.11E-04	I	0.161373857
7190	1100595	0.002145663	5.81E-04	I	0.234628215
7212	1103412	0.002458878	5.45E-04	I	0.270074269
7235	1105130	0.003270479	6.17E-04	I	0.29960168
7257	1106805	0.004165034	6.47E-04	I	0.317681071
7267	1107751	0.003977018	6.29E-04	I	0.322982365
7279	1108523	0.00417948	6.82E-04	I	0.324785601
7285	1108758	0.004243611	7.07E-04	I	0.32596448
7296	1108859	0.003956443	7.38E-04	I	0.327993453
7300	1108933	0.0039571	7.15E-04	I	0.32867403
7302	1108979	0.003931053	7.13E-04	I	0.329839893
7313	1109125	0.003326949	5.85E-04	I	0.324843401
7321	1109784	0.002767059	5.01E-04	I	0.323491326
7336	1110102	0.001724104	3.61E-04	I	0.320248646
7350	1111953	5.66E-04	1.77E-04	I	0.263894466
7353	1112032	5.17E-04	1.74E-04	I	0.273214045
7360	1112453	2.38E-04	1.15E-04	I	0.241632874
7364	1114933	1.13E-04	7.83E-05	I	0.209699143
7366	1114945	8.08E-05	6.65E-06	I	0.255419198
7368	1116002	6.74E-05	6.65E-06	I	0.28405391
7371	1125020	7.20E-05	8.36E-06	I	0.268113704
7379	1126463	1.87E-04	5.94E-05	I	0.156681579
7388	1126921	4.68E-04	1.76E-04	I	0.234100094
7390	1126931	4.91E-04	1.77E-04	I	0.228401966
7390	1126931	4.91E-04	1.77E-04	I	0.228401966
7390	1126931	4.91E-04	1.77E-04	I	0.228401966
7390	1126931	4.91E-04	1.77E-04	I	0.228401966
7390	1126931	4.91E-04	1.77E-04	I	0.228401966
7390	1126931	4.91E-04	1.77E-04	I	0.228401966
7391	1127005	4.77E-04	1.77E-04	I	0.231694623
7405	1127838	6.58E-04	1.94E-04	I	0.197239637
7414	1135245	5.30E-04	1.73E-04	I	0.204291674
7426	1135632	2.96E-04	5.69E-05	I	0.083817279
7431	1135858	3.06E-04	6.52E-05	I	0.079894489
7440	1137475	4.79E-04	7.53E-05	I	0.080537785
7456	1139500	8.27E-04	3.11E-04	I	0.113065944
7459	1139512	9.11E-04	3.14E-04	I	0.11384836
7465	1139710	9.88E-04	3.20E-04	I	0.111218256
7472	1140279	0.001088263	3.31E-04	I	0.107786495
7474	1140310	0.001111245	3.31E-04	I	0.106402981
7489	1140662	9.65E-04	3.15E-04	I	0.112322063
7493	1140753	0.001042955	4.26E-04	I	0.095586914
7501	1140961	0.001157428	5.57E-04	I	0.088375706
7509	1142255	0.001192011	5.75E-04	I	0.090281855
7520	1143321	0.001036389	5.71E-04	I	0.090311036
7541	1145135	7.64E-04	4.20E-04	I	0.062798726
7548	1146993	7.07E-04	4.17E-04	I	0.056441263
7561	1148107	7.63E-04	4.17E-04	I	0.057611319
7574	1150202	7.64E-04	4.09E-04	I	0.056387879
7589	1152099	9.43E-04	5.24E-04	I	0.066477106
7599	1152765	0.001042298	5.39E-04	I	0.066129782
7610	1153738	0.001095705	4.63E-04	I	0.085822496
7624	1154339	0.001098769	3.70E-04	I	0.086465516
7636	1154916	0.001156115	3.49E-04	I	0.082371436
7648	1155401	0.001313707	5.76E-04	I	0.090189946
7662	1156321	0.001434966	5.61E-04	I	0.092269099
7667	1156545	0.00141658	5.61E-04	I	0.092955899
7677	1157240	0.001328591	5.63E-04	I	0.092956936
7702	1158734	0.00145751	5.85E-04	I	0.090571203
7719	1159858	0.001323119	4.72E-04	I	0.08890859
7733	1160273	0.001253078	4.81E-04	I	0.087678668
7753	1163070	0.001331655	4.92E-04	I	0.074988887
7768	1163670	0.001286347	4.66E-04	I	0.081200732
7777	1163839	0.001180629	4.60E-04	I	0.083494063
7790	1164273	0.001027852	2.31E-04	I	0.071504463
7800	1165046	8.45E-04	1.62E-04	I	0.060868099
7809	1165778	0.001040985	2.37E-04	I	0.07718572
7814	1166013	0.001010342	2.30E-04	I	0.077907528
7833	1166814	7.85E-04	2.05E-04	I	0.083010004
7841	1167704	7.70E-04	2.14E-04	I	0.080638364
7861	1171036	0.001112558	2.41E-04	I	0.133692626
7880	1174342	0.001051272	1.82E-04	I	0.153639764
7891	1175372	0.001055869	1.82E-04	I	0.160543292
7902	1175735	0.001216744	2.14E-04	I	0.169530222
7911	1176031	0.001294227	2.19E-04	I	0.164271194
7917	1176414	0.001382216	3.08E-04	I	0.152570918
7940	1178090	0.001388564	2.39E-04	I	0.145770553
7949	1178639	0.001536088	2.50E-04	I	0.144171112
7954	1178875	0.001630205	2.53E-04	I	0.146001356
7973	1180929	0.001785171	3.27E-04	I	0.138216374
8000	1181827	0.001565855	3.29E-04	I	0.119873733
8010	1182044	0.001399726	3.06E-04	I	0.113561582
8018	1182400	0.001396224	2.97E-04	I	0.118019041
8034	1184127	0.001315896	2.65E-04	I	0.099295826
8040	1184369	0.001215431	2.55E-04	I	0.102815685
8050	1184674	0.001163776	1.70E-04	I	0.108422414
8066	1185243	9.52E-04	1.65E-04	I	0.116364431
8076	1185631	8.22E-04	1.57E-04	I	0.113352492
8083	1185675	7.55E-04	1.54E-04	I	0.103611298
8104	1188584	6.35E-04	7.42E-05	I	0.113091583
8123	1190506	4.88E-04	2.38E-05	I	0.087199754
8126	1192542	4.84E-04	2.64E-05	I	0.086926627
8130	1193010	3.67E-04	2.30E-05	I	0.034665542
8144	1194367	3.31E-04	6.93E-05	I	0.037168478
8155	1195919	4.76E-04	1.17E-04	I	0.136802516
8176	1199049	6.96E-04	1.58E-04	I	0.238699089
8178	1199205	7.05E-04	1.57E-04	I	0.23701034
8180	1199232	6.79E-04	1.54E-04	I	0.242441285
8190	1199749	7.49E-04	1.60E-04	I	0.228815678
8199	1200060	6.95E-04	1.74E-04	I	0.233677799
8210	1200359	6.87E-04	1.83E-04	I	0.232855574
8214	1200446	7.05E-04	1.83E-04	I	0.229938661
8220	1200546	7.72E-04	1.88E-04	I	0.220576509
8233	1203487	7.98E-04	1.52E-04	I	0.221476236
8244	1203824	6.52E-04	1.04E-04	I	0.202027209
8264	1206078	4.20E-04	5.85E-05	I	0.035659159
8274	1207287	6.45E-04	7.53E-05	I	0.136045702
8278	1207848	6.86E-04	7.71E-05	I	0.130623182
8295	1210742	9.28E-04	3.78E-04	I	0.160172396
8299	1210970	9.08E-04	3.61E-04	I	0.163908932
8305	1211108	8.67E-04	3.46E-04	I	0.169729669
8307	1211222	8.36E-04	3.43E-04	I	0.173159408
8313	1211258	7.64E-04	0.000338231	I	0.178965157
8319	1212025	6.75E-04	3.27E-04	I	0.191043504
8319	1212025	6.75E-04	3.27E-04	I	0.191043504
8323	1212824	6.38E-04	3.27E-04	I	0.196599856
8334	1213603	4.29E-04	3.14E-04	I	0.15960973
8340	1213710	4.03E-04	3.13E-04	I	0.163751042
8352	1222033	8.58E-05	6.81E-06	I	0.020231137
8357	1223489	1.92E-04	1.27E-05	I	0.167329153
8357	1223489	1.92E-04	1.27E-05	I	0.167329153
8357	1223489	1.92E-04	1.27E-05	I	0.167329153
8357	1223489	1.92E-04	1.27E-05	I	0.167329153
8357	1223489	1.92E-04	1.27E-05	I	0.167329153
8357	1223489	1.92E-04	1.27E-05	I	0.167329153
8357	1223489	1.92E-04	1.27E-05	I	0.167329153
8359	1223676	1.70E-04	8.51E-06	I	0.183340095
8362	1224025	1.52E-04	8.51E-06	I	0.199455576
8365	1224235	1.24E-04	7.65E-06	I	0.229737674
8368	1231093	4.60E-06	8.57E-07	I	0.010266846
8368	1231093	4.60E-06	8.57E-07	I	0.010266846
8368	1231093	4.60E-06	8.57E-07	I	0.010266846
8374	1237609	4.60E-05	2.57E-06	I	0.011260343
8374	1237609	4.60E-05	2.57E-06	I	0.011260343
8375	1237615	7.22E-05	8.41E-06	I	0.018547019
8380	1237986	1.47E-04	9.27E-06	I	0.03405639
8389	1240741	2.96E-04	9.87E-05	I	0.083978379
8404	1241694	5.42E-04	2.69E-04	I	0.113744439
8411	1242035	6.18E-04	2.76E-04	I	0.106536935
8417	1242233	6.72E-04	2.91E-04	I	0.100993895
8418	1242265	6.81E-04	2.91E-04	I	0.100225687
8424	1242394	7.71E-04	2.93E-04	I	0.094764635
8434	1242766	7.84E-04	2.91E-04	I	0.094476139
8444	1243215	9.25E-04	3.11E-04	I	0.088946853
8445	1243250	9.03E-04	3.05E-04	I	0.090160517
8459	1244294	9.56E-04	3.10E-04	I	0.090723154
8470	1246522	8.76E-04	2.40E-04	I	0.085147311
8495	1248521	7.54E-04	1.35E-04	I	0.061157086
8510	1250101	9.11E-04	2.53E-04	I	0.110105072
8520	1250536	9.29E-04	2.43E-04	I	0.112622967
8534	1252312	0.001172312	3.32E-04	I	0.159832535
8545	1252848	0.001159617	3.83E-04	I	0.162358485
8556	1253634	0.001235568	4.36E-04	I	0.159128543
8573	1254514	0.001208646	4.90E-04	I	0.157043694
8582	1255312	0.001388345	5.72E-04	I	0.146417213
8603	1256243	0.001530616	7.59E-04	I	0.136079267
8613	1257399	0.001563228	7.49E-04	I	0.134384426
8635	1258826	0.001935321	7.01E-04	I	0.161581899
8649	1259928	0.001859371	5.81E-04	I	0.154300029
8653	1259938	0.001787141	5.76E-04	I	0.156642615
8666	1260257	0.001534774	4.87E-04	I	0.129738297
8670	1260426	0.001457729	4.34E-04	I	0.131120765
8677	1260675	0.001327278	3.81E-04	I	0.135106413
8684	1261073	0.00121368	3.07E-04	I	0.145186623
8693	1261877	0.001029384	2.24E-04	I	0.159720366
8706	1262569	7.59E-04	3.23E-05	I	0.204582799
8714	1262896	6.54E-04	2.97E-05	I	0.223711643
8734	1272406	2.57E-04	4.16E-05	I	0.085250071
8746	1272717	1.80E-04	4.07E-05	I	0.020910158
8763	1274025	4.87E-04	1.20E-04	I	0.070634005
8772	1274300	6.68E-04	1.48E-04	I	0.083626383
8783	1274666	9.60E-04	2.68E-04	I	0.122307839
8792	1274876	0.00106922	2.76E-04	I	0.114092701
8798	1275027	0.001131819	2.78E-04	I	0.110873514
8807	1275338	0.001418988	3.18E-04	I	0.125432848
8815	1276023	0.001498878	3.40E-04	I	0.119993544
8816	1276048	0.001498878	3.33E-04	I	0.120350187
8824	1276573	0.001399726	3.03E-04	I	0.127501405
8831	1276677	0.00131896	2.99E-04	I	0.131971275
8848	1277643	0.001011874	2.20E-04	I	0.142445727
8857	1278376	8.30E-04	1.92E-04	I	0.147048671
8867	1279412	5.38E-04	7.21E-05	I	0.115300353
8877	1279693	4.30E-04	6.36E-05	I	0.135695622
8882	1279906	3.67E-04	6.19E-05	I	0.148689993
8892	1280319	7.99E-05	2.22E-05	I	0.015919643
8903	1292903	4.07E-05	8.46E-06	I	0.021322182
8912	1293375	1.40E-04	1.02E-05	I	0.024700699
8916	1293513	2.63E-04	2.49E-05	I	0.127601904
8921	1293898	3.13E-04	2.49E-05	I	0.113789493
8940	1295945	6.13E-04	6.46E-05	I	0.127477813
8950	1296211	7.66E-04	6.97E-05	I	0.126850899
8963	1296465	9.96E-04	1.31E-04	I	0.117824963
8969	1296504	0.001116717	1.40E-04	I	0.112543049
8969	1296504	0.001116717	1.40E-04	I	0.112543049
8973	1296637	0.001160711	1.48E-04	I	0.109792468
8980	1296985	0.001142763	1.43E-04	I	0.111215598
8993	1297762	0.00118829	1.58E-04	I	0.127457254
9001	1298109	0.001107962	1.55E-04	I	0.112089744
9010	1298438	0.00116487	2.07E-04	I	0.113951371
9038	1299770	9.92E-04	2.47E-04	I	0.10098657
9062	1303949	0.001110807	4.26E-04	I	0.083455648
9081	1306095	9.54E-04	4.42E-04	I	0.085006209
9092	1306870	9.42E-04	4.37E-04	I	0.087775951
9095	1306925	9.78E-04	4.37E-04	I	0.086514589
9099	1307313	9.34E-04	4.28E-04	I	0.088271335
9110	1307527	0.001066594	4.91E-04	I	0.09217352
9122	1307848	0.001065062	5.51E-04	I	0.077592473
9131	1308619	0.001081696	5.52E-04	I	0.077022912
9147	1310129	0.001208427	5.43E-04	I	0.072323139
9166	1312856	0.001240821	4.95E-04	I	0.073579027
9184	1314413	0.001090451	3.17E-04	I	0.094993499
9190	1314902	0.001017565	2.39E-04	I	0.092978129
9209	1315825	0.001269275	2.60E-04	I	0.115849038
9223	1316255	0.001591026	3.39E-04	I	0.12770516
9234	1316748	0.001783201	3.65E-04	I	0.121812836
9255	1319546	0.001757811	3.24E-04	I	0.117848241
9274	1320013	0.002004487	3.45E-04	I	0.122121807
9288	1320661	0.002087442	3.87E-04	I	0.124416958
9305	1321267	0.001999015	3.47E-04	I	0.128541007
9331	1322502	0.002120055	3.28E-04	I	0.127396845
9348	1323246	0.002328865	3.29E-04	I	0.117906404
9354	1323379	0.002478358	3.38E-04	I	0.114116137
9368	1324159	0.002118085	3.15E-04	I	0.103079345
9380	1324950	0.001760438	2.36E-04	I	0.089449928
9391	1325818	0.001568263	2.10E-04	I	0.092251883
9408	1326484	0.001543748	2.02E-04	I	0.093361489
9433	1327397	0.001286566	1.40E-04	I	0.080036271
9447	1327881	0.001238413	1.82E-04	I	0.080743265
9469	1332872	0.001362298	2.40E-04	I	0.088316265
9496	1333809	0.001328153	2.49E-04	I	0.126537783
9520	1335281	0.001333625	2.53E-04	I	0.16012165
9538	1335780	0.001353762	2.53E-04	I	0.159976619
9545	1336177	0.001510041	2.63E-04	I	0.153075461
9555	1336578	0.001720821	2.72E-04	I	0.150661975
9571	1337068	0.001876005	2.74E-04	I	0.142231783
9591	1338136	0.001927661	2.63E-04	I	0.139747006
9607	1338718	0.001865937	2.28E-04	I	0.143051492
9623	1339547	0.001986539	1.80E-04	I	0.141917022
9646	1340810	0.001885855	1.24E-04	I	0.149892803
9663	1341839	0.001700246	1.05E-04	I	0.123677479
9679	1341994	0.001421395	9.44E-05	I	0.091611113
9690	1342514	0.001251765	8.59E-05	I	0.0959096
9698	1342915	0.001095486	7.57E-05	I	0.098107469
9712	1343288	9.30E-04	6.97E-05	I	0.087345681
9734	1344933	8.29E-04	6.88E-05	I	0.094772891
9753	1346545	7.37E-04	6.97E-05	I	0.10328854
9759	1346877	7.19E-04	7.22E-05	I	0.108413911
9769	1350009	5.09E-04	2.30E-05	I	0.102124733
9780	1351819	3.73E-04	2.13E-05	I	0.051944656
9787	1351958	3.26E-04	2.04E-05	I	0.046674402
9792	1352343	2.69E-04	1.96E-05	I	0.045819235
9799	1352999	3.50E-04	2.38E-05	I	0.042442731
9809	1355993	4.75E-04	2.72E-05	I	0.041739789
9823	1358442	5.53E-04	2.55E-05	I	0.044897578
9833	1359054	5.40E-04	2.81E-05	I	0.044726896
9842	1359795	4.98E-04	2.38E-05	I	0.041361061
9855	1360246	6.20E-04	3.49E-05	I	0.063368719
9856	1360257	6.36E-04	3.49E-05	I	0.06508145
9873	1361744	7.71E-04	3.83E-05	I	0.064256818
9884	1362974	8.88E-04	3.83E-05	I	0.064552385
9898	1363728	0.001189603	5.45E-05	I	0.067669003
9916	1365312	0.001351792	6.46E-05	I	0.108152228
9927	1365784	0.001240602	6.12E-05	I	0.113468572
9941	1366404	0.001149111	6.20E-05	I	0.116971149
9948	1366703	0.001130944	5.86E-05	I	0.118561098
9952	1366823	0.001107962	5.52E-05	I	0.120723895
9964	1367448	9.33E-04	4.08E-05	I	0.119072231
9964	1367448	9.12E-04	4.08E-05	I	0.119355788
9983	1368073	8.37E-04	3.57E-05	I	0.126056354
9992	1368293	7.06E-04	3.31E-05	I	0.137079539
10006	1370002	4.04E-04	1.69E-05	I	0.177770985
10017	1371367	1.61E-04	2.57E-06	I	0.039941682
10018	1371472	1.47E-04	2.57E-06	I	0.042460958
10023	1375214	1.15E-04	8.57E-07	I	0.051235304
10025	1375348	9.17E-05	8.57E-07	I	0.060551197
10026	1375442	1.01E-04	8.57E-07	I	0.056342662
10028	1375561	1.23E-04	8.48E-06	I	0.053780361
10029	1375624	1.36E-04	8.48E-06	I	0.051370483
10040	1385096	7.20E-05	1.19E-05	I	0.025664115
10045	1385555	1.13E-04	1.53E-05	I	0.025787523
10050	1386150	1.53E-04	2.30E-05	I	0.022430078
10050	1386150	1.53E-04	2.30E-05	I	0.022430078
10061	1387527	2.46E-04	3.99E-05	I	0.029058113
10069	1389001	3.24E-04	4.16E-05	I	0.02762612
10071	1389131	3.42E-04	4.42E-05	I	0.026773197
10078	1389545	4.30E-04	6.24E-05	I	0.055314618
10086	1389897	4.79E-04	5.91E-05	I	0.05482607
10092	1390094	5.24E-04	6.16E-05	I	0.052734796
10099	1390839	5.10E-04	5.99E-05	I	0.05382727
10110	1391723	5.20E-04	6.33E-05	I	0.052375298
10122	1392860	5.43E-04	5.57E-05	I	0.051557838
10122	1392860	5.43E-04	5.57E-05	I	0.051557838
10133	1393971	4.50E-04	3.87E-05	I	0.054228808
10152	1396100	5.05E-04	4.55E-05	I	0.057438007
10160	1396315	5.10E-04	4.72E-05	I	0.056879891
10171	1397308	5.18E-04	5.98E-05	I	0.049966257
10180	1400411	5.31E-04	5.72E-05	I	0.057053388
10191	1400711	5.27E-04	6.23E-05	I	0.057443058
10203	1401569	6.82E-04	7.68E-05	I	0.060826111
10221	1403149	7.44E-04	9.20E-05	I	0.062468245
10235	1404843	7.57E-04	1.05E-04	I	0.063010014
10240	1405677	8.29E-04	1.08E-04	I	0.064447414
10240	1405677	8.29E-04	1.08E-04	I	0.064447414
10251	1405761	6.97E-04	9.93E-05	I	0.067034743
10256	1405853	6.74E-04	9.50E-05	I	0.068928332
10261	1406139	5.68E-04	6.42E-05	I	0.061983628
10265	1406366	4.84E-04	6.25E-05	I	0.05662491
10271	1406543	4.30E-04	5.49E-05	I	0.059619201
10280	1406633	2.61E-04	3.79E-05	I	0.054784605
10292	1407917	1.49E-04	1.58E-05	I	0.056146061
10301	1408125	9.00E-05	2.57E-06	I	0.07443756
10312	1418150	1.42E-04	8.52E-06	I	0.089450972
10314	1418260	1.70E-04	8.52E-06	I	0.079378691
10320	1419127	2.81E-04	1.36E-05	I	0.11129726
10332	1420623	4.49E-04	7.54E-05	I	0.098120329
10337	1421076	4.94E-04	7.96E-05	I	0.091390727
10344	1421336	5.58E-04	8.31E-05	I	0.084810876
10349	1421437	6.12E-04	8.90E-05	I	0.079872541
10352	1421551	6.91E-04	1.87E-04	I	0.102886764
10352	1421551	6.91E-04	1.87E-04	I	0.102886764
10353	1421558	6.78E-04	1.87E-04	I	0.103523671
10361	1422379	5.63E-04	1.79E-04	I	0.103933346
10365	1422529	5.45E-04	1.79E-04	I	0.105780345
10371	1423359	4.34E-04	1.75E-04	I	0.095340207
10383	1423993	2.66E-04	1.13E-04	I	0.104015887
10388	1424395	2.20E-04	1.09E-04	I	0.116235749
10395	1425790	1.56E-04	1.06E-04	I	0.137005537
10402	1428433	1.11E-04	1.01E-04	I	0.159606875
10417	1435257	1.49E-04	1.20E-05	I	0.027070268
10425	1435753	0.000252148	1.71E-05	I	0.02991205
10429	1435854	2.79E-04	1.79E-05	I	0.030324641
10431	1435860	2.74E-04	1.79E-05	I	0.03061084
10434	1435875	2.74E-04	1.96E-05	I	0.030449772
10437	1436159	2.88E-04	2.55E-05	I	0.029391472
10438	1436208	2.93E-04	2.81E-05	I	0.028998222
10440	1436280	3.32E-04	2.89E-05	I	0.0318672
10449	1436815	4.64E-04	4.77E-05	I	0.060861739
10453	1437714	4.95E-04	5.11E-05	I	0.060828133
10466	1440416	3.78E-04	4.17E-05	I	0.069343526
10474	1442996	2.75E-04	3.66E-05	I	0.08099215
10477	1443154	2.43E-04	3.58E-05	I	0.086444594
10483	1443616	2.88E-04	4.00E-05	I	0.078258898
10489	1443957	3.58E-04	5.60E-05	I	0.203279369
10498	1448440	4.92E-04	8.64E-05	I	0.182690004
10499	1448487	4.87E-04	8.39E-05	I	0.184458306
10507	1449250	6.13E-04	1.16E-04	I	0.239664586
10523	1450443	5.84E-04	1.66E-04	I	0.253324043
10540	1452922	0.001016033	2.67E-04	I	0.214358853
10551	1453347	0.001412859	2.82E-04	I	0.198751529
10562	1454131	0.001691929	2.94E-04	I	0.186998732
10563	1454231	0.001705499	2.95E-04	I	0.186001897
10584	1455521	0.002004049	3.00E-04	I	0.177642212
10596	1455750	0.002127934	3.02E-04	I	0.156837807
10609	1456057	0.002123338	2.68E-04	I	0.156353801
10625	1456551	0.002486457	3.05E-04	I	0.146124066
10635	1458094	0.002379644	2.75E-04	I	0.125449472
10646	1458467	0.002403283	2.58E-04	I	0.120230084
10671	1459410	0.002256854	2.32E-04	I	0.125914596
10690	1461012	0.002013899	2.20E-04	I	0.119038201
10720	1461753	0.002377018	5.04E-04	I	0.148903367
10724	1462051	0.002413352	5.16E-04	I	0.14813363
10743	1464484	0.002150479	5.19E-04	I	0.152820417
10756	1464856	0.002006238	5.00E-04	I	0.152705648
10783	1466131	0.002245472	5.66E-04	I	0.148542232
10806	1466664	0.002013023	6.12E-04	I	0.185446384
10812	1466858	0.00202156	6.21E-04	I	0.189084447
10816	1467904	0.001895486	5.71E-04	I	0.192487779
10828	1469317	0.001570014	4.91E-04	I	0.193578548
10839	1470123	0.001447661	4.93E-04	I	0.199008772
10866	1470829	1.00E-03	2.40E-04	I	0.186037833
10874	1470954	0.001058714	3.33E-04	I	0.185173544
10877	1470992	9.73E-04	3.21E-04	I	0.189301671
10886	1471320	9.94E-04	3.78E-04	I	0.190334856
10914	1476872	6.79E-04	3.11E-04	I	0.215041741
10928	1477409	6.72E-04	2.30E-04	I	0.13096843
10943	1480560	8.14E-04	2.75E-04	I	0.10973008
10948	1480886	8.81E-04	2.80E-04	I	0.105760696
10954	1481384	9.52E-04	2.82E-04	I	0.102054818
10968	1482026	0.001095486	3.28E-04	I	0.114017757
10983	1482702	0.001056525	3.53E-04	I	0.157538081
10994	1483052	0.0010458	2.52E-04	I	0.152307867
11001	1483294	0.00112394	2.62E-04	I	0.147010579
11020	1485279	0.001302326	2.22E-04	I	0.159823009
11033	1485871	0.001332093	2.28E-04	I	0.164095128
11045	1486682	0.001257018	2.28E-04	I	0.169186402
11061	1488117	0.001119781	1.85E-04	I	0.179866987
11071	1488955	0.001107086	1.82E-04	I	0.181065994
11080	1489391	0.00108104	1.94E-04	I	0.184072972
11091	1489564	9.06E-04	1.43E-04	I	0.18853363
11107	1490248	8.37E-04	8.28E-05	I	0.120337348
11122	1491340	8.27E-04	8.29E-05	I	0.118113046
11131	1492994	7.84E-04	7.53E-05	I	0.121432348
11149	1496138	5.72E-04	5.94E-05	I	0.073082172
11163	1496616	5.52E-04	5.84E-05	I	0.051794496
11170	1497056	5.56E-04	6.42E-05	I	0.0524427
11182	1497742	5.86E-04	6.48E-05	I	0.046593978
11205	1500682	8.01E-04	1.89E-04	I	0.094750851
11216	1501442	9.54E-04	2.41E-04	I	0.097630364
11217	1502230	9.58E-04	2.41E-04	I	0.097329765
11227	1502628	8.77E-04	2.34E-04	I	0.102806029
11240	1503215	9.08E-04	2.47E-04	I	0.102769834
11246	1503258	9.18E-04	2.47E-04	I	0.101048706
11250	1503274	8.95E-04	2.44E-04	I	0.100280197
11258	1503336	8.31E-04	2.90E-04	I	0.125877472
11265	1503628	8.68E-04	2.91E-04	I	0.155187467
11281	1504465	8.30E-04	2.97E-04	I	0.156970833
11300	1508960	5.61E-04	1.71E-04	I	0.156799287
11312	1511668	4.78E-04	1.17E-04	I	0.182802105
11317	1512197	5.81E-04	1.30E-04	I	0.173794013
11323	1512666	6.49E-04	1.31E-04	I	0.163239348
11336	1514377	7.01E-04	1.76E-04	I	0.14940286
11342	1515093	6.86E-04	1.76E-04	I	0.151679303
11347	1515270	6.96E-04	1.78E-04	I	0.149491576
11358	1516362	8.15E-04	1.32E-04	I	0.115062261
11363	1517429	7.49E-04	1.24E-04	I	0.073120497
11374	1517790	7.16E-04	1.03E-04	I	0.077620644
11379	1518031	7.97E-04	1.06E-04	I	0.074168093
11388	1519805	7.55E-04	1.06E-04	I	0.061223629
11393	1520100	6.52E-04	9.30E-05	I	0.050566624
11401	1520733	6.12E-04	9.21E-05	I	0.050950921
11410	1521048	4.41E-04	2.76E-05	I	0.053233013
11412	1521074	4.10E-04	2.50E-05	I	0.054076404
11416	1522530	3.78E-04	2.33E-05	I	0.057611482
11426	1523848	2.45E-04	1.73E-05	I	0.064975162
11428	1523904	2.22E-04	1.56E-05	I	0.068498665
11430	1524278	1.91E-04	1.56E-05	I	0.072857425
11435	1524619	1.11E-04	1.30E-05	I	0.094479937
11439	1526043	3.66E-05	0	I	0.017647059
11439	1526043	3.20E-05	0	I	0.018487395
11445	1546809	3.48E-05	5.97E-06	I	0.051262775
11458	1547517	5.13E-04	1.95E-05	I	0.183538234
11469	1547765	7.02E-04	8.46E-05	I	0.197785118
11476	1548105	8.24E-04	1.01E-04	I	0.185458632
11486	1548612	9.96E-04	1.44E-04	I	0.170202301
11488	1548704	0.001022599	1.46E-04	I	0.167013618
11494	1548976	0.001115404	1.58E-04	I	0.191733375
11494	1548976	0.001115404	1.58E-04	I	0.191733375
11494	1548976	0.001115404	1.58E-04	I	0.191733375
11494	1548976	0.001115404	1.58E-04	I	0.191733375
11497	1549002	0.001080602	1.53E-04	I	0.195671256
11518	1550434	8.38E-04	2.50E-04	I	0.183061001
11545	1552741	8.91E-04	2.98E-04	I	0.146867809
11562	1557984	0.001023256	3.17E-04	I	0.148225999
11584	1558574	0.001061997	2.82E-04	I	0.158853371
11593	1558959	0.001137948	2.83E-04	I	0.155423424
11599	1559331	0.001045144	2.71E-04	I	0.128287882
11600	1559359	0.001067688	2.71E-04	I	0.126805734
11605	1559538	0.001107962	2.80E-04	I	0.123739658
11608	1559662	0.001121751	2.85E-04	I	0.122361918
11613	1559776	0.001236881	2.95E-04	I	0.123684526
11629	1560827	0.001090889	1.92E-04	I	0.109571982
11654	1563888	9.99E-04	9.37E-05	I	0.109731922
11665	1564797	7.54E-04	5.85E-05	I	0.099344277
11685	1567071	8.12E-04	1.60E-04	I	0.079897403
11700	1568173	9.28E-04	1.89E-04	I	0.089132944
11708	1568291	0.001039672	2.43E-04	I	0.099082065
11711	1568312	0.001071409	2.50E-04	I	0.101073358
11726	1570689	0.00111606	2.60E-04	I	0.098978058
11739	1571646	0.001220027	2.58E-04	I	0.094460305
11749	1572147	0.00122156	2.68E-04	I	0.088151105
11757	1572402	0.001131819	2.60E-04	I	0.091958641
11771	1574114	0.001070315	2.46E-04	I	0.092333596
11777	1574538	0.001114966	2.46E-04	I	0.090707701
11796	1575674	0.001027415	1.50E-04	I	0.085072747
11816	1576329	0.001032886	2.00E-04	I	0.073837472
11834	1579708	0.001122408	1.92E-04	I	0.105979379
11851	1580845	0.00141067	3.06E-04	I	0.127962471
11868	1581486	0.001573297	3.10E-04	I	0.133930687
11880	1581763	0.001482681	3.07E-04	I	0.138958575
11885	1581991	0.001366019	2.87E-04	I	0.144392167
11885	1581991	0.001366019	2.87E-04	I	0.144392167
11891	1582325	0.001277811	2.86E-04	I	0.149147383
11895	1582487	0.001223967	2.86E-04	I	0.152713628
11907	1583083	0.001042955	2.74E-04	I	0.164951789
11919	1583772	8.19E-04	1.91E-04	I	0.190808254
11929	1583942	6.17E-04	1.45E-04	I	0.16327636
11944	1584170	2.75E-04	2.38E-05	I	0.129426081
11951	1585033	2.71E-05	0	I	0.02745098
11957	1604578	7.07E-05	5.03E-06	I	0.036694572
11962	1605121	1.42E-04	9.30E-06	I	0.063271239
11967	1605901	1.92E-04	1.36E-05	I	0.053025163
11968	1605942	2.01E-04	1.36E-05	I	0.051331121
11971	1606051	2.19E-04	1.61E-05	I	0.049615644
11981	1606884	4.21E-04	2.04E-05	I	0.087340984
11991	1609346	6.23E-04	9.33E-05	I	0.143114835
11999	1609729	7.38E-04	9.75E-05	I	0.130194331
12007	1609886	8.15E-04	0.00011614	I	0.122184943
12009	1610003	8.33E-04	1.19E-04	I	0.120079955
12014	1610323	7.72E-04	1.15E-04	I	0.125453926
12024	1610823	7.54E-04	1.11E-04	I	0.122929608
12033	1611476	7.54E-04	1.08E-04	I	0.124003924
12035	1611519	7.58E-04	1.08E-04	I	0.123475606
12038	1611617	7.40E-04	1.05E-04	I	0.125495385
12050	1612432	6.05E-04	1.02E-04	I	0.128959358
12063	1613444	4.21E-04	3.14E-05	I	0.05761867
12075	1615421	3.91E-04	2.89E-05	I	0.066537172
12090	1619881	4.03E-04	3.80E-05	I	0.066357855
12105	1621718	5.78E-04	1.38E-04	I	0.083461033
12116	1622968	6.72E-04	1.44E-04	I	0.077196133
12129	1623283	7.53E-04	1.61E-04	I	0.079245074
12150	1624200	8.28E-04	2.01E-04	I	0.072415001
12165	1624667	0.001008591	2.38E-04	I	0.069925514
12172	1625424	0.001107086	2.41E-04	I	0.067350388
12183	1626143	0.001217839	2.48E-04	I	0.064962435
12192	1626461	0.001276498	2.46E-04	I	0.06365479
12201	1626689	0.001253516	2.45E-04	I	0.061810649
12212	1626975	0.001187196	2.23E-04	I	0.061925041
12233	1627618	0.00109461	1.40E-04	I	0.050825128
12250	1628657	0.001057401	1.63E-04	I	0.051136746
12265	1629394	0.001056525	2.38E-04	I	0.062963949
12287	1630928	0.001038577	0.0001994	I	0.069282853
12313	1633753	0.001053899	2.14E-04	I	0.070042986
12333	1634909	0.00125067	4.38E-04	I	0.079308961
12351	1636397	0.001217182	4.47E-04	I	0.07717034
12368	1637593	0.001356607	5.03E-04	I	0.076523062
12379	1637885	0.001408044	5.22E-04	I	0.074903877
12384	1638004	0.001389658	5.17E-04	I	0.075644228
12392	1638195	0.001289412	4.97E-04	I	0.076918642
12405	1638664	0.001319398	4.96E-04	I	0.078746156
12412	1639054	0.001185663	4.03E-04	I	0.071363026
12417	1639475	0.001078413	4.01E-04	I	0.071118548
12429	1640016	8.69E-04	3.50E-04	I	0.073317021
12443	1640722	5.74E-04	1.23E-04	I	0.057933544
12452	1641543	4.31E-04	1.06E-04	I	0.055370571
12462	1641969	2.15E-04	4.99E-05	I	0.051901447
12469	1644477	1.01E-04	2.93E-05	I	0.066513662
12470	1644510	9.63E-05	2.93E-05	I	0.068402116
12470	1644510	9.63E-05	2.93E-05	I	0.068402116
12481	1660677	8.67E-05	7.33E-05	I	0.176329291
12484	1660874	1.62E-04	9.67E-05	I	0.164561334
12484	1660874	1.62E-04	9.67E-05	I	0.164561334
12490	1661040	3.40E-04	1.09E-04	I	0.160003139
12498	1663367	4.58E-04	1.54E-04	I	0.128404576
12507	1664110	6.80E-04	1.58E-04	I	0.135887454
12514	1664357	7.53E-04	1.74E-04	I	0.12690765
12521	1665244	8.82E-04	2.82E-04	I	0.153856923
12534	1665939	0.001047551	3.65E-04	I	0.151868356
12541	1666144	0.001163776	4.58E-04	I	0.144337752
12557	1667370	0.001319836	4.23E-04	I	0.136169634
12569	1668035	0.001359672	4.12E-04	I	0.132980153
12570	1668098	0.001364268	4.13E-04	I	0.132650195
12594	1669136	0.001517483	6.43E-04	I	0.161524699
12609	1670200	0.001598468	6.04E-04	I	0.167512347
12622	1670849	0.001438906	6.40E-04	I	0.166155753
12634	1671367	0.001505663	6.32E-04	I	0.16697625
12645	1671905	0.001443283	5.26E-04	I	0.152605267
12663	1673286	0.001344569	4.63E-04	I	0.148555467
12677	1673837	0.001350041	4.18E-04	I	0.145059613
12697	1674819	0.001222216	5.02E-04	I	0.139250276
12709	1676378	0.001154802	4.93E-04	I	0.139747942
12716	1676903	0.001229658	4.99E-04	I	0.135952357
12737	1679260	9.44E-04	3.60E-04	I	0.084902384
12757	1680344	0.001046457	4.22E-04	I	0.070460953
12768	1681588	0.001108618	3.94E-04	I	0.067061213
12786	1683169	0.001284596	4.41E-04	I	0.071365439
12803	1684371	0.001414391	5.33E-04	I	0.084392696
12814	1684778	0.001478523	5.28E-04	I	0.08979196
12827	1685980	0.001487059	4.91E-04	I	0.104616112
12843	1686368	0.001520547	3.78E-04	I	0.115397934
12857	1687014	0.00178539	4.40E-04	I	0.131835015
12866	1687310	0.001755404	4.94E-04	I	0.133499829
12877	1687804	0.001790205	4.76E-04	I	0.129501369
12894	1689021	0.001551409	4.11E-04	I	0.139249634
12907	1690359	0.001596498	4.83E-04	I	0.131597911
12926	1691393	0.001361642	4.54E-04	I	0.131482631
12942	1692017	0.001211053	3.84E-04	I	0.123652135
12954	1693487	0.00116093	5.12E-04	I	0.116734182
12965	1694417	0.00111409	5.26E-04	I	0.102173894
12980	1695632	0.001072066	6.22E-04	I	0.109146012
12996	1696588	8.35E-04	5.75E-04	I	0.076308702
13005	1698169	9.02E-04	5.78E-04	I	0.079114405
13018	1699401	8.92E-04	5.18E-04	I	0.075119135
13028	1700419	9.53E-04	6.33E-04	I	0.086855374
13041	1701106	8.33E-04	5.50E-04	I	0.094913606
13053	1702298	8.12E-04	5.27E-04	I	0.0976796
13061	1702903	7.89E-04	5.10E-04	I	0.100540857
13069	1703867	7.26E-04	3.67E-04	I	0.105483012
13075	1704053	6.61E-04	3.41E-04	I	0.110873254
13087	1705355	5.90E-04	2.41E-04	I	0.082732481
13098	1706123	5.68E-04	2.46E-04	I	0.086836978
13110	1707132	5.39E-04	1.90E-04	I	0.077081207
13117	1707648	4.87E-04	1.64E-04	I	0.078028507
13124	1709629	3.63E-04	4.73E-05	I	0.038864062
13137	1711203	3.85E-04	9.66E-05	I	0.047454843
13145	1711983	3.35E-04	9.23E-05	I	0.05023475
13161	1713211	4.78E-04	2.52E-04	I	0.050605761
13173	1715598	6.40E-04	3.91E-04	I	0.049144052
13177	1715673	6.93E-04	4.49E-04	I	0.063799805
13187	1717320	7.16E-04	5.09E-04	I	0.069992378
13205	1718079	8.74E-04	6.13E-04	I	0.075039343
13222	1718990	9.38E-04	6.61E-04	I	0.068698336
13231	1720526	9.95E-04	6.63E-04	I	0.068667605
13231	1720526	9.95E-04	6.63E-04	I	0.068667605
13245	1721344	0.001019097	6.76E-04	I	0.08113135
13246	1721370	0.001009904	6.76E-04	I	0.081482856
13260	1721802	9.18E-04	5.45E-04	I	0.085715769
13278	1722651	8.46E-04	4.12E-04	I	0.092664631
13289	1723016	9.06E-04	3.73E-04	I	0.086251255
13310	1725858	0.00109067	4.13E-04	I	0.0876614
13327	1728564	1.00E-03	3.43E-04	I	0.082269311
13343	1729296	9.39E-04	3.41E-04	I	0.105453057
13360	1730167	0.001057401	3.84E-04	I	0.099172055
13369	1730455	0.001239726	5.27E-04	I	0.087603537
13381	1731218	0.00126643	4.89E-04	I	0.075124346
13386	1731690	0.001332312	5.27E-04	I	0.076103067
13393	1732088	0.001300356	4.93E-04	I	0.077088292
13409	1733542	0.001320055	6.02E-04	I	0.085841978
13428	1734285	0.001300137	6.60E-04	I	0.087552674
13447	1735776	0.001107524	5.98E-04	I	0.087345549
13455	1736527	0.00102435	5.41E-04	I	0.091531825
13466	1737966	9.90E-04	4.90E-04	I	0.077414768
13477	1738598	8.01E-04	4.46E-04	I	0.082325589
13487	1739195	6.44E-04	3.04E-04	I	0.098389529
13498	1739825	5.75E-04	2.79E-04	I	0.100750891
13508	1740379	6.05E-04	2.43E-04	I	0.097732763
13515	1740998	5.77E-04	2.44E-04	I	0.099940864
13526	1742221	4.80E-04	1.68E-04	I	0.097827747
13539	1745232	3.96E-04	9.42E-05	I	0.08663285
13553	1746251	4.52E-04	5.96E-05	I	0.067559407
13564	1748533	5.53E-04	9.75E-05	I	0.056155043
13575	1750004	5.52E-04	1.23E-04	I	0.053990764
13582	1750434	6.11E-04	1.23E-04	I	0.051909782
13589	1750886	6.61E-04	1.22E-04	I	0.049202543
13598	1751219	6.59E-04	1.25E-04	I	0.051397613
13603	1751570	5.64E-04	1.23E-04	I	0.049569835
13606	1751757	5.50E-04	1.22E-04	I	0.050429946
13616	1752731	6.26E-04	1.35E-04	I	0.048638066
13627	1753878	7.44E-04	1.68E-04	I	0.060356584
13638	1754729	6.64E-04	1.65E-04	I	0.062111409
13646	1755399	5.24E-04	1.25E-04	I	0.071423841
13651	1758749	4.70E-04	9.77E-05	I	0.079388586
13659	1758879	4.21E-04	9.69E-05	I	0.084079549
13667	1759003	3.81E-04	1.02E-04	I	0.092272119
13674	1759588	3.51E-04	9.94E-05	I	0.094033702
13674	1759588	3.56E-04	9.94E-05	I	0.093271315
13678	1759763	3.87E-04	1.05E-04	I	0.088674345
13692	1764872	3.51E-04	8.08E-05	I	0.066632901
13701	1767579	2.15E-04	4.52E-05	I	0.038621004
13703	1767792	1.89E-04	4.18E-05	I	0.036698801
13703	1767792	1.89E-04	4.18E-05	I	0.036698801
13705	1767945	2.07E-04	4.18E-05	I	0.035750206
13707	1768133	1.93E-04	4.09E-05	I	0.037243249
13709	1768217	1.57E-04	3.58E-05	I	0.023098853
13716	1768884	2.83E-04	1.05E-04	I	0.200900528
13719	1768990	3.30E-04	1.07E-04	I	0.188258785
13727	1775424	3.79E-04	1.26E-04	I	0.245722027
13745	1777503	5.69E-04	2.07E-04	I	0.248451303
13751	1778479	6.13E-04	2.18E-04	I	0.237305123
13760	1778644	7.94E-04	3.80E-04	I	0.197264501
13768	1778944	9.15E-04	5.40E-04	I	0.212077835
13774	1779282	9.49E-04	5.50E-04	I	0.208648295
13776	1779401	9.80E-04	5.51E-04	I	0.20584632
13778	1779580	0.001006402	5.51E-04	I	0.203524064
13789	1780555	9.66E-04	4.91E-04	I	0.176045561
13793	1780778	0.001004651	4.93E-04	I	0.183204308
13800	1781097	9.34E-04	4.71E-04	I	0.162124641
13817	1782687	7.81E-04	3.63E-04	I	0.139784817
13828	1784856	8.16E-04	4.01E-04	I	0.138553513
13848	1787082	8.29E-04	2.40E-04	I	0.141368626
13866	1789172	8.19E-04	1.05E-04	I	0.080341478
13878	1790179	9.23E-04	2.47E-04	I	0.097262374
13890	1790533	0.001042298	3.89E-04	I	0.095710693
13895	1790792	0.001033981	4.77E-04	I	0.111489762
13914	1791947	0.001183912	4.87E-04	I	0.113698482
13918	1792229	0.00110249	4.87E-04	I	0.104839152
13933	1793002	0.001323557	5.77E-04	I	0.098722161
13940	1793349	0.001242572	5.75E-04	I	0.099463138
13963	1795230	0.00137565	5.68E-04	I	0.093684684
13982	1795895	0.001286129	6.26E-04	I	0.103763738
14006	1797713	0.001507633	7.79E-04	I	0.105483107
14024	1799146	0.0015142	7.43E-04	I	0.09297546
14047	1799917	0.001792175	9.55E-04	I	0.092584361
14053	1800321	0.001828947	9.17E-04	I	0.082042501
14070	1801190	0.001607442	8.99E-04	I	0.078645722
14079	1801543	0.001756279	9.69E-04	I	0.081586126
14098	1802052	0.001589275	9.20E-04	I	0.083368557
14112	1802779	0.001784733	9.93E-04	I	0.079465618
14140	1803593	0.001895923	0.00122172	I	0.079153546
14164	1806796	0.002065992	0.001365807	I	0.076857099
14185	1808015	0.001850834	0.001262714	I	0.075111275
14196	1808456	0.001693461	0.001157665	I	0.078260962
14224	1809806	0.001427524	8.51E-04	I	0.075134395
14232	1810026	0.001444378	8.37E-04	I	0.076508342
14244	1810409	0.001476115	8.57E-04	I	0.075234906
14257	1810734	0.001398194	7.86E-04	I	0.070138403
14276	1812887	0.001551409	8.91E-04	I	0.069391651
14287	1813429	0.001328591	8.18E-04	I	0.073385738
14299	1813856	9.96E-04	5.45E-04	I	0.077450629
14320	1815197	8.07E-04	3.87E-04	I	0.078918853
14334	1816024	8.07E-04	3.37E-04	I	0.070056365
14339	1816458	9.02E-04	3.78E-04	I	0.07007126
14353	1817215	7.39E-04	3.30E-04	I	0.06758749
14360	1817601	6.67E-04	2.94E-04	I	0.067138674
14371	1820375	7.32E-04	3.28E-04	I	0.108385045
14386	1821390	7.16E-04	3.51E-04	I	0.106927245
14407	1825808	6.47E-04	2.76E-04	I	0.121151339
14410	1826036	6.66E-04	2.77E-04	I	0.119058969
14418	1826657	8.17E-04	3.26E-04	I	0.108828845
14435	1827274	9.24E-04	3.36E-04	I	0.096719859
14450	1828586	9.28E-04	3.71E-04	I	0.097099593
14456	1829324	8.52E-04	3.21E-04	I	0.099629965
14460	1829511	8.96E-04	3.81E-04	I	0.098483489
14467	1829787	0.001024569	4.43E-04	I	0.08871554
14473	1830217	9.32E-04	4.52E-04	I	0.059591625
14487	1830662	9.35E-04	4.46E-04	I	0.062949243
14503	1831942	8.97E-04	4.13E-04	I	0.064017722
14515	1833321	0.00105171	6.08E-04	I	0.067321278
14529	1834770	9.96E-04	5.62E-04	I	0.070438579
14542	1836841	8.24E-04	5.08E-04	I	0.071970741
14551	1837219	7.26E-04	4.50E-04	I	0.07243144
14563	1838072	8.23E-04	4.83E-04	I	0.08080694
14574	1838524	9.37E-04	4.39E-04	I	0.09749445
14591	1841302	0.001015595	4.16E-04	I	0.121613854
14606	1842573	0.001156772	4.99E-04	I	0.108890464
14623	1843849	0.001257674	5.73E-04	I	0.104887446
14632	1844099	0.001202079	6.15E-04	I	0.099956813
14644	1844895	0.001092859	4.64E-04	I	0.107065878
14660	1845534	0.001142544	5.16E-04	I	0.098474251
14662	1845679	0.001130944	5.15E-04	I	0.098176381
14669	1845799	0.001165527	5.22E-04	I	0.096767705
14679	1846162	0.001069658	4.88E-04	I	0.093342909
14685	1846205	9.11E-04	4.72E-04	I	0.077844317
14695	1846365	7.05E-04	4.33E-04	I	0.053189124
14709	1848640	5.23E-04	2.84E-04	I	0.062472509
14721	1849223	3.55E-04	1.92E-04	I	0.059301236
14723	1849236	3.00E-04	1.10E-04	I	0.057973927
14727	1849367	2.37E-04	6.42E-05	I	0.032037672
14737	1851369	9.11E-05	1.01E-05	I	0.048020844
14739	1851609	8.19E-05	9.21E-06	I	0.05194183
14743	1852246	2.43E-05	1.71E-06	I	0.107857867
14744	1867909	4.60E-06	0	I	0.011764706
14747	1868657	5.03E-05	5.12E-06	I	0.081762152
14754	1869118	1.40E-04	2.23E-05	I	0.053314993
14756	1869375	1.74E-04	2.32E-05	I	0.056177873
14759	1869520	2.41E-04	2.40E-05	I	0.108683614
14769	1870958	4.83E-04	6.78E-05	I	0.188399868
14777	1872154	5.77E-04	6.95E-05	I	0.16803432
14786	1872365	7.60E-04	2.24E-04	I	0.15129356
14797	1873160	9.15E-04	3.32E-04	I	0.139947986
14800	1873299	0.001019097	4.02E-04	I	0.130250132
14808	1873876	0.001117373	4.51E-04	I	0.127975428
14824	1874700	0.001298824	5.37E-04	I	0.125836822
14842	1875627	0.001390971	6.25E-04	I	0.124539895
14852	1876439	0.00150632	7.13E-04	I	0.116867973
14858	1877238	0.001512886	7.34E-04	I	0.109634986
14880	1878256	0.001538276	7.43E-04	I	0.084136412
14896	1878899	0.001575267	8.31E-04	I	0.08575143
14921	1880086	0.001611819	6.91E-04	I	0.077611974
14940	1881862	0.001579644	5.84E-04	I	0.074421589
14943	1882099	0.001475239	5.14E-04	I	0.076162215
14951	1882333	0.001372367	4.64E-04	I	0.07387893
14963	1882801	0.001145171	3.74E-04	I	0.066158192
14974	1883657	9.64E-04	2.68E-04	I	0.061589488
14982	1884001	8.14E-04	1.80E-04	I	0.067032457
14986	1884148	7.40E-04	1.58E-04	I	0.070185813
14997	1884414	4.73E-04	1.04E-04	I	0.063830878
15005	1884796	3.42E-04	1.53E-05	I	0.054246423
15022	1885325	1.23E-04	8.57E-07	I	0.058452441
15030	1897890	2.21E-05	0	I	0.049411765
15054	1898727	3.50E-04	1.70E-05	I	0.044550928
15054	1898727	3.50E-04	1.70E-05	I	0.044550928
15055	1898729	3.64E-04	1.70E-05	I	0.043952207
15056	1898734	3.78E-04	1.70E-05	I	0.043393994
15063	1898814	5.74E-04	6.77E-05	I	0.109290469
15064	1898821	5.74E-04	6.86E-05	I	0.109163041
15078	1898955	9.87E-04	9.16E-05	I	0.133959065
15081	1900883	0.001014063	9.84E-05	I	0.131114819
15085	1902450	0.001050178	9.92E-05	I	0.128160381
15091	1902605	0.001121532	1.09E-04	I	0.124720213
15118	1904634	8.21E-04	9.24E-05	I	0.148993767
15118	1904634	8.21E-04	9.24E-05	I	0.148993767
15120	1904657	8.29E-04	9.24E-05	I	0.14882543
15126	1904863	9.47E-04	1.47E-04	I	0.135278963
15139	1906436	9.02E-04	1.02E-04	I	0.117464243
15146	1907575	0.001097674	1.20E-04	I	0.120263742
15171	1912231	0.001029166	1.88E-04	I	0.08561694
15186	1913709	0.001239726	2.92E-04	I	0.090051633
15208	1914282	0.001792394	5.55E-04	I	0.113462297
15226	1915192	0.001992668	6.97E-04	I	0.103603867
15233	1915504	0.002050014	7.89E-04	I	0.111732909
15242	1916104	0.002218988	8.92E-04	I	0.114369449
15243	1916152	0.002197319	8.92E-04	I	0.114676893
15248	1916311	0.002065554	8.37E-04	I	0.118353165
15262	1916695	0.002006895	8.38E-04	I	0.115396185
15272	1916909	0.001875568	8.23E-04	I	0.112667216
15295	1917746	0.001649248	7.42E-04	I	0.114782366
15318	1919562	0.001546594	6.38E-04	I	0.112259508
15337	1922634	9.67E-04	3.74E-04	I	0.086142155
15349	1923939	6.73E-04	2.23E-04	I	0.108029478
15353	1924047	5.89E-04	1.30E-04	I	0.079104413
15363	1924268	4.20E-04	2.64E-05	I	0.036768542
15363	1924268	4.20E-04	2.64E-05	I	0.036768542
15363	1924268	4.20E-04	2.64E-05	I	0.036768542
15371	1924703	3.27E-04	1.96E-05	I	0.034063521
15374	1924950	2.62E-04	1.61E-05	I	0.027451122
15386	1925679	1.44E-04	6.76E-06	I	0.031590003
15397	1926040	9.19E-06	0	I	0.011764706
15406	1948557	1.36E-04	4.42E-05	I	0.067561086
15411	1948797	2.27E-04	4.85E-05	I	0.065691885
15415	1949053	2.63E-04	5.36E-05	I	0.05912275
15415	1949053	2.68E-04	5.36E-05	I	0.058477651
15420	1949190	3.00E-04	5.53E-05	I	0.054172426
15429	1950392	4.03E-04	6.55E-05	I	0.048436166
15432	1951709	4.30E-04	6.81E-05	I	0.047521146
15438	1952699	4.98E-04	7.06E-05	I	0.045528604
15444	1953382	5.52E-04	7.57E-05	I	0.043440223
15447	1953445	5.84E-04	7.57E-05	I	0.041942534
15477	1955711	7.70E-04	4.93E-05	I	0.071541534
15489	1956996	7.61E-04	4.68E-05	I	0.068003112
15495	1957649	7.52E-04	4.34E-05	I	0.069253452
15496	1957673	7.47E-04	4.42E-05	I	0.069500089
15503	1958362	7.29E-04	4.34E-05	I	0.070862022
15512	1958522	6.26E-04	3.32E-05	I	0.077545871
15515	1958596	5.99E-04	3.06E-05	I	0.079543187
15521	1958698	5.31E-04	2.81E-05	I	0.085263466
15527	1958787	4.77E-04	2.29E-05	I	0.092136879
15530	1958845	4.45E-04	2.29E-05	I	0.097185873
15552	1959506	1.22E-04	5.12E-06	I	0.023102958
15560	1961364	4.07E-05	3.42E-06	I	0.020515946
15562	1962554	1.38E-05	1.71E-06	I	0.010711434
15562	1962554	1.38E-05	8.57E-07	I	0.011207551
15568	1973832	2.67E-05	7.66E-06	I	0.032241425
15577	1974249	1.44E-04	5.90E-05	I	0.21131133
15579	1974309	1.75E-04	5.99E-05	I	0.193197366
15579	1974309	1.75E-04	5.99E-05	I	0.193197366
15583	1974630	2.28E-04	7.44E-05	I	0.163818176
15588	1974725	2.82E-04	1.04E-04	I	0.143915479
15598	1977858	4.78E-04	1.52E-04	I	0.107607813
15599	1977865	4.82E-04	1.52E-04	I	0.10697982
15607	1978280	6.24E-04	1.81E-04	I	0.098249364
15613	1979094	7.41E-04	1.81E-04	I	0.095323314
15626	1979832	8.55E-04	2.22E-04	I	0.096978002
15643	1981389	8.24E-04	2.22E-04	I	0.059945673
15646	1981599	8.33E-04	2.23E-04	I	0.06299048
15646	1981599	8.33E-04	2.23E-04	I	0.06299048
15654	1982667	8.38E-04	2.10E-04	I	0.062474543
15671	1983703	0.00101078	2.75E-04	I	0.073706749
15684	1984024	8.69E-04	2.70E-04	I	0.076423003
15689	1984149	9.31E-04	2.72E-04	I	0.074151011
15703	1987458	8.86E-04	2.71E-04	I	0.076882203
15710	1988049	7.79E-04	2.71E-04	I	0.076611448
15730	1988892	7.83E-04	2.60E-04	I	0.080718966
15747	1991279	8.64E-04	2.20E-04	I	0.084166159
15749	1991321	8.25E-04	2.19E-04	I	0.082369071
15755	1991797	9.49E-04	2.25E-04	I	0.117488269
15772	1993636	0.001115622	2.29E-04	I	0.125170301
15785	1994287	9.30E-04	1.50E-04	I	0.128923838
15801	1996484	0.001156334	1.29E-04	I	0.137480399
15817	1997272	0.001242791	1.51E-04	I	0.145992707
15833	1997722	0.001285691	1.81E-04	I	0.140586656
15836	1997980	0.001308673	1.96E-04	I	0.139043879
15850	1999132	0.001177784	1.74E-04	I	0.139692841
15867	1999997	0.001096799	1.76E-04	I	0.14248048
15875	2000366	0.001210834	1.92E-04	I	0.135864891
15899	2001522	0.001520109	2.51E-04	I	0.116807512
15924	2004107	0.001587086	3.46E-04	I	0.143896677
15925	2004120	0.001545937	3.30E-04	I	0.145440726
15939	2005260	0.001266648	3.08E-04	I	0.147013583
15950	2005710	0.001112777	2.84E-04	I	0.144409299
15961	2006514	9.73E-04	2.26E-04	I	0.156422934
15963	2006526	9.41E-04	2.11E-04	I	0.159847187
15966	2006544	9.27E-04	1.96E-04	I	0.162956233
15973	2006701	8.40E-04	1.82E-04	I	0.173253136
15981	2006894	7.26E-04	1.66E-04	I	0.186956893
15999	2007294	2.92E-04	9.97E-05	I	0.24701491
16014	2034906	3.15E-05	4.21E-06	I	0.030467846
16023	2035161	2.30E-04	9.19E-05	I	0.203899773
16023	2035161	2.34E-04	9.19E-05	I	0.201713541
16023	2035161	2.34E-04	9.19E-05	I	0.201713541
16023	2035161	2.34E-04	9.19E-05	I	0.201713541
16023	2035161	2.34E-04	9.19E-05	I	0.201713541
16031	2035716	3.53E-04	1.08E-04	I	0.160425189
16038	2040422	5.08E-04	2.04E-04	I	0.155305281
16050	2040923	7.75E-04	4.14E-04	I	0.1713154
16062	2041361	9.03E-04	4.31E-04	I	0.158662535
16065	2042081	8.71E-04	4.27E-04	I	0.161712979
16076	2042440	7.26E-04	3.40E-04	I	0.138756431
16077	2042584	7.21E-04	3.40E-04	I	0.139235327
16077	2042584	7.21E-04	3.40E-04	I	0.139235327
16080	2042740	7.44E-04	3.41E-04	I	0.136784333
16080	2042740	7.44E-04	3.41E-04	I	0.136784333
16088	2042977	6.26E-04	3.24E-04	I	0.148912841
16094	2043311	4.71E-04	2.29E-04	I	0.150062109
16107	2043896	2.04E-04	1.87E-05	I	0.037454426
16118	2045542	7.62E-05	1.71E-06	I	0.035944477
16120	2048610	1.16E-04	3.42E-06	I	0.036721466
16141	2055354	3.93E-04	1.77E-04	I	0.112913819
16149	2055586	5.86E-04	4.01E-04	I	0.080903729
16164	2056028	9.09E-04	5.54E-04	I	0.097190236
16183	2057087	0.001160055	6.63E-04	I	0.085147211
16184	2057097	0.00118435	6.65E-04	I	0.085474531
16185	2057099	0.00119814	6.65E-04	I	0.084969397
16191	2057321	0.001319179	7.17E-04	I	0.088617681
16201	2057601	0.001528208	7.91E-04	I	0.090208556
16206	2057731	0.001586867	8.03E-04	I	0.08822523
16217	2058310	0.001757155	9.31E-04	I	0.114521643
16243	2059016	0.001589932	7.98E-04	I	0.107166542
16260	2062117	0.001556443	5.82E-04	I	0.128434159
16286	2063708	0.001404104	4.52E-04	I	0.12576525
16313	2065585	0.001382873	4.30E-04	I	0.145763144
16321	2065847	0.001544186	4.86E-04	I	0.172881865
16331	2066636	0.0016742	5.23E-04	I	0.168162067
16350	2067423	0.001893516	5.30E-04	I	0.169062097
16374	2068500	0.001964651	5.07E-04	I	0.181968547
16389	2069338	0.002044542	5.48E-04	I	0.177551242
16408	2070639	0.002006019	4.83E-04	I	0.153343295
16427	2071258	0.002023529	4.67E-04	I	0.154066467
16441	2071975	0.001927223	4.64E-04	I	0.147046641
16461	2072885	0.001919343	4.61E-04	I	0.143374683
16480	2073342	0.001772695	3.78E-04	I	0.139492538
16500	2074456	0.001779261	4.47E-04	I	0.095462942
16520	2075655	0.001817346	4.72E-04	I	0.087537379
16544	2077404	0.001617073	4.20E-04	I	0.06823533
16570	2078631	0.001454446	4.21E-04	I	0.062397632
16588	2079447	0.001387688	3.78E-04	I	0.061834957
16611	2080331	0.001410014	3.99E-04	I	0.088266944
16629	2081335	0.001369083	4.63E-04	I	0.111053346
16646	2081935	0.001572421	5.40E-04	I	0.168780636
16666	2082688	0.001541341	5.29E-04	I	0.171440245
16688	2084205	0.001641587	6.73E-04	I	0.165226254
16716	2085066	0.001703529	6.66E-04	I	0.173258359
16739	2086408	0.001768536	7.55E-04	I	0.171184469
16764	2087683	0.001802025	8.26E-04	I	0.173384033
16784	2088631	0.001883666	9.08E-04	I	0.150835287
16806	2089199	0.002055267	0.001041946	I	0.164796845
16831	2089962	0.001985882	9.69E-04	I	0.157432107
16846	2090665	0.001968153	9.32E-04	I	0.145296954
16867	2091322	0.001801368	8.54E-04	I	0.09954431
16881	2091998	0.001768536	8.90E-04	I	0.102398565
16908	2093221	0.001690834	7.66E-04	I	0.100663711
16927	2094058	0.001468892	6.46E-04	I	0.098994562
16945	2094584	0.001301888	7.22E-04	I	0.136329616
16963	2095680	0.001187196	6.46E-04	I	0.135569779
16978	2096591	0.001061778	5.56E-04	I	0.149809625
16998	2098409	9.02E-04	4.18E-04	I	0.115017868
17014	2098946	8.09E-04	4.08E-04	I	0.118088227
17032	2100803	8.32E-04	3.76E-04	I	0.119836317
17049	2102290	8.56E-04	3.82E-04	I	0.121938188
17059	2103368	8.68E-04	3.53E-04	I	0.115545702
17081	2105022	8.71E-04	3.79E-04	I	0.13565343
17084	2105351	8.39E-04	3.79E-04	I	0.13850609
17090	2105534	7.59E-04	1.52E-04	I	0.080230989
17098	2105774	7.14E-04	1.51E-04	I	0.082814907
17104	2106430	6.40E-04	1.06E-04	I	0.087448688
17110	2106655	5.57E-04	1.01E-04	I	0.092640123
17115	2107007	5.24E-04	9.86E-05	I	0.096847539
17133	2108367	5.67E-04	1.33E-04	I	0.166910054
17155	2115520	7.61E-04	2.37E-04	I	0.184098937
17168	2116182	7.63E-04	2.61E-04	I	0.18195109
17190	2116931	0.001041423	3.78E-04	I	0.215086469
17204	2117650	0.001277155	4.55E-04	I	0.201115767
17220	2118348	0.001534337	4.80E-04	I	0.18362177
17230	2118808	0.001676389	5.62E-04	I	0.185900307
17231	2118817	0.001685363	5.63E-04	I	0.185335404
17235	2119010	0.001761313	5.67E-04	I	0.183230371
17244	2119475	0.001865499	5.77E-04	I	0.176893308
17261	2119977	0.001742709	5.38E-04	I	0.163079828
17283	2120471	0.001506758	4.69E-04	I	0.15388705
17290	2120802	0.001418988	4.35E-04	I	0.160543486
17310	2121544	0.001086293	2.74E-04	I	0.103287361
17327	2124373	9.12E-04	2.03E-04	I	0.092506179
17352	2125710	7.27E-04	1.85E-04	I	0.097785621
17360	2126322	5.71E-04	1.02E-04	I	0.056905324
17361	2126340	5.62E-04	1.01E-04	I	0.057257904
17376	2128387	7.16E-04	2.06E-04	I	0.050575957
17392	2129996	7.22E-04	2.36E-04	I	0.053366418
17403	2130205	6.82E-04	2.19E-04	I	0.05535969
17411	2133043	5.98E-04	1.74E-04	I	0.052824292
17412	2133126	5.74E-04	1.69E-04	I	0.051240981
17422	2133421	5.20E-04	1.63E-04	I	0.04722431
17432	2133710	5.34E-04	1.63E-04	I	0.04601329
17445	2134746	4.94E-04	1.59E-04	I	0.046992181
17450	2135026	5.77E-04	1.65E-04	I	0.047885023
17464	2139366	7.20E-04	1.79E-04	I	0.045400859
17488	2141368	7.33E-04	1.21E-04	I	0.044979845
17499	2142131	6.80E-04	1.32E-04	I	0.080690681
17501	2142137	6.57E-04	1.32E-04	I	0.0825548
17502	2142222	6.61E-04	1.33E-04	I	0.082094579
17503	2142227	6.61E-04	1.34E-04	I	0.082015363
17508	2142306	6.57E-04	1.32E-04	I	0.0825548
17515	2142860	5.81E-04	1.27E-04	I	0.086861566
17519	2143220	5.50E-04	1.24E-04	I	0.089964821
17525	2143373	4.76E-04	1.18E-04	I	0.094030217
17548	2144096	4.85E-04	3.33E-04	I	0.140974076
17562	2152317	2.56E-04	2.87E-04	I	0.177860307
17568	2152567	2.21E-04	2.36E-04	I	0.14820957
17574	2152757	3.04E-04	3.17E-04	I	0.158727697
17575	2152830	3.00E-04	3.16E-04	I	0.159842941
17575	2152830	3.00E-04	3.15E-04	I	0.160027713
17577	2152942	2.81E-04	3.15E-04	I	0.163891191
17583	2154441	3.66E-04	3.15E-04	I	0.150136254
17584	2154451	3.80E-04	3.15E-04	I	0.147770957
17593	2155543	5.39E-04	3.61E-04	I	0.125271159
17602	2159845	3.86E-04	1.33E-04	I	0.089064478
17606	2159886	4.31E-04	1.33E-04	I	0.088694187
17614	2161486	4.92E-04	1.37E-04	I	0.086188251
17623	2161799	4.68E-04	6.33E-05	I	0.048621234
17623	2161799	4.68E-04	6.42E-05	I	0.048549884
17627	2163569	4.99E-04	6.76E-05	I	0.047410177
17636	2164445	7.47E-04	9.61E-05	I	0.064076755
17651	2167220	8.42E-04	1.00E-04	I	0.068397663
17658	2168004	9.44E-04	1.79E-04	I	0.081309438
17670	2168490	8.55E-04	1.38E-04	I	0.08788022
17681	2169375	9.67E-04	2.02E-04	I	0.087249581
17694	2169670	0.001062216	2.36E-04	I	0.082802984
17706	2170388	0.001041642	2.34E-04	I	0.082614293
17710	2171330	0.001000274	2.32E-04	I	0.081633029
17723	2172491	0.001178003	4.68E-04	I	0.110118826
17730	2172639	0.001227031	5.32E-04	I	0.105807053
17748	2173670	0.001078413	5.86E-04	I	0.11606258
17764	2174569	9.79E-04	5.84E-04	I	0.116858238
17786	2176595	0.001127442	5.44E-04	I	0.105563122
17798	2177014	0.001146703	5.47E-04	I	0.103997879
17818	2178644	0.001164651	4.87E-04	I	0.100523384
17838	2180219	0.00112197	6.03E-04	I	0.125192031
17853	2180433	0.001188509	6.41E-04	I	0.120395447
17863	2180887	0.001304733	6.43E-04	I	0.117323511
17885	2182184	0.001241259	4.48E-04	I	0.0919381
17892	2182752	0.001214337	3.83E-04	I	0.097429175
17909	2183443	0.001206238	3.39E-04	I	0.079187626
17922	2184104	0.001193324	4.27E-04	I	0.097848601
17948	2185458	0.001105773	4.46E-04	I	0.09599004
17963	2186356	0.001110369	4.40E-04	I	0.096446425
17973	2186671	9.80E-04	4.35E-04	I	0.102362081
17982	2188089	8.69E-04	2.80E-04	I	0.071877242
17992	2188789	7.39E-04	2.40E-04	I	0.07799763
18000	2189422	6.05E-04	2.32E-04	I	0.081245842
18009	2189908	4.91E-04	1.90E-04	I	0.090474434
18013	2190077	4.37E-04	1.88E-04	I	0.088700026
18032	2191024	4.59E-04	2.01E-04	I	0.099983142
18050	2198237	5.86E-04	2.08E-04	I	0.058884275
18061	2198623	4.38E-04	1.53E-04	I	0.067520479
18075	2199392	4.18E-04	1.52E-04	I	0.066334048
18076	2199393	4.22E-04	1.54E-04	I	0.065683527
18086	2199931	5.50E-04	1.62E-04	I	0.061669085
18099	2201613	7.56E-04	2.71E-04	I	0.064249195
18103	2201850	8.12E-04	2.74E-04	I	0.06378843
18107	2203016	8.58E-04	2.77E-04	I	0.062288364
18112	2203226	9.52E-04	2.78E-04	I	0.063060366
18126	2203997	8.66E-04	2.28E-04	I	0.061392529
18137	2204409	6.71E-04	1.31E-04	I	0.057776099
18144	2204751	8.20E-04	1.66E-04	I	0.074171577
[truncated: 68,972 more rows]
