# Supplementary material for: Deep sampling of Hawaiian Caenorhabditis elegans reveals high genetic diversity and admixture with global populations
Source: eLife. 2019 Dec 3;8:e50465. doi: 10.7554/eLife.50465 (PMC6927746; doi:10.7554/eLife.50465)
Supplement: Figure 4—source data 2. — The CHROM and position columns indicate the chromosome and nucleotide starting positions for the 10 kb windows used to calculate Tajima’s D. The Population column corresponds to the sample being tested, and the value column indicates the value of the Tajima’s D statistic calculated for each window. (Used to generate Figure 4B). [file elife-50465-fig4-data2.csv]

CHROM	position	Population	statistic	value
X	21056	Hawaii	Tajima.D	-0.40216957705418704
X	39569	Hawaii	Tajima.D	-0.39894854433742133
X	40954	Hawaii	Tajima.D	-0.5216776560944503
X	40954	Hawaii	Tajima.D	-0.3101610345493793
X	40966	Hawaii	Tajima.D	-0.1547439755572026
X	41151	Hawaii	Tajima.D	0.4566374177478879
X	51977	Hawaii	Tajima.D	-0.9096464376190495
X	86980	Hawaii	Tajima.D	-0.9096464376190495
X	86980	Hawaii	Tajima.D	-1.0433394686325215
X	87033	Hawaii	Tajima.D	-1.2836425406867948
X	87033	Hawaii	Tajima.D	-1.0433394686325215
X	90354	Hawaii	Tajima.D	-0.9096464376190495
X	163347	Hawaii	Tajima.D	0.6388085984634795
X	192994	Hawaii	Tajima.D	-0.9096464376190495
X	192994	Hawaii	Tajima.D	-1.2174991779014674
X	193055	Hawaii	Tajima.D	-0.9096464376190495
X	206296	Hawaii	Tajima.D	-0.9096464376190495
X	206296	Hawaii	Tajima.D	-1.2174991779014674
X	215174	Hawaii	Tajima.D	-0.9494585661031987
X	216096	Hawaii	Tajima.D	-0.9333785297530817
X	216096	Hawaii	Tajima.D	-0.7493730884953503
X	216365	Hawaii	Tajima.D	-0.8100265226350617
X	244641	Hawaii	Tajima.D	-0.6494018937396329
X	248288	Hawaii	Tajima.D	-1.0552021618356984
X	248521	Hawaii	Tajima.D	-0.7789354382801753
X	248521	Hawaii	Tajima.D	-0.6466473601419499
X	248538	Hawaii	Tajima.D	-0.41996404803587206
X	248890	Hawaii	Tajima.D	-0.41996404803587206
X	255734	Hawaii	Tajima.D	0.6111777694224654
X	255734	Hawaii	Tajima.D	0.4566374177478879
X	295751	Hawaii	Tajima.D	-1.1483236783862996
X	297140	Hawaii	Tajima.D	-1.602458039428871
X	297686	Hawaii	Tajima.D	-1.6608103843802489
X	298452	Hawaii	Tajima.D	-1.8146766698656114
X	299200	Hawaii	Tajima.D	-1.7586793961886136
X	299336	Hawaii	Tajima.D	-1.5506122321674676
X	299607	Hawaii	Tajima.D	-1.5760342481725265
X	300370	Hawaii	Tajima.D	-1.5041303760869627
X	300437	Hawaii	Tajima.D	-1.562245321452796
X	302735	Hawaii	Tajima.D	-1.539373744089216
X	302999	Hawaii	Tajima.D	-1.4891205486918437
X	303677	Hawaii	Tajima.D	-1.4572073119952287
X	304295	Hawaii	Tajima.D	-1.3724534005160804
X	305386	Hawaii	Tajima.D	-1.2840721454803663
X	306595	Hawaii	Tajima.D	-1.3083998799101424
X	308265	Hawaii	Tajima.D	-1.448098033055173
X	308575	Hawaii	Tajima.D	-1.4936405540046265
X	309345	Hawaii	Tajima.D	-1.454654193938306
X	309740	Hawaii	Tajima.D	-1.4746383898852304
X	310959	Hawaii	Tajima.D	-1.5109387854778737
X	311377	Hawaii	Tajima.D	-1.5415062364966587
X	311459	Hawaii	Tajima.D	-1.4899774629354288
X	313179	Hawaii	Tajima.D	-1.5762936839307018
X	313786	Hawaii	Tajima.D	-1.6353328877858855
X	313906	Hawaii	Tajima.D	-1.601463323400234
X	314392	Hawaii	Tajima.D	-1.4754064056968752
X	314912	Hawaii	Tajima.D	-1.3510072437647815
X	316156	Hawaii	Tajima.D	-1.342074693016691
X	317421	Hawaii	Tajima.D	-0.9235444047506616
X	320047	Hawaii	Tajima.D	-0.8130982752959
X	323959	Hawaii	Tajima.D	-0.5893693570897394
X	324416	Hawaii	Tajima.D	-0.9189770889592648
X	327489	Hawaii	Tajima.D	-0.8460664910577579
X	328512	Hawaii	Tajima.D	-1.0285291243125354
X	328644	Hawaii	Tajima.D	-1.0881644732099351
X	328650	Hawaii	Tajima.D	-1.0881644732099351
X	328922	Hawaii	Tajima.D	-1.0804583032273471
X	329158	Hawaii	Tajima.D	-0.907715389708969
X	329572	Hawaii	Tajima.D	-0.970799896079341
X	330171	Hawaii	Tajima.D	-0.9092028121383064
X	332385	Hawaii	Tajima.D	-0.9268570694581749
X	332966	Hawaii	Tajima.D	-0.6456298495650759
X	333335	Hawaii	Tajima.D	-0.5511649582340512
X	334126	Hawaii	Tajima.D	-0.37614543809550177
X	335001	Hawaii	Tajima.D	-0.28405860492098833
X	335047	Hawaii	Tajima.D	-0.28405860492098833
X	335261	Hawaii	Tajima.D	-0.1094056630265298
X	335611	Hawaii	Tajima.D	-0.2136627308202172
X	336733	Hawaii	Tajima.D	-0.08749821605303229
X	337602	Hawaii	Tajima.D	0.44373182403870826
X	337670	Hawaii	Tajima.D	0.7416273854397205
X	338371	Hawaii	Tajima.D	0.6111777694224654
X	348097	Hawaii	Tajima.D	0.29333136821530287
X	348673	Hawaii	Tajima.D	-0.04660059933009181
X	350078	Hawaii	Tajima.D	-0.10363496149959076
X	350214	Hawaii	Tajima.D	-0.03275686297545545
X	350223	Hawaii	Tajima.D	-0.03275686297545545
X	350366	Hawaii	Tajima.D	0.20487658886767726
X	350398	Hawaii	Tajima.D	0.20603911582259868
X	351063	Hawaii	Tajima.D	0.03139315160841903
X	353159	Hawaii	Tajima.D	-0.003776122284245552
X	353577	Hawaii	Tajima.D	0.08422731613169762
X	355559	Hawaii	Tajima.D	-0.01755368079216541
X	356254	Hawaii	Tajima.D	-0.10166973559001426
X	358148	Hawaii	Tajima.D	-0.1942084878244403
X	358533	Hawaii	Tajima.D	-0.24300748485418136
X	358591	Hawaii	Tajima.D	-0.2635734742302714
X	358797	Hawaii	Tajima.D	-0.3872856081629739
X	359138	Hawaii	Tajima.D	-0.4751742264470897
X	359343	Hawaii	Tajima.D	-0.4386255297010434
X	359743	Hawaii	Tajima.D	-0.537014793964344
X	360453	Hawaii	Tajima.D	-0.47739509732447144
X	361821	Hawaii	Tajima.D	-0.35054932658593846
X	364585	Hawaii	Tajima.D	-0.25667242972840865
X	367802	Hawaii	Tajima.D	9.797181040427393e-4
X	368695	Hawaii	Tajima.D	-0.08178015652221059
X	368946	Hawaii	Tajima.D	-0.25786244754428683
X	370142	Hawaii	Tajima.D	-0.20504176612686154
X	370694	Hawaii	Tajima.D	-0.18917665704857142
X	372167	Hawaii	Tajima.D	-0.06438875034686922
X	372961	Hawaii	Tajima.D	-0.09900534479693313
X	374322	Hawaii	Tajima.D	-0.33033704100505457
X	374973	Hawaii	Tajima.D	-0.41765397193208526
X	375385	Hawaii	Tajima.D	-0.4301553299560891
X	375953	Hawaii	Tajima.D	-0.5412059887978591
X	376484	Hawaii	Tajima.D	-0.5215271466396715
X	377181	Hawaii	Tajima.D	-0.3923149045985599
X	377430	Hawaii	Tajima.D	-0.4421263321735409
X	378331	Hawaii	Tajima.D	-0.5487190899624843
X	378725	Hawaii	Tajima.D	-0.8520837001735035
X	381283	Hawaii	Tajima.D	-0.9596228489801606
X	382103	Hawaii	Tajima.D	-0.8722686555702034
X	384362	Hawaii	Tajima.D	-1.0979960047963229
X	386578	Hawaii	Tajima.D	-1.4205802940100096
X	386853	Hawaii	Tajima.D	-0.9858762752717799
X	387787	Hawaii	Tajima.D	-0.9428000363464658
X	388687	Hawaii	Tajima.D	-1.068446796925534
X	388845	Hawaii	Tajima.D	-1.068446796925534
X	389851	Hawaii	Tajima.D	-0.7583890127718081
X	390152	Hawaii	Tajima.D	-0.5436671060438828
X	391594	Hawaii	Tajima.D	-0.5502195261338486
X	392694	Hawaii	Tajima.D	-0.6351298164282773
X	394791	Hawaii	Tajima.D	-0.6968162808770461
X	395525	Hawaii	Tajima.D	-0.40011830514567137
X	396675	Hawaii	Tajima.D	-0.6888004869238709
X	397237	Hawaii	Tajima.D	-0.6256784616653835
X	398171	Hawaii	Tajima.D	-0.7822662351985568
X	398455	Hawaii	Tajima.D	-0.8138432308735198
X	400359	Hawaii	Tajima.D	-0.866466707999946
X	401765	Hawaii	Tajima.D	-0.9365667436534456
X	402380	Hawaii	Tajima.D	-0.9696813012925656
X	402773	Hawaii	Tajima.D	-0.9673082150241928
X	403125	Hawaii	Tajima.D	-0.8824462696036789
X	403403	Hawaii	Tajima.D	-0.9767636501909408
X	403741	Hawaii	Tajima.D	-0.9757553437576196
X	403816	Hawaii	Tajima.D	-1.09589835084655
X	406139	Hawaii	Tajima.D	-0.4855402051678458
X	406401	Hawaii	Tajima.D	-0.4869117856797951
X	412079	Hawaii	Tajima.D	-0.4942410972814896
X	413661	Hawaii	Tajima.D	-0.5906880180053296
X	414440	Hawaii	Tajima.D	-0.41078914838584485
X	414762	Hawaii	Tajima.D	-0.4666344112269025
X	415212	Hawaii	Tajima.D	-0.5191883335188946
X	415214	Hawaii	Tajima.D	-0.544026995705664
X	415610	Hawaii	Tajima.D	-0.6141057701913096
X	415777	Hawaii	Tajima.D	-0.5493215922329971
X	417616	Hawaii	Tajima.D	-0.9091917373723538
X	417945	Hawaii	Tajima.D	-0.8122550103089943
X	418384	Hawaii	Tajima.D	-0.9375510757657276
X	419029	Hawaii	Tajima.D	-1.0710646895245144
X	420743	Hawaii	Tajima.D	-1.0298918250746043
X	421175	Hawaii	Tajima.D	-0.9532552092316616
X	421726	Hawaii	Tajima.D	-1.0454842609323147
X	421953	Hawaii	Tajima.D	-1.0062465313276379
X	422221	Hawaii	Tajima.D	-0.860972076363785
X	422652	Hawaii	Tajima.D	-1.2994102712468263
X	423918	Hawaii	Tajima.D	-0.9780824197391814
X	425079	Hawaii	Tajima.D	-1.41896140298729
X	425079	Hawaii	Tajima.D	-1.2174991779014674
X	444726	Hawaii	Tajima.D	-1.3295984561122898
X	445092	Hawaii	Tajima.D	-1.3455563805209572
X	445390	Hawaii	Tajima.D	-1.0954673562178783
X	445593	Hawaii	Tajima.D	-0.7844594829241981
X	446946	Hawaii	Tajima.D	-0.8126039845699793
X	446946	Hawaii	Tajima.D	-0.804418492988036
X	449124	Hawaii	Tajima.D	-0.9410412320068008
X	449175	Hawaii	Tajima.D	-0.863674406300953
X	449985	Hawaii	Tajima.D	-0.7099345889008871
X	450220	Hawaii	Tajima.D	-0.6240404034683097
X	450720	Hawaii	Tajima.D	-0.48511910519199014
X	452021	Hawaii	Tajima.D	-0.4146143349814004
X	452021	Hawaii	Tajima.D	-0.47442118951061835
X	453060	Hawaii	Tajima.D	-0.7729921513370924
X	455900	Hawaii	Tajima.D	-0.7309175913983503
X	455900	Hawaii	Tajima.D	-0.7401890324294639
X	457068	Hawaii	Tajima.D	-0.3916130306401959
X	457286	Hawaii	Tajima.D	-0.5419445070886458
X	458317	Hawaii	Tajima.D	-0.553163951984819
X	464015	Hawaii	Tajima.D	-0.5366217725853467
X	465380	Hawaii	Tajima.D	-0.6002545040768233
X	465897	Hawaii	Tajima.D	-0.554427984689714
X	466744	Hawaii	Tajima.D	-0.5566089532130222
X	467396	Hawaii	Tajima.D	-0.2757153427273749
X	467589	Hawaii	Tajima.D	-0.40731154787270085
X	467762	Hawaii	Tajima.D	-0.40070523270368164
X	467762	Hawaii	Tajima.D	-0.4346602854136369
X	468456	Hawaii	Tajima.D	-0.4975785266872908
X	468878	Hawaii	Tajima.D	-0.5513828026271074
X	469588	Hawaii	Tajima.D	-0.583387810527379
X	470901	Hawaii	Tajima.D	-0.6660086557696862
X	473251	Hawaii	Tajima.D	-0.5859145785408397
X	474079	Hawaii	Tajima.D	-0.6068789601397141
X	475509	Hawaii	Tajima.D	-0.7993342572878952
X	476072	Hawaii	Tajima.D	-0.5436671060438828
X	476787	Hawaii	Tajima.D	-0.5514945556194892
X	477323	Hawaii	Tajima.D	-0.4196608012785981
X	478313	Hawaii	Tajima.D	-0.3037989397886797
X	479195	Hawaii	Tajima.D	-0.2511491000994911
X	480909	Hawaii	Tajima.D	-0.09380351631340456
X	482035	Hawaii	Tajima.D	-0.10609711940584965
X	483663	Hawaii	Tajima.D	-0.2062393592170601
X	484825	Hawaii	Tajima.D	-0.14435807416588733
X	486445	Hawaii	Tajima.D	-0.2672485178905924
X	487028	Hawaii	Tajima.D	-0.4610714561078669
X	487486	Hawaii	Tajima.D	-0.41244401427286415
X	488120	Hawaii	Tajima.D	-0.6766894461751295
X	489304	Hawaii	Tajima.D	-0.9103998651700319
X	489750	Hawaii	Tajima.D	-0.9211979528643288
X	490199	Hawaii	Tajima.D	-0.8804656842397375
X	490828	Hawaii	Tajima.D	-0.9135889482056434
X	492029	Hawaii	Tajima.D	-0.9452448625415641
X	492392	Hawaii	Tajima.D	-0.9023075400642895
X	493911	Hawaii	Tajima.D	-0.9427591096889302
X	495841	Hawaii	Tajima.D	-0.8897466750592126
X	497605	Hawaii	Tajima.D	-1.082877501242115
X	499046	Hawaii	Tajima.D	-0.748299231904128
X	500195	Hawaii	Tajima.D	-0.47390141487634924
X	500561	Hawaii	Tajima.D	-0.516231230931548
X	501488	Hawaii	Tajima.D	-0.5168176297057047
X	502029	Hawaii	Tajima.D	-0.4885400163782678
X	502080	Hawaii	Tajima.D	-0.5819711172467864
X	503062	Hawaii	Tajima.D	-0.6507463408541276
X	504455	Hawaii	Tajima.D	-0.6061363088042373
X	506120	Hawaii	Tajima.D	-0.7167955945139278
X	507970	Hawaii	Tajima.D	-0.6662675712687574
X	508506	Hawaii	Tajima.D	-0.7458790995418414
X	509475	Hawaii	Tajima.D	-0.9271203271816434
X	510257	Hawaii	Tajima.D	-0.8573074038775254
X	511338	Hawaii	Tajima.D	-0.9716407724560391
X	512023	Hawaii	Tajima.D	-1.0267344276049257
X	512246	Hawaii	Tajima.D	-1.0616037813125443
X	513865	Hawaii	Tajima.D	-0.83045962844021
X	514590	Hawaii	Tajima.D	-0.8866646960120448
X	515170	Hawaii	Tajima.D	-0.6008470780144844
X	517916	Hawaii	Tajima.D	-0.581520169186033
X	518115	Hawaii	Tajima.D	-0.6463468257871072
X	518424	Hawaii	Tajima.D	-0.5012660081895919
X	520563	Hawaii	Tajima.D	-0.6104208087346219
X	521095	Hawaii	Tajima.D	-0.6093519568840792
X	521416	Hawaii	Tajima.D	-0.3859247557709933
X	521700	Hawaii	Tajima.D	-0.3618095448581185
X	524756	Hawaii	Tajima.D	-0.454090300996772
X	525413	Hawaii	Tajima.D	-0.3947672541643459
X	526927	Hawaii	Tajima.D	-0.5629537431383828
X	528581	Hawaii	Tajima.D	-0.6018756639886546
X	528723	Hawaii	Tajima.D	-0.7206055914571708
X	528983	Hawaii	Tajima.D	-0.692233295110557
X	529714	Hawaii	Tajima.D	-0.5769009527258607
X	530373	Hawaii	Tajima.D	-0.5190849663477027
X	531545	Hawaii	Tajima.D	-0.8193313574354757
X	532205	Hawaii	Tajima.D	-0.8047275373881801
X	533829	Hawaii	Tajima.D	-0.8920827814231943
X	534770	Hawaii	Tajima.D	-0.8931930563471533
X	535883	Hawaii	Tajima.D	-0.855379007907555
X	536087	Hawaii	Tajima.D	-0.7966285030122487
X	536748	Hawaii	Tajima.D	-0.7577315988455698
X	538592	Hawaii	Tajima.D	-0.8844909336620194
X	539242	Hawaii	Tajima.D	-0.9481669714812924
X	540688	Hawaii	Tajima.D	-0.7463095847849107
X	542950	Hawaii	Tajima.D	-0.6848321500554199
X	543778	Hawaii	Tajima.D	-0.53207080862268
X	544451	Hawaii	Tajima.D	-0.7269388513165813
X	545617	Hawaii	Tajima.D	-0.7486401450298827
X	546387	Hawaii	Tajima.D	-0.7557303598597799
X	546797	Hawaii	Tajima.D	-0.5497136310830367
X	548353	Hawaii	Tajima.D	-0.5540421722715901
X	549494	Hawaii	Tajima.D	-0.23832663305071172
X	550241	Hawaii	Tajima.D	-0.24923360045087697
X	551619	Hawaii	Tajima.D	-0.41183892998905797
X	552249	Hawaii	Tajima.D	-0.19945338049897876
X	552717	Hawaii	Tajima.D	-0.24812332552691793
X	553942	Hawaii	Tajima.D	-0.1567323473858833
X	555078	Hawaii	Tajima.D	-0.06700259163641216
X	556220	Hawaii	Tajima.D	-0.1283360509961176
X	557540	Hawaii	Tajima.D	-0.40817787817621637
X	558384	Hawaii	Tajima.D	-0.4471478450565927
X	558821	Hawaii	Tajima.D	-0.7308593660240625
X	559793	Hawaii	Tajima.D	-0.8089898841664154
X	560293	Hawaii	Tajima.D	-0.8297188643136979
X	561483	Hawaii	Tajima.D	-1.0470723806366424
X	562490	Hawaii	Tajima.D	-1.163731573500981
X	562922	Hawaii	Tajima.D	-1.1187828024314552
X	563871	Hawaii	Tajima.D	-1.376246234004122
X	564175	Hawaii	Tajima.D	-1.3501479639819576
X	565246	Hawaii	Tajima.D	-1.2473278643556018
X	567309	Hawaii	Tajima.D	-0.862196546304902
X	570808	Hawaii	Tajima.D	-0.5547918020808901
X	571140	Hawaii	Tajima.D	-0.33586255430101
X	571228	Hawaii	Tajima.D	-0.29912637484454374
X	572738	Hawaii	Tajima.D	-0.11678154979422134
X	572814	Hawaii	Tajima.D	-0.0495268173993334
X	572973	Hawaii	Tajima.D	-0.1549445375669571
X	573506	Hawaii	Tajima.D	-0.11382895166927637
X	576832	Hawaii	Tajima.D	-0.05949694550997411
X	578425	Hawaii	Tajima.D	0.0397801865732204
X	579440	Hawaii	Tajima.D	-0.127198215263981
X	580492	Hawaii	Tajima.D	-0.23987423845700795
X	580796	Hawaii	Tajima.D	-0.3144470951185807
X	580813	Hawaii	Tajima.D	-0.3397827974090148
X	581093	Hawaii	Tajima.D	-0.3447413052370493
X	582555	Hawaii	Tajima.D	-0.08596586732023735
X	583763	Hawaii	Tajima.D	0.11628709131577573
X	586095	Hawaii	Tajima.D	0.15855603606225152
X	587253	Hawaii	Tajima.D	0.2923505868061775
X	587841	Hawaii	Tajima.D	0.18366696710789504
X	588612	Hawaii	Tajima.D	0.2919426920622626
X	589255	Hawaii	Tajima.D	0.24089857849750432
X	590807	Hawaii	Tajima.D	0.2902324779080365
X	591510	Hawaii	Tajima.D	0.23656800970463585
X	592123	Hawaii	Tajima.D	0.12283390248639849
X	592952	Hawaii	Tajima.D	-0.058220557581807254
X	593633	Hawaii	Tajima.D	-0.3091551792526172
X	594803	Hawaii	Tajima.D	-0.4742121780764831
X	594827	Hawaii	Tajima.D	-0.5526559941102971
X	595365	Hawaii	Tajima.D	-0.581085996449085
X	596094	Hawaii	Tajima.D	-0.6490488263132336
X	597055	Hawaii	Tajima.D	-0.5596065749962638
X	597593	Hawaii	Tajima.D	-0.5676613280011297
X	598444	Hawaii	Tajima.D	-0.6020622011886698
X	598874	Hawaii	Tajima.D	-0.4957954876330619
X	599199	Hawaii	Tajima.D	-0.5076388592870569
X	599419	Hawaii	Tajima.D	-0.2963597488101363
X	603713	Hawaii	Tajima.D	0.793501995625806
X	609014	Hawaii	Tajima.D	-0.14967970714604376
X	611261	Hawaii	Tajima.D	-0.7716170641894494
X	611382	Hawaii	Tajima.D	-0.6606860391408754
X	615593	Hawaii	Tajima.D	-0.5747493286633442
X	616924	Hawaii	Tajima.D	-0.9687779237367836
X	617428	Hawaii	Tajima.D	-1.0538391459395684
X	618183	Hawaii	Tajima.D	-1.055313021277008
X	618204	Hawaii	Tajima.D	-0.9743266804740218
X	618204	Hawaii	Tajima.D	-1.010351846080585
X	618456	Hawaii	Tajima.D	-1.0803557871438754
X	618839	Hawaii	Tajima.D	-0.8829826230999447
X	619201	Hawaii	Tajima.D	-0.877360659921949
X	693897	Hawaii	Tajima.D	1.7838845915329127
X	694571	Hawaii	Tajima.D	0.2335547329190647
X	695019	Hawaii	Tajima.D	-0.20801971419314744
X	695908	Hawaii	Tajima.D	-0.4232130529154626
X	696147	Hawaii	Tajima.D	-0.4688290226380847
X	697564	Hawaii	Tajima.D	-0.05300085092936112
X	698119	Hawaii	Tajima.D	0.08200474380048316
X	698533	Hawaii	Tajima.D	0.16872609474268457
X	698823	Hawaii	Tajima.D	0.19520984629240895
X	698941	Hawaii	Tajima.D	0.15052239296670508
X	698978	Hawaii	Tajima.D	0.10693736316303279
X	699048	Hawaii	Tajima.D	0.18168939174559504
X	699432	Hawaii	Tajima.D	0.277437157391065
X	699922	Hawaii	Tajima.D	0.310508736957667
X	700210	Hawaii	Tajima.D	0.24105043018464362
X	701547	Hawaii	Tajima.D	0.07035100978415076
X	705867	Hawaii	Tajima.D	0.0115640002301505
X	707543	Hawaii	Tajima.D	-0.3667708009141629
X	708457	Hawaii	Tajima.D	-0.7199879502038143
X	709364	Hawaii	Tajima.D	-0.8187194108135222
X	710095	Hawaii	Tajima.D	-0.9277744606538965
X	710846	Hawaii	Tajima.D	-1.0420129141265964
X	710931	Hawaii	Tajima.D	-1.1194239270210915
X	711220	Hawaii	Tajima.D	-1.1224424302487583
X	712657	Hawaii	Tajima.D	-1.1967019560552297
X	713717	Hawaii	Tajima.D	-1.3201718985377413
X	714509	Hawaii	Tajima.D	-1.454654193938306
X	715884	Hawaii	Tajima.D	-1.4394301898229842
X	717518	Hawaii	Tajima.D	-1.382899185726139
X	718295	Hawaii	Tajima.D	-1.3522043424466268
X	720419	Hawaii	Tajima.D	-1.4064815390700154
X	721523	Hawaii	Tajima.D	-1.4127100698300765
X	721953	Hawaii	Tajima.D	-1.318153308627285
X	722354	Hawaii	Tajima.D	-1.2852198424405574
X	723224	Hawaii	Tajima.D	-1.0758475348353258
X	724070	Hawaii	Tajima.D	-1.1102311928623918
X	725409	Hawaii	Tajima.D	-1.2426242136886596
X	725793	Hawaii	Tajima.D	-1.2771415638091324
X	726557	Hawaii	Tajima.D	-1.341295184694103
X	727553	Hawaii	Tajima.D	-1.285608232772265
X	727930	Hawaii	Tajima.D	-1.2798664756319824
X	728096	Hawaii	Tajima.D	-1.3013740488181769
X	729490	Hawaii	Tajima.D	-1.2621833338335577
X	730599	Hawaii	Tajima.D	-1.2238791774617594
X	732921	Hawaii	Tajima.D	-1.4987575323599802
X	733630	Hawaii	Tajima.D	-1.4899774629354288
X	735407	Hawaii	Tajima.D	-1.374148875071802
X	735901	Hawaii	Tajima.D	-1.3563195676099096
X	736080	Hawaii	Tajima.D	-1.2488141546264222
X	736293	Hawaii	Tajima.D	-1.3005251860076483
X	737005	Hawaii	Tajima.D	-1.158459961185056
X	737295	Hawaii	Tajima.D	-1.014760680496126
X	737827	Hawaii	Tajima.D	-1.1388534957842718
X	738302	Hawaii	Tajima.D	-1.444178278603069
X	738594	Hawaii	Tajima.D	-1.1819554201368838
X	739116	Hawaii	Tajima.D	-0.9096464376190495
X	777897	Hawaii	Tajima.D	1.4415244366323479
X	778387	Hawaii	Tajima.D	2.2578714263008486
X	778715	Hawaii	Tajima.D	2.2508127960824775
X	779255	Hawaii	Tajima.D	2.026346820215003
X	780287	Hawaii	Tajima.D	1.702052199047422
X	780738	Hawaii	Tajima.D	1.3920129362336162
X	780943	Hawaii	Tajima.D	1.1238428535180796
X	781006	Hawaii	Tajima.D	0.979387576036076
X	781220	Hawaii	Tajima.D	0.8017498137697157
X	781602	Hawaii	Tajima.D	0.7326423598113039
X	781950	Hawaii	Tajima.D	0.617201956069063
X	783110	Hawaii	Tajima.D	0.2386360294885606
X	783654	Hawaii	Tajima.D	0.1327412400498654
X	785655	Hawaii	Tajima.D	-0.16847478924834738
X	787484	Hawaii	Tajima.D	-0.30658457898255254
X	788516	Hawaii	Tajima.D	-0.21888656413037658
X	790114	Hawaii	Tajima.D	-0.18350371458529732
X	790791	Hawaii	Tajima.D	-0.24358580512561726
X	791288	Hawaii	Tajima.D	-0.1326682468855851
X	792602	Hawaii	Tajima.D	0.018861092405716182
X	793225	Hawaii	Tajima.D	4.7601883917919064e-4
X	793630	Hawaii	Tajima.D	0.10654201021081328
X	793993	Hawaii	Tajima.D	0.11933368756251075
X	794924	Hawaii	Tajima.D	0.15280291991245498
X	795941	Hawaii	Tajima.D	0.28617707123056535
X	796457	Hawaii	Tajima.D	0.23258362252978956
X	797246	Hawaii	Tajima.D	0.08995538881862747
X	798241	Hawaii	Tajima.D	0.12742312530589497
X	801109	Hawaii	Tajima.D	0.030789799516285774
X	803175	Hawaii	Tajima.D	-0.07271383619913542
X	803791	Hawaii	Tajima.D	-0.06535982141017724
X	804989	Hawaii	Tajima.D	-0.1672897561131277
X	805287	Hawaii	Tajima.D	-0.36132766439772185
X	805429	Hawaii	Tajima.D	-0.3521236589648219
X	805709	Hawaii	Tajima.D	-0.5069211714334121
X	808062	Hawaii	Tajima.D	-0.5859344528731238
X	808806	Hawaii	Tajima.D	-0.4093235449460603
X	808974	Hawaii	Tajima.D	-0.35736615669388716
X	810876	Hawaii	Tajima.D	-0.5214210475317772
X	811383	Hawaii	Tajima.D	-0.6319837027825069
X	812860	Hawaii	Tajima.D	-0.5949964647966227
X	815230	Hawaii	Tajima.D	-0.6664759415441431
X	816228	Hawaii	Tajima.D	-0.6786432839700324
X	816965	Hawaii	Tajima.D	-0.6736780763309302
X	817887	Hawaii	Tajima.D	-0.7577460846849234
X	818910	Hawaii	Tajima.D	-0.5738969382501643
X	819909	Hawaii	Tajima.D	-0.6187299053891419
X	820308	Hawaii	Tajima.D	-0.6668005547156985
X	821235	Hawaii	Tajima.D	-0.4368928117347282
X	821562	Hawaii	Tajima.D	-0.42470572389969796
X	823030	Hawaii	Tajima.D	-0.27601022708200157
X	823154	Hawaii	Tajima.D	-0.35430473567399173
X	824256	Hawaii	Tajima.D	-0.25562560867132594
X	825310	Hawaii	Tajima.D	-0.30135285932733935
X	827512	Hawaii	Tajima.D	-0.2451577172265201
X	829251	Hawaii	Tajima.D	-0.25049091182949257
X	830343	Hawaii	Tajima.D	-0.26502108206358954
X	830911	Hawaii	Tajima.D	-0.1714925937516786
X	831516	Hawaii	Tajima.D	-0.1399147607229587
X	831888	Hawaii	Tajima.D	-0.3270907065444621
X	832099	Hawaii	Tajima.D	-0.40320476348086726
X	832166	Hawaii	Tajima.D	-0.344833128611597
X	832287	Hawaii	Tajima.D	-0.3657743876408904
X	833399	Hawaii	Tajima.D	-0.31362533454197355
X	834031	Hawaii	Tajima.D	-0.25568210327161967
X	835136	Hawaii	Tajima.D	-0.36693001184046037
X	835786	Hawaii	Tajima.D	-0.22646435013990174
X	836368	Hawaii	Tajima.D	-0.32395747067021613
X	836589	Hawaii	Tajima.D	-1.115823275849497
X	837006	Hawaii	Tajima.D	0.9641142783127503
X	954755	Hawaii	Tajima.D	-0.9096464376190495
X	955367	Hawaii	Tajima.D	-0.020321372425450967
X	955380	Hawaii	Tajima.D	-0.2573186667632013
X	956671	Hawaii	Tajima.D	0.23283673257954854
X	957158	Hawaii	Tajima.D	-0.08692204823454372
X	957426	Hawaii	Tajima.D	-0.34452521884509846
X	957751	Hawaii	Tajima.D	-0.5304393599236557
X	958081	Hawaii	Tajima.D	-0.4500835643777524
X	959791	Hawaii	Tajima.D	-0.3751925579388473
X	960748	Hawaii	Tajima.D	-0.3730501481926661
X	965144	Hawaii	Tajima.D	-0.5824650638404614
X	965885	Hawaii	Tajima.D	-0.6731955703701783
X	966914	Hawaii	Tajima.D	-0.6370206224479311
X	968097	Hawaii	Tajima.D	-0.38050241794491924
X	968877	Hawaii	Tajima.D	-0.5905634158886411
X	969094	Hawaii	Tajima.D	-0.42310596225778163
X	969682	Hawaii	Tajima.D	-0.42519099807419714
X	970022	Hawaii	Tajima.D	-0.3928843718159417
X	970601	Hawaii	Tajima.D	-0.6078524008896653
X	971324	Hawaii	Tajima.D	-0.7254601905483393
X	971988	Hawaii	Tajima.D	-0.7509766012776429
X	973327	Hawaii	Tajima.D	-0.6503342741005788
X	973730	Hawaii	Tajima.D	-0.6093519568840792
X	975061	Hawaii	Tajima.D	-0.7862494666066893
X	975730	Hawaii	Tajima.D	-0.5583725737963164
X	976562	Hawaii	Tajima.D	-0.8799358820966537
X	976641	Hawaii	Tajima.D	-0.9530411245781019
X	976850	Hawaii	Tajima.D	-1.104013676183115
X	977685	Hawaii	Tajima.D	-0.7666575738194613
X	978763	Hawaii	Tajima.D	-0.41320434102844367
X	985137	Hawaii	Tajima.D	-0.30632387846167763
X	987230	Hawaii	Tajima.D	-0.21017360669619473
X	987668	Hawaii	Tajima.D	-0.12007017952306054
X	988534	Hawaii	Tajima.D	-0.309630965840925
X	988911	Hawaii	Tajima.D	-0.5255205718434711
X	989041	Hawaii	Tajima.D	-0.6050059269806344
X	989518	Hawaii	Tajima.D	-0.6636458412937828
X	989888	Hawaii	Tajima.D	-0.4920441122513114
X	989989	Hawaii	Tajima.D	-0.5635212094690187
X	990037	Hawaii	Tajima.D	-0.5593849859397372
X	990780	Hawaii	Tajima.D	-0.6610096488625907
X	990946	Hawaii	Tajima.D	-0.691788793037613
X	991907	Hawaii	Tajima.D	-0.9270828785284418
X	992963	Hawaii	Tajima.D	-0.875473329512655
X	993355	Hawaii	Tajima.D	-0.38128347851822497
X	993892	Hawaii	Tajima.D	0.04396395526629864
X	994068	Hawaii	Tajima.D	1.4993922866940899
X	1058815	Hawaii	Tajima.D	-0.7085373759096902
X	1059257	Hawaii	Tajima.D	-0.7657698194657965
X	1059783	Hawaii	Tajima.D	-0.949389109606186
X	1060644	Hawaii	Tajima.D	-1.0139757877355002
X	1060956	Hawaii	Tajima.D	-0.8360727617561242
X	1061223	Hawaii	Tajima.D	-0.9484399612422334
X	1061362	Hawaii	Tajima.D	-0.8307095300250741
X	1061443	Hawaii	Tajima.D	-0.7879274554440533
X	1061530	Hawaii	Tajima.D	-0.7481655580031853
X	1062167	Hawaii	Tajima.D	-0.6271933304217141
X	1063255	Hawaii	Tajima.D	-0.7432706087611552
X	1065354	Hawaii	Tajima.D	-0.5237664598101731
X	1066908	Hawaii	Tajima.D	-0.34682563968069663
X	1067480	Hawaii	Tajima.D	-0.21010347843122684
X	1068227	Hawaii	Tajima.D	-0.20900712189299034
X	1068526	Hawaii	Tajima.D	-0.19033564060327612
X	1068756	Hawaii	Tajima.D	-0.1574636087596253
X	1068809	Hawaii	Tajima.D	-0.055358179879344195
X	1069214	Hawaii	Tajima.D	-0.15630073308688155
X	1069351	Hawaii	Tajima.D	-0.21842847921303118
X	1074295	Hawaii	Tajima.D	0.243524547222857
X	1075742	Hawaii	Tajima.D	-0.11312378090216821
X	1076054	Hawaii	Tajima.D	-0.1500173038778454
X	1076215	Hawaii	Tajima.D	-0.40396788735924566
X	1080433	Hawaii	Tajima.D	-0.5305324093026843
X	1080887	Hawaii	Tajima.D	-0.6698356853019098
X	1081695	Hawaii	Tajima.D	-0.7201734502170108
X	1083211	Hawaii	Tajima.D	-0.6117096332675435
X	1083505	Hawaii	Tajima.D	-0.6069292631575428
X	1083803	Hawaii	Tajima.D	-0.8450877373187067
X	1085291	Hawaii	Tajima.D	-0.9522454361716751
X	1085703	Hawaii	Tajima.D	-0.6662345848588455
X	1091090	Hawaii	Tajima.D	-0.13287560982058316
X	1092015	Hawaii	Tajima.D	-0.2646523828857865
X	1092376	Hawaii	Tajima.D	-0.33495691757980045
X	1092715	Hawaii	Tajima.D	-0.412405979271256
X	1093310	Hawaii	Tajima.D	-0.5259371940591817
X	1093645	Hawaii	Tajima.D	-0.6077582606168653
X	1093850	Hawaii	Tajima.D	-0.37605295955614254
X	1094679	Hawaii	Tajima.D	-0.503634062958664
X	1097861	Hawaii	Tajima.D	-0.31797823087361576
X	1099642	Hawaii	Tajima.D	-0.5491185740261735
X	1100136	Hawaii	Tajima.D	-0.6915805872032295
X	1100997	Hawaii	Tajima.D	-0.6085505795233501
X	1101196	Hawaii	Tajima.D	-0.4623362828583328
X	1101488	Hawaii	Tajima.D	-0.4913265330174979
X	1102171	Hawaii	Tajima.D	-0.4999617319310784
X	1103612	Hawaii	Tajima.D	-0.5645317060359907
X	1104442	Hawaii	Tajima.D	-0.8580130606726439
X	1105742	Hawaii	Tajima.D	-0.7954658082813516
X	1107976	Hawaii	Tajima.D	-0.5485056768117638
X	1108400	Hawaii	Tajima.D	-0.5908899005235472
X	1108938	Hawaii	Tajima.D	-0.47358890936025894
X	1109663	Hawaii	Tajima.D	-0.5417545697857988
X	1111067	Hawaii	Tajima.D	-0.5156667719518586
X	1111666	Hawaii	Tajima.D	-0.7219932398686191
X	1112858	Hawaii	Tajima.D	-0.6676351975321111
X	1114321	Hawaii	Tajima.D	-0.6982338620604611
X	1115094	Hawaii	Tajima.D	-0.6012989133663424
X	1116610	Hawaii	Tajima.D	-0.5089088571288768
X	1117312	Hawaii	Tajima.D	-0.8331905343771048
X	1118689	Hawaii	Tajima.D	-0.6848419159255122
X	1120100	Hawaii	Tajima.D	-0.8284085871278226
X	1120730	Hawaii	Tajima.D	-0.8203661975534936
X	1121262	Hawaii	Tajima.D	-0.8319131505664189
X	1122444	Hawaii	Tajima.D	-0.7769259229442911
X	1123061	Hawaii	Tajima.D	-0.8152043396088683
X	1124532	Hawaii	Tajima.D	-0.6571390480882348
X	1125262	Hawaii	Tajima.D	-0.5283277909576247
X	1126396	Hawaii	Tajima.D	-0.6525334605184279
X	1126976	Hawaii	Tajima.D	-0.5846194044108995
X	1128334	Hawaii	Tajima.D	-0.6956690145770179
X	1129210	Hawaii	Tajima.D	-0.49753124231718354
X	1129770	Hawaii	Tajima.D	-0.4732919326903304
X	1130398	Hawaii	Tajima.D	-0.5222103764862731
X	1131331	Hawaii	Tajima.D	-0.39504690904810846
X	1131548	Hawaii	Tajima.D	-0.32339272667957614
X	1132192	Hawaii	Tajima.D	-0.37818317083671105
X	1132360	Hawaii	Tajima.D	-0.5252634774552063
X	1133141	Hawaii	Tajima.D	-0.31165054412248994
X	1133872	Hawaii	Tajima.D	-0.14502266400793679
X	1140865	Hawaii	Tajima.D	0.2363036818659818
X	1141696	Hawaii	Tajima.D	-0.30750661802894214
X	1142327	Hawaii	Tajima.D	-0.3150299241832657
X	1142770	Hawaii	Tajima.D	-0.44518999971670503
X	1143448	Hawaii	Tajima.D	-0.552000782375691
X	1143877	Hawaii	Tajima.D	-0.6391738731025962
X	1144148	Hawaii	Tajima.D	-0.8449048967848228
X	1145084	Hawaii	Tajima.D	-0.7830876432435057
X	1146651	Hawaii	Tajima.D	-0.7703272905066437
X	1147003	Hawaii	Tajima.D	-0.9673182356308785
X	1147544	Hawaii	Tajima.D	-0.9203027827085941
X	1149236	Hawaii	Tajima.D	-0.9696566542809781
X	1149321	Hawaii	Tajima.D	-0.9048366069283934
X	1150588	Hawaii	Tajima.D	-0.898235256543277
X	1150742	Hawaii	Tajima.D	-0.7890841851160443
X	1150899	Hawaii	Tajima.D	-0.2227318312425334
X	1151214	Hawaii	Tajima.D	-0.518573756815918
X	1175865	Hawaii	Tajima.D	-1.5839201404981964
X	1176585	Hawaii	Tajima.D	-0.8269647708339294
X	1176781	Hawaii	Tajima.D	-1.1459638707041677
X	1177000	Hawaii	Tajima.D	-1.0794732453476088
X	1177806	Hawaii	Tajima.D	-0.9870312042456455
X	1178630	Hawaii	Tajima.D	-0.7793903301362367
X	1178711	Hawaii	Tajima.D	-0.7038165883350013
X	1178876	Hawaii	Tajima.D	-0.5071247448919771
X	1179508	Hawaii	Tajima.D	-0.4535926449586211
X	1179812	Hawaii	Tajima.D	-0.5455919874183137
X	1180636	Hawaii	Tajima.D	-0.2979970030470506
X	1182338	Hawaii	Tajima.D	-0.35377524119878756
X	1182813	Hawaii	Tajima.D	-0.058108820249677104
X	1184057	Hawaii	Tajima.D	0.15046537217439815
X	1184650	Hawaii	Tajima.D	0.1289108936499663
X	1184961	Hawaii	Tajima.D	0.10341089561441202
X	1186369	Hawaii	Tajima.D	0.3526437766738144
X	1187798	Hawaii	Tajima.D	0.33002940313619245
X	1188328	Hawaii	Tajima.D	0.36534187404964175
X	1188490	Hawaii	Tajima.D	0.6977817302179914
X	1188699	Hawaii	Tajima.D	0.6875915403636079
X	1189177	Hawaii	Tajima.D	0.8397392820455553
X	1191495	Hawaii	Tajima.D	0.6920684166851625
X	1191879	Hawaii	Tajima.D	0.6750910514128344
X	1192016	Hawaii	Tajima.D	1.094039522009818
X	1192445	Hawaii	Tajima.D	0.4667386860143416
X	1202382	Hawaii	Tajima.D	-0.8479423854610963
X	1202423	Hawaii	Tajima.D	-0.5602711297000005
X	1203706	Hawaii	Tajima.D	-0.1745777481495696
X	1203706	Hawaii	Tajima.D	-0.2588254599328283
X	1204020	Hawaii	Tajima.D	-0.44249745872988244
X	1204569	Hawaii	Tajima.D	-0.0898678851590889
X	1204750	Hawaii	Tajima.D	0.031143185522860595
X	1206230	Hawaii	Tajima.D	-0.04627257870768673
X	1206538	Hawaii	Tajima.D	-0.03733457369294642
X	1207444	Hawaii	Tajima.D	-0.1543050944523742
X	1208737	Hawaii	Tajima.D	0.1288150111571957
X	1209237	Hawaii	Tajima.D	0.16390641894272628
X	1210634	Hawaii	Tajima.D	-0.01150499393389745
X	1210918	Hawaii	Tajima.D	-0.0710112038601639
X	1211721	Hawaii	Tajima.D	0.32612165061937654
X	1212534	Hawaii	Tajima.D	0.13490124648365207
X	1213414	Hawaii	Tajima.D	-0.09189664417557873
X	1215110	Hawaii	Tajima.D	0.07872939452072777
X	1215654	Hawaii	Tajima.D	0.25656542106469743
X	1217056	Hawaii	Tajima.D	0.3562315323883485
X	1218581	Hawaii	Tajima.D	0.3089346069537344
X	1219148	Hawaii	Tajima.D	0.15536440516681077
X	1219369	Hawaii	Tajima.D	0.2386475231376341
X	1220377	Hawaii	Tajima.D	0.29897476558478797
X	1221231	Hawaii	Tajima.D	-0.14330382926234392
X	1221691	Hawaii	Tajima.D	-0.10637704507749374
X	1223278	Hawaii	Tajima.D	-0.13106034370232417
X	1224221	Hawaii	Tajima.D	-0.20002002931933574
X	1224390	Hawaii	Tajima.D	-0.5315646968984533
X	1225356	Hawaii	Tajima.D	-0.5646983119942486
X	1226242	Hawaii	Tajima.D	-0.530267536981634
X	1228715	Hawaii	Tajima.D	-0.5030000143924436
X	1228782	Hawaii	Tajima.D	-0.661671646496334
X	1228999	Hawaii	Tajima.D	-0.55617047627047
X	1230105	Hawaii	Tajima.D	-0.4181217888024753
X	1235944	Hawaii	Tajima.D	-0.4580297357465235
X	1236858	Hawaii	Tajima.D	-0.1133322069460055
X	1237515	Hawaii	Tajima.D	-0.2143314226744582
X	1237730	Hawaii	Tajima.D	-0.052610985785908254
X	1238296	Hawaii	Tajima.D	-0.07849064631374608
X	1238725	Hawaii	Tajima.D	-0.003486639370961195
X	1239496	Hawaii	Tajima.D	-0.06515735845389921
X	1240138	Hawaii	Tajima.D	0.1589832279814901
X	1241306	Hawaii	Tajima.D	0.24629683096582355
X	1242058	Hawaii	Tajima.D	0.3267150352257848
X	1242453	Hawaii	Tajima.D	0.4109422302683566
X	1243174	Hawaii	Tajima.D	0.410995693871725
X	1243388	Hawaii	Tajima.D	0.6591801193695035
X	1243528	Hawaii	Tajima.D	0.6476144647876638
X	1244013	Hawaii	Tajima.D	0.7135421696294122
X	1244500	Hawaii	Tajima.D	0.4970529578249094
X	1250000	Hawaii	Tajima.D	0.6524282491777438
X	1252988	Hawaii	Tajima.D	0.31409601795286257
X	1253580	Hawaii	Tajima.D	-0.09634871204235203
X	1253727	Hawaii	Tajima.D	-0.21407475117996755
X	1254633	Hawaii	Tajima.D	-0.20562260102611266
X	1255538	Hawaii	Tajima.D	-0.5650224042860347
X	1257590	Hawaii	Tajima.D	-0.47341962642157304
X	1257701	Hawaii	Tajima.D	-0.3002273638384833
X	1258471	Hawaii	Tajima.D	-0.4314734633874853
X	1259140	Hawaii	Tajima.D	-0.42420130163312536
X	1259585	Hawaii	Tajima.D	-0.53983304135868
X	1260977	Hawaii	Tajima.D	-0.4816830602997683
X	1260984	Hawaii	Tajima.D	-0.3187748394212191
X	1262482	Hawaii	Tajima.D	-0.19355815116057742
X	1263188	Hawaii	Tajima.D	-0.22749404316176308
X	1264216	Hawaii	Tajima.D	-0.15330928825629445
X	1265999	Hawaii	Tajima.D	-0.3694785817901473
X	1267244	Hawaii	Tajima.D	-0.5161735079559656
X	1269034	Hawaii	Tajima.D	-0.1537023067348712
X	1270393	Hawaii	Tajima.D	-0.2412273237593113
X	1270830	Hawaii	Tajima.D	-0.30530248411081146
X	1272237	Hawaii	Tajima.D	-0.24923360045087697
X	1272336	Hawaii	Tajima.D	-0.3929179439376503
X	1273232	Hawaii	Tajima.D	0.002408549877378632
X	1274123	Hawaii	Tajima.D	0.05850708899223989
X	1274567	Hawaii	Tajima.D	0.11232201970662596
X	1274797	Hawaii	Tajima.D	0.27474784266849733
X	1275322	Hawaii	Tajima.D	0.32993821408944635
X	1277095	Hawaii	Tajima.D	0.3317961448052726
X	1277176	Hawaii	Tajima.D	0.5269698287206426
X	1277258	Hawaii	Tajima.D	0.8519793802305768
X	1277715	Hawaii	Tajima.D	1.0213391661904314
X	1277827	Hawaii	Tajima.D	0.5414943305747499
X	1286864	Hawaii	Tajima.D	-0.6506028915468023
X	1287260	Hawaii	Tajima.D	-0.6008017003269457
X	1288028	Hawaii	Tajima.D	-0.3581834639805716
X	1288056	Hawaii	Tajima.D	-0.38493539671385413
X	1288573	Hawaii	Tajima.D	-0.06486663449105526
X	1289169	Hawaii	Tajima.D	0.455440552400785
X	1289593	Hawaii	Tajima.D	0.32754108223755957
X	1290220	Hawaii	Tajima.D	-0.40216957705418704
X	1318821	Hawaii	Tajima.D	-0.7037280355580768
X	1318853	Hawaii	Tajima.D	-0.023959460680994197
X	1320114	Hawaii	Tajima.D	-0.4255506748387384
X	1320640	Hawaii	Tajima.D	-0.934807931607333
X	1321168	Hawaii	Tajima.D	-0.80777512255849
X	1321430	Hawaii	Tajima.D	-0.6781843458165994
X	1321793	Hawaii	Tajima.D	-0.5116255972175912
X	1321842	Hawaii	Tajima.D	-0.5607651041160266
X	1322529	Hawaii	Tajima.D	-0.6329210395526039
X	1322930	Hawaii	Tajima.D	-0.5246395352408566
X	1323225	Hawaii	Tajima.D	-0.500080025978024
X	1323562	Hawaii	Tajima.D	-0.4577138482200095
X	1324602	Hawaii	Tajima.D	-0.3475109405493021
X	1326029	Hawaii	Tajima.D	-0.1460180093795043
X	1326980	Hawaii	Tajima.D	0.04862704181073328
X	1327364	Hawaii	Tajima.D	-0.06158317800728364
X	1330015	Hawaii	Tajima.D	0.06185833413778746
X	1330779	Hawaii	Tajima.D	0.2664237357635162
X	1332749	Hawaii	Tajima.D	0.5636644648147792
X	1334503	Hawaii	Tajima.D	0.2355585565312003
X	1336050	Hawaii	Tajima.D	0.15179343866491166
X	1336592	Hawaii	Tajima.D	0.12547079500804467
X	1337333	Hawaii	Tajima.D	0.06899794678185009
X	1337375	Hawaii	Tajima.D	0.19269154359284743
X	1337464	Hawaii	Tajima.D	0.04224118261220763
X	1337600	Hawaii	Tajima.D	0.13535192432196325
X	1337789	Hawaii	Tajima.D	-0.045611360367572656
X	1338051	Hawaii	Tajima.D	-0.14951554659337665
X	1338272	Hawaii	Tajima.D	-0.2964426242849836
X	1338630	Hawaii	Tajima.D	-0.099394573891960325
X	1339330	Hawaii	Tajima.D	0.02985678418555275
X	1340052	Hawaii	Tajima.D	-1.0433394686325215
X	1355790	Hawaii	Tajima.D	-0.29476752048611055
X	1355826	Hawaii	Tajima.D	-0.8127209808914039
X	1356965	Hawaii	Tajima.D	-1.1301998289554505
X	1356975	Hawaii	Tajima.D	-0.8030715300103624
X	1357575	Hawaii	Tajima.D	-1.2061974310933283
X	1360318	Hawaii	Tajima.D	-1.2189898743436471
X	1361015	Hawaii	Tajima.D	-1.3141314315812491
X	1361796	Hawaii	Tajima.D	-1.3463049867047787
X	1362204	Hawaii	Tajima.D	-1.2655044246548508
X	1362893	Hawaii	Tajima.D	-1.0908675838190336
X	1364400	Hawaii	Tajima.D	-0.9345048158861788
X	1364694	Hawaii	Tajima.D	-0.9645176012098593
X	1365270	Hawaii	Tajima.D	-1.0030550755745733
X	1366474	Hawaii	Tajima.D	-0.9617228135179441
X	1366909	Hawaii	Tajima.D	-1.0042628278808021
X	1367706	Hawaii	Tajima.D	-0.8458667526694169
X	1368461	Hawaii	Tajima.D	-0.7211004431334933
X	1368834	Hawaii	Tajima.D	-0.7737109871560593
X	1369764	Hawaii	Tajima.D	-0.8723286341325592
X	1369988	Hawaii	Tajima.D	-1.0643263379874914
X	1370512	Hawaii	Tajima.D	-1.1601414344837504
X	1370586	Hawaii	Tajima.D	-1.0748968260196075
X	1371810	Hawaii	Tajima.D	-0.8181768066688573
X	1372090	Hawaii	Tajima.D	0.40107729495437006
X	1393505	Hawaii	Tajima.D	-1.3257816778298366
X	1393662	Hawaii	Tajima.D	-0.720994655070505
X	1394450	Hawaii	Tajima.D	-1.0832507402693075
X	1395298	Hawaii	Tajima.D	-1.3170446234126127
X	1395686	Hawaii	Tajima.D	-1.4061948579485222
X	1396156	Hawaii	Tajima.D	-1.4088330399371565
X	1396753	Hawaii	Tajima.D	-1.3498329787807606
X	1397017	Hawaii	Tajima.D	-1.334799468282697
X	1397303	Hawaii	Tajima.D	-1.1228436261641532
X	1398082	Hawaii	Tajima.D	-1.3477468618219102
X	1398347	Hawaii	Tajima.D	-1.3444412430780546
X	1401052	Hawaii	Tajima.D	-1.0133073906357464
X	1405728	Hawaii	Tajima.D	-0.9251528816535981
X	1407688	Hawaii	Tajima.D	-1.0120620084195087
X	1407829	Hawaii	Tajima.D	-1.1740143611458387
X	1407949	Hawaii	Tajima.D	-1.2406809935231395
X	1408104	Hawaii	Tajima.D	-1.2819216619824327
X	1408112	Hawaii	Tajima.D	-1.3689733212171413
X	1408165	Hawaii	Tajima.D	-1.3457491845406118
X	1408204	Hawaii	Tajima.D	-1.2931797145450334
X	1408284	Hawaii	Tajima.D	-1.4219137401540936
X	1409914	Hawaii	Tajima.D	-1.6560008052466317
X	1411000	Hawaii	Tajima.D	-1.8082515655971716
X	1417054	Hawaii	Tajima.D	-1.621420442838282
X	1417482	Hawaii	Tajima.D	-1.716546012147112
X	1417560	Hawaii	Tajima.D	-1.605467358108787
X	1448489	Hawaii	Tajima.D	-1.5484627963869002
X	1448647	Hawaii	Tajima.D	-0.9226309609085109
X	1450127	Hawaii	Tajima.D	-0.44444337024070973
X	1450429	Hawaii	Tajima.D	-0.4198951500247417
X	1450532	Hawaii	Tajima.D	-0.7158473344429016
X	1450710	Hawaii	Tajima.D	-0.6869888467847555
X	1451745	Hawaii	Tajima.D	-0.42971405300171056
X	1451819	Hawaii	Tajima.D	-0.3882432091738935
X	1452367	Hawaii	Tajima.D	-0.4905526295796272
X	1453510	Hawaii	Tajima.D	-0.4981005841442129
X	1454326	Hawaii	Tajima.D	-0.4355356779628114
X	1456565	Hawaii	Tajima.D	-0.5315616256530323
X	1457658	Hawaii	Tajima.D	-0.7030458434928198
X	1458295	Hawaii	Tajima.D	-0.7587011590348608
X	1458866	Hawaii	Tajima.D	-0.8062147143980718
X	1459450	Hawaii	Tajima.D	-0.5302639415174346
X	1460283	Hawaii	Tajima.D	-0.4584719010281802
X	1460621	Hawaii	Tajima.D	-0.32267384013125927
X	1460993	Hawaii	Tajima.D	-0.18004225693541084
X	1462456	Hawaii	Tajima.D	0.07001516637908684
X	1463510	Hawaii	Tajima.D	0.14707323442763498
X	1464548	Hawaii	Tajima.D	0.28364188345098285
X	1465653	Hawaii	Tajima.D	0.5560003244877824
X	1465752	Hawaii	Tajima.D	0.7439725689765723
X	1466879	Hawaii	Tajima.D	1.1620335557650616
X	1467502	Hawaii	Tajima.D	1.004053705547492
X	1468260	Hawaii	Tajima.D	0.8364390664292137
X	1468688	Hawaii	Tajima.D	0.6430292063132762
X	1469634	Hawaii	Tajima.D	0.4999351876134841
X	1474296	Hawaii	Tajima.D	0.11724393439479022
X	1476497	Hawaii	Tajima.D	0.09190685011764045
X	1477413	Hawaii	Tajima.D	0.32118426786948395
X	1477640	Hawaii	Tajima.D	0.2534907316812257
X	1478189	Hawaii	Tajima.D	0.34880941754156014
X	1478684	Hawaii	Tajima.D	0.26083802392658817
X	1479010	Hawaii	Tajima.D	0.08248411910475642
X	1479365	Hawaii	Tajima.D	0.13383805511009836
X	1481561	Hawaii	Tajima.D	0.33484944453721144
X	1482454	Hawaii	Tajima.D	0.2534586210950759
X	1483715	Hawaii	Tajima.D	0.4632913670234188
X	1484247	Hawaii	Tajima.D	0.5371905401678332
X	1485058	Hawaii	Tajima.D	0.4737029720404678
X	1485531	Hawaii	Tajima.D	0.6271274907920675
X	1485770	Hawaii	Tajima.D	0.7091227407808913
X	1486365	Hawaii	Tajima.D	0.8307473470620982
X	1487283	Hawaii	Tajima.D	1.0050172100718409
X	1491553	Hawaii	Tajima.D	0.9811255720395148
X	1492442	Hawaii	Tajima.D	0.9866676676376701
X	1493353	Hawaii	Tajima.D	1.031642626219661
X	1494267	Hawaii	Tajima.D	1.0003785746204192
X	1494760	Hawaii	Tajima.D	1.0067139714478648
X	1495311	Hawaii	Tajima.D	1.1238471581277651
X	1495948	Hawaii	Tajima.D	1.0481454797949565
X	1497036	Hawaii	Tajima.D	0.9037410442334091
X	1498097	Hawaii	Tajima.D	0.9832575036579458
X	1498696	Hawaii	Tajima.D	0.9295251836114201
X	1499135	Hawaii	Tajima.D	0.951432396407629
X	1499944	Hawaii	Tajima.D	0.6607142255528217
X	1500628	Hawaii	Tajima.D	0.7184385518971903
X	1501184	Hawaii	Tajima.D	0.5852516935001004
X	1501889	Hawaii	Tajima.D	0.48441314382953055
X	1502740	Hawaii	Tajima.D	0.06244245939126099
X	1503165	Hawaii	Tajima.D	0.15946628615902061
X	1505313	Hawaii	Tajima.D	0.3390486233760373
X	1510298	Hawaii	Tajima.D	0.18050685411120182
X	1510889	Hawaii	Tajima.D	0.3346730645945244
X	1512031	Hawaii	Tajima.D	0.3464048623239909
X	1513306	Hawaii	Tajima.D	0.790994698788022
X	1513398	Hawaii	Tajima.D	0.8695102980107963
X	1514444	Hawaii	Tajima.D	0.938740284930998
X	1515022	Hawaii	Tajima.D	0.7281942357107425
X	1515782	Hawaii	Tajima.D	0.43440753673426785
X	1517280	Hawaii	Tajima.D	0.12636514756743433
X	1517671	Hawaii	Tajima.D	-0.11109252339696495
X	1517847	Hawaii	Tajima.D	-0.22978514551582926
X	1519005	Hawaii	Tajima.D	-0.5098101262308073
X	1519698	Hawaii	Tajima.D	-0.5986892310090158
X	1520623	Hawaii	Tajima.D	-0.7596235559621939
X	1520993	Hawaii	Tajima.D	-0.8784034212323031
X	1521930	Hawaii	Tajima.D	-1.2447405183941367
X	1522967	Hawaii	Tajima.D	-1.3152320589909052
X	1523320	Hawaii	Tajima.D	-1.2673075684760509
X	1524122	Hawaii	Tajima.D	-1.127284282087504
X	1525446	Hawaii	Tajima.D	-1.2093334972552847
X	1525666	Hawaii	Tajima.D	-1.2437442741389528
X	1529821	Hawaii	Tajima.D	-1.2338322387939942
X	1531000	Hawaii	Tajima.D	-1.1892654106087055
X	1531701	Hawaii	Tajima.D	-1.109782880142627
X	1533860	Hawaii	Tajima.D	-0.9454982558910686
X	1534513	Hawaii	Tajima.D	-0.6984242448787015
X	1536041	Hawaii	Tajima.D	-0.6377025318608704
X	1536732	Hawaii	Tajima.D	-0.44711820238385486
X	1537320	Hawaii	Tajima.D	-0.3977645056063044
X	1538084	Hawaii	Tajima.D	-0.12726277923036308
X	1538141	Hawaii	Tajima.D	-0.11566515594601863
X	1538618	Hawaii	Tajima.D	0.04326961279451807
X	1539305	Hawaii	Tajima.D	0.014660946847039079
X	1541055	Hawaii	Tajima.D	0.06623871307753215
X	1541964	Hawaii	Tajima.D	0.11516886760289778
X	1543446	Hawaii	Tajima.D	0.07793468219127017
X	1544530	Hawaii	Tajima.D	0.11222588695692315
X	1545177	Hawaii	Tajima.D	0.08060152136896842
X	1545350	Hawaii	Tajima.D	-0.0054597305561629025
X	1546810	Hawaii	Tajima.D	0.033154758859110824
X	1547380	Hawaii	Tajima.D	0.035724062834859766
X	1548069	Hawaii	Tajima.D	-0.1221931289499518
X	1549518	Hawaii	Tajima.D	-0.11105457244832745
X	1551615	Hawaii	Tajima.D	-0.5088028047604446
X	1551939	Hawaii	Tajima.D	-0.4260012357247469
X	1553190	Hawaii	Tajima.D	-0.5362405213638274
X	1555223	Hawaii	Tajima.D	-0.35731086119087674
X	1555610	Hawaii	Tajima.D	-0.3839276600751799
X	1556026	Hawaii	Tajima.D	-0.29863905731621937
X	1557809	Hawaii	Tajima.D	-0.7130494260341123
X	1558109	Hawaii	Tajima.D	-0.8069674679455838
X	1558220	Hawaii	Tajima.D	-0.7438176399640967
X	1558297	Hawaii	Tajima.D	-0.7125534586639399
X	1559030	Hawaii	Tajima.D	-0.5342262963903869
X	1560041	Hawaii	Tajima.D	-0.7888957863654706
X	1561616	Hawaii	Tajima.D	-0.6534915590612577
X	1566339	Hawaii	Tajima.D	-0.9358059668564495
X	1566928	Hawaii	Tajima.D	-1.0411531007294235
X	1567520	Hawaii	Tajima.D	-0.99722073689915
X	1567989	Hawaii	Tajima.D	-0.726742278830182
X	1568351	Hawaii	Tajima.D	-0.7106445514796237
X	1568719	Hawaii	Tajima.D	-0.752869559474002
X	1569001	Hawaii	Tajima.D	-0.8670405280934066
X	1569361	Hawaii	Tajima.D	-0.9062503744569447
X	1570633	Hawaii	Tajima.D	-0.88081445629995
X	1571323	Hawaii	Tajima.D	-1.0660540141161021
X	1572638	Hawaii	Tajima.D	-0.9967706929611349
X	1572974	Hawaii	Tajima.D	-0.9655881456181749
X	1573315	Hawaii	Tajima.D	-1.1980919571352275
X	1573968	Hawaii	Tajima.D	-1.3579656525738013
X	1574705	Hawaii	Tajima.D	-1.5244523423675311
X	1575021	Hawaii	Tajima.D	-1.698844595502894
X	1575624	Hawaii	Tajima.D	-1.318401632712433
X	1585397	Hawaii	Tajima.D	-1.2945223741487353
X	1585433	Hawaii	Tajima.D	-1.2214317974928381
X	1585481	Hawaii	Tajima.D	-1.3847037446610517
X	1585573	Hawaii	Tajima.D	-1.2591111967644262
X	1585795	Hawaii	Tajima.D	-1.5213276194236411
X	1587464	Hawaii	Tajima.D	-1.5007544356328522
X	1588644	Hawaii	Tajima.D	-1.4611903671340034
X	1589435	Hawaii	Tajima.D	-1.3092040899550978
X	1590196	Hawaii	Tajima.D	-1.2386292184990784
X	1591873	Hawaii	Tajima.D	-1.3157611332760322
X	1592772	Hawaii	Tajima.D	-1.2529221949362115
X	1592900	Hawaii	Tajima.D	-1.2008895673016111
X	1592965	Hawaii	Tajima.D	-1.2397621960580743
X	1593312	Hawaii	Tajima.D	-1.0901678750176322
X	1593683	Hawaii	Tajima.D	-1.0911567703434313
X	1594431	Hawaii	Tajima.D	-1.1337654287121564
X	1594701	Hawaii	Tajima.D	-1.2345015690526369
X	1595419	Hawaii	Tajima.D	-1.419034593978341
X	1603615	Hawaii	Tajima.D	-1.3526775750494393
X	1604469	Hawaii	Tajima.D	-1.4146545358944578
X	1604671	Hawaii	Tajima.D	-1.2669054992714097
X	1604672	Hawaii	Tajima.D	-1.3390331617925475
X	1604699	Hawaii	Tajima.D	-1.2669054992714097
X	1605226	Hawaii	Tajima.D	-1.2084846631930364
X	1605805	Hawaii	Tajima.D	-1.097094874553703
X	1609767	Hawaii	Tajima.D	-0.9874219289759728
X	1612219	Hawaii	Tajima.D	-0.914760350428713
X	1613913	Hawaii	Tajima.D	-1.0155383849520128
X	1614630	Hawaii	Tajima.D	-0.7096304980906998
X	1614874	Hawaii	Tajima.D	-0.8177019325968103
X	1615640	Hawaii	Tajima.D	-0.8416762110408694
X	1615938	Hawaii	Tajima.D	-0.8600407170615512
X	1615966	Hawaii	Tajima.D	-0.886219491026282
X	1616293	Hawaii	Tajima.D	-0.9569650931318657
X	1616796	Hawaii	Tajima.D	-1.0050588256543584
X	1617276	Hawaii	Tajima.D	-1.047299549945078
X	1618212	Hawaii	Tajima.D	-1.0891133252908431
X	1619365	Hawaii	Tajima.D	-1.0866008934166353
X	1621740	Hawaii	Tajima.D	-1.5458296262934346
X	1622269	Hawaii	Tajima.D	-1.462999765504177
X	1623320	Hawaii	Tajima.D	-1.5175962296680876
X	1624640	Hawaii	Tajima.D	-1.5116756524598325
X	1624705	Hawaii	Tajima.D	-1.5116637750105337
X	1625018	Hawaii	Tajima.D	-1.39163349081006
X	1625881	Hawaii	Tajima.D	-1.4380842277107864
X	1626436	Hawaii	Tajima.D	-1.330508069309705
X	1626466	Hawaii	Tajima.D	-1.1261378482288356
X	1626624	Hawaii	Tajima.D	-0.8079612971509628
X	1627069	Hawaii	Tajima.D	-0.5793559810394501
X	1671385	Hawaii	Tajima.D	-0.35099065061276025
X	1671721	Hawaii	Tajima.D	-0.6526716016981
X	1671802	Hawaii	Tajima.D	-0.6778199476640256
X	1672249	Hawaii	Tajima.D	-0.8159790411792237
X	1672522	Hawaii	Tajima.D	-0.7331753984781233
X	1676623	Hawaii	Tajima.D	-0.5074133358612108
X	1676666	Hawaii	Tajima.D	-0.5388747581652327
X	1676745	Hawaii	Tajima.D	-0.5289892797452252
X	1677611	Hawaii	Tajima.D	-0.5474903348306136
X	1678496	Hawaii	Tajima.D	-0.28443955268298365
X	1682051	Hawaii	Tajima.D	-0.06784269419038856
X	1683198	Hawaii	Tajima.D	0.14377847102769725
X	1683512	Hawaii	Tajima.D	0.054271338058552304
X	1684135	Hawaii	Tajima.D	0.1404849827222846
X	1684159	Hawaii	Tajima.D	0.17951035192856823
X	1684260	Hawaii	Tajima.D	0.146618350189859
X	1684304	Hawaii	Tajima.D	0.18894251988428087
X	1684333	Hawaii	Tajima.D	0.20810994102491284
X	1684497	Hawaii	Tajima.D	0.24466223757882996
X	1684908	Hawaii	Tajima.D	0.20234551717531815
X	1686013	Hawaii	Tajima.D	-0.1585462784328565
X	1686298	Hawaii	Tajima.D	-0.08139721471287784
X	1695098	Hawaii	Tajima.D	-0.6121080290610296
X	1695188	Hawaii	Tajima.D	-0.7972943516851443
X	1699118	Hawaii	Tajima.D	-1.0175958032926986
X	1699427	Hawaii	Tajima.D	-1.3645968499827144
X	1700031	Hawaii	Tajima.D	-1.4095223785043438
X	1700763	Hawaii	Tajima.D	-0.8537782965466053
X	1701424	Hawaii	Tajima.D	-0.8147051541711203
X	1701631	Hawaii	Tajima.D	-0.8564993064549924
X	1701722	Hawaii	Tajima.D	-0.8257115450498492
X	1701976	Hawaii	Tajima.D	-0.8907353255787157
X	1702001	Hawaii	Tajima.D	-0.8640095425570694
X	1702124	Hawaii	Tajima.D	-0.7709678794730425
X	1702734	Hawaii	Tajima.D	-0.3969104064432082
X	1703056	Hawaii	Tajima.D	-0.3559003407995054
X	1706468	Hawaii	Tajima.D	-1.1911211110974176
X	1713620	Hawaii	Tajima.D	-1.0427315611044228
X	1713669	Hawaii	Tajima.D	-1.0484439446785607
X	1713769	Hawaii	Tajima.D	-1.081763433378435
X	1713813	Hawaii	Tajima.D	-1.0563205045970574
X	1713827	Hawaii	Tajima.D	-1.0800977876764901
X	1713859	Hawaii	Tajima.D	-0.8699075979196904
X	1716253	Hawaii	Tajima.D	-1.1860969463963638
X	1716991	Hawaii	Tajima.D	-1.289941770275007
X	1718615	Hawaii	Tajima.D	-0.22478883506847536
X	1737677	Hawaii	Tajima.D	-0.7384521678382824
X	1737967	Hawaii	Tajima.D	-0.8945593068548003
X	1738047	Hawaii	Tajima.D	-1.0210011502113807
X	1738159	Hawaii	Tajima.D	-0.9101382061387705
X	1738295	Hawaii	Tajima.D	-1.0537580814669127
X	1743466	Hawaii	Tajima.D	-0.7751294766789453
X	1744227	Hawaii	Tajima.D	-1.1286089391623055
X	1744449	Hawaii	Tajima.D	-1.1409215058416458
X	1744534	Hawaii	Tajima.D	-1.1296399920990654
X	1744570	Hawaii	Tajima.D	-1.0989002690646985
X	1744963	Hawaii	Tajima.D	-1.1128771375063184
X	1745000	Hawaii	Tajima.D	-1.0860816188637206
X	1745000	Hawaii	Tajima.D	-1.0416835029851295
X	1745071	Hawaii	Tajima.D	-0.9659681292626026
X	1745429	Hawaii	Tajima.D	-1.3840225966813013
X	1751005	Hawaii	Tajima.D	0.2765285428238339
X	1751118	Hawaii	Tajima.D	0.09660985477825594
X	1752039	Hawaii	Tajima.D	0.4566374177478879
X	1825552	Hawaii	Tajima.D	2.9145721292844597
X	1825574	Hawaii	Tajima.D	1.9533666480068637
X	1828240	Hawaii	Tajima.D	1.9146367426476292
X	1828436	Hawaii	Tajima.D	1.3635526080644589
X	1829409	Hawaii	Tajima.D	1.256179098112038
X	1829441	Hawaii	Tajima.D	1.2360906559696838
X	1829457	Hawaii	Tajima.D	1.1283418575488533
X	1830049	Hawaii	Tajima.D	1.1479544001973019
X	1830062	Hawaii	Tajima.D	0.9227410422412717
X	1830212	Hawaii	Tajima.D	0.8590823099229823
X	1832910	Hawaii	Tajima.D	0.32728271592819974
X	1833308	Hawaii	Tajima.D	0.31613004825719127
X	1838333	Hawaii	Tajima.D	-0.009249790288163213
X	1838503	Hawaii	Tajima.D	-0.16518143359750317
X	1839670	Hawaii	Tajima.D	-0.016029540048001466
X	1841302	Hawaii	Tajima.D	-0.3588121478713624
X	1841748	Hawaii	Tajima.D	-0.3240518719822668
X	1842100	Hawaii	Tajima.D	-0.3422625174444545
X	1842418	Hawaii	Tajima.D	-0.31140257863083226
X	1843497	Hawaii	Tajima.D	-0.43824354583300495
X	1844284	Hawaii	Tajima.D	-0.5350464533543214
X	1845312	Hawaii	Tajima.D	-0.5970949962838751
X	1846186	Hawaii	Tajima.D	-0.7195860464237779
X	1847528	Hawaii	Tajima.D	-0.6743456744765205
X	1847813	Hawaii	Tajima.D	-0.8300976767147334
X	1849393	Hawaii	Tajima.D	-0.7409313842950468
X	1849965	Hawaii	Tajima.D	-0.7556607479252765
X	1851111	Hawaii	Tajima.D	-0.764906554273388
X	1852033	Hawaii	Tajima.D	-0.9057236600529887
X	1853225	Hawaii	Tajima.D	-0.8095237029903533
X	1853655	Hawaii	Tajima.D	-0.7142960362061487
X	1854059	Hawaii	Tajima.D	-0.7330889568453212
X	1855379	Hawaii	Tajima.D	-0.7284637044697677
X	1856382	Hawaii	Tajima.D	-0.8098231924650862
X	1857799	Hawaii	Tajima.D	-0.780311953586907
X	1860382	Hawaii	Tajima.D	-0.8983920119603996
X	1860887	Hawaii	Tajima.D	-1.012086932934719
X	1861858	Hawaii	Tajima.D	-1.0875664268933138
X	1862862	Hawaii	Tajima.D	-1.109594672832144
X	1863477	Hawaii	Tajima.D	-1.1404066353590347
X	1863788	Hawaii	Tajima.D	-1.2145316461286588
X	1864198	Hawaii	Tajima.D	-1.2153616753907959
X	1865078	Hawaii	Tajima.D	-1.179602742973414
X	1865832	Hawaii	Tajima.D	-1.1671788837143178
X	1866766	Hawaii	Tajima.D	-1.2760521240821783
X	1868761	Hawaii	Tajima.D	-1.2013770443747445
X	1869286	Hawaii	Tajima.D	-0.9613687728206298
X	1870360	Hawaii	Tajima.D	-0.7947794820751234
X	1872770	Hawaii	Tajima.D	-0.717928950641359
X	1873612	Hawaii	Tajima.D	-0.6714600838127738
X	1874057	Hawaii	Tajima.D	-0.6202861570966076
X	1875687	Hawaii	Tajima.D	-0.517510378127862
X	1876054	Hawaii	Tajima.D	-0.7340551958256786
X	1876310	Hawaii	Tajima.D	-0.7404184776410572
X	1876608	Hawaii	Tajima.D	-0.6289740553835984
X	1877268	Hawaii	Tajima.D	-0.7463969881210795
X	1877418	Hawaii	Tajima.D	-0.9957919869720139
X	1878548	Hawaii	Tajima.D	-1.2449121201858235
X	1879867	Hawaii	Tajima.D	-1.29937479436722
X	1880154	Hawaii	Tajima.D	-1.5277809637302986
X	1880223	Hawaii	Tajima.D	-1.470676891960726
X	1880487	Hawaii	Tajima.D	-1.571924929114151
X	1881177	Hawaii	Tajima.D	-1.1550896215013244
X	1882121	Hawaii	Tajima.D	-0.8778877448270228
X	1908498	Hawaii	Tajima.D	0.6547176967397018
X	1909161	Hawaii	Tajima.D	0.15898311664291054
X	1909647	Hawaii	Tajima.D	-0.4044469249253602
X	1910875	Hawaii	Tajima.D	-0.3319286108072502
X	1911084	Hawaii	Tajima.D	-0.26162934886847994
X	1911396	Hawaii	Tajima.D	-0.17274142266789025
X	1911402	Hawaii	Tajima.D	-0.18975695851250615
X	1911474	Hawaii	Tajima.D	-0.11468696253006232
X	1911538	Hawaii	Tajima.D	-0.19183602669305413
X	1911795	Hawaii	Tajima.D	-0.29156944230038334
X	1913624	Hawaii	Tajima.D	-0.4133858193298057
X	1915424	Hawaii	Tajima.D	-0.5955709727443577
X	1916697	Hawaii	Tajima.D	-0.5032068260075427
X	1918065	Hawaii	Tajima.D	-0.4580967495821038
X	1918260	Hawaii	Tajima.D	-0.475622797493487
X	1918456	Hawaii	Tajima.D	-0.5607677093722192
X	1919527	Hawaii	Tajima.D	-0.871822951085198
X	1920453	Hawaii	Tajima.D	-1.0574200126059632
X	1921941	Hawaii	Tajima.D	-1.1539643923039336
X	1924727	Hawaii	Tajima.D	-1.158832536667777
X	1924978	Hawaii	Tajima.D	-1.2587165732993622
X	1925492	Hawaii	Tajima.D	-1.0804946899256542
X	1925565	Hawaii	Tajima.D	-1.1261976548672692
X	1925907	Hawaii	Tajima.D	-1.346064977506622
X	1926060	Hawaii	Tajima.D	-1.4323905947694295
X	1926208	Hawaii	Tajima.D	-1.4561003556801027
X	1926862	Hawaii	Tajima.D	-1.1867822950398383
X	1927480	Hawaii	Tajima.D	-1.014919281003017
X	1929139	Hawaii	Tajima.D	-0.7692588797435964
X	1929357	Hawaii	Tajima.D	-0.6055632881237414
X	1933715	Hawaii	Tajima.D	-1.0433394686325215
X	1981713	Hawaii	Tajima.D	-0.7297482861602715
X	1981877	Hawaii	Tajima.D	-1.1859656971602617
X	1982502	Hawaii	Tajima.D	-1.2261248662049227
X	1983207	Hawaii	Tajima.D	-1.0898091898445426
X	1983247	Hawaii	Tajima.D	-1.1635394633970586
X	1983701	Hawaii	Tajima.D	-1.3068274091091714
X	1984198	Hawaii	Tajima.D	-1.1037570363384004
X	1984691	Hawaii	Tajima.D	-1.126644437005236
X	1985174	Hawaii	Tajima.D	-1.1420400696986577
X	1986670	Hawaii	Tajima.D	-1.17778081352306
X	1987042	Hawaii	Tajima.D	-1.083042834601132
X	1987600	Hawaii	Tajima.D	-1.0499323721393181
X	1988064	Hawaii	Tajima.D	-1.1174987872625892
X	1988079	Hawaii	Tajima.D	-1.049120212191417
X	1988456	Hawaii	Tajima.D	-0.8290322933907359
X	1988950	Hawaii	Tajima.D	-1.108949968966878
X	1989348	Hawaii	Tajima.D	-1.0080562154451804
X	2012736	Hawaii	Tajima.D	-0.9096464376190495
X	2013198	Hawaii	Tajima.D	-1.2185469105410434
X	2013418	Hawaii	Tajima.D	-1.0788197223796854
X	2013886	Hawaii	Tajima.D	-1.059597198138051
X	2014253	Hawaii	Tajima.D	-1.05744192815222
X	2015897	Hawaii	Tajima.D	-1.450788184540255
X	2016567	Hawaii	Tajima.D	-1.664907743078422
X	2017885	Hawaii	Tajima.D	-1.7020941397442415
X	2017967	Hawaii	Tajima.D	-1.6083861950542284
X	2018330	Hawaii	Tajima.D	-1.5468658866500167
X	2018926	Hawaii	Tajima.D	-1.5609508719521754
X	2019128	Hawaii	Tajima.D	-1.5480691018907895
X	2019442	Hawaii	Tajima.D	-1.5710603419906053
X	2019680	Hawaii	Tajima.D	-1.4895272666197046
X	2019735	Hawaii	Tajima.D	-1.5175782369301092
X	2021143	Hawaii	Tajima.D	-1.3389043581019313
X	2022367	Hawaii	Tajima.D	-1.1351920390020989
X	2023037	Hawaii	Tajima.D	-0.8840770482692198
X	2023250	Hawaii	Tajima.D	-0.9624653108361165
X	2024596	Hawaii	Tajima.D	-0.7144260895890789
X	2028167	Hawaii	Tajima.D	0.11900908400149267
X	2031933	Hawaii	Tajima.D	0.5180368979126787
X	2032193	Hawaii	Tajima.D	0.6712139758238759
X	2032789	Hawaii	Tajima.D	0.8538258334793289
X	2033207	Hawaii	Tajima.D	1.0245322587470873
X	2035126	Hawaii	Tajima.D	1.096898237947658
X	2035880	Hawaii	Tajima.D	1.5128285834139967
X	2036822	Hawaii	Tajima.D	1.4791419414170908
X	2037244	Hawaii	Tajima.D	1.4752665387241237
X	2038453	Hawaii	Tajima.D	1.4651025292041713
X	2038826	Hawaii	Tajima.D	1.5193070976096137
X	2039130	Hawaii	Tajima.D	1.3354076318044665
X	2039295	Hawaii	Tajima.D	1.3338954994627439
X	2039824	Hawaii	Tajima.D	1.237108226826602
X	2040481	Hawaii	Tajima.D	0.939403781349786
X	2041165	Hawaii	Tajima.D	0.668059113607452
X	2041963	Hawaii	Tajima.D	0.30727618423245695
X	2045180	Hawaii	Tajima.D	-0.3516500530295249
X	2046677	Hawaii	Tajima.D	-0.8085488447825996
X	2048790	Hawaii	Tajima.D	-1.2612386245105425
X	2049070	Hawaii	Tajima.D	-1.410719541204564
X	2049489	Hawaii	Tajima.D	-1.3849493821357168
X	2049844	Hawaii	Tajima.D	-1.3982734522267621
X	2050348	Hawaii	Tajima.D	-1.486117164860337
X	2050562	Hawaii	Tajima.D	-1.4603823690494058
X	2051051	Hawaii	Tajima.D	-1.3627893172367256
X	2051531	Hawaii	Tajima.D	-1.428138042276813
X	2052913	Hawaii	Tajima.D	-1.1949232608437694
X	2054029	Hawaii	Tajima.D	-0.992410839248729
X	2054302	Hawaii	Tajima.D	-0.869868316868334
X	2054723	Hawaii	Tajima.D	-0.9942457361980109
X	2054861	Hawaii	Tajima.D	-0.9943327626239175
X	2055341	Hawaii	Tajima.D	-0.9864342978959136
X	2078824	Hawaii	Tajima.D	-0.884451896900334
X	2079236	Hawaii	Tajima.D	-1.0950120688477276
X	2080209	Hawaii	Tajima.D	-1.3234997445140284
X	2080339	Hawaii	Tajima.D	-1.1787168206104781
X	2080476	Hawaii	Tajima.D	-1.327122047931385
X	2080637	Hawaii	Tajima.D	-1.2263778712550246
X	2081343	Hawaii	Tajima.D	-1.156433239127945
X	2081533	Hawaii	Tajima.D	-0.9704094815613346
X	2082233	Hawaii	Tajima.D	-0.935168481158725
X	2082942	Hawaii	Tajima.D	-0.8621066792562554
X	2083499	Hawaii	Tajima.D	-0.6032019886934926
X	2084159	Hawaii	Tajima.D	-0.6245136718492781
X	2084398	Hawaii	Tajima.D	-0.2853996195817785
X	2085105	Hawaii	Tajima.D	0.3898142026824011
X	2094420	Hawaii	Tajima.D	1.4088054994544403
X	2094872	Hawaii	Tajima.D	1.4974267594041502
X	2095229	Hawaii	Tajima.D	1.1199590237301977
X	2095513	Hawaii	Tajima.D	0.8174290905046966
X	2095962	Hawaii	Tajima.D	0.5449465992363018
X	2096192	Hawaii	Tajima.D	0.3725744874468727
X	2096789	Hawaii	Tajima.D	0.3079490514674161
X	2096878	Hawaii	Tajima.D	0.27734075207019965
X	2097312	Hawaii	Tajima.D	0.08839182768389449
X	2098153	Hawaii	Tajima.D	-0.16242034875379374
X	2099153	Hawaii	Tajima.D	-0.4461948051207506
X	2100416	Hawaii	Tajima.D	-0.7271775222338017
X	2102083	Hawaii	Tajima.D	-0.7260504882793962
X	2102708	Hawaii	Tajima.D	-0.6755497511092147
X	2103468	Hawaii	Tajima.D	-0.7113832157083545
X	2104111	Hawaii	Tajima.D	-0.7231998799013516
X	2106016	Hawaii	Tajima.D	-0.9672935587815188
X	2106258	Hawaii	Tajima.D	-0.8333720349739596
X	2107748	Hawaii	Tajima.D	-0.7316412128599435
X	2108708	Hawaii	Tajima.D	-0.6687675250677658
X	2108923	Hawaii	Tajima.D	-0.6980960551222131
X	2110077	Hawaii	Tajima.D	-0.7736612363695151
X	2111424	Hawaii	Tajima.D	-1.010646424075476
X	2113232	Hawaii	Tajima.D	-0.9171208916148558
X	2115771	Hawaii	Tajima.D	-0.7029349227827548
X	2116652	Hawaii	Tajima.D	-0.5117554996577658
X	2117287	Hawaii	Tajima.D	-0.16341514356331385
X	2118210	Hawaii	Tajima.D	-0.06766940515953522
X	2118862	Hawaii	Tajima.D	0.019776174980912522
X	2119333	Hawaii	Tajima.D	0.09635714349406688
X	2119872	Hawaii	Tajima.D	0.07788964423047953
X	2120315	Hawaii	Tajima.D	0.04801899765235707
X	2120924	Hawaii	Tajima.D	0.09051565970508962
X	2121775	Hawaii	Tajima.D	0.06178623746912267
X	2122301	Hawaii	Tajima.D	-0.005038385670760793
X	2123554	Hawaii	Tajima.D	-0.23986949009819677
X	2124094	Hawaii	Tajima.D	-0.5226190439154658
X	2125873	Hawaii	Tajima.D	-0.8407979902089844
X	2127537	Hawaii	Tajima.D	-1.091804327406537
X	2129573	Hawaii	Tajima.D	-1.2011398023037245
X	2129964	Hawaii	Tajima.D	-1.146648904981481
X	2132288	Hawaii	Tajima.D	-1.012634401591701
X	2133005	Hawaii	Tajima.D	-0.9572908433385307
X	2133755	Hawaii	Tajima.D	-0.9161465909409058
X	2134409	Hawaii	Tajima.D	-0.9127188531630863
X	2135556	Hawaii	Tajima.D	-0.9514800882845167
X	2136933	Hawaii	Tajima.D	-0.8413072076357737
X	2137114	Hawaii	Tajima.D	-0.8339545489957852
X	2137453	Hawaii	Tajima.D	-0.807632921089391
X	2138786	Hawaii	Tajima.D	-0.735403005606524
X	2139431	Hawaii	Tajima.D	-0.8356947768477961
X	2140688	Hawaii	Tajima.D	-0.8215958285206388
X	2142201	Hawaii	Tajima.D	-0.8106437090480487
X	2142521	Hawaii	Tajima.D	-0.7908325219774499
X	2144234	Hawaii	Tajima.D	-0.7549134151123121
X	2145756	Hawaii	Tajima.D	-0.7667753823558602
X	2146173	Hawaii	Tajima.D	-0.8945958724172867
X	2146489	Hawaii	Tajima.D	-0.9564273698097112
X	2146545	Hawaii	Tajima.D	-1.0017013041650045
X	2148523	Hawaii	Tajima.D	-0.9930961852966113
X	2148787	Hawaii	Tajima.D	-0.9069777382789107
X	2149132	Hawaii	Tajima.D	-0.9629874115068997
X	2150007	Hawaii	Tajima.D	-1.124951153384636
X	2150345	Hawaii	Tajima.D	-1.394293743559668
X	2150625	Hawaii	Tajima.D	-1.161048819021386
X	2151253	Hawaii	Tajima.D	-1.0692253616476672
X	2211638	Hawaii	Tajima.D	-0.48037962856634364
X	2212023	Hawaii	Tajima.D	-1.1735153993552976
X	2212669	Hawaii	Tajima.D	-1.112094882841689
X	2214127	Hawaii	Tajima.D	-1.0368106191353594
X	2214210	Hawaii	Tajima.D	-1.0470984705305884
X	2214392	Hawaii	Tajima.D	-1.1553450342704539
X	2214732	Hawaii	Tajima.D	-1.0307073850295956
X	2215194	Hawaii	Tajima.D	-0.9719493646444877
X	2215773	Hawaii	Tajima.D	-1.034955884831818
X	2217049	Hawaii	Tajima.D	-1.1033949698314083
X	2218794	Hawaii	Tajima.D	-0.8556146899559218
X	2219241	Hawaii	Tajima.D	-0.6883391616589059
X	2220445	Hawaii	Tajima.D	-0.6981800070025492
X	2220940	Hawaii	Tajima.D	-0.7391462173954829
X	2221290	Hawaii	Tajima.D	-0.8206659880208391
X	2222157	Hawaii	Tajima.D	-0.6679708370777132
X	2223944	Hawaii	Tajima.D	-0.799607863491528
X	2225877	Hawaii	Tajima.D	-0.7063788917680979
X	2227349	Hawaii	Tajima.D	-0.6258836410331955
X	2228311	Hawaii	Tajima.D	-0.6238481778374504
X	2228764	Hawaii	Tajima.D	-0.7173805773881596
X	2229665	Hawaii	Tajima.D	-0.9400185523145743
X	2230662	Hawaii	Tajima.D	-0.9429091870599959
X	2230779	Hawaii	Tajima.D	-0.925524431756398
X	2231187	Hawaii	Tajima.D	-0.8615390978762093
X	2231548	Hawaii	Tajima.D	-0.9269511599718183
X	2231908	Hawaii	Tajima.D	-0.8836453459571252
X	2232175	Hawaii	Tajima.D	-1.049740740335614
X	2232439	Hawaii	Tajima.D	-1.1198136217838188
X	2233259	Hawaii	Tajima.D	-1.2238172300601162
X	2234058	Hawaii	Tajima.D	-1.2703343768570363
X	2234216	Hawaii	Tajima.D	-0.9821483480609604
X	2246693	Hawaii	Tajima.D	-1.0915841813141036
X	2246982	Hawaii	Tajima.D	-1.358376369526084
X	2247163	Hawaii	Tajima.D	-1.5326233935364475
X	2247818	Hawaii	Tajima.D	-1.1482168649135922
X	2248997	Hawaii	Tajima.D	-1.2302863958575556
X	2249079	Hawaii	Tajima.D	-1.277580374858818
X	2249207	Hawaii	Tajima.D	-1.2863161198124722
X	2249451	Hawaii	Tajima.D	-1.2986546079277475
X	2249970	Hawaii	Tajima.D	-1.3086164090504946
X	2250592	Hawaii	Tajima.D	-1.3316454928184154
X	2251143	Hawaii	Tajima.D	-1.3888708685183726
X	2253568	Hawaii	Tajima.D	-1.326006674002225
X	2254153	Hawaii	Tajima.D	-1.1622899121972903
X	2255220	Hawaii	Tajima.D	-1.2674283146632872
X	2255881	Hawaii	Tajima.D	-1.1872340453892396
X	2256242	Hawaii	Tajima.D	-1.20857887235203
X	2257405	Hawaii	Tajima.D	-1.2084953645126186
X	2258110	Hawaii	Tajima.D	-1.2289953219618426
X	2259688	Hawaii	Tajima.D	-1.102023978197778
X	2261147	Hawaii	Tajima.D	-0.9830124638408688
X	2262390	Hawaii	Tajima.D	-0.9228642087398167
X	2263322	Hawaii	Tajima.D	-0.770750891959091
X	2264131	Hawaii	Tajima.D	-0.8307431015110721
X	2265246	Hawaii	Tajima.D	-1.0406588823192697
X	2265416	Hawaii	Tajima.D	-1.0741449335153306
X	2266017	Hawaii	Tajima.D	-0.8763889320666883
X	2266336	Hawaii	Tajima.D	-0.8567969197368523
X	2267035	Hawaii	Tajima.D	-0.6335775562512502
X	2269591	Hawaii	Tajima.D	-0.5683411383472402
X	2271859	Hawaii	Tajima.D	-0.3941322118666056
X	2273074	Hawaii	Tajima.D	-0.3297285324379113
X	2274136	Hawaii	Tajima.D	-0.5450003154803489
X	2274323	Hawaii	Tajima.D	-0.6787250527996883
X	2275888	Hawaii	Tajima.D	-0.5457740312039394
X	2276135	Hawaii	Tajima.D	-0.5997415857889733
X	2277636	Hawaii	Tajima.D	-0.7582704892367996
X	2278084	Hawaii	Tajima.D	-0.7520472705869552
X	2279122	Hawaii	Tajima.D	-0.7694396016537
X	2279772	Hawaii	Tajima.D	-0.8777674187484596
X	2280342	Hawaii	Tajima.D	-1.1319812905730402
X	2281596	Hawaii	Tajima.D	-1.1407388384846724
X	2282757	Hawaii	Tajima.D	-1.217574012048848
X	2283004	Hawaii	Tajima.D	-1.172895962304761
X	2285871	Hawaii	Tajima.D	-1.1136082425714757
X	2286704	Hawaii	Tajima.D	-1.081933334465311
X	2286982	Hawaii	Tajima.D	-1.0410146127523026
X	2287219	Hawaii	Tajima.D	-0.9391108248372546
X	2289654	Hawaii	Tajima.D	-1.045403380026537
X	2289957	Hawaii	Tajima.D	-1.1371155815659855
X	2290301	Hawaii	Tajima.D	-1.0802648239513397
X	2292833	Hawaii	Tajima.D	-1.0847620975250374
X	2293076	Hawaii	Tajima.D	-0.9888408048231011
X	2293140	Hawaii	Tajima.D	-1.0005217172066285
X	2293783	Hawaii	Tajima.D	-0.9696272340268421
X	2293981	Hawaii	Tajima.D	-0.9186713597839216
X	2294230	Hawaii	Tajima.D	-0.9633765368932868
X	2296152	Hawaii	Tajima.D	-1.2866615018413095
X	2297327	Hawaii	Tajima.D	-1.3103861179725809
X	2300998	Hawaii	Tajima.D	-1.261428639911454
X	2301473	Hawaii	Tajima.D	-1.3629538421688763
X	2302365	Hawaii	Tajima.D	-1.2577586813829014
X	2302470	Hawaii	Tajima.D	-1.3804240296365622
X	2305300	Hawaii	Tajima.D	-1.0005256725465344
X	2306220	Hawaii	Tajima.D	-0.8665436182980146
X	2306584	Hawaii	Tajima.D	-1.021153973258817
X	2308190	Hawaii	Tajima.D	-0.9943858199218605
X	2308909	Hawaii	Tajima.D	-0.7896862566777383
X	2309661	Hawaii	Tajima.D	-0.7368336396078757
X	2310718	Hawaii	Tajima.D	-0.8212539883075548
X	2311550	Hawaii	Tajima.D	-0.681241615042838
X	2312620	Hawaii	Tajima.D	-0.8082038730673111
X	2313328	Hawaii	Tajima.D	-0.7582704892367996
X	2313826	Hawaii	Tajima.D	-0.9407263964030601
X	2314092	Hawaii	Tajima.D	-1.070837044180609
X	2314148	Hawaii	Tajima.D	-0.9980733340930005
X	2314522	Hawaii	Tajima.D	-0.9818965299695279
X	2314893	Hawaii	Tajima.D	-0.9735828878239965
X	2315717	Hawaii	Tajima.D	-1.1932566336058688
X	2316263	Hawaii	Tajima.D	-1.147886041606794
X	2317250	Hawaii	Tajima.D	-1.462882699528048
X	2317557	Hawaii	Tajima.D	-0.9835589872747228
X	2362338	Hawaii	Tajima.D	-1.0020457722888045
X	2362592	Hawaii	Tajima.D	-0.9519918866556627
X	2362883	Hawaii	Tajima.D	-0.8772572278989289
X	2364034	Hawaii	Tajima.D	-0.7177874723497795
X	2364742	Hawaii	Tajima.D	-0.6570298071149914
X	2367299	Hawaii	Tajima.D	-0.5208838954934002
X	2367677	Hawaii	Tajima.D	-0.5896777255076572
X	2368569	Hawaii	Tajima.D	-0.7118971573091876
X	2370239	Hawaii	Tajima.D	-0.604936137702518
X	2370306	Hawaii	Tajima.D	-0.5933584189139001
X	2370381	Hawaii	Tajima.D	-0.6172869250702169
X	2371187	Hawaii	Tajima.D	-0.7263224955709278
X	2371305	Hawaii	Tajima.D	-0.7478904348105014
X	2372148	Hawaii	Tajima.D	-0.7097637885571173
X	2372702	Hawaii	Tajima.D	-0.6175877426446038
X	2375169	Hawaii	Tajima.D	-0.6711611040726839
X	2375482	Hawaii	Tajima.D	-0.6439602950548459
X	2376414	Hawaii	Tajima.D	-0.510189084144009
X	2377111	Hawaii	Tajima.D	-0.5170338032385535
X	2377121	Hawaii	Tajima.D	-0.45104568932180833
X	2378057	Hawaii	Tajima.D	-0.4457753205140614
X	2378746	Hawaii	Tajima.D	-0.32546686762646987
X	2385465	Hawaii	Tajima.D	-0.7999726119288608
X	2386174	Hawaii	Tajima.D	-1.195878633848391
X	2387153	Hawaii	Tajima.D	-1.3108129135895479
X	2388488	Hawaii	Tajima.D	-1.4137347146515544
X	2389009	Hawaii	Tajima.D	-1.4831238648495082
X	2389009	Hawaii	Tajima.D	-1.5204180058610894
X	2389567	Hawaii	Tajima.D	-1.527315418175813
X	2389873	Hawaii	Tajima.D	-1.6667890883420313
X	2390438	Hawaii	Tajima.D	-1.5542186669931337
X	2390583	Hawaii	Tajima.D	-1.5697027032642101
X	2390750	Hawaii	Tajima.D	-1.5928092005216166
X	2391351	Hawaii	Tajima.D	-1.4613117069323422
X	2418457	Hawaii	Tajima.D	0.29543194729304667
X	2419128	Hawaii	Tajima.D	0.21083622621783377
X	2419800	Hawaii	Tajima.D	0.735937397612578
X	2419891	Hawaii	Tajima.D	0.8327357024755688
X	2420130	Hawaii	Tajima.D	0.13914208014488605
X	2420248	Hawaii	Tajima.D	0.25454967410528584
X	2421914	Hawaii	Tajima.D	-0.15232253732443438
X	2422740	Hawaii	Tajima.D	-0.22281787551822485
X	2423885	Hawaii	Tajima.D	-0.19260957932896272
X	2424385	Hawaii	Tajima.D	-0.20569060477261492
X	2424963	Hawaii	Tajima.D	-0.2540359039590193
X	2425097	Hawaii	Tajima.D	-0.26467952158429325
X	2425333	Hawaii	Tajima.D	-0.5014460559509071
X	2425465	Hawaii	Tajima.D	-0.5545363912259617
X	2425748	Hawaii	Tajima.D	-0.39393537505205506
X	2425855	Hawaii	Tajima.D	-0.5174395010957078
X	2426080	Hawaii	Tajima.D	-0.25212925730510055
X	2427022	Hawaii	Tajima.D	-0.3282126662680731
X	2435999	Hawaii	Tajima.D	-0.9012626158573109
X	2437247	Hawaii	Tajima.D	-0.9391855237284945
X	2437520	Hawaii	Tajima.D	-1.0439630164411926
X	2437810	Hawaii	Tajima.D	-1.0728651785688468
X	2437972	Hawaii	Tajima.D	-1.1304164191377166
X	2438811	Hawaii	Tajima.D	-1.0922815897507712
X	2439048	Hawaii	Tajima.D	-0.9976421725386743
X	2439223	Hawaii	Tajima.D	-1.0098990053098706
X	2439286	Hawaii	Tajima.D	-1.036236589648181
X	2439354	Hawaii	Tajima.D	-1.1162919117140624
X	2440298	Hawaii	Tajima.D	-0.9665194474374327
X	2441395	Hawaii	Tajima.D	-1.1316254272872575
X	2442143	Hawaii	Tajima.D	-1.014701428079403
X	2445003	Hawaii	Tajima.D	-1.0778365526483715
X	2446578	Hawaii	Tajima.D	-0.7344065527685263
X	2447635	Hawaii	Tajima.D	-0.8122263346599831
X	2448890	Hawaii	Tajima.D	-1.0079002253761356
X	2449392	Hawaii	Tajima.D	-1.0634875529494332
X	2450321	Hawaii	Tajima.D	-1.16667637675005
X	2451741	Hawaii	Tajima.D	-1.1500667813087748
X	2452272	Hawaii	Tajima.D	-1.2710671740547175
X	2452383	Hawaii	Tajima.D	-1.2052698178887478
X	2452935	Hawaii	Tajima.D	-1.2986788962027322
X	2453188	Hawaii	Tajima.D	-1.233768933992456
X	2453944	Hawaii	Tajima.D	-1.6865575696038202
X	2454431	Hawaii	Tajima.D	-1.6379930430400569
X	2454646	Hawaii	Tajima.D	-1.6882602430123088
X	2454997	Hawaii	Tajima.D	-1.706919061905423
X	2455379	Hawaii	Tajima.D	-1.4920198438994687
X	2493581	Hawaii	Tajima.D	-1.342143636554342
X	2494514	Hawaii	Tajima.D	-0.6759007508073138
X	2500313	Hawaii	Tajima.D	-1.0401675291781445
X	2500800	Hawaii	Tajima.D	-1.288717563747759
X	2500875	Hawaii	Tajima.D	-1.1176702955103293
X	2501093	Hawaii	Tajima.D	-1.0009766158208853
X	2501737	Hawaii	Tajima.D	-1.107829876791943
X	2502928	Hawaii	Tajima.D	-0.8351340354908191
X	2503782	Hawaii	Tajima.D	-0.5272939747165113
X	2505140	Hawaii	Tajima.D	-0.48643856679814357
X	2505793	Hawaii	Tajima.D	-0.5867884161642111
X	2505923	Hawaii	Tajima.D	-0.6612129280384109
X	2506948	Hawaii	Tajima.D	-0.5890324287379023
X	2507217	Hawaii	Tajima.D	-0.44885005506651027
X	2507461	Hawaii	Tajima.D	-0.5005375864470689
X	2507776	Hawaii	Tajima.D	-0.5021310858661169
X	2508631	Hawaii	Tajima.D	-0.4902910542613546
X	2509212	Hawaii	Tajima.D	-0.4781742926236226
X	2510063	Hawaii	Tajima.D	-0.6590023253149913
X	2512016	Hawaii	Tajima.D	-0.6661322792238161
X	2514342	Hawaii	Tajima.D	-0.6691186724310438
X	2515273	Hawaii	Tajima.D	-0.4458615554423196
X	2515727	Hawaii	Tajima.D	-0.48161431815012057
X	2517797	Hawaii	Tajima.D	-0.44177331336949593
X	2517816	Hawaii	Tajima.D	-0.415223076829596
X	2518017	Hawaii	Tajima.D	-0.36661455067880927
X	2518608	Hawaii	Tajima.D	-0.34339556622184336
X	2519685	Hawaii	Tajima.D	-0.49060383569239774
X	2520053	Hawaii	Tajima.D	-0.6827839148440383
X	2520772	Hawaii	Tajima.D	-1.002724615982567
X	2521174	Hawaii	Tajima.D	-0.7062310848771309
X	2526517	Hawaii	Tajima.D	-0.8139823159054131
X	2528040	Hawaii	Tajima.D	-0.8397179963876643
X	2529747	Hawaii	Tajima.D	-0.8386760756489235
X	2530124	Hawaii	Tajima.D	-1.0028334959612515
X	2530645	Hawaii	Tajima.D	-0.989169931710786
X	2530967	Hawaii	Tajima.D	-1.0128183054655224
X	2531909	Hawaii	Tajima.D	-0.9481542110730945
X	2532419	Hawaii	Tajima.D	-0.9407145185793665
X	2532910	Hawaii	Tajima.D	-0.8757771363252673
X	2533197	Hawaii	Tajima.D	-0.9673036208371392
X	2533320	Hawaii	Tajima.D	-1.0663062943169852
X	2534943	Hawaii	Tajima.D	-1.0971505647100288
X	2536346	Hawaii	Tajima.D	-1.024747085976774
X	2537475	Hawaii	Tajima.D	-1.014916139740872
X	2541186	Hawaii	Tajima.D	-0.856009829985698
X	2541446	Hawaii	Tajima.D	-0.7609694944935966
X	2541895	Hawaii	Tajima.D	-0.6061171021451344
X	2543072	Hawaii	Tajima.D	-0.4969329015885207
X	2543426	Hawaii	Tajima.D	-0.5312868653676576
X	2543686	Hawaii	Tajima.D	-0.5110870099228916
X	2544942	Hawaii	Tajima.D	-0.5822372869326704
X	2545461	Hawaii	Tajima.D	-0.5634946480817411
X	2547037	Hawaii	Tajima.D	-0.5203572391181444
X	2547468	Hawaii	Tajima.D	-0.33466616964636936
X	2548665	Hawaii	Tajima.D	-0.3668718589415427
X	2549002	Hawaii	Tajima.D	-0.39381167835909997
X	2549159	Hawaii	Tajima.D	-0.6192439438615382
X	2549481	Hawaii	Tajima.D	-0.6524194449899682
X	2549570	Hawaii	Tajima.D	-0.4905672480931535
X	2549649	Hawaii	Tajima.D	-0.5392594614295989
X	2551911	Hawaii	Tajima.D	0.04580221511156141
X	2551946	Hawaii	Tajima.D	0.5318186328411253
X	2552093	Hawaii	Tajima.D	1.621304083182352
X	2567752	Hawaii	Tajima.D	-1.2836425406867948
X	2567972	Hawaii	Tajima.D	-1.391659057348197
X	2568999	Hawaii	Tajima.D	-1.533313588826617
X	2570002	Hawaii	Tajima.D	-0.5578027291433093
X	2570656	Hawaii	Tajima.D	-0.7476238157474144
X	2570840	Hawaii	Tajima.D	-0.9619697814409891
X	2571052	Hawaii	Tajima.D	-0.903964240779604
X	2571156	Hawaii	Tajima.D	-0.9027410327205895
X	2571525	Hawaii	Tajima.D	-0.925895540162769
X	2571693	Hawaii	Tajima.D	-1.1148344558085808
X	2571766	Hawaii	Tajima.D	-0.997782829624542
X	2572769	Hawaii	Tajima.D	-1.0515398866214622
X	2575065	Hawaii	Tajima.D	-0.9631992494690181
X	2577053	Hawaii	Tajima.D	-1.0811310860542687
X	2579007	Hawaii	Tajima.D	-1.126384483278078
X	2579235	Hawaii	Tajima.D	-0.9845362068790627
X	2579471	Hawaii	Tajima.D	-1.0390313490271408
X	2579704	Hawaii	Tajima.D	-1.0426602125901412
X	2579915	Hawaii	Tajima.D	-1.0388777259198307
X	2580040	Hawaii	Tajima.D	-0.8736428963790696
X	2580219	Hawaii	Tajima.D	-0.9247583007124706
X	2580704	Hawaii	Tajima.D	-0.8581115847519
X	2581573	Hawaii	Tajima.D	-0.8524612018143093
X	2581985	Hawaii	Tajima.D	-1.0812097588261798
X	2582560	Hawaii	Tajima.D	-0.7309433671844271
X	2583324	Hawaii	Tajima.D	-1.2042045012769478
X	2588892	Hawaii	Tajima.D	-1.0433394686325215
X	2600906	Hawaii	Tajima.D	-1.2836425406867948
X	2600906	Hawaii	Tajima.D	-1.342143636554342
X	2601001	Hawaii	Tajima.D	-0.6494018937396329
X	2623141	Hawaii	Tajima.D	0.9094169228458068
X	2623574	Hawaii	Tajima.D	1.0641976783100482
X	2624245	Hawaii	Tajima.D	0.6138386585988089
X	2624547	Hawaii	Tajima.D	0.7418879373225451
X	2624873	Hawaii	Tajima.D	0.43629125547286113
X	2625323	Hawaii	Tajima.D	0.11780716251517045
X	2625501	Hawaii	Tajima.D	-0.05453622908220041
X	2626115	Hawaii	Tajima.D	0.06458646505713948
X	2627294	Hawaii	Tajima.D	0.12189719483820835
X	2627353	Hawaii	Tajima.D	0.07181383484961025
X	2628520	Hawaii	Tajima.D	-0.04663804721504552
X	2630092	Hawaii	Tajima.D	-0.3994711588090096
X	2630244	Hawaii	Tajima.D	-0.3524685558369857
X	2630649	Hawaii	Tajima.D	-0.461045991937994
X	2631161	Hawaii	Tajima.D	-0.3286447034460426
X	2631504	Hawaii	Tajima.D	-0.08061418312055436
X	2633691	Hawaii	Tajima.D	-0.35995805419456917
X	2634260	Hawaii	Tajima.D	-0.7267372973344294
X	2639716	Hawaii	Tajima.D	-1.0435390050243432
X	2640540	Hawaii	Tajima.D	-0.9624653108361165
X	2641172	Hawaii	Tajima.D	-1.1931885140616882
X	2641309	Hawaii	Tajima.D	-1.1778394516828232
X	2641420	Hawaii	Tajima.D	-1.1009786824305634
X	2641702	Hawaii	Tajima.D	-1.0546141649300127
X	2642514	Hawaii	Tajima.D	-0.8904888730212871
X	2643157	Hawaii	Tajima.D	-1.0402453504487499
X	2646078	Hawaii	Tajima.D	-0.9973455683088801
X	2646732	Hawaii	Tajima.D	-0.998583687705017
X	2647872	Hawaii	Tajima.D	-0.9467413985369066
X	2648095	Hawaii	Tajima.D	-0.9781290880300242
X	2648882	Hawaii	Tajima.D	-0.8177119469297497
X	2649054	Hawaii	Tajima.D	-0.7409575644617593
X	2649458	Hawaii	Tajima.D	-0.7766942045389442
X	2650346	Hawaii	Tajima.D	-0.7808340734341803
X	2651513	Hawaii	Tajima.D	-0.9286739424334879
X	2651754	Hawaii	Tajima.D	-0.6557045927585772
X	2653021	Hawaii	Tajima.D	-0.5351345727327201
X	2653148	Hawaii	Tajima.D	-0.38296666357219883
X	2653938	Hawaii	Tajima.D	-0.07165702244516463
X	2654470	Hawaii	Tajima.D	-0.011119693255718464
X	2710792	Hawaii	Tajima.D	1.151063683386255
X	2711288	Hawaii	Tajima.D	0.6613472396512972
X	2711507	Hawaii	Tajima.D	0.7755218734733555
X	2711596	Hawaii	Tajima.D	1.519289612845561
X	2711783	Hawaii	Tajima.D	1.510616085818718
X	2712601	Hawaii	Tajima.D	1.6297954582907952
X	2713583	Hawaii	Tajima.D	1.8859557693591305
X	2713944	Hawaii	Tajima.D	1.6836842133103764
X	2714036	Hawaii	Tajima.D	1.892384069414732
X	2715480	Hawaii	Tajima.D	1.8945974100355993
X	2716114	Hawaii	Tajima.D	1.888876223804882
X	2716784	Hawaii	Tajima.D	2.2440834370448695
X	2718141	Hawaii	Tajima.D	2.2666748365220406
X	2718899	Hawaii	Tajima.D	1.9288594769909828
X	2719491	Hawaii	Tajima.D	1.7807069145738958
X	2719817	Hawaii	Tajima.D	1.7213749933880822
X	2720487	Hawaii	Tajima.D	1.4528317596543185
X	2721249	Hawaii	Tajima.D	1.4357561536775727
X	2723092	Hawaii	Tajima.D	0.4147126580506876
X	2724498	Hawaii	Tajima.D	0.05512920908430934
X	2727096	Hawaii	Tajima.D	0.015165871836427388
X	2727701	Hawaii	Tajima.D	-0.46155241933598395
X	2728473	Hawaii	Tajima.D	-0.5888661490743399
X	2728941	Hawaii	Tajima.D	-0.6305686338650904
X	2729539	Hawaii	Tajima.D	-0.575247250799187
X	2731862	Hawaii	Tajima.D	-0.565393472593366
X	2731884	Hawaii	Tajima.D	-0.5561825268802365
X	2732396	Hawaii	Tajima.D	-0.6323957022035841
X	2733600	Hawaii	Tajima.D	-0.29234785495063514
X	2734664	Hawaii	Tajima.D	-0.3761008543894656
X	2735839	Hawaii	Tajima.D	-0.2660233382080103
X	2735978	Hawaii	Tajima.D	-0.2965007885114969
X	2738101	Hawaii	Tajima.D	-0.35808243438593357
X	2739882	Hawaii	Tajima.D	-0.00725075077246367
X	2740544	Hawaii	Tajima.D	-0.02155437409817283
X	2743024	Hawaii	Tajima.D	0.08233858187659726
X	2743380	Hawaii	Tajima.D	-0.32027539675029415
X	2744719	Hawaii	Tajima.D	-0.2981771410103137
X	2745333	Hawaii	Tajima.D	-0.6458586164508454
X	2746059	Hawaii	Tajima.D	-0.7200384518149254
X	2746722	Hawaii	Tajima.D	-0.8015049129514779
X	2747447	Hawaii	Tajima.D	-0.7627654903013982
X	2747764	Hawaii	Tajima.D	-0.8344359633278092
X	2748316	Hawaii	Tajima.D	-0.9850700740234337
X	2748336	Hawaii	Tajima.D	-0.9969126554804473
X	2748768	Hawaii	Tajima.D	-1.2706569517157904
X	2748944	Hawaii	Tajima.D	-1.0781868404017718
X	2749688	Hawaii	Tajima.D	-1.2598820212120727
X	2750934	Hawaii	Tajima.D	-0.8859674557936653
X	2751125	Hawaii	Tajima.D	-0.7617720586456148
X	2751539	Hawaii	Tajima.D	-0.7822194640275858
X	2752039	Hawaii	Tajima.D	-1.2836425406867948
X	2767516	Hawaii	Tajima.D	-1.2174991779014674
X	2767675	Hawaii	Tajima.D	-0.2779646950946416
X	2770017	Hawaii	Tajima.D	-0.7449082057158916
X	2770410	Hawaii	Tajima.D	-1.0098001201852287
X	2771148	Hawaii	Tajima.D	-1.454992599572547
X	2771640	Hawaii	Tajima.D	-1.407182529950816
X	2772164	Hawaii	Tajima.D	-1.5074290168627478
X	2772579	Hawaii	Tajima.D	-1.5219291787370135
X	2773378	Hawaii	Tajima.D	-1.2604147388706235
X	2773636	Hawaii	Tajima.D	-1.1763006757021495
X	2773904	Hawaii	Tajima.D	-0.9133155665489378
X	2774697	Hawaii	Tajima.D	-1.0533418964307908
X	2775336	Hawaii	Tajima.D	-0.9549837799526383
X	2776447	Hawaii	Tajima.D	-0.848023975800293
X	2778037	Hawaii	Tajima.D	-0.6683307863873316
X	2779046	Hawaii	Tajima.D	-0.6893469385201159
X	2780335	Hawaii	Tajima.D	-0.6754874850771939
X	2781832	Hawaii	Tajima.D	-0.5657166887332287
X	2782775	Hawaii	Tajima.D	-0.7701305561344732
X	2783852	Hawaii	Tajima.D	-0.7661467487880451
X	2784058	Hawaii	Tajima.D	-0.8310620233770313
X	2784115	Hawaii	Tajima.D	-0.747997135797602
X	2784783	Hawaii	Tajima.D	-0.8038051948569769
X	2785210	Hawaii	Tajima.D	-0.8553720291666559
X	2785397	Hawaii	Tajima.D	-0.7963682002214056
X	2786203	Hawaii	Tajima.D	-0.6468127008684188
X	2787016	Hawaii	Tajima.D	-0.3168268408842922
X	2787708	Hawaii	Tajima.D	-0.317024867480795
X	2787949	Hawaii	Tajima.D	0.019132352461798903
X	2788327	Hawaii	Tajima.D	0.4922456024672985
X	2818725	Hawaii	Tajima.D	-0.3777321197718364
X	2819021	Hawaii	Tajima.D	0.5085741228396465
X	2819405	Hawaii	Tajima.D	0.0921238918476464
X	2820224	Hawaii	Tajima.D	0.2404277794463916
X	2820629	Hawaii	Tajima.D	0.21001511973709908
X	2821423	Hawaii	Tajima.D	0.15102872798594183
X	2821695	Hawaii	Tajima.D	0.007264489640157174
X	2821919	Hawaii	Tajima.D	-0.033661075254729944
X	2822143	Hawaii	Tajima.D	0.0013219037776981176
X	2822733	Hawaii	Tajima.D	-0.1870338339051561
X	2823113	Hawaii	Tajima.D	-0.091574561248685
X	2823941	Hawaii	Tajima.D	-0.30536837377145076
X	2824595	Hawaii	Tajima.D	-0.4799949144801435
X	2824975	Hawaii	Tajima.D	-0.6070268492294277
X	2825363	Hawaii	Tajima.D	-0.3219592553499265
X	2871649	Hawaii	Tajima.D	-0.5154528917132835
X	2871698	Hawaii	Tajima.D	-0.32055899248513997
X	2872718	Hawaii	Tajima.D	0.19132816878308714
X	2872852	Hawaii	Tajima.D	0.10370856495592193
X	2873497	Hawaii	Tajima.D	0.5205015508741556
X	2873675	Hawaii	Tajima.D	0.5360738315421613
X	2874100	Hawaii	Tajima.D	-0.30934673212322955
X	2931432	Hawaii	Tajima.D	-0.5824408806920687
X	2932195	Hawaii	Tajima.D	-0.5741577457408357
X	2932424	Hawaii	Tajima.D	-0.4901584386207926
X	2932457	Hawaii	Tajima.D	-0.5780364026868563
X	2933288	Hawaii	Tajima.D	-0.627296109729148
X	2933288	Hawaii	Tajima.D	-0.6774128706753799
X	2933483	Hawaii	Tajima.D	-0.7654525125413472
X	2934169	Hawaii	Tajima.D	-0.7783821080111013
X	2935275	Hawaii	Tajima.D	-0.779186597287916
X	2935321	Hawaii	Tajima.D	-0.7634868146621844
X	2935780	Hawaii	Tajima.D	-0.7534406865501997
X	2936001	Hawaii	Tajima.D	-0.7885945961765622
X	2937684	Hawaii	Tajima.D	-0.8790342073445151
X	2937800	Hawaii	Tajima.D	-0.8402454253199092
X	2938660	Hawaii	Tajima.D	-0.8817163460432988
X	2938824	Hawaii	Tajima.D	-0.8028747097539407
X	2938858	Hawaii	Tajima.D	-0.6113035647570103
X	2939736	Hawaii	Tajima.D	-0.41996404803587206
X	2940061	Hawaii	Tajima.D	0.053258374734792086
X	3008722	Hawaii	Tajima.D	-1.1632459854829
X	3009461	Hawaii	Tajima.D	-0.5309751249643401
X	3009597	Hawaii	Tajima.D	-0.7808192960104522
X	3010619	Hawaii	Tajima.D	-0.6986020794501061
X	3010874	Hawaii	Tajima.D	-0.9196273789524925
X	3011137	Hawaii	Tajima.D	-1.1105384317809177
X	3012023	Hawaii	Tajima.D	-0.8495944450537779
X	3012695	Hawaii	Tajima.D	-0.8120874766093498
X	3013569	Hawaii	Tajima.D	-0.9584722193999116
X	3014029	Hawaii	Tajima.D	-0.9013060305676326
X	3014770	Hawaii	Tajima.D	-1.1609185206455264
X	3015066	Hawaii	Tajima.D	-1.0483181739878176
X	3015700	Hawaii	Tajima.D	-1.1381466526845565
X	3016436	Hawaii	Tajima.D	-0.96081404367326
X	3018591	Hawaii	Tajima.D	-0.9203234098754441
X	3019528	Hawaii	Tajima.D	-1.1999440803193628
X	3019783	Hawaii	Tajima.D	-1.2992413855737988
X	3022449	Hawaii	Tajima.D	-1.1770160301900021
X	3022859	Hawaii	Tajima.D	-1.1424202077164083
X	3023152	Hawaii	Tajima.D	-1.1337018906982934
X	3024201	Hawaii	Tajima.D	-0.8952226060391443
X	3024601	Hawaii	Tajima.D	-1.0356274265530139
X	3027393	Hawaii	Tajima.D	-1.1743407030939657
X	3028223	Hawaii	Tajima.D	-1.3770219344767576
X	3028983	Hawaii	Tajima.D	-1.1358251887475157
X	3030679	Hawaii	Tajima.D	-1.2697955462634458
X	3031751	Hawaii	Tajima.D	-1.210155350488327
X	3033832	Hawaii	Tajima.D	-1.0035455000406923
X	3034314	Hawaii	Tajima.D	-1.0800307688650657
X	3035488	Hawaii	Tajima.D	-0.9961802708517787
X	3035779	Hawaii	Tajima.D	-1.0256089021892183
X	3036355	Hawaii	Tajima.D	-1.0165608425963952
X	3036423	Hawaii	Tajima.D	-0.9025115398277666
X	3036640	Hawaii	Tajima.D	-0.8562737433193378
X	3036743	Hawaii	Tajima.D	-0.962786746192994
X	3037847	Hawaii	Tajima.D	-0.7200021310798023
X	3038300	Hawaii	Tajima.D	-0.7334533079614282
X	3039064	Hawaii	Tajima.D	-0.7027609006113567
X	3039974	Hawaii	Tajima.D	-0.5464199971953468
X	3040345	Hawaii	Tajima.D	-0.5976891258757048
X	3040472	Hawaii	Tajima.D	-0.32235410226290107
X	3046605	Hawaii	Tajima.D	0.6517916432333072
X	3078561	Hawaii	Tajima.D	-0.3619788220519864
X	3079085	Hawaii	Tajima.D	-0.578621969635866
X	3079450	Hawaii	Tajima.D	-1.2310980267032567
X	3080537	Hawaii	Tajima.D	-1.293629092807833
X	3080849	Hawaii	Tajima.D	-1.3400886471871292
X	3081045	Hawaii	Tajima.D	-1.1886963864002733
X	3081413	Hawaii	Tajima.D	-1.1216127402092884
X	3081532	Hawaii	Tajima.D	-1.1886514442515248
X	3082095	Hawaii	Tajima.D	-1.1223073221370374
X	3082910	Hawaii	Tajima.D	-0.9894122340549093
X	3083486	Hawaii	Tajima.D	-1.0365242555966052
X	3084985	Hawaii	Tajima.D	-1.062065160490622
X	3085702	Hawaii	Tajima.D	-0.970634883106988
X	3087299	Hawaii	Tajima.D	-1.0283690612751053
X	3087841	Hawaii	Tajima.D	-0.8709875578679716
X	3089437	Hawaii	Tajima.D	-0.8282903177093613
X	3089886	Hawaii	Tajima.D	-0.8831207986483349
X	3090487	Hawaii	Tajima.D	-0.7895658372729359
X	3090793	Hawaii	Tajima.D	-0.835033666494488
X	3091561	Hawaii	Tajima.D	-0.97655075351919
X	3091920	Hawaii	Tajima.D	-0.9271268319764527
X	3092234	Hawaii	Tajima.D	-0.8838960807043856
X	3092909	Hawaii	Tajima.D	-0.7106121144760708
X	3093415	Hawaii	Tajima.D	-0.22943395242323888
X	3093616	Hawaii	Tajima.D	-0.35028649351648944
X	3094177	Hawaii	Tajima.D	-0.9096464376190495
X	3158650	Hawaii	Tajima.D	-1.302718466226895
X	3158944	Hawaii	Tajima.D	-0.6917825968228947
X	3159215	Hawaii	Tajima.D	-0.551738017320332
X	3159346	Hawaii	Tajima.D	-0.8151479413707419
X	3160624	Hawaii	Tajima.D	-0.9027425948264909
X	3161445	Hawaii	Tajima.D	-1.0651533843843992
X	3161695	Hawaii	Tajima.D	-1.119985191519392
X	3162098	Hawaii	Tajima.D	-1.032196834349569
X	3162616	Hawaii	Tajima.D	-1.1344352157952076
X	3162838	Hawaii	Tajima.D	-1.2037940227452752
X	3163717	Hawaii	Tajima.D	-1.020768776065931
X	3164867	Hawaii	Tajima.D	-1.0663251703569216
X	3166332	Hawaii	Tajima.D	-0.9124106821673694
X	3166830	Hawaii	Tajima.D	-0.84906411599981
X	3167814	Hawaii	Tajima.D	-0.7490228926010422
X	3169064	Hawaii	Tajima.D	-0.6682105482727089
X	3169668	Hawaii	Tajima.D	-0.6468832961567179
X	3170514	Hawaii	Tajima.D	-0.46003638035220623
X	3171102	Hawaii	Tajima.D	-0.1976929961640198
X	3172097	Hawaii	Tajima.D	-0.148305989451131
X	3172690	Hawaii	Tajima.D	-0.19128298460114904
X	3174572	Hawaii	Tajima.D	-0.4497799861395781
X	3175827	Hawaii	Tajima.D	-0.8069913652279043
X	3177504	Hawaii	Tajima.D	-0.9005663066998865
X	3178321	Hawaii	Tajima.D	-0.9427150214019471
X	3179769	Hawaii	Tajima.D	-1.1143390526143602
X	3180466	Hawaii	Tajima.D	-0.8573972488499176
X	3181930	Hawaii	Tajima.D	-1.119524229052918
X	3182693	Hawaii	Tajima.D	-1.2093135617178854
X	3183163	Hawaii	Tajima.D	-1.1969252432240194
X	3183739	Hawaii	Tajima.D	-1.2499215984449459
X	3184709	Hawaii	Tajima.D	-1.1144244267139158
X	3186255	Hawaii	Tajima.D	-0.9811466861295891
X	3186904	Hawaii	Tajima.D	-0.9241946985942198
X	3188464	Hawaii	Tajima.D	-0.9012289476308639
X	3189342	Hawaii	Tajima.D	-0.6873064916508289
X	3190121	Hawaii	Tajima.D	-0.7078190446495385
X	3190541	Hawaii	Tajima.D	-0.6398212445641259
X	3191669	Hawaii	Tajima.D	-0.5694122019430226
X	3192021	Hawaii	Tajima.D	-0.6091359474948843
X	3193626	Hawaii	Tajima.D	-0.5548539406798235
X	3194235	Hawaii	Tajima.D	-0.47285181314006924
X	3195454	Hawaii	Tajima.D	-0.5481181209497853
X	3197861	Hawaii	Tajima.D	-0.5111033317064182
X	3198612	Hawaii	Tajima.D	-0.4314878864010836
X	3199845	Hawaii	Tajima.D	-0.41053590616058877
X	3200433	Hawaii	Tajima.D	-0.4585856187750571
X	3201520	Hawaii	Tajima.D	-0.44836145639769315
X	3201787	Hawaii	Tajima.D	-0.3034092365075261
X	3202941	Hawaii	Tajima.D	-0.24872377382400937
X	3203823	Hawaii	Tajima.D	-0.14638234056370344
X	3205192	Hawaii	Tajima.D	0.004203354536310014
X	3205776	Hawaii	Tajima.D	0.14021371708529878
X	3206999	Hawaii	Tajima.D	0.24711286500725205
X	3207622	Hawaii	Tajima.D	0.1627876878543742
X	3208712	Hawaii	Tajima.D	0.10827590220515225
X	3208833	Hawaii	Tajima.D	0.056684947331945235
X	3209861	Hawaii	Tajima.D	0.0788526395790366
X	3210096	Hawaii	Tajima.D	0.01631621944020649
X	3210715	Hawaii	Tajima.D	0.05344591484722175
X	3210891	Hawaii	Tajima.D	0.007619477469438447
X	3211859	Hawaii	Tajima.D	-0.32867953797520577
X	3212658	Hawaii	Tajima.D	-0.4160566840989113
X	3213837	Hawaii	Tajima.D	-0.3924222178118357
X	3221610	Hawaii	Tajima.D	-0.5107543131421001
X	3221960	Hawaii	Tajima.D	-0.545902050320467
X	3222043	Hawaii	Tajima.D	-0.7349396069834024
X	3222934	Hawaii	Tajima.D	-0.7533995456362913
X	3223636	Hawaii	Tajima.D	-0.5311260293427801
X	3224742	Hawaii	Tajima.D	-0.8424319000404582
X	3225226	Hawaii	Tajima.D	-0.7812704856184252
X	3225438	Hawaii	Tajima.D	-0.8201751215934704
X	3226057	Hawaii	Tajima.D	-0.8248878642916928
X	3227064	Hawaii	Tajima.D	-1.107036785204305
X	3227595	Hawaii	Tajima.D	-1.1173653114246507
X	3228175	Hawaii	Tajima.D	-1.09257811853318
X	3230057	Hawaii	Tajima.D	-0.9306372219207762
X	3231290	Hawaii	Tajima.D	-0.9380666111143077
X	3233138	Hawaii	Tajima.D	-0.6102207117914342
X	3234017	Hawaii	Tajima.D	-0.2228234030243869
X	3234561	Hawaii	Tajima.D	-0.12186532504567722
X	3235330	Hawaii	Tajima.D	-0.2031204647489397
X	3235891	Hawaii	Tajima.D	-0.060345453809416874
X	3236663	Hawaii	Tajima.D	0.18550512860882185
X	3237118	Hawaii	Tajima.D	0.16859697922792463
X	3237856	Hawaii	Tajima.D	0.46198784759910977
X	3239481	Hawaii	Tajima.D	0.6763668100664018
X	3241050	Hawaii	Tajima.D	0.6844213132529507
X	3241869	Hawaii	Tajima.D	0.4100306386737218
X	3243576	Hawaii	Tajima.D	0.13342427935551052
X	3243847	Hawaii	Tajima.D	0.02496847976473146
X	3244968	Hawaii	Tajima.D	0.1924155253426051
X	3245822	Hawaii	Tajima.D	-0.14876967255745974
X	3247414	Hawaii	Tajima.D	-0.11586763767446726
X	3248514	Hawaii	Tajima.D	0.03142854604620856
X	3249453	Hawaii	Tajima.D	-0.14494146753301038
X	3250036	Hawaii	Tajima.D	-0.1966978623933087
X	3250729	Hawaii	Tajima.D	-0.3097160026429385
X	3251330	Hawaii	Tajima.D	-0.15572084807261535
X	3252639	Hawaii	Tajima.D	0.10526277557855802
X	3252727	Hawaii	Tajima.D	0.14946724603856837
X	3254286	Hawaii	Tajima.D	0.05715788329790674
X	3255340	Hawaii	Tajima.D	0.36530223658313504
X	3256302	Hawaii	Tajima.D	0.26516572190618076
X	3257060	Hawaii	Tajima.D	0.00926976186192067
X	3257552	Hawaii	Tajima.D	0.054981728713916093
X	3260142	Hawaii	Tajima.D	-0.05905697653840297
X	3261066	Hawaii	Tajima.D	0.029686479551978118
X	3263386	Hawaii	Tajima.D	-0.2665472937158278
X	3263740	Hawaii	Tajima.D	-0.4471764781329421
X	3264570	Hawaii	Tajima.D	-0.5842929736063569
X	3265235	Hawaii	Tajima.D	-0.588010181429613
X	3266998	Hawaii	Tajima.D	-1.0114463519727723
X	3268572	Hawaii	Tajima.D	-1.1719977951078147
X	3270097	Hawaii	Tajima.D	-1.3413408828279243
X	3271205	Hawaii	Tajima.D	-1.5644924142990169
X	3271875	Hawaii	Tajima.D	-1.6928551570344537
X	3272395	Hawaii	Tajima.D	-1.5836392023562118
X	3272749	Hawaii	Tajima.D	-1.6755806018971648
X	3272982	Hawaii	Tajima.D	-1.711434824642861
X	3273313	Hawaii	Tajima.D	-1.7357371556571386
X	3273562	Hawaii	Tajima.D	-1.7673702452367255
X	3274477	Hawaii	Tajima.D	-1.7051941320169661
X	3275067	Hawaii	Tajima.D	-1.6522503847289718
X	3276179	Hawaii	Tajima.D	-1.547357147005143
X	3278378	Hawaii	Tajima.D	-1.405535804884267
X	3280135	Hawaii	Tajima.D	-1.1098313606252763
X	3280994	Hawaii	Tajima.D	-1.2208173545788454
X	3281749	Hawaii	Tajima.D	-1.1481937034066916
X	3282112	Hawaii	Tajima.D	-1.1039954188692567
X	3282270	Hawaii	Tajima.D	-1.0951144508795407
X	3283453	Hawaii	Tajima.D	-0.9036202421260483
X	3284410	Hawaii	Tajima.D	-0.7365087732273257
X	3284566	Hawaii	Tajima.D	-0.6287100179063428
X	3285183	Hawaii	Tajima.D	-0.392226890471024
X	3285454	Hawaii	Tajima.D	-0.3969104064432082
X	3286169	Hawaii	Tajima.D	-0.4448299654977101
X	3290919	Hawaii	Tajima.D	0.06427003139492617
X	3296588	Hawaii	Tajima.D	1.0390087602971898
X	3296843	Hawaii	Tajima.D	1.1211116391229659
X	3297308	Hawaii	Tajima.D	0.8346682558837529
X	3297379	Hawaii	Tajima.D	0.6658674042101174
X	3297702	Hawaii	Tajima.D	0.659073736539685
X	3298164	Hawaii	Tajima.D	0.7154764151184487
X	3299161	Hawaii	Tajima.D	0.7302527865900915
X	3300599	Hawaii	Tajima.D	0.8858407497783841
X	3301323	Hawaii	Tajima.D	1.0585018489093134
X	3301906	Hawaii	Tajima.D	0.973150997795013
X	3303004	Hawaii	Tajima.D	0.9740219688997896
X	3303563	Hawaii	Tajima.D	1.0787660295936572
X	3304049	Hawaii	Tajima.D	1.086247805020503
X	3304683	Hawaii	Tajima.D	0.9905560722246137
X	3306909	Hawaii	Tajima.D	0.96996731183888385
X	3307421	Hawaii	Tajima.D	0.9958122984650868
X	3309220	Hawaii	Tajima.D	0.7949523336009384
X	3309612	Hawaii	Tajima.D	0.5036659934288129
X	3310172	Hawaii	Tajima.D	0.5397984072309069
X	3310273	Hawaii	Tajima.D	0.41255522288916724
X	3310680	Hawaii	Tajima.D	0.31610357540313105
X	3311973	Hawaii	Tajima.D	0.1560405354968156
X	3318174	Hawaii	Tajima.D	0.12274683891546433
X	3319316	Hawaii	Tajima.D	-0.04031582504132665
X	3320040	Hawaii	Tajima.D	-0.3880345917297624
X	3321082	Hawaii	Tajima.D	-0.2102281119403002
X	3321763	Hawaii	Tajima.D	-0.16258336277146493
X	3321791	Hawaii	Tajima.D	-0.2804901308093458
X	3322244	Hawaii	Tajima.D	-0.3220906807278418
X	3323046	Hawaii	Tajima.D	-0.3079872391004512
X	3323328	Hawaii	Tajima.D	-0.31629814675251977
[truncated: 134,786 more rows]
