# Supplementary material for: Deep sampling of Hawaiian Caenorhabditis elegans reveals high genetic diversity and admixture with global populations
Source: eLife. 2019 Dec 3;8:e50465. doi: 10.7554/eLife.50465 (PMC6927746; doi:10.7554/eLife.50465)
Supplement: Figure 4—figure supplement 1—source data 1. — (Used to generate Figure 4—figure supplement 1). [file elife-50465-fig4-figsupp1-data1.zip]

Archive with 3 entries (2 files):
- 249-hawaii_genome.raxml.bestTree
- __MACOSX/
- __MACOSX/._249-hawaii_genome.raxml.bestTree
