# Supplementary material for: Deep sampling of Hawaiian Caenorhabditis elegans reveals high genetic diversity and admixture with global populations
Source: eLife. 2019 Dec 3;8:e50465. doi: 10.7554/eLife.50465 (PMC6927746; doi:10.7554/eLife.50465)
Supplement: Figure 4—figure supplement 1—source data 1. — (Used to generate Figure 4—figure supplement 1). [file elife-50465-fig4-figsupp1-data1.zip › 249-hawaii_genome.raxml.bestTree]

((((ECA742:0.029640,(ECA36:0.015650,QX1211:0.015759):0.010010):0.004873,(ECA740:0.019107,ECA741:0.024217):0.012650):0.008751,ECA363:0.022711):0.017761,(XZ1514:0.054815,(ECA724:0.039547,ECA347:0.026245):0.007372):0.010459,((((ECA745:0.029326,ECA744:0.029651):0.011844,((ECA396:0.031114,ECA722:0.028053):0.006831,(ECA191:0.019142,(ECA730:0.014966,ECA723:0.028468):0.013669):0.015245):0.006372):0.005690,ECA746:0.038336):0.040617,((XZ1516:0.132822,ECA701:0.096507):0.038950,((((CB4856:0.022098,ECA703:0.029043):0.012057,(ECA706:0.030219,(DL238:0.026598,(ECA733:0.006853,ECA732:0.009529):0.014769):0.009601):0.008840):0.004508,((((((((ECA705:0.018408,QX1794:0.019126):0.006217,(((XZ1515:0.038291,XZ1513:0.012450):0.010433,ECA710:0.021803):0.003946,(ECA189:0.027775,ECA743:0.028950):0.005711):0.005489):0.001369,(ECA372:0.018637,ECA738:0.025279):0.005778):0.003074,(JU2879:0.018029,(MY23:0.007095,MY16:0.017279):0.010362):0.016721):0.004987,QX1793:0.024756):0.003510,(((ECA760:0.001147,ECA777:0.001166):0.012335,(ECA768:0.015729,ECA778:0.007646):0.007994):0.016134,(QX1792:0.022449,QX1791:0.044542):0.007957):0.004200):0.003729,((ECA807:0.009029,ECA812:0.000972):0.011037,ECA712:0.012574):0.019183):0.006130,((((JU2838:0.014345,NIC268:0.027813):0.004460,(((EG4724:0.014434,JU258:0.024929):0.003225,NIC252:0.016033):0.005127,NIC269:0.012230):0.003794):0.003490,((QG2075:0.019524,((JU2586:0.009239,NIC515:0.007209):0.002363,(NIC266:0.015698,EG4725:0.020278):0.009448):0.003857):0.002349,((((((JU2587:0.014294,JU830:0.008456):0.001838,(((JU2829:0.006608,JU2581:0.003699):0.010942,JU751:0.005932):0.002248,JU2593:0.012341):0.004457):0.003389,((JU3144:0.012983,EG4349:0.009054):0.005496,JU360:0.012564):0.003312):0.004158,(((((((AB1:0.008324,(CB4852:0.000772,JU1395:0.001217):0.005009):0.002865,(PX179:0.003896,EG4347:0.002175):0.001852):0.000857,((NIC2:0.002139,(JU2907:0.003612,((((JU2575:0.003034,((MY2453:0.008749,JU311:0.001137):0.006111,JU1808:0.012141):0.002639):0.006146,JU367:0.004735):0.001787,(((LSJ1:0.000049,N2:0.000050):0.000103,((JU2566:0.004084,(((CB4932:0.006595,JU1792:0.002624):0.002241,(JU2576:0.019858,NIC242:0.008086):0.004910):0.000890,JU2572:0.005541):0.006330):0.006565,ECA252:0.000232):0.005187):0.000673,((((JU406:0.006346,(((WN2050:0.017174,JU1212:0.008924):0.008851,(JU2592:0.010675,NIC1107:0.004300):0.003391):0.000617,JU2257:0.002172):0.002473):0.000645,JU2565:0.003939):0.001612,JU1568:0.003563):0.002811,((JU394:0.001916,(JU2825:0.007505,CB4851:0.000979):0.001720):0.007353,JU1249:0.001764):0.004735):0.000874):0.001874):0.002291,(JU1586:0.002889,JU440:0.008190):0.002499):0.001781):0.001881):0.000863,((((((NIC195:0.033569,WN2002:0.010432):0.009106,((JU1652:0.013688,(JU2513:0.007696,(ED3046:0.000187,ED3049:0.000382):0.016678):0.003875):0.002572,JU561:0.006829):0.001303):0.003979,(JU2234:0.011045,(JU2800:0.016329,JU1896:0.005601):0.004599):0.006153):0.001997,JU1543:0.002260):0.001453,ED3012:0.004137):0.004435,JU1200:0.002039):0.000847):0.003310):0.003237,(((ED3017:0.008359,(MY920:0.002728,MY2530:0.002071):0.004436):0.004285,NIC1:0.010805):0.002245,(NIC255:0.004160,NIC207:0.005871):0.002963):0.001061):0.001462,JT11398:0.010555):0.002587,(((JU3128:0.008167,MY2212:0.011449):0.003180,((((JU2534:0.005516,((((JU3132:0.004290,((((JU2001:0.024274,(JU2570:0.000830,((JU1242:0.005644,JU397:0.007545):0.000754,((JU792:0.000120,JU2250:0.000400):0.000262,JU3140:0.005793):0.000316):0.002282):0.004287):0.003401,(DL200:0.010026,(JU2131:0.008914,JU1666:0.007797):0.004542):0.003033):0.005144,(((JU2106:0.010368,(JU1580:0.000123,JU1793:0.000063):0.009980):0.007421,NIC501:0.009447):0.006587,JU1213:0.007674):0.004955):0.000808,((JU2141:0.006489,JU1934:0.005342):0.004730,(JU1246:0.013201,(JU1581:0.012903,(JU393:0.009929,(JU2600:0.000366,JU2610:0.000645):0.002262):0.005050):0.004370):0.004013):0.006187):0.005122):0.004876,(MY2573:0.000600,NIC1049:0.003081):0.006974):0.003874,(NIC3:0.007475,NIC277:0.006587):0.001592):0.001470,(JU310:0.000641,JU1530:0.001711):0.001638):0.004451):0.002551,((JU847:0.014716,JU323:0.006738):0.003041,JU2478:0.009230):0.003894):0.002201,(NIC166:0.014144,(MY2147:0.012224,MY772:0.007375):0.003433):0.000910):0.003293,((NIC511:0.006848,JU346:0.008462):0.003432,JU2906:0.007795):0.001986):0.002907):0.002482,MY2535:0.006394):0.000676):0.000712,(((NIC527:0.013127,NIC526:0.011175):0.006903,(NIC522:0.008197,JU1440:0.003026):0.005955):0.000544,(JU1400:0.022719,NIC528:0.008056):0.004375):0.002990):0.001360):0.002036,JU2007:0.013007):0.001289,((((((((QG536:0.010107,JU1088:0.005817):0.003204,GXW1:0.010310):0.001765,(((MY2693:0.001527,(MY2713:0.000175,JU3135:0.003836):0.002775):0.004535,(JU3134:0.011660,JU2841:0.016887):0.004321):0.002085,(PB303:0.002138,(RC301:0.000693,MY2585:0.005687):0.002324):0.006987):0.000925):0.004359,(((NIC523:0.022094,MY679:0.004862):0.002606,(ED3073:0.006737,ED3077:0.009263):0.001445):0.002814,((JU2878:0.015162,(JU2464:0.011581,(QW947:0.019705,MY10:0.023172):0.004680):0.002778):0.002337,((ED3048:0.003806,NIC231:0.008370):0.001901,(JU2466:0.001901,BRC20067:0.002351):0.002010):0.001684):0.000778):0.001713):0.000461,((JU2811:0.013682,BRC20263:0.003966):0.010910,JU2619:0.014106):0.001795):0.001417,(KR314:0.011078,(((ED3011:0.006497,(MY518:0.002913,(((MY795:0.000276,MY18:0.008818):0.003160,MY2741:0.010528):0.008667,ED3005:0.000214):0.006214):0.002801):0.001753,WN2033:0.008719):0.002512,(((((((((CX11315:0.012560,CX11264:0.006926):0.005258,CX11262:0.008965):0.004348,CX11314:0.002159):0.003045,(CX11307:0.018205,CX11254:0.005666):0.011368):0.004823,PB306:0.019018):0.004683,((((QX1212:0.014534,(JU2016:0.001288,CX11292:0.001367):0.001268):0.001292,CB4858:0.000001):0.000237,(EG4946:0.005959,JU1172:0.003767):0.001214):0.002715,(((JU2862:0.011817,CX11276:0.012374):0.004833,((CB4853:0.006308,CB4857:0.002162):0.002662,(ECA349:0.003869,JU2866:0.006662):0.006597):0.000972):0.001877,(((PS2025:0.003793,ECA348:0.006473):0.013633,QG556:0.009528):0.014667,QG557:0.002845):0.007547):0.000982):0.000805):0.002189,((CB4855:0.001680,QX1233:0.007032):0.002758,JU2017:0.017170):0.005894):0.003480,DL226:0.014082):0.002159,CX11285:0.022661):0.001515):0.002192):0.002938):0.001857,((JU2578:0.002858,NIC267:0.008246):0.006137,CB4854:0.012863):0.002881):0.001404,(((ED3040:0.009479,(((((JU778:0.007842,((((NIC261:0.008772,(((NIC258:0.001965,JU2519:0.015142):0.006059,((NIC265:0.011096,(JU2526:0.011872,JU2316:0.008308):0.005795):0.007137,JU775:0.006585):0.009482):0.015598,NIC260:0.011918):0.006898):0.008558,NIC262:0.006458):0.004920,(NIC256:0.001148,NIC271:0.000129):0.000770):0.003453,JU782:0.006986):0.016060):0.003165,(((NIC513:0.005887,((MY1:0.010749,((NIC276:0.007515,NIC272:0.008448):0.003753,NIC274:0.008287):0.005931):0.003825,NIC275:0.007499):0.002931):0.003946,NIC514:0.004403):0.002220,JU2522:0.007272):0.002670):0.004186,(NIC259:0.009398,(NIC236:0.007729,(JU3137:0.015537,JU1491:0.005389):0.002852):0.003662):0.001792):0.003690,(ED3052:0.011341,LKC34:0.006471):0.003582):0.002882,(JU774:0.013830,(JU3125:0.004940,JU3127:0.007603):0.008195):0.002419):0.002046):0.001803,(CX11271:0.008806,JU1409:0.011844):0.001623):0.001639,((NIC529:0.010171,JU642:0.008678):0.004884,JU2853:0.008358):0.000853):0.002274):0.001367):0.004508):0.004147):0.005864,((NIC251:0.044068,NIC199:0.015383):0.011562,WN2001:0.021637):0.010224):0.005676):0.006080):0.009431,ECA369:0.078599):0.035075):0.012617):0.046663):0.0;
