# Supplementary material for: Deep sampling of Hawaiian Caenorhabditis elegans reveals high genetic diversity and admixture with global populations
Source: eLife. 2019 Dec 3;8:e50465. doi: 10.7554/eLife.50465 (PMC6927746; doi:10.7554/eLife.50465)
Supplement: Figure 5—source data 1. — This VCF is processed from the ‘PopGen VCF’ (Supplementary data 3 on GitHub https://github.com/AndersenLab/HawaiiMS/blob/master/data/elife_files/Supplemental_Data_3.vcf.gz; see Materials and methods - Phylogenetic analyses). (Used to generate Figure 5). [file elife-50465-fig5-data1.zip]

Archive with 1 entries (1 files):
- fig5-data1.vcf.gz
