# Supplementary material for: Deep sampling of Hawaiian Caenorhabditis elegans reveals high genetic diversity and admixture with global populations
Source: eLife. 2019 Dec 3;8:e50465. doi: 10.7554/eLife.50465 (PMC6927746; doi:10.7554/eLife.50465)
Supplement: Figure 5—source data 2. — This file was generated from the VCF (Figure 5—source data 1) using the vcf2phylip.py script (see Materials and methods - Phylogenetic analyses). (Used to generate Figure 5). [file elife-50465-fig5-data2.zip]

Archive with 1 entries (1 files):
- fig5-data2.nexus
