# Supplementary material for: Deep sampling of Hawaiian Caenorhabditis elegans reveals high genetic diversity and admixture with global populations
Source: eLife. 2019 Dec 3;8:e50465. doi: 10.7554/eLife.50465 (PMC6927746; doi:10.7554/eLife.50465)
Supplement: Figure 5—figure supplement 4—source data 3. — (Used to generate Figure 5—figure supplement 4C). [file elife-50465-fig5-figsupp4-data3.zip]

Archive with 1 entries (1 files):
- supp-fig12-data3.nexus
