# Supplementary material for: Deep sampling of Hawaiian Caenorhabditis elegans reveals high genetic diversity and admixture with global populations
Source: eLife. 2019 Dec 3;8:e50465. doi: 10.7554/eLife.50465 (PMC6927746; doi:10.7554/eLife.50465)
Supplement: Figure 5—figure supplement 4—source data 3. — (Used to generate Figure 5—figure supplement 4C). [file elife-50465-fig5-figsupp4-data3.zip › supp-fig12-data3.nexus]

#NEXUS

BEGIN DATA;
	DIMENSIONS NTAX=43 NCHAR=117939;
	FORMAT DATATYPE=DNA MISSING=N GAP=- ;
MATRIX
CB4856   AGGTTGTGAGATGCCCAGCAGGGCGAACGGATTTGTACCCCGGGTGATGAATGCACGGACAATTACGCTCCTGCGTGCGCTATTTCGGCTACTCCACTAACTGGTAAATATGATTCCATTGGTGAAGGACGGCCGCTTAAGGGCCGCGCAGCACACGTAGCACCAGCATTACTTCGCAACGGATGAGCCAATCTATCAACAGTTGGTGATCATTTTATGGCATCGTGACTGGCTAGTTCGCTTGAGGTGTTGAATGATGCGGGCACGTACGGTCCGACACTCGAGCGTGAAACAGCAAGTAAAATACATCATAAAGGGCACGAAACCATTAGGAGCTATTTAGTCCGCCATCAGTACCTTTGCTTATGCGTATGAGTATAGTGACCGGTCCTAAGCAGAGACCGCCCTTAGCAGGGCGCCGACCGTATAAGGCTAAAGCTGTCTGCTGACCGAAAAGGCTCGTCGGTGCAGCGCAGTTCACGCGCTATTGTTCTCGGGGAGATTAAACTCGACTCCTTCCTGCTTGGGGCTTATGCATCATGTCTGGACCCAAGCACAGCTCGCATAACGGAGTGTTGCGGTCCGGACCGACGCAGGTGGTGAATCTCACGTTCACTCATAGCTTTTCGCCAGGCCTCTATCCACCACTATCCGGCACTGAGCACGGACACATTAACTGTTTTGCCAAATGTACCGTAGCAACTCCGTATCATTAGATAGGGCCGGTCAGCTTTATAGCACTGGCCGTTTTACGCACAGGGTGGGACGTCGGATTTGAGGGGAATGTGAGAGCACCAGCCTCTTGTATACCGTCACCGGCGGTCGTTTGAAAGACGTGGATCATGGGGCAGCCCTCCCGGTACTTATAACATCAAATTCCTCTGATGTGCCCTTCGCCTTCTAACAAAAGTTGACGCTGAGCCCAATACTCCAATTCATTGCCATGACCCACCACTACCGTCCCACCTGGTACAATACGCACCGGTTTCGTATCCGAGCCATAGGTTTGTGTATTACGATCCCGATTGGATGGGCCATTTATCTGGAAACTAAAAATTTCCTAGATAGAGCACCTGTAGAAAATCCTAGTCTTGATCTCCTCGTCTTTACACAAAGCTTCCATGGTCTGGTCCAACATTTTGCCGCCGCGACGGGAGTGAATGGAGGGTGACTGGCGGAGACTCTCTATGCCCAATTCCTGCGGGACGTATCATAGAAGGGTGTACTTCCCTGCACTCCAATATGGGCGTTAAGGTCTCGGTAAACGCTTTGTAAGTGCGCATCGACGCTGCCACGTAACATGCAAAGAGTTGTAGGACCGCGTTGACAGGATTACAACCACAATTGAGCACGCTACAATACGATCACCGTAAAACCCATAAATTGTGCCGACAGCTCGATCGTGTACGCTGAGATCGAGCAGAGCCTATGATGCTCGCGATCTAAAGTCACTGCCATGCCGCAACGGTATCAGTCACGCAACTCCAATCGGTCAGACTGCCTAGTACCGATGCGCATGGAGACCGAATAAACTTTTCCTTCCATCTCAAAAAGAATCTCGGTTGATTCACTCCATTGTCTGATACGAGAGCGTTTTCACATAGGGCTCTAAATCGGGTCAGACCGTGAAGTGTGGAGCCAGATATTCACTAGGTTGTAGGTGTATGAACGGGAGATCGCTAAACCGTGGACTCGGGCCGTGTCTATGGTGGGTTAGTAGCGTAGGGCTGGATATGTTTGTAGTAACTGAGGTTCGTGCTAAGGTGTGCCCGAGACCCTATATTGAAGGGAAGCACGCATGCCTACAATATAGGTGACCGCTGTGTTCGTGCCGGCCCAATCTTGCTGGTGGTAGCGGGGTATCTCTTGGAGAGATGCAACACACATAAATACGCGCAAAAGTCAGCAGCGAGACGGCGCCATCAGTTATATCTCGCATCTTGGGAAAAGGAACTTCTATCACGCGACAGAGTGAATTCTGACTGCCGTGAGAAAGTGTTGGCCACAGTCTCCAGCCCGCCTTGATAAGTGTACCATCATCGGAGGACGGCGGGGCAGAGGCTCTTATGGGCGTACGCTCGGGGAAGGTACCAGTTACGACTTCATAACGGAACATGACACTAGTTCTATACCAATATCTCACAGGGAACGCAACTCCACTGAACCAATACGTTCTACAGTACCTTTACCGTGCCACCTCCTGCGCTGTAGTGTGGTGACTCCGCTGGTCACAACGAGTGCCTGCAGGTGAACGGCTGCGAGGTGTGTAAAGTCTGGTGTATCAAGACCTTAAACTACCGCGTGGAGCCTTGGAATGTTTCTCGGACCTTGGCCAGAGGAGAAATCAGAGGTGTAGAAAGCAGTGGGCCTGCCGGGCCATACGACGCGACCCGGACTTATCACCCCAAGCTCCCCGGTCCCAACACCATCCTCTGGGCAGAGACTGTATTTCTGTAGATCAGCGTCTGGAGCCGTGGCTCAGTAATCCTAAGTAGGGTTAAGAAGGCGTAGTTACTCGGCCTCCGGCAGTACTGATACTATAGCTCGGCCTAAGCCCGTCTAGGGACTATAACGGCGAAGAGCCCGTGCCACCCACAACTTACATCCTAACAGGCTGGAGTTCTGAACTAATAACAGGCCGTGGCAGGCTATACGAAAAGACGGGAGTGGAGGCATTCAGACCAAAGTACTCGACGCTTTGAAAGGCAGAGCGTATGCAACCACCCACAGGTCACCCAACTCACCGCGGTTTCACGCTGAAATCGCGTTGTAAACGCGGCAGACAACCGCGGCTCGGACTTTTAGGGCGTGTGGTACCGGTGTCTATCGTTCGCCGGCTTGCCGCCCCATCCTGAAGCGCGTACGTAGGGTGCTATCGGACACATTCTTCCGAAGCAAAAGCAACAAACTACTAGCGCAAATCCGGTAAATTTCCTTGGATGTCGCTGTAACTATCTCAGGCACACCCTTACAGAGGTGTGGTTGGATTCCGTATCAGGCTAGAGTCGGAGCTCCCTTGTAGAGGGACCGATACGGCATAGGAAGTTTTTCACTCTGACATGTACTGCGGGCACTGGTCGGACACTCGCCAGTGGAACGCCAAGGGTATTTCGGGATACTGCAAGCGGGTCTAGTTTCAAGTTATGCCCACCCACCTTTATCAAACCTCATTGCCCATGCCTCTCAATTAATCTGCAATTTCTACTTACGATACTTTATTTAGCGAAGGCCCCCGAGAGGCCCCTAGGGGACGTACGATTAGCTCATAGAACGTTGAAGGTTTGGGCCAATGCTCCCGTGGTGATAACACATATAGCCACTAGACCGTATCCTTTGTTTAACAAAACGATGGATGTCTTCGAAATATGCACTGAGCTAGTTTTTTACGAATGAATTGAAGGTAAAGCACAACGCACTATCTCTGACGAAACGACATTGTAACCTCTGGGTATCAGATTCTACGGCACGAGGGTAATAAAAATAGTGGAACTGCACCTTGAAATTGCAGTCTTCCACGCTCTCTTCGGTTGCCGAGATCGGGGTGTTAGAAAGAGATGGCGAAGAGAATTAGACAAAGTGGGAATGGATACACTGCGAGTGGAGACCTGAAGTACACTCCGGCTTAAGACACTCTGTTCCCTGTTAGAGCCGGCCATTGAACTTGCGCCCAGGAATTCACTTTATTTGTACTTTTCATCCTTTCCGTAATCTCCTGTACGTAACGGCTGCTCCCGGATATATGGGGGACATATTAACTGCGCGGCGTACTTAATGCGGCACAGCGTGATAGGCACCGCCGGGTGGTGGATAATCATTGGAGCAAGATGAAAAGTAGGTACCGTAATCTTGAGTTGTAGATAGGGGGGCTCTGATTCTTCTCACCGCAGCGTACGACCGAGTCATAAAACCACAGGAAGAGTGGGCATACTGGCCCAAAAAAATGAGGATGCGGTATAAAGTTAAGTCCTTGGAAGGGCCAATCCGACTGGGTTAATTCACTTGCAGGACATTCACTGCGATGATGCAGTGAAAATGACTACTTAGACACCCGTCATCGCGGTGGATGCAACTCTTGTAAACGTTGCTTTTAATTAACCGTGGTCGGGCGAACATAATTGGGGCTGAAGCGACTGCCGTATTACCGACGCCATATACTCGGGGATTTACGCGCGGAATTCTCGAGTTATACGTGGATATCGCTATAGTCCAGACCAACGTACGAAGGGGGTAAGCATCTGAAGTTTTTATAGAAGTCGCACGGTATCCGATAAACTAAAGTCACAGTGGCACCCTAAGGACGCAAGCATAAAATATCATGATCCCCTTTCTTAGCTACAAAAAGACGCGGTGGAGCTTTACCTGAGGCGGTGCAAATTTGCACGTAAATCATTGGTTGTCACACTTTCATCCGGTAGCAGCTTTACTAATACCTGGTACCCAAACTTCTCCTGATGAAACGCTTTGTCGCGTTTCATTCCTAGCTACCGCCATGACTCGTACATTAACAACAAAGGATCGTCGCAAAGATCAACCTAATTAGCAAAACTTGATGAGCTTCCCGGACTCAAGCCGTAGTTAACTAGTCCTCCAACACGTGGCCATTAGTACTGCCCCATCAAGCTGCATTGTCCTTTCCGGTATTCACAGAAACACTGTGATAAGGAAGGGCGTCGTCTACGATGTGTAGCCTGGTGGTGAATGATGGATTGATGTGCGGCAACGCGGCTGTGGGACGATCATGACACAGAGTATCGTAAGCAGTCAAAGTACGAAAAAACTGCACAAATGCCCCGCTAAGGTAGAGAACCGTATAGCCGCAAGTTCGTCGAAAGCGGAATTTATTATTGTGCAATCGTCTGCCCACACCATAAAGTGGGCTATGGCTGACAACACGGAAACCGCCGCCGAGGGAACGCAAGCGAGAATAGATGCTGCATGACCTGATCCAATGGAATTCCATAAGTGCGTCTTAGGCGTAGGAGATGCTGCTCACTCATGCAACTCCACATTTACAAAATGCTCTACCAATTACGAAAGCGAGGATATCAGGATAGCTTAACACATGCCTACATACTGTCGTTGTTTTGAACTTACGGACTAATAAGGCCCAATTTTATTTACCTTTACGGGGGGTGTCACGCAGCTTATGGATCTAGACATGTATGAACCGAATTAATAGCTGGAAAGATGAAGCAAGAATAATAACGGAACTTGGAGATAACTTCCACGAAGACTGGAATGTACTAGTGATAGCATAGATGCATCGCCATTTGTGGTGCAGGCCTACGTGGCAGATCTTATAGTACTCTTTGATACCGGCAAACAAAATGCACTTGCGGGGTCTAAAAAGACGTGTAGATAGTCATCCATCATACCGTAGTCCAAGTGCTACAGCACTGGTGGTCAAGTACGCAGAATTATACAAATATCCCGGGCGATATCCGTGAAGATGTACGTCTGTACTTTACCCATGTTTAGATCCGCGAGGCCATGCCTAATAAAATATTACACAGAGGGTACGTCTTGGATATGAGTTATTGTACCATGGGAGTGGAAGGTACGAAGAATTGGACTATATCCTTCGGGAATTCGCTCTGCCAGGATTTCGGTTTATGATTACCTAACTGCAGTCCGCTCGGACTCGCTCGGCCGCGGAGAAGATGTCAAAGCAGCCCCGTCGACTTACCTAATCATTATTAAACTCTGATTCGAAGGTATCGGTATGAGTATCTGAGAGATGCCGTTCAGTACGATAATTAAAGACTCCAGTCACGCGTTCCTCTTAGTGCAAACCTCCCGTCTACGAATTGCTCCAACTTGATCTCAACGAGGGTATGATGCGCACGCTTATATCTGTAAGCTATCTTATATCGGTCATCCCTCTAGTGGGGTCGCTCTGCTAGGAACCCTAACGCCCCGCACGTTCCTACGACCGTTCTGAGCTAATATTATATAATCTTAATGTCCGCACATAACATGACATGAGTGATTTACGGATCGCCAACTCACGTTGGTACGTCCATAGACTCCGCCCAACTACTGTAATCTTTACTCGTGTCTTTACAATGAACATCATTATGAATTAAGCGCTACATTCTGCTCAGCTACTCCAACCGAGAAAGAGCCTTCAGGACGTGAACATGTGGACCCTGTAGCCGAACATCTTTTAAAACGCCCTATGGTTGCTAACACAAGGGGTATTGTTAAATTTTTCCTCTACACATTGCGCGTTCGTTTGTCGCCGTCTTATGCCAAAGATACACTTGGCTCCTAGGCTAAGTTCTCCATATGAACCCCGAGGGGTTGATACTTCTATTCATTACGAAGATTTCTCTCATCTGGAGTATGAGATCAGTGGTATGCCGCATTAGTAACGTAGAATCTGGCTATGCCATACACCTCCGTATCATCCCATCGTTCACATAACACAGTTAATACGGCCACGGTCGGAGTCCAGTCGTGAAGAAAGACTTGAGCAATTTTCAAGCTCCACCTGCAGCACATTGAATACATCCAGTCAAAATCTGCAACTAAAATTTGTAGATTGGCCAAACTTTCTAGTTAACGGTACATCTAATGTCTTACCTCAATTGCAGGTATATTGAGTATCGGAAGTGAGTGACCTATTGTCAGAGATTGAAGTACAGAAGTGACCAACAAGCGCTAATCAACCGTAACTACTGCCACAATAATTTACATTGGATTTAATGGTCCACATTGGCCCTTTGTCAGAAATTGGATCACACCATGTGTCCCATTTTCGTCAGGACGCCAGCTGACTTAGGCCGATTTCAGGAGCACGCCTATTCATTTACGCTAGGGTGTGACATCAATGCATTGCTACAACCAGTGGGATGTTTGGAGCAGGGCAGCAGTTTCCGCGGATTCAATACAGAAAGCTACTGCAAATTAGCACCAGGGCGCCGTAGGGTTCTCATCGGTGAATTAGCATTACAAAGGTTAACAACTGGTCAGCCTGTTTTTAAGCCAATCTTCGTCCGACACCATTGTGTAGCAGCGAAGATACCCATTACAAACATCGTTCTGGACTTACACCTATAACAACATCACTGTACCACTTGTCAGCCATGAGATTATATGAGGTGCAATTATAGAAATTACAGTTAAATTGACGCCGCTTAGTTAAAGACCGGCAGATCTCTAAAAAGTATCCGGTTTAAAGCAACATCGTAGGGGGTGCACTGGGGACAATTTTCAAGCATAGAAGACTCGGGTACACTGGGGGCGTAATAGCACAGTATATGGTTAAAAATTGTCCCTTGTGGGCTTTGAAACCGCGAGCGCTACAGTATTCGATGATAGTACTCTCAGGGAACTCGAACTTTTAAGCTGTAGTCTGATGAATTCTGTGGTTGAAACTGCACATGTATTCCTCGTGGTTGAAGAAGAATTTAGCCGTTGGCGGTTTACTGCATTTCGAGTCGTCCCCAAGGCGACTATGTTTTCGGTAGCATGTAAGCTCGGAGTGCGGACGCTGTCACAGAACCATGACTGTTCCTTAGAGAGGAAATAGTTAGTCTCTCCTCCTTAGTTACGCTTCGCGTACGGTCTTACGCATATGGAACAATTAGCGAGCACCGGAGCGGAGTCGTAGGATCTACATTAGTGAATTGTCATATTGGTGGATCGTTCTATCAATTCGAAATCATGTCTCACATTGAGTAATCAGGTTTGGGGGCTGCTTTTTCACAAAGCTAACGAAAGACGTCCATTAAATAGGCCGCCAATAGATAATCGACAGCGACTCTATAAGCCTGGAATTTTTACACTACGGATTATCTAGGCTGGGCGAATTAATCTCATCTGACCTTCAAGATCCGTTGCGGCATGCTGATTCCGTTGTCCAGTGTGGGTTATCAAGGCATCGCTAGATCCCGGCAGGTTTAAAGAGTCACTTTTTTATACATGGCTTCAGAAGCACTAGTCTTTGGCCTAGCTCGAACCCTAACCGGCGCCCCTTCCGAGAGCCAGCTCTCTATCCTCTTGTCTCAGGCCGCCAAGCTGTTTCGTTTTCATCCGCAGGGTAGATTCTCTGGCGATACAAATGATGCCCATCCCGAGAAACACTCGCGTCGGAGGACGTGCTCTTGTGCAGGTGTCGGAGTACGATCCAGCGCGGGTGTAGATCAAAGTGCGGCTCCACCCGTTAGAGCATTTATGACGGGGCACTTTAGGGTCCACGGAAGTGTTGGAAGACTCACTTTCCGACGATGCTCCTAAGCGGGCCCGACCTGTTAGGTTGCAACGAGTGCAGATCAGGGTAAAACCGGAAAGAGCTGGTCGTGTGATAGCCATTCGGGACGTGTGCACGGACTATTGATCGCGCGATAGACGCAGATGAGGTCCATGCCAGCTTACCGATACGAGAGAGCGACCGTATCCTTGCGTAGCTTGGTATTCACGCTTATCGCAGTAGTTTTTACCTGGCCCCTCTTGGTCTACGATTTTTATCATCCGCAGTTTGTCCAGCATCAATGATATGTACTACTTGACACCAGAATCCCACCGGTTCTATTTGGATTAACTCAATCGGATTCATTGTGTACGCCGGTGCCATTTTATATCCACCTTACGCGTATCGGCCGAATGGCATTGGTGATGTATACTCCCCCCACGATGGTTGTAAGTCTAATGCCGATGGTGCTCAGCTGCCTCGGGGCTACCCGTTCAGCGGAGTCGTGCGAGCACCGCAGTATTACATGTAAGGGTGGGCTGGATCAGAGATGGCCCTCTATTATCATACAGCCGCTTGAAAGGCGCTAGTAAGCTAAGCTAATTATAGACAGTTGAAAGGCAGGCCATCGGGGCTTATTCTATGTGCGAGACAGAGGGGAGGACACAAGATAAACGTGGTTATCGCGACAGTCCCTGCACCCATGAACCCGATCGACGCTTCTTCCCGTTGACCGCCACAGACGTCACGCGGGAACTCGGTCACGGCATCCAGTTAATGGAACTCACCCGAGATAGGAATAGTACCCCTCCTAGACACATGGGATGTTAAATTTCTACGTCATAACTCGATGTGGGTTTTACCTGGTGGGCGTAGCGGAAGCGATCCTGAGTGGTGTTAGTATCTGCGCTCTGTCCGGGGGCTGAAATGGACAGACGTTGTAGAAAAAAGCCATACCCGTACAGACCAAGCTGGGCCGATTATGCACCGGTCTGAGATATCATAGGAAAGAGTACTTTGCCACCCGCTCTACAATCACGGTATTCACACAGTTCTGCCGATTATTTATATTTATTCCTATCTCTCATTGGCACGGAAAGGATTGAAACTTGATTTAGGAGAGCTGTTTACCAGCTTGCTTCCCAACATCCTAAACATCACAAGCACCTTGCCTCCATATCGTATGTGTCTCGTTGGACTTCAAAGGGTAAGTAACTGAACGCGGGGTTCTCCAGTTCCAGGGGTAGACAGCTTGGCTCTCTGCATAGAACGCACCCTACGCAAAGTAAAGAGTGGACCTAAACGCTGGAAACCATGACACGGCTTGACTACATCCAACCGGGCCGCACAGTCCCTGGTTCCCCCCGCGTGACCTGCCTGACGTTTTTTAAATTTAAACGAAAAGTCCCGAAAGATTTTTCGAAAATGACCCCAGCTGCGCATGATAGGCGATACTACAGCTTACAGCTCGTTTTACCACCGGACGTCACTAATTCGAGTCGTGCAAGTCGTATAAGAACGCTTCTGATAGCCCTAGCATTCGTAAGAAACCTCGGTCACTCTACCCTTCCTAACGACCCAAGATAAGCAACGCCCCCTTGCCAGTGTTTTGGTGGTATACCTGTGCCGACTGGATTTCGCACATAAATGTTGTCTACGATATCGGTCCGCACTAATCGGACAGGTATGTAAGGTTCTTTTCTAGTCGACTTGTCAAATGGGGCCCGGCTTAGTAGTCGTAGCTCTCCCCCTTCGTTCTCACATGACCCCCCTTCCAAGCACATAATGCGGATGGTATTTTATCGCAATGCCTCTACGAGCGCGGAATACGTGAACATTCCACTTACAAGACAGTACTACACAGCGTTTCACGTGTCATCGCATCTTCGGATCAGTGGCCATGGGCCGTATGCTTTTACCGAGAGGGCTATGCTTCGATCGCATTACCGTGTCAACGGAACATTCAAAGGATCGAAACTACCGTTGAAGCGTTCACGGCGCGACTTATGGTACCGGGGGAGGGCCTGATGAAAGCCACGCGTAAAAACATCATGCGGTGCCCAGTTCACATTCCATTTCGGAGGAGCCCACTGATCACCCTACTTTTTATGCGCAACCGGTGAGCAAGGACCATACCTCCGAAAGGACTGAGCAGCAGACGCTAGCAAGATACCAGAATTGCTGCTGGTTGAAAAGTGCTAGCGGGCTATAAAATCAGAGATAGAGATGGCTCGATCTCATGGACACCTTACAACAGGGTTTTTAAACCCCTATGCAAATGACTATACAGGTCCTCGCGACTGCCTGGGGGTATCAGGAATACACGACATCACCTCATACTGAATACTGCCCTTTTTCACTTCCCCGGCGGAGTGTCTCCGCGATAGCCTAAAGAGTGGGACAAAATATCCGCAGAAAAGGCCATAAGAAGGTGTCCTCGTAGGGCTCTTTGGCGCTCAAGGACGTTTCGATTTTTAAGGTTTGATGCGTGCCTAGCGCGGGGTGGACTTTCACTTCTACACCCCGAGATGTAATTCGCTATTTAGCTTATCAATCAATTCCATATACTATGACCATAGTAAAATATCTGCTTACCCATGCGGTTGCATCGGTCCTTACGGTAGTAGTCCGGCAAGTGGTAGATCCTATTACGCTATGAGACAATAATAGTAACGGCGGGTGCCGCCGTTGTAAATTTGCTGGTGGACTTGGCCTGCTTATGGCACATCTATGTGGAAAGACCCAAGGGTAGGCTCGCTCAGCGACAGCTAAAAACATCTAAGGGTCTAAGGCTATCGACATGGACGGTTCGATATGCCAATATGCCAACGGTATGGAGTCGGGGAATTCAGCAGGGCACAATTGATCAGGTTAAGCCTGTCACAGATACTGGGAAGATTATAGGAGTGTTTACCGAACGGCGGTCCAACTATATTAGAAGAACATAGATCTGAGCGCGCGTGCCGCTCCTTCATGAAGAGTAATGGTCGGTTCTCTCATCCCAATGCCTTGTGAACTCGAACTCAACAAATACACAAGTGCGAAGATTGCGGAGTCAACTAGAATGCCGGACCAGTTTATTCTAACCCGACAGTACCCCCGCATAAGGCTAAGCGTCGGGGGATCCACGTCCGCGCATCCCGATGGGCCGTTGAATCTTGGCGTTCGGCGTTGGTCGTATTTCAAGGCGGTACCCTCCGATCAGCAACGCAGCAGGCAGACTTCAAATCGCTCCGTGCCATCGCCCTTCATAGCAATCGTGCAAGGCCACCACCGGTGGGCAGAATTGTATTAATCATATATTATGCTCGCCGCGCCAAATGCATGCGGGGTGGACGCTCACCCGGCAGAGCGCTTTTCTGGTCGGATTGTTTGCCTTTCCCCATCTCACGGCTGGAGGACCTATGTAGAAGACTAGCACGGAGGCCGTATCACACAGGTGTCCTAATCATGTGAATTAGGCGCGACTCATGGTAATGAAGATTCTTCTAAAGGCCCACGGTTCTGTTCCGCTCTGATGCTATGGGGCATATCTGATGCACGTGTGCACAGCACGTGTTCTGTCATCCCGCCTAACCGAGATTTTGAGGTGAGGGAAACTCACATCCAGGCTTATTTAAAGGGCTTAATCGTTCATATCAGAAGGGGCCGGGATCACACGGTAAGGCCCTTTCGTACGGTCGGAGCTGCCCAGGCGTAGATGGTAAGGTGTGGTTTATTCAATCGCTAGATAAGAATCCCACAGCTTCGGTCCATTTATGATACAAAACCCTTGCGAGGATATCACGTGCGCTACATTAAAAATCCATTGTTTTCCCTACACCCGTGCACGTTGTCGCGATTGCCCTGTGGCCGATATGGTCCATACAGCATGTCTGAACCCGATAGGCATTTGCCAAGAGTGCTTAGTTAATGGCGCAAGGAACGGGTCTCCCTAAAGATATCAATCCTTACTAGGTAGCTACGACTGCTGGTTAAACTTCGGCACGAGTGGTCTGGTTATGCTCTCTAGGTCACTTTACAGGTAGTCAGGACATCTCAACGCAGGAACGCAGGGGCTATTGGGTAGACACAACGTCTAATTGGAAGTTTCGGGAAGTTGATGATTCCAGGTCTTCCACAGAACTTTCTCTTTCGGATATTCTTTGACTTCGTCACTCAGGTGGGTATCCTCTATCTTGTCAATTATACAAATTGCCCCTGGCAGGTTGTACCCCAACGGCCTCTGTATACACGACATGGAACCGCAGTCCGCAGGGGGGATGAAGATTGTGACCATGGGGCCTTCGTTACTCCACTGCAAACCCCTTGATGACTGGCGGCGGCGTGCATCGCTGTCTAGGCGACCGTTCTAAAGGTCCTTAAAAACTCAATTTGGTCTACTATGACGTGACTGAAAAACCAATGTTGATTGCTATCACGGTGCGTCGGAGCACCTTCGGCCGCCCCCGAAAATATTAGGCGGGAGTCGTGATGATTGGATCCACGAGGATTTCAAAGCAGATAATGATGTTTAGATTCTAGATCTGGCGCCGGGTATATTCTTCACACACTGATTCGTTCTGGTCCAGGGGATCGGTATAACAGGATGCCGTGTGGCCTTGACCTTCAGCTGCTCCCCCCGTGGGTCCACGGGCGTTCCCGATAAGCCTGGGTGCTATTAAAAAAGCTGAAGTCTGGTATTCTATGCGGAAGAAACGAACTATGGAGGCACTGTGGGGGACTAAGATAGGGGGATCGATGGTGACCGAGGAACATCTTTCGATCTAAAATAAGACAGGAGGGCCCGTCGAATGTTACCGGTCCAAAAGCTGCTCCCTCATGAGTACAAAATGACGAAAAACAATGATACTTCCCGTTAAACCCTACAATCGAGACACAGAACCCTACGCTTGCCAAGCTCCTTATAATTAGTATGTTCTTATTACGCATGGGCTAGCGTGAAAATAACTCGCTCGTGAAGACTGATCGCGCTCCACGACATCCGTTACTGATGATGCAGAACTTTTGCCATCGTTAAAGACTCTGGCTGTCGGGGTTCACAGGGTTCATCACACCGCAGGGCACATAATCTGCGACCACTAGTCTATTAACCCCAAGATCTATACGCTGGAGTTTAACCACGTACGCAGCCTGAATCTCTAAGCTCATCAACCAGCCCATGATCAACGGTCAGGCCTATTTAAGTTGCGCCCAGACTTCGACTATGCTTCGTTGAAGCCTTCTCGGAAGATAGAGATAGGATGTAACTAACTACTAGTGGCATACATCGGTGACAATCTGAACAGTCAGAGGATCCTAGGTCACCCATATGCATATTCATTAGGGATAGGTAGTGAAATTAAACGAACGTATGTCCTCCGGAGGCCGCTGGAACCGCGGACTGTCACCAGTACGTCTGAGTACCGAGACAGGTCTATCTTGCGACACGGCACTTCTCCAATGCAATATTGTTGTGCAGCGAAACGACGACTCCGGGTGTTTCAGGTGGTGTTTAGGACATCAGCTCCTATGGTCAGTCAGTCGCAGAACAGTTGTATGAGAGACTCGAGTAGGAACATCTTCATATCACCCCGTAGGTCATAATTATCACAATAGCATGGGGGTAGACAACTTCCATCCCCCGGGCAGTTGGCCAGCAGTGCGACGGTTGCAATTTTCTAGGGGCTTTGAACCGAATACCTCTATGATATAAATTGTTTTCCCCGCGCCCTCTGTCCAGTTACACCAATGTAACAACGCGCGAACTGAGGAGTGTGTTGAAGTCGAAACCTCGGGGTCCTTGGCTACAATCTGGACCGGTATGTGTTCCCGGTAACCTAGGGTACATTGAATAACAGCACAAAGAGGAGGGCACACTCTCAGCCGACTTCGCTCTGGGTAGCCGACTCTTTCAGAAACTACGCATGAAGGTTGTGCTAGCCTCTGCACTCGTGACGCGCAGGTGGATTCCAGCGGGCTCTGTTACCGGAGGTCCATGTCGTAGCTGATAGGGATCTGAATTGAACGACGCCGGGCTGTTCGTGTTATGCCATGACTCTGCTACGGTGAACGACCGGTCCCAATGGCAGTTACCGCCGCGCGAGTGTGCCCGGTGTAAGGAATAAAACCCCCGACTTCGCAGGCGGATGTTGGACAAGAAGGCGACGTCGAGGACTAAATACCGCCGATCAACCTCCTCAAAATAGCACGGACAAACGATGATTGCACTGGTCCTGGCATGTTGTTGAGGTGCCGCGGTGCTCTCTTGGTGAGTGCTTTAGCGCAAACGTTAGCTTCAAAGAGCGACGGAGCTGTCGACGGCGTGCTGTTAATCGGGTTGCTACTCGGCCGCACGCCCAAAGAAATGTTTCGTGTAATTTCCCTGTCGGGACACTAGTTGATAAGATGCTAGTACGACCGGCCGCAGACAGATGTGATAGAATGTCAGCTCAGTTCCTCTGCTGGAGAGGACTAGGAACTGTGCAGTAAGATGCGGTCAAGTTTCGTGGCCATCAAATTATACTCGAGTGATTCCCACGGGGTATGTGTTGCCTGATAGGTCTGCATGCGACAGGGCCGATGGAAGGGAGTGCGGATCAAGGTCTGGGAACAGCAGCCCTTCATTTGCTGGCACCAAGAGTCCTGTGAAACAGTTTGAGGGAGTGAAAACCGCACCCTCTCTCGGAACCTGCAGCTGTTAGGTGAAAAACTGATCGAAGATCTAACACCAATGGGGGTGGGCGGGAATGACTACTGTATGGGGGCATTAATGGACGACTGTAGGACTAGCGTACACACAAGCAAGGACATCGATAGAGATCTGATGACTACGCCATTAAGATGCCTTTCAAGGCAGCCCCCAGGCAGGAGGGAGCGTTATCCTAGACCCTGAGGGACAGTGTTTGATGGAAAACTAGCAATACCTGTCCCTTTGGGGAACCCAGGTCGGTAATAATTAGTTCGTGAGTGCAGAACGATCGGACTCAGACCAGGATAACAAAACTTTATGCTGCAATAGCATCCGTTCCGAGACGCAGTCCTTAGCCGGATGTTGTCAGCCGCCAGCATCCCAGCGGTGGACGCATTCCATTCTCTCCGACCCCGCGCTTATTCGCTTGACGAGCCCTTTGCGCTATTACACTATAGGGAATGATAGATAATTAAGGAGACTCTTACTGAGGGGTGGTAGCCTCTAATCTTACTCCAGATGGAAAGCATGCAAATATCAAATGTAATCGAACTTAAACATCCAGTGCCACGTATCCTCCGTAGCTGACGCAGCACCAGGCGGCTGCTTACTAATGCAGAGTGTATAACAACTATACACAGTGCCGATATGATCACCAGCGCTGGAGACCCAGTTCATCGCCTCAGGAGCTACCCGGGTCGATTTCCTGTAGCCTTCAAGCGCCCCGGCGGCGCCACCCCGGGGGCTTCTCGTCTAAGAAATCCTTTGATATGAGCGCTTGTTGAAGCCGAACATCCACCGCGAGATTCAGGATAACCCAATCTGTTGTTCTAACTGCACGACCAGTATTCAAGGTCACTTTTTGCAATGAGGGGCGTTAATAGAGGAGGATAGAGCTCGCTCCAGAGAGTTCCCGGCTCTATTGCCGAGCATCCCCGTGATAGGAGGAGTAATGTATCTGTTAGGATACACTACAGAGGGGCCAGGACATAAGGGCATCAGGCTGTGAAGAGCTGACATGCGCCGACCTCGTATAAGGACCCCACGTTTACCTATACGCCGCTCCGGTAACCGGCCCGCAGTCACACGGTCAATGCTCTCATTGCTGATGCAGCGGCACAGTGTCAGGCCTAAAACGCGCGCATGGTAATAAACTCTGTGGAACATGGTATCCGCCGACGGCTCCTACAGGCCCCGTCGTCTTCCAAACGTGGCACGGCGTCGCCACTCCCCCAAGGACCCCCAGAGCCAAGGCCGCGGAACGGATGCAAATAAGTCCCGTCGGGCGCCTTTGACGCTCTCATGAATTGCTATTGATCATTACACATGTGCATCATGGAGCAGCGAGAGGCTCTGTACATTAGTTGCGACGGTAGATAAATTGGGTCTTCCGGGGGTACGACGAAACGGCCCCAGGCTGCGACGCGTCTCTTGCACTCGAACCTCGTAACTTTTACTCAGATAGTCTGGACGATATTTTAACCCCAGCTGCTGTCGGAGTTATCCCGGCTGATTGAGCGCGCTTAGCTGGAAACTCGCCAAAAACTCCACAATCTTTATTCAGAACCTCCGACCTTTCGTCCTAGCACAAAGAACAGAGCGACGTCCACAGGAGCTCGTCAGCATAGTGCGGTGCCGCCATGGTATTATTTAGTGTTGCGGGATTCTAAGGCCCCCTATCCGAGCGCTGCGGCGTTACGAGACGTTCTGGTGGCAACCAGCGCGCGCAACGCCGCCGGGCTGCTGAGCGGTGCCATTCCGCAAAGCGGCGAGGAAACGTGGCACGAATGTTTTCTATCCGAGTTCAACCGATGAGTGTAACTACTGAGTTATCCGTTACTCCCTATAGTTTATCGAACTTGCAACCTCGCTTGCTGAAGGGCCAAGTCCAGGCCAGGGTCATGGGCGTTTTAGAAACGCGTCGCCCGATGTTTCGCCGGCGAAAATCCAACCACTTTCATGCCGATCGTTATCACGGCCTCGCCGTCCCGTCCAAGGAGCGGCAGGTACCTAAGTCCCTACATATGCTACAGACCTTTAGATCTCCGTCCTAGCTGAGTCTTTGATAGCAGGCAGTACCCTTCGCCGCGACTATTTGGAGGCCCGCGAGGAGCCAACGTTAAATGTTGCTAGTACCTGTGGGAAGAGTGGACAGGTATACGAGCGTTCGGGCTTACGTTAGCTAAGCATCCCATAAGGACCCAACAATATAGATGTAGCCGTGGGCTCAAGAAGTGGGCATCCGTCGGGATCGCCGGGATTATGTCTAGATTACCGATATCTAGGCTCATTTATGGGATAGGATCGCGGTTCTACGTAATATAGATAGCCATATTATGCCTGATATTAGCAGACACGGCATGCTGTTGACGCTGCGGCGCTGGCAAGGCGCTAGCCGCCCAGCGCTGAATGCAGTGCGCTATAACACGTGTCATCGAGGAGGTTCTCGAACATGGTAGTAGCTGGTGTACATCAACCTTCAACCCTCAGGCATTGTTATCTCTGGCAGTCGCTTGTCATTGCCACTGTAGTATGAGGGACTCTCGCGAGGCGTGAGCGGCTGGATACCATGTGAACGCTCGTCTTATAAGGGGTTTCTCGGAAGCCGGGGCACCTGGACAGACACGCTCGGCAAAGTCGCGTGGTGATACCGTAACGAATCAGTAAATCTTGTGGGAATTGGAGAATTTATATACTGTAAGTGTTTGCGACCCGTATATATTATACGATAATCCTCCGCCGGTTGTGATTTGAAACTTCTTCGCACTCTGCCAAATGCCCGCAACGGTGCTCTTTTAAGGTGGGGGGGTTCGAACGCAGATGAGCCTAAGGATAGTGACGTCGATTTATTGAATGGTGCGTGATAGTGAGGCGCATCGCCTCTGCGTTACCGTTGTCCGATCACCGCGCCTAACCCTGTCACAACGTGCCGTACATATTCGTTCACCCTGGTTATTTATACTAATACAAAAGGGCGGAGTGTCCTTCGTTCGTTTTGACCGGTAATAATGCTTCCGCGGGGCTGATCCCTGTGAGCTCCCTGCGACTTACGGGTGCGATGGGTCTCCTCCATAGACAGGTGATCACCGTCCTCGCCCATCGTCAAGGGCACCGCGGACCTCACGGATGTCTTCATCAGGCGATTCCGGCAGCTCGGACATGAAGGCTGCTTATCCATGGTTCGGACATGTTGCAAGTCTTGATCAAAACTATGATCCCCGGTAGGTTCACGGTCACACAAGAGCGTGCATAAGGATGTGGGCATGCATTTGAGGCGTCGACAGTAGCGCGACTAACCCTACTGCGAGTACCTATCGCTTCTAACTTTAGTTAGCGTGCGTGGTTATATGCATGCTCGTTATACTAGTAGAGAATCCTGATGCGTCGCCCCAATCTGGTACAAGTTCGCTGTGGTGTTATCGCTAGTCGGGTACAAGGGTTGGAGCTTCCTAGTATCTTTCACGTTGTAAGCATGCAAAGAGTATGGCCTGAGATAAGTACTAGACATTATTCTACTCAGGCGCAGCCAGAATGGATGGGTAGGCCCGGGTGCTTTCTGCACGCAACGACGTATGCCACGGCTAGATGAATTCAGCACACCCACCCAGGCTCCGGCTTATAGCCTATCCGGTTGAATCACGTAATTAATGATTATGACCAGGCGACCCCCACCTATGGCAAAATGTACGAAAATGGGTTGATTACTCGCAGAGGAACCTTCTAGACCCCTTCAGTCTATCGGCAGGTTATTAATTGCTACTAAGCTTGATTAGTTGAGCAAGCGGGAACGCGGACCCAATCTTGCGAGGGTAATGTGTTGGTCTACGCTTCGAGTCCGATGACTTCCCGACCCCGCCCTTACTCAGTTTAATGTATTACCAGATCTAATGTATTACTCGTGGGGGATATCTGTCGAGTTAGAACGCTGAGGTATCATGTGCTTCTCTCAGCTAGTTAGGTCTGGAATGCTGCGTGAATGGCTTCGGAATAGCCGTCACACGCCTAATTGGTGGATGTGGAGTTAACTCGTGAGCTAGAAGTGTGGGTTTCACGTCATCTTGATCGGCAGCCTGACCGTCCGACCGTTTAAACCAACGTAATAGCTCTGGACCTCTTTACAAAAAGAAGCCCGACCCAGCATCATAGGTCATCACCTACAGTGAACTGGATCAGACCGCGCCGGATATGGAACGGCGAACTGCCTCAGCTCTCCCCTAACTAGCATGACCGGTCCCACCTGTAACTAGTTATCAGAAGACACGCTTTCATTTGTCACCCCGGGTTGTAGAACTACAAACGATGTTGTCACTCCGCGATAGACACCACGGGACGCCCCGGACTGACACGCCCCTCTTCCCCTGCAATCGTTAATTTAAACAATATGAATCAAAGTAAGTTGTGTGTTCCGACCATAGGGGAGAACCAGGACTCCCGTGCAAACAGGTGTGGTACTCTGTAAATTTGCTCAATACTTACTAACCAACGGTCAAAAGAGCAGTATACGTGCGGACATCATCGTCAAGTTTCTCCCAGGAATACCTGTCCCGCCGTCGACTAATATGGCTCTGCCGAGACCCAAAGGACCGGCGAGCAGCCGTGCCCGACATTTTAAGATGCTCTTACGGCGAGACTAACCAGAGGGACTCCCCGTGTGGCGTGAATAGAGTGAGGGCATTGGCTAAAAGCGCTCACAGGACGAGACTTATGATGTGAATTCAGGAAAGTTCGTTATTAGTTCCCACTTGTGACGCCTAAATGAAACAGCAATGAGCGTCATGAGTGCAAGACCGGAAACACGTTAGTGCACATGGAAGCCTATAATTTGTCGCAACGTAGCTCCAGGAATCCGCGCCCACTTATATTAGAAGGAGAGGAGACATAGTTATTTATTCGCAGTCGAGAGCGTTTAATATTGTGGGTCTGCGAGTCGGATGTTGTTGCTCCCCTCCTGATGATCACGCTTGCGAATTTACTGAGTGATGCAGTAATAGGCAGTAATGCTAATGAGATGCGTAGTAGGGCGAACATAGCACTAGCTTCTTGAGCGCCCGACAAGGACCACCCTCCAATGCTGGAAACCGTCTAGACCGCTACGCAATTTTCCATCTGTTCGCTACCTCTCACCCATAAAATCGTTGTCACCGCCCAATTCGGGACCCCGGGTTCATAATATAGATCACGTCGAGGGCCTTAATTTGAAAGGATCTACCATGCTTGGAGACATAAGAAAGGAAGTCTCACTGAGCGCGTAGAGTGCGATGACTACGTACCTTAGAATGTGAATTCCATGATTTGATTCGTTAGACCAAGGCCTTACACCAATAGTCATGTCATGCTTGTGTAGGTCCAACTTGATTTATCTCCAGCGAGTCGATTTATCCTTTTTCCACATATTCTGAAAGGACACGAGTCCTGAATCTTAAAAGCACCGCAGTTCCCAGTATTAATGACCCCATCAATTGGTTTACGTAGTCTGGCGGCTTGTCCACGACTTAGTGGACTGAAATTTCCACACCCTACAATACCAGCTCGGCTATGCACCAGGAACGTAAAGCGCCTAGTGAGCTTTTTGAGTGAACCGCTACCTTAGGAGACTCATCGGTATTTCATTATAAATCACAGAGTTTACGAAAGTCAAGTTACGCCCCGTCCAGTAATCGGCATTTTACGGGTATCCTACCTACCGTGTTGGGTTCTCGACCGGAGGAATAATTCAAATATCCCATACCGTCTCCAGGCTCCGCCTGCCCACTAGTATCTGTTAACGCTACCGTATACGTCCTGTGTACACTATACGCGGTGGGTAAGCGCATACCCTGGTAATTTTGTGCCTCTTCAACGCTAGACATGTGATAGTCAGTCGTTTGATTTTTGATATCCTTCGGTCAGCATCTGGTTTTCGCTAACAGCCGTGTACCTAAACTTGCGGCGCTCGAAGTACAAGCCAATGGGACGACTCGATACCAGCCTATCTCCTCATCACGCTATCGGGTTCTTCTACTCCGTACTATGACGCAAACTTTGTCCGGATAAACGCCTTTTACAGAATCACGTGCCGAGCGAGCTAGCGGATACCCGCAATCTAGGATTCCTGTAGATCGTGGGTCGCTCTGTCTACGCCCCTATCACTCGAGCACGGATTGGGTAAAGAATAACACAAACCTCTCCAATCCAAAATAGGAATCAAGATTAACCCCTCGTGAGAAGCGGAGGTCTCACGCCCTGACCTAGCATAAGACATGTGACAATTGTATACTGTAAAAGGCGTTAGGTCTACCTCCTTGTAGGACTTTACGTAAATAGATGGTGGACTCGGGAAGGATTGTTTTAGAGGAAAAATACACGATGTGCAAGCACTCACGTGCCACTGTCAGGATAACCGCAAGAAGACGGCAGCAATGGACTTGGTTGTTGGCCTACGTATGAATAGGTAGGGCAACCAAAGCTTCTCATGATCGAATAATAATCTTTCTTATATACATGGCGCTGATAGGCACGAGTGTGTATGAACATCTACCTCCCAATCACTACGCGAAACGTGATACAATGGTTTATCCACGAACGGTTACATTGAGAATACAAAGACCAACAGCGGTTACTTCCTGCGAAAGGTCACTCAGAACTGGTCGATCTGAATCAACTGATCCGGTAAGTTGTTGATTAGTTGGAAGTGACACCTAGTTTTGCACTTCTCTATGGTATACAATGTAGCGAGCTCTCTAACTAATGAAACGGGCGCACGTTGCTTTAATTACATGATAAGGCCCAACACAATCTAGTTAAACAACGGGCTCAGGCCTGTTGCCAACCACACCCTGCATAACACGCGTGTTAACAGACACCCCCTGATAGTGCAGTACATGCGCAGGTCGTCCCCTGATTCCGGTATTAAGGAGTGGCTGTCAAGAATGTTTACGTAAAATTTCCGCGATCCAGCGCGCCGAGGAATGTGATAATGTGAAGTGACATGAGAGGTGGAAGAAGGCTGGTATCTATTATTCTCTGAGCTCTTAGTCACTGTTGCTAACATTATCCGATATTCTAAGCGTACCTGGCCAACTACTCATCTCTGAATCGAACTGAAGGGGCCTTTCACTCACGGGCACCTTAAGTTGCTTCCTTCCGGCTAGACTGTTATATGAGCAGATGTCGGTTATGGGCCTTAGGCTATGTAGGAATCGTACAACGAGGTTATTTTTTGCGACCAGGTGTCTGCTGCTTGCACTTCGCGAGAATGGAACCACGAGACAAAACCGTTGTCTATTTCGACCTGCGAATAGGCTCAGTAGGAGCATTGACCGGGCTATGATTGATTGGGGAAGAGGGCCACGGTACACGAAGCAGACACGGAAGCAATCGGGGTCGTTTTAGGGCAAACGGAGCTCAGAGGCGAGCCTTCTGATCCTGATTATCCCCCGCGGGCGGTGCACGAGCCCTCTAGGCAGGAATGAAGTAATTTTCTGTGAGTGCCTCCATACCGTAAGATTGACGCATGTAACATAGTGTTTGTTCGAGCGCCGCATTGTTCGTAGCTGGGCTTGTCGGACTACATATCGGCGGTTTCTTTTCGGACTCCTGTCCTAAAACTACGAAATTCACACGCATTCTAATAGATCACATTGAGGCGCAAATGGGGCCCCGAGCACACTAGCAGGGCAACTGCCCCGCAAGCTCAATCCTAATGAGTGAGCGCCTTTTCAGTTTATATGCGATTTATTGGGCCTATACCCTTATGAAACTTGAAAGTATATCGTGTTATTAGTGCCCCTCGCCTCCCTTGCTGTATAATCTATGGAGCGGCTTATCCGACCGCAGACTCTCTGGAGTGGGCTTGAGATTTCCAATTACACTATAGGCGCGTTGGAATGTGCCTTCCGTATCCATCCGGCGATCCAAGCGTCGATATACGATATATACCCTGCTGTGTCCCTGACTATATATTATGTTCTGTCTGCGTATAGTGTCATTAGCTGCTGGTGGAAGTAAATAAACCCCTCCTTTTCGCCGTTCTAGACATTTCGTCGCTTTTCCCGGCATGAAGCCACGTCTAGTCGGACTGTTCTGGCCTTGTGTCACTGGAATCGCTATGTCAGTGGCACTTGGGCTTCATAAATCGCCGTCACACTGGGGTCAAAAGACAATCTTGCCTATACTAGCTAGCATTCCGGTACGGTGGTAGTACAATGCAATTGTACAACCACTGGCCCACATCTCGCCATTCACTTTGGAGTCATAGGTCTGCTGAACTCCAAGAGGAATTTGCTCGAAGGAACTTCACAGTTGGGGGACGCAAGTATCCCATGTCTGCTTGTTGCCCCACTTATCTTCGCGCCAGGTACCAGTAACGTAAACATGCACACCTTCTGTGGGATACTGCTGTATGCCCCAGACACATATCTACCTAATCCCACCTGGAGGTTCTTCCGGGCAAGGCCCTAGCCGAATTCTAAGGTCAGTTCACACTGTCAATTGTTGGAACCGTATAAGAACGAGCCAGCGCGCAGCACCTGTGCCCGACCACACTGGTCACATGACTCGCGCGCTACCATACGCACTTCGAAAGTTTTATTAATGGGCCAAGAGTAGAAGTACGAAAAAGTATAAGAGAGTAGGACGCGCGCGTAATGACGTGTGGTATAGTATCTTGCCGCCAGATGAGATTCGATGCCCGACCCCCGATAAGCTAGCCATGTTCACATTCATCTCAGCCCTCGGTGTTGTATTGTTCTAATACAGGACCTGTTGAACGACGCTTAACTTATATGCTGTTTAATGAGACCGCGACAGGGTTAGATCCGAACATCCGGCAGTCCCCTAGATCCCGCTACGATGTTTGATTAGTACGGGCTAAAAGATGACCGAGGCGTTGCTTGTATTCCGACGCACCAAAAGACCGACTCTCTGCGTCGCAGGAGCTATGGCTGCGCCTGTTCCATGTCACCACTCCGCTTTGTGAGTGGGTGTCCGGCTTGAGTCGTGTTGTCACGCGGGAGCTGTACCAGACCTAACGGCGTACAGATCCAGCACGCATTACTCTCTCGACCCACCTGTCGCGCTACCGGTTAACACCTGTAGATAGCCATCAGTAACACACTTCGAGGTGGTTTACCTGAACAGATCCGTGAGGCGGTGAAACAGGCCGAGTTATGAATCGCGGGCCACCTCAATTAGAAGCAAAAAACATCACGTTGCCGGCAATCGGCAATGTTGCTTCCATACTTCCCTCGTTAAGCTCATTTAAGTGCCATATCGCTAACCAAGCTTCCTACTACTCGTGTAAGTAGAGGTTAATTGCTGAGATGAGTGCTGGGCGTGTTACTGTCAGTCTAAGCACAACTTGTGTACATGGATTACAGGACTATAGATTGCCTTTGTTACGATAACAGTTAATTAAAGGGGTACGTGCGCGTAAGGCATACGAGGATTCCATCGTACGCTTGGCCCTTCGCATCCCGGTGCGTTTGGGATTTTCGCGATTATTTAGGTTTGAGTACAAGCATATGAGCCTATTCAGACGCGAGTGGCCGAAGCATAAGCCGGATAGATATGAGGATATTGACCATTGAAGTCATAGACGCGCCAGGATGGTCGCACCCGGCTTCGGAGTCAACCAACGAAGAGAATTTTGGTTAAGCGCCAGACTAGCTAGAACGTGTTGGGCTTGTATAGCATAGTATTCCCCCATAATATCATATTTCTGAACACTTGCACTACGTTTGGCTATGTTCTAACAGTAATCAACCAAGGAGGTCAGGATGTCCTCGGTACTCGGTTGTCGACAATGGCTCTTATTTGATAGATATCGATGCATAGGCTTAAAGACCAACGGGGTGCGCTGGATTGCACCGAGGCGCGTTGGAAATTATAGTAAGCCAAGAGGCCGCCTTTTGAGTAAGTGATAAGGCTGGGATGTTGATAATTTTGGCACCTTAGATAGGTTGTCCTTGTGATGTTAGAACTAAAATCCTCGCGGGTGGCTTGTTTATAGGGAGGTAGTATGGACCCCCCCTCTCTTCAACTATTAATACTCCTTATAGCGTTGGCTGGATGCATGGAAATAACGTCGGCACAAGACATGCTTGGTTTTGCCTTGTACTTAGCTTGGCCGGAAGCAATAACTGCCAGGCTCTTCACCGTTACATCAGATGGGCTGCGATGTCATTAACCTGCCCTCCGTGCTAAGCCACCAGTTGGGAACAGGTAAAGACGGACTTGAGGGATTAGACAAAATAGGGATGGGTGGACCTTATTAACGCTGTTGCAAGCCAGACACTTTTGTCTCAGGTTCTCGCTTCATATACACTTAAAATCAGATGTAAATGAACAGCACTTTCGTATCTCCGAAGGATTTATCATGGGCCGGTGCCAATGGGCGACTGCCGCGTGTGGTTGACTCATATATGCCCGCATTGTATCATTTGCGTTACCATAGTAACTCGTCCCTCTGGATAACCGTCACTAGGCTATATAACCATGGCGTTAGCGCGCAGACACCCGCTCCGTGCACCAACAACCGTACTCACAGGAACCGTACAGGCACTCGTTATGTGAAAACAACAGAACATATGACCTCAATTAATCTAAATAGCGTAGTAGCTCCAGTCGCGCGAGCTTTAGGTCATGACTTATAGTTAATTGCATGTCGGGAGAAGCGGCTCACGTGCTACTTTTTTAAGTTGACGATTATGCCCGCATATGACTTTCAGGGTCTTATTAATAAGGGTCCGAGTTCAAACCTAAGTGTTAGGGTTATCCCCCCTTGACCTACGTCTGGCCTATCGGATCCAGAGCACTTTACAACAAGGTGTATTTAACTATACTGCTAATCGAAGGAACAATAAAGCTGTCATCACTACAAACTTAGCCATATACCACGAAAAAGGGCATGGAGTACTGTTCGTGCCGGAAGTGAGCTGCGCAAGGATAGTATATATGGAATGAGCCAACTCCGGATGCAGGACACGCTCAAGCGACAAGAACAGCAAATCGCCGTAATTAGCGACAGGTTACCACTACGGCAATGAAACTACGGATCGACTGTCCATGTTACCAGACGTGCGAACCAAGGTCTAAAGTGCGATTTAAGTGGGCTTCAAAACGGGATTCTCTCGACAGGTTCGCCCCGACAGCCTCAACCTTCCAGCCTATTCAAATAACCGAGCAGATGTTGTATTTGATAAAAGCGGACTGGAAATCACTTCGTTTTGCATTAAGAAATGGCCGCACACTTTAGAGGGACACCTCACAGAAGGGCACTCAAGAATAAAATAGATCACCTGTCGTAGGCGGTACGGCGGAGGTACCACCCCGCTAATACTATGTGTGTGTCATTAGAAATTAAAAATCTCAGTTTCGCTCTTCCGGCTCGAGGTCCTCTCTCGTAGTCTTAGATCGAATAGAGCGATTGTGCACTCTCCGCTACGCATCCGCTATCCGTGGCGAAGAGCCAAACAATAGTATGTTGGCTTATTAGCTTGAAGGACTTTTTCGCTTTGTTAGCGCTAACCGTTTGTAGATGCTCAGTCAGACCGGCTCAGGTTTAATTCCTAGTGCCGATCAGGACGGCCGATCCACATTGAAGAGGCTCTACCAGCGACTTTATTCCTGCGAAGTTGACCAGCTTACGGGCTGCACGTGTGTCCGCCTGAAGGAGAGGATGCTCCTCGAACGCGGTCGGTGCGCTTACAGGTTCGGGTATAGGCTTGTCTTCAAGTAAGGCCTCAGATAGAAATTATACTGCGCAAAATTAGATATGAGACGACGCTTCATCACTACTACATACGCGGATCCAGCCAATAGCCTATAAAGAGTAATGTATCGCAGACTCGGCGATGGCAGCTTATGGCCCCCTAGTCTTTCGGAGAGGTTAAGTTTGCACCAGCTCTTCCATCCCGACCCCGTGATATTAGCCCAGCGGGCGTTGGAGCTGTTAAGAAGAGTAGTACGCGAGCCCCTTCGATTGCTGGCCACCAGGAAGTGAAAGCCCGTACTAGCCCGCTCAGGGAACCCTGGTGACGCGGAATTTAATGTGCGTCTACGTGTCCCGTGACTGGTCTAACCTATAAAGAATTCGGCAACTTCATGTGCTCGCCAGCGCGGCTTGTTTGGCACAGTTGTTGGCGGAACGAAGCGGTCAAGCGTGAACGTAATTTGTATGCGGTGTGGGCACTCGAAACGTCACGCGCCCACACTACAGCAAACGCTGTTATTTCTACTCGGATACGCGGCGTTCGTAGAGATATGGCAAGCGTCTTCTTCAGTAGGTGTGATTAAACACGGTCTCTCCCAATCATCGCTGCCCATGAGTCGAGTCGCGACGCCAACCTGTGAAGCAAGACGTGCAGCGATCATTTCCTTAATACAGATTTCATGTTTGATAGAATTCAATATTCGAAGTGCGGCGTACCCGCATGACTACGAGTTCGGGAACCTCGAAGAAAGCATTGCTATGCCCTTCGCCAAATATCGCGAGAGACCAGTTCCCACGTCCTAACTAACGACGCTCTTACGTAATTCAAGGCATACAGCTTAGAGATTCCAGGCATAAACTTCCATCCGGTAGCAAGAATAGGACTTTAGAGGACTAGTGCCTTCTTTGGATTGTTACTAGGCACGTAAGGTGATTATCTGATAGTCCCCAATACTTACAGTAGGAGCTGGCTCCGTTCTTCTCCTGAAGACTAATTGCTTGACCCAACCATTCACTCGCGATAAGACTGATCGCCGTTACCCCCTTCTACCAAGGTACAGGATTCTAGTACCGCCGTAGAGCGAGGCGGAACCAGGACTGACTAACCAGATGACGATCCTTACCCAGGAACGGAAAAGTCCGCCGGGAATATTTATTTATCCTTGTGTTGTCACCAGGCCCTTTTGCATCCGGTTGAGGTATGAGGTGCCTCACGACTCGAAGACCATAGAGTAGTACATCAAGTGGGCCCGCTGGCTATAACATAACGGGATGAAAAGCTTCACACTTGTCCAGAAAGGTCGATACTATGATACCCCGCCTGATCTACCCGCTAATCTTGGTTATCGGGGCATTGCCGCGAACGGGTGGGGAACAAAGACGGAGATGGACGTCGCCTGAGTCTGAGATATCACTACCCAGCTGTTGTCGAGTTTTGGACAAACGGCCACCCCTAATTGCGTACGTTCGTATTCGGCAGGGCGGTAGCACCTTCTTGGTCTACCTTCTCACAAGTAGGTCGCTCGTTTCTGTATATCAACCCGCAGATTAATCCTCGTAAATGTGCGCCACATAAGTCCGGCGACGGCACAGGTTGTGTGTTATAGCGATGACATTACCTCCTTTAATCCTCTAAGGCCTGACATTAGCGAACGGGGGCCTCGAAAGGCGAAAAACTCTGTTGCCGGCGAGTCGTACTTCCAATGCCAACGCAGTAGTATAAACTGCGTCACAGATCGGGACGATGTAGTATATTGGCTATCCGGAGAAAATGCAGCCGCCCTGGTGTGGCCGTACGATGACACGGTCTACACGAGCAAAAATACAGGAGAGCACTCCCCTAGACCCATTTACAGCGGACGCCAGCCCGAATCGAACGACGAAGTATCCAATACCGCCACAGCGTCGTCAGGTCATTCTCTCCGGTGCCCAACCCCCGGTCCGCCTCCAAAAGGTTCACTGACTTAGGCATTCTCCTATGGTCGCTTAGGCTCTTCTTTTTCGCCGATGCCATGAAAGCCTGCCGGGGACATTATAGCGGCGGATTCTTAGACCCTCTCTCAGAATTACGACCATTGCGTACGCCTTTTTTATACGCTCAGTTAAGATCTGAGCGAAGGGTCCTGTATTTATGACGCGAGCGAGAACACAGGGTATCGCCCCATGCCTAATCCCTGCGCAGCCGGCGGCGAAGCGGGCACCCCCAAAAGTCATTATGATATTACGAGCGAATCGCATCCAGATTGTCAAACTTATTTTGCAGGTGAAAACGTTAGCAATTTTGTCGTCTGATATGTACACAGCGGGAAACACCCGTTTTAAGCTGGTTCCCGTCCTCTCTCAACCCACACGCGTAAATACTTGTTTGTTAATCAACGCTTTCCAAAAGGATGTATGAGGCGTCAATAATCTTAGGAAGCGAATCCACTCTAAATGGACGACTAGCAAGTCAGTGTCACGGTGCTTCGCTCTTCATCCGCAGACGACAAAGGTTATTTGAGCAATACAAACGGCATGCAACCTCAATGCGCCCAGGCGCACTGCTATAAGTTAAGCACGCGCTAAGTCGCTTCCGCAGCTTCCTGACGGCTGGACCCGAGCACAGTTTAGATACGGCAATATGCCTTGTTAACAACGATCCTGCACGAGGGAAATGCCGTAATACAAGCCCCTTTTGAGAGGTGACCGAGCCGCTCGTGAATGAGGTCATTTCACGGAAACCTTCCGTTTGCTAAGAACTGTCGCTCTCGCAACCCGTGACCCATGGTAGGTGCCGCTAATTGACGTCACTGAGTTCTTCTTATCACCGCCTGGCATAAACAGCTCACCATATGAGTGAAGTCCGGCGTCGGGTGGCGTTGAGCGGCCTCGTCGAAACGCAACAATGTCTCATATGACTAAGATGTTTGGTTGCGAAACCGCTTTTGCGAGGAAGACTGGTGCTCTTCATGTGCTGCAGCCAATGCGTCTTACCCTCAACTCAGTTAATTGGACTAAACGTGATATAGGAAGCGGCATCGCGGAGGTGACTATGGTACGTTATGTCGGTCATCCCCCTCTCACCGCGAAGGGTCCTCTCCCTCAGACTGAGGTCACGCGAGCCCTACCGTCTGCGCCCAAGAGTAGACCCTGTGGTCCCTGTGGGATGCTAACACCCAGGAGGCATTGACGGTTGGGCCGAGGGCTTTGTAAAGGGGCCTACAGCACACTGCGCTAGCACGCAGGAGCGAACAGCGCGACGGTAATGGCGCGGTAAATCTCAACAGGGGGCTCAGTCATCCCCACGCCGCGCTGAAGCCAGGTCTGGTTGAGATGAAGTTTTGGTCCTACTCCAGATGACGGGAAACAAGAAGTTAGCCCCCCCCGCTAGCGTTCCACCTCTAGGCACTGGTGTTACTCTTAGAGTAGGGTGGCGACCGCCGGGTTATGATGTTGGCGCTGCTGCCGAGCTTACGGCTTGTATAACGGCAAATTAATCTCCACAGCGCTCTTGAACGGCCCACCCTTTCGCCACTTGTACTACGGCATCAGTGGTCAATCGTTCATGGCCCCTTTTCCTGAATGACGTGCTAAATGGACACTTAACGGAAGGCTGTACCGGTCGGGGTATGGACGAAGTCCGTTCAACTCAGCGAAATTGTATTGATAGTAGATATAACCCGAGCTCGAGTAGCGGGGCCGCCCCCAATTTATTCTGAGAGACTGCGGCGCCAACCCAGACTCAATTTCTTCCTGAAGAAGCACTCTAATAACCGAAGTTGATTGTTGGTGCGACTTGCAAGAAACAGGCTCGTAAGCTCGACTTACTGTTCCGGATGAAATTCGGCACGCGATAAGGGACTCTCCGCGCGACTTCAAGTGGTCCTACCAACCACAAATAATAAGACTGTTCTGGCCAGCCGTTCCTCGATGGGCCGACTATTGTTGGCGTACTACAAGGCTATTCCAGGAACCTGGCCCCGCACGGGGAGACCTTTAGGGCACATAGCCAGGCAGTGCACCTATCGGGAATGCAAACGAAACCCCTCGATCGCGAAGTTCTATGTGCGGGTATCGCTGTCTATCAGACACGGGGGCGGCGCGACGGCCAACCCCCCTGATCGGCCGGTTGTCAAATCACATTCCTACCATACGGCTGTCAATATTTAGACGCTCGCCGGTGGGTTGCCATGCGCCTATCACATAGCGACGTATCGCGATGGTTCGGCACCCCATACTTGCCTGGCACCTGTCTGTACTATTTCACTTGAACTGTGGGGGTACCGGAAGCGAGTAGTGCCGTGAGCCACGACCGTGATCTCGTACATGGAGGGGCAAGGCCCAGTCAAGACCAGGCGATCGTAGATAACTACGGAGGGTCATCGTTGTGGCTAACCTGTTTTGTTTGTAGATAGTCACCTTAGTGTTAACCAGTGAAGTCAAGTGTGGCGAAGCGTTTGGGCGCAAGGGAATAACCCAGCGCATACGTAAGACCTAGGTTTTCAAGCTTCCTCCATTGCAGCTGGCCATAACCTGCTCCTCCGACATCCAATATCGCGCATCTCTCGATCTTGAACCTGCCTTAGCCGGCATACAATTACAAATCGCGATTTACGTATAAGTCTTGATGGAGAGCTAGTGATGTACGGCTCCTAGGAAAAGGCATCCTGCATCGTGCATCCGAACATAGTGAAAGGACACTACAGAGTAGGTTGCAGTGCCATACTACGAACGTCGCAGTATGTCAACTAGTGAGTCAAATCACCAATCCGCGACTCAGATAATCATCTCTACCTTAAGAGTAGCATCAACAACTGTTTTACTAATCGGCGTTGTTCCCCGTTGGACCTGCGTTTAGAGTATCAGAGCTCGAGCATATGGTTCACACTAGTTTTAAGCCCCAACTTATAAGTGGCGAGGACCACCCATTGCCGGTATATAGGGAATGAAGAGGAGGGGACTTTTGAGTAGGAGACATCAAAGTCAAAGGCTCGTCAGAACAGGAGCGTCCCTGTTGAGGCCTCTTCGAATAGCGAATCAAAACCGTAAGTCAAATATGTGCCCGGTGACGGCTATACGATTCTGGCGCACCCATGGAACCATGCTACCTGGAGAAAGTCACCGCAACGGAGGGGCCCCCTCCACAATGGAGAAGCGAGCCTACATACGATTGTTTATACCGCTGAAGTGGCAATAGGGGTGTATCGGTATACCGCGTTCACTCCGGTAGGCTCATTAAAGCAACGTTTGACTCGTCCGAGTCGTAAGAGGTTATTATGGGCCTCCGTCTCGAGCGGGTTGCGCAACGGCTGCAGCGGGCGCCTACTCTACGGACACGCATGAATCCGCTCTATTGCAGTCTAACTCAGGCGATAGCGCCGTCACAATAATAAATAGTCCAAGCAGAACCACGACCACCGACGGGGCTACACTGTTCCCGATAACGAGTCCCCAATAGTCAGCGTGGTACTCCTCATGCCATCACCAAGCGGGGTTTGTAGTCCACCGCCCGAGCTATCTCCGTCGTGGGCGCAAGGATACACACCCTAACTGACAGAGCATACGATTTTGGAATCTCCATGCCCTCGGTTGATGCGAATTGTAAATTGCTCTCGGGAGGCTAGCTTCATCATAGCCAAGGCAACCGCTCGGATAATTTGCATAGCGATTCTCCGTGGCTGAGTAAAACGCCTTGGTCTTCCTATTGCCTTTCCCTGTAACATGACCGGTACAACTCGAAAGTGCTAAGTGCGTGCGCCGAGCATCGAGATCCCCATACAAACACAACCCTTCCAGGCACAAGCATATGGGGCGGTCGAGTCCATCATAACACGGAAATAAATAGGGACTAGTGACACATAGGTATGCCCAGTCGAGCTCCGCTGGGCAATCAAACGGAGAAGATCCGCACTAGGTCAGTCTGACTAAGATTCTTGTAGCTAGCCACACAACGAGCGCGTGTAAACCCCCGTATGAGCGCCACACAAGATGCGGAATTTCCGCCCTCTTGTACATAGCCTAGCCTTATGAAGATGACGGTTACTCGCCAGATAGGATTGATATGCTGTACCCCCAAAGAGCACCGTGAATTCAGGACAGGTTTCGGTTTGAGCTATGATCTATATTAGTTGGAATATGCGCGCTACTGTCTCAACCGTAAGATATCAATGAGTTTGAAGCGTGTCGCACGTTCATTACCGCCCGGTGAACAAGGCCGCAAAAGCGGCCGAGTCTAAACTCATGGATTTCTAGTGGGTATGCGGATCAGCAAGCCCGAGGGTCACTAGGAAAATGGTGCGCTATTAACTCGAATTCACGTGGTAAGTAATTCTACCCAAAGTCGCCTCGGCGCAGGAACTTGTGTCGGTAGGGGCTGCTGGGCCCGAGCTAGGAGAATATTTGCAGGTTCCGACGGGAGGCACCTAGGAGCAGGAGCCTGCACTTACATCCCTCCTAGGATTAATTACACGGCTTCGGGCGGTTGCTCACAGAGAATAGGATAGGATATATGGAGAACAAGAAGTCAGTTTTCGATATCTAGCCTTGATCATTCTAGACCTATCGAGCGACGAGTGGTGAACCTCTCCCCTATCATTGCTGTGTTGATTGTATGTATACGGTGTTACAACACTCATTTCTCCCGTCTACGCATACTGTTACGAGACAATTATGCGATCGACAAGGTCTTGTAAAATGAATATCTTGGTAGTTCCGTGGTGACTGAGCCCGTCCTGATCTCCTGGTCGGACGCGTACCAACTCCCATGGTACTGCATTAGCTAAGTGGAGCGGTAGGTAGGGGGCACCGCGGGACGGGCGTTCCTGCCGGCCTTGTCGTAGTTATCTAGTGAAGCGAGAGAGCTTACATTTGTGTACGTCAGGCAAATATTATGGATCCGGGCCGAGACGTCTGCTGGGAGATGAAAATGGCTGCGGGGGCTGTGCCATACACGTGGTCTCACTCCAAACCCCATTTGTCTTTGCGCCGCCAGTCTCCCCGTCGGTGGGTGGAATAAGTTGCTACCTCGCGTTGCGGAAACGACTGCAGCATAATCCAGATGCATTGATCTGAAGTGCAATTACTTTGGACAACCGGGTAACGATCGTTGCGACTCAGTAACGCAGTCCGGCAGCTATATACCAAAGAAGCGTTCATTGGCTGTAGGAGCTGGTGGGACCCTGTTTATACGTCAATAAGACAGTCGAGTTGCCTGTGCGGGCGAGCGCTGGGACCGGACATTCAGCATTCCTATCCGTATGGACGAGAACGGTTGATAAACGAATTATAGACAATTTGGCAGGCTGACGCGAAGTCTAAGGGTCACGTATTTGTCGCGTTTCATTAGTGAGTCAGGAAATCCCGGTGAGTTACTGGGAGTGCGCTACTTCTAATTTGCTTGTAGCCCGGGACACTTTTAGGGACTTGTGCTATTCCTTGGGGGTATTAACATGGCCCCCAAGCCTCACTCATCCCGCATTAGGAAAGCCGGGTGTCCCGTTGAGTAACCACACGTCCCCACTCAATTAAGTAATAGATTGATGAAAAGTCCGATGAATAACATGAACCAGGGTTCCCACTCGTTGTACGCTCAGCGGGCGATTGTTCCGTTATGGTTGCTAAGGCGCACACTGCAAGATGTTACAATCACCGGAAATGAGTCGCTCGCTCTTCCCACAGTACGTACAGGCATCGGAACCCGACTGCCGCTTCACCGCTTTGTGTCCTATAACGGCCCCACAGCGCAGCGGTCATTTACCGACGGAGGGGGCTGGGAGCGTTTCGACGGATTTCAGATGGATGCGGATCTCCAGAACCCGATTTCATCCACCAAAATCGATGACATTCCGCATGAATTTATTCCCGGATAATATCGGACCTGTAGACCTTCCAGCTGCCCATTCACGTCTGAACCTCTCATTACTCGTCCCTTTATGCTCGACAAGGTCCCCCGTCACGTGACTATTCGAGTTTTAACGCGTTGGGTAATCGTAACACTTGCACTGTCATCTCACAATCTCGGGGCAAAGTGCTGAGGAGTCATTGTTTCATCCGGGGGTGCGTGCCCCAATCCACGATCACTCTTTCCACCCCCCACATTCAATTTACCAGCGTGTATGCCACAAGAGTGCAGCCCTCATCTCGAAATATAGCTCACACGAAGTAGACTATTATTTGATGGCTAGCCCGCCGAAGGTTCCCCGATTCATGCTCCCGCTCGGAGTGGGTGCTACAGACGGGTATCTCTCCTGTGTGGCGCAGCTGGTGAATAGGGGCTTCTTCGCCAGCCGTCGATTCTATCTGCGGTCGTATATCGCATTAAAATGTCTAATCAAGGAAAAAGGAGAACCCATCCTACATATTGATCTGGGGCTCCGGGCACTTTCACGTCTTGGTTCGATTAGCGGTGATGAAGGATCGGTTGGGCTTCAGAATTTACCTACGTTTGAGTCTACGTGCTGGTGTTGTCTACCGACTGTAGACGCGGGAGTAACCATTAATACGTCTCTCCGGGGTAACGGGGAAGGCAGACCGTGTATCTCACGCGCACCGCCCGATAGGCCCTCGAAGCACGAACTCAGCGTACTGCCGTGGAAGTATACATGGGTAGGGTAGGCCGTGCCCTGGATGTTAAAGTGAGTCGTCGCCCTACCTGGTTCGATACCTCCCTCCAGAAGGACCCGGCCACTGGTAATGCCTGCGCGAACCCTGGTAAAATGCGATAACGAGGAAACACTTTAATTACTCCCGCATTTGGGCTCTCATGAGGAACGCAGTCGCGTCTCTGTTGCTGTATCAGCTGCAACCTAGTCCATAAGGGCCAACTGACAAGTGGTAGATGCACTCAAGTGGGTGAATGGCAGTAACGTGGAGGGGTACTCATACCATCCATACCCCGGACCATAACTGCCCGTCGGTAATAATAACGTGCGCTTCGTTGCTTATCTAATCCCTTGTTAGATAGTGTGCATGACACGGTACGTAACAACATTCGGTAGTTGGAGACAGTTATCTATCAAATCTCTCCTTCCCAATTTCATGAGTACCGGTATCTCTGACAACGTAAGTCCAGTAGCTGCAATGACGGAGAAGTTTCCTATAGTGGACACTACCAATCTGGATTCCCCTAACAGGCCGTCGTTATGTCTAGTGTTTCATAGCAAAACATCCCGGCTGGGAGTTCGCGGTACGCATACAAAAACTATTGACCTACTAGTGCCCGTGCTTGTTAGAAAGTCAGGAGCCTACTCAGATATGAATGTCGTCATCGGGCTCACAGATAAGCCGAGAATTCTCGGTAATTCGGCCCCCACTAGCATTAAGAGTGGGCAGCCCGTCGTCACTCTTAGTGGCTAACACCGAGTATAGTGTCATTTTTCTGTGGGTATTAGCCACGTCGCGAGTCGGTAGATATTGTAAGCAATGCCAAGGACGTTGGTCATTCGGATCCTGGCAGGCTCCGTCGTTGCCCTTGTTAAATGTTCCGAACAAACCGGCCGGACCGACAGAACTAAGCTGAACACAAATGTAAGAATTGTGGTACTTTTCATCTTTCGGACGACGGGATAGAGGGGTTAGCGGGAGCGTACGCAGCAAGTCAAATCATCAGTACGCGGTGTAGAAGTATCACTGCACTTCGCACAGCTGTCTGATCCCTGCCTATACTTATGACGCCCATCACATATAACGCGAGGTCCCCTGCGCCCGACTGTCTTCACTCGACCTAGGTGAGACCGAAGCGATAAAAGATTCCGGTCTAGTAATAGGTAGTCTCACAAGTTAGCCCCCACTCGCTCCTATCTCATCCGCTCATCGAACTAAGCTGCTATGAACACAATCATCTTGATGGTCGGTTACACCTACTGCCGGACTTTTTAGGCGGTTCACGAGTGGATAATGTCTACGATAAATATCGCATACATCCTGAATCCCGTGATTATAATCAAGCAGATCGAACCATGTATCACGTCGAGACGTCGATCCGGGATAGAAGCCGCCTTTAACCCGTCACCGACGAGCCCGTGCCCCCCCCGCTGGTTTAGGAGCCCTGGGAGACTAAGTCCGTGACTCGCGACAGGCAACATAGCTCAGAGGCCTTACCATGTCAGCCGAATACGGTCCCTAGACTGGCAGCCCCGTTTGCTGTATTCTACCGGGCCATTTAACCCGAGTTAGGAGCTGGCGCGTTTCACTGCGATCTGCAAAATAGGTTTGGACCGTTTAGCTCCTATCTAGCGTTTTGATTCAGGGCTACGAAAAATCAACACCCCAATGGGGGTCACTTATAATACCGCAGGTTGTGTGGCCCGGTATTAGGAACCTATAATCCTGTATTTTTCTCGCCGCCTTCGTACAATACTCAACCGCAAGTATTTACTGTTTGTGCATTCCTTTGATCTCCTTGTAACGGCGGAGGGCCTTCAGTCTCCGGCACTTATCTAGTCTAGTAAATGAGAGCCTAACCTAGGCGAAGCAATTTCCCCTATAGTTGTTGTACATTACGTTTTCTTCGATTTATTAGTCTGAAACTAAGGAGTTGTCCATCTATTCAGAGGGTCACTGGGTCCGGAAATCAAAGTTGTCTGTTTACCCTCCTGGTCTGACCCCAAGGAGAGACGGTTCGCGGGATTGCAGAGCACACCCTTGGAATAAAGTAGGCTTAAACAGTTAGTGCAATAGTAATCTTGGACTTTCACCGGATGTGCGTGATGAACGACCTCAATCAGTGCCTTCAACCCGCTAGTCCTATATGACTACCCGAAGTGGTAAACTCCTAACGAGACCAGCGTGTGTCGAAATAACAATCCTAGACATCGCCTAAGTAGGATATGCTCGACTCGTATGGGTAAATTTTGGTGTTTATCGCTTCAACATCGACGCATTATCAATGTACATGGTAGCTAAGGGGTAAAGATTAAGGCATTAAGCGATTTAGTGTAGAGGCTCTTTATAATTTTTCTCACATTTCATAAGCCGTGGCATGCCCACGCCAAGAAAAGTAAGCATTGTGCTTATCTGGTTCATTTGTTGCTACGACTTAGAAGTGACAAAATTAAGTGCTAGTGCCTGGTTCGCATTCGAGGTTATGTGTTTTGATTGTACGCCCCGCCTCATCATCCTCTATTGAATATTCATAGTGAGCTGCAACGGACGCGCTCGAATTGTATCTATCAATGCTTCCTTATGAGAAATGGTAGGGGCGGTATGGCTGCCAGCTGCTTATGATCCGGCGCTAGAAAAAAGTCCAGCATACACTTAAGAAAAAATTGGTACCATATTATGTGCGGACCGGCAGGCTGATACGTGGACAGCCAACGTAGCTGCTAACCAGCATATGGCTCTGTAATTCCCCTCTTATTGAAAGATGAGAGCTGACTCTAGTGAAACCGGAACCGTGATTGGCTTCTGCTATTACGGAGTCACAATATCATGTTAGGACGTCTACGTAGAGGTTGGACGCGGACGAATCCCCGATGTCCCTCGTGTTTACACTCGTTTACTCGCAGCATACTTAAAGATCCGCCAGTCACGAGCCGGCCAATACCATCGGTTCGTGGTGCCCCCTCACGTGACGTCGAGCCAACAGAGCCCAGCGCGACGTACAGGCGCATGTCTGCTCGACCAACGTACCGGCCTGAGAGGAGACAAATTTTGTATAACCACATCCAAAGCCATAAGCCTCGACCGCTGGGATCCATATGCACCATAGGCCGTAGTCCGGTGGACGACGACGGACAAGAAGCGGGTGCAAAGGATATGTATCCGCGTCTCACATCAGAGGCAACGTTTTCCTTCAGAATCGCAGTACCCTGCGTTATGACGCAATTTATCTGGTCGCATCTTGCCCCCTTCTTACTGGAGCTGTAGAAATTGGATCCGGAAAGGTGGATGGCAACGCACTCGATACTCCGACTTGCGGACTTCGCACCCGGCCCACTCGACGGTCTATCCGTTGTATCACGTAAGAACTCGGATTTAAAGGTGGCATGCCCGCCTCTACGTTTTAGGAGAGTACCTGAGGTCAATCTACACTTTAAATTATGGGTTATGTCAATGGTACTAGGAGTCCTGGGGGACAGGCCACCTTGTTACCCATCCTCGAAGGCGTCCTGAGATGAACAGACTCAAGAATTATGGCTAGCACGTTTTGTCTGCGTGGCGTTTTACTTGTTCGATACGCGAAATTTGGCAGGTCGGAGACTACGCGAGCTTCCCACGTATTTCTCCCCCCCGTTGCACATGCAGAGAGGAGGTCCACACACAATACTCTTAGGATTCACATCCAGCGCTTCCAGATACCAGTCGGTTCGAAACGCCACGAAACTAATCGCTTCCAACACCGTGGCATATGGTAGATTATAATGTGAAGGCTGTTACGCTTTTCACCAATGGAGCCACTGTAACAGAAGGGGGTTGGCAGTCGGAATTTGAAGGGTGATTAACTTGCACTGGCAAGACACTTAATGTTAGGCATATGACCCCTGGGATGTTCTTAGTTTTTTGGTGTGATCTTATGGCTGCTCTGGTCTAGTACGGAGCAGCACATGCTCTCACTGAATTTGGTGCGCTAAAGCGACACGATACGCAGTAGAGCCGTGCTCTCGAATGTTACGGACCAGGGCTTGTATGTGCTATTAAGAATGATGTAAGTGTTTTTCGCATGATCCAATTTGGGAGAATCGCGAGGACGCAGCATGTCGTTCTCCTGCCGGTGTCTACTGACCTACGCCTCGTAAGTATCGTTCGTGGCTTTCGGTACGTATAGATCACCGACAGTCTACCCGATTACTGGGTCAATGGCGGAAAACCACCCTCCATCCCTCTACAATAAGTTCGCCCTATTCGAGCTTTAGAGAATCCTCTAGTACAAACTAGGAGTCTTCAATAGGCCGTGTAAAGGCATGACTGTGCATTGTGGGGTAGCAGAGATATTGTTTCGCTCACTCCCTTACATTACATTTGCTATCGGGGGGCCTAATGGTCAATGGCGGATGTGTTTCGATTGCACTCATGTCTGCACGTTCGCAACGACTGACCATATAGTTTGATCTCCAAGTTAGGCGGATCTTCTCGGGTGGTCGATGTTTGGAGTTCCGTTTAATTGAAAAATGGTCAATATCATATCATCTCGTAGGAGTTTTGCCTGCCTGAGCAAAGACGCAGTTGCTCCTATATAGTTTTATCCCCCTTGTACGGTCGTCCTTGGAAGATGCGAATTGTAATTACTTCAGTCTGTCCCTTGATCTCTACACCTAGTATAGATACACCCACACGAAAATCCGGCTCGGTGTCCAGCCTACTATCCCGCGTAATAAGTCCATTAGATCGATGACTCTAGGGACTGGTGCGTAGTAAATGTCGAGAGAGGAAGGATAATCTAGTAAAGGAACGTATACATCAGATTTCGTTTCTGTGGCTTGAGACTGGTCTGCGTTGGGAATACCTGCCAAATAGCACAGCGCGTACCGGACCAACAAAGTTAGTCCTTTCAGCTGACCATTTGTATAAGCTTATATTGATGCCGGCAGCACCGCCCTTGCTTTTGCATTACGCTGTTTTTGACGGTCACGGCTCAGCGGAGCGAAACTGTCCTGCCACTAAGCAAGAACCAGCACCTTGAAGCAAAGCACTGCATAGTCTCAGGTGGAAGTCCCCCATTGCCGACCTCCTATGCCGCTAGGGTGCCGAGCCGCCTCGAATCCTCAGGGTCTCAGTGGAAGTTACCCCCGGTTTCCAGGTGGGCACACCCGGCGAGCTAGTAAGCCGATGGCTCTCCACCGGCGGTGCGTACCCGACATGGCGTCGAGGCATGGGGCCACTAAACAAGTCCCAGCCCAAGCAGTCATCTTAGCAAATCAGCTATGCCACTCGTTCCGGGACTCCCCCGCCCGGTCCGTCGCGACATAAATTATGGGTCATAAACCGATATCCTTAAACTTCGATGTGTAGTAGCATTAGGATCAGCAGAATGTGACACCGGTCGACGACAAGCGGCTTCGTATGCGCGTCTCCTAATAGGAATATAAATCCTCAGTTAAAGGTGCAAAAAAGTGATATACAGTGGACGAGAGCTTGGAATTCTCTGCCGGTTCCCTTTGTCATCGGTCCAAATCGGTGATTAGGGAAATCATCCCAAGCTCCAGTATACTGACGAATCCTTGGTGCTTCTCGAGCACAACTCATGTTATACTATTGGATTCGCCTAGATCTCTGAATGGGTCGATTTAAACATTGAGCTATAAATTCGAATCATTAGTGCGGTTAAACCTGGTTCCCTAGCTAAATAAGCAATCTGTTCACCCTACATGCCTCTCGGAGGCGGTCTTTTTTCTAATCACATGACGGAACGACTTCAGGCACTTAGCGAAGTGGACGGCGAACCGTTAAAATACAAGTCAATGTCATTCCCGGCTCCCTGAAAACACTCCTGAAGTGCAGGTGTCATTTAAACTAATTGATTATGTGGCCTTCACTTAGTCCTGTAAGTTCGATTTCTGAGCTCCTGTAGTAATCCGGTCGTGTGAATAGGCAAAGCTGTGCCGGCAGTGATACCCTTTACGCGAGTTGTGATCGACATAGCCCGCGAGCCCCAAGCCACATGCAATGATTAGACAGGTTTAACCAACTGGGACTCATTCGCTATTCAGCTGAATGGAAGCAGAGTGTCACGTTTATCCCTCATCCTCATGTGATTACTTCTGGTTAGCACACAAAATAAAAAAGTAACACACGAATAGTAGCCAGTCTAGTATTTCAGACGCATCTCTTCGTACCCTAGCCGCGAATGTAATGGAGGAAATGGATACCGAAGAGCGTGCACAGGTATATGGGTATTGCGCCTGCAGGACCATGTACTTCGTTTATACTTTGAAGCGCATCTCTCTAGATCGTTACAGTTGATTGACCAGACATAGGGCTGACCTGTGAAAACGCCTAACTTTAATCCGATTCAAAGTAAAAAACGGACGGGGCCACCAACGGAGCGAAACGGTGTTGCCAGCTACAGCGGTTGTTTAAAAGACCTAGACAGCCCACCTTTAACGTCACTCTGTAATTTCACCAATGTTTGAACAACGCGGATTGTACGAATGTGCTACGTCTAGTTTAGAATGACACGCTTTGCAGGATCTTACGATTAGATTCTTTAGGGTAACACCTTCCTAGGCCTCTCTCAATACAGTCCCAGGAGATTACAATTTCGTGCGAGATTGGCGTCTGGCCAAAATGTATTTTACCTCCTCGGTTATCTTAAGTGCTGGGACTTTTTGGAGGGAGTAGAATAATGCCTAGCTATATTTTGAGGGGGCGTAGTGTAGAGTAATGCTTTTGCAGGATCGGGTTTCGCTGGCGTATAACTCAAGGATTAAAGCTATGTCCTATACGGTTCTATCTTATGCTGGAGCACACCAGTATCGCAATTCTTTCGGGTCTCCGGAGATCTAGCGCAAGTTTCTTAGTCAGCCTCTAAGAATACGGATAGACCAGAATTCTCAGGCCGGAAGTAACCTCGTCGAAAACCTGATTTACCCTATACAGTCTTTATGTTGTCCGAAGACTACCCGGTGAACACCTGAAGGCTATGCTAGTGCTATCATGTCGTTATGCACTATCTTATGCAGCTATCCTTACAACAGAATACGGGGTGCCGGTAATCATTTCGCCAAAGACTATGCGTTTACAATATCCTCCTCTACCGGGCGTTTAGATGGCTTGTCGCGCTCTTCAATAAATTAGGCTTCTGTGATTTCGGATACTTCGCTAGAGATTGTTTGGGCGTTACCGTCCCGTCTACGTCCGAAGGGCTGGTCGCATATCAGGCTTCTGGCTAGGCGTTCACTTGTCTAATGAAGATGGGGTACTAGGAAGGGAAAGCAAGCTGATTGCGGAGCTGATTTCAGGCGCACCGACGCATTGATTTGTGAACACAATTGGAAATTCTAACCCAATGCTCGTCACTTTACGAGTGTACCGCTAATTCAAAGATGAGGCTGGTGGTCTTCCAATATGAATCAGGGCGCACTACTTTCCCGTCGTTACGGCAATTGTATATGGTGGGTCATGTCCGAAAATCTAATAGAATACGCAAATATAGGTGATCAAGCAGTGCACGCCCTCCCGAGGTACGGCACTTACACACTTTCTACCGCGGGCATACGATGTGGCTTTCCCAACACCCCATTAGACGGCGGCACTAGTCCGTACCAGACACGCGTGGAGGTAATTACGGGAGGACAATCAACTATCCAGTTGCTCTCACAAGTCACTAACGTTTCGTGTCATAGCTAATGAGTAAGGTCGTAAATTACTTTCCGTATATGGAGATATTCAGAGCTACGCCCATTAGATGGAGTACCCTAAGAAAAACCAACTTTCGTTTCCCCCAGGCCGGTCAGAGGGGGAACTATAGCTAGCAAACCGGCTCATTGGGGGCCAAGGACCGTGCACCTACCCCTAGCTACTACCACATCGTAGTGGACGCTATACCCCAGAAACTAAAAAAGGTACCTTATACCACGAAAATACGCAATGACGTTATCGATCTTTGTCAATCAGTACAACTGCTTCATAGGCTTCAGGAGGTACATAATTATACCCAACCCTTAGCCCAAGAGCCTGCTCCCGGTTAGACAGCCGCATCAGTCTCACTATTTGGCGCAGAAGTGATAGGGGAACGGCAGTCGCGTTCGATACTACTAAGTGGTATCCTCAGGCTTATTTGAGCATCGTCTGCGATCCTTATACAGAGGCCCTGGTTCTGCCAAAGAGTCAGATTGTAATAGTGTCTCTATTGGCGCACCGCGCACAGCATCTATCTGATGGGAGCCTGAAATGCGTGAGCATTAAATATCAGCTCGATACCAAGGATTGTACCAGCTATGAGGCTGAAGGCTAACCTAAGCGGTCTTTCTTGCCTGCCGCTGGTGTAGTGATGAGATTTAACAGTATCGTACTACTCTGGCCTTGTGGCCTTGGGCCTTTTGCGACATTCAAGGCCTCATATTCTCTCCAGGTCTCATTGGCGGCCTTAGTGTTTCCCCCGTTGTAAGTACGTGGGTTGAATCAGACGGCGGTCCTACGGCCGGACCCTTGCGCCACTGACGGCGCACGGAACTAAGTTGGCAGCCGAGGCTAAGTGCCTAGCAATCTTAAGAGGTTCACCTCAGAAGCCATTGTAGATCCTCCCGCAGAGATGAAGTAGCCATTATCCAACACCTATATAGAAAACCATTGTAAACTTATCATAGAGGACTCCGTTTGTTGAACAGGGAAGCGTGCAAAGATCGTACTCCCTCACACATTGTCTACGGATGCATAATGGATCGAGACTGAGGAAACAGCCCGGGCGTTTCACGAGCTGGTCGGACCCCGCAGTAAGGCGTCCACGACTTCAGCGCCGAGATAGGCCTGGCCCGTAACTCCTCGACAACCTGGATTATCTCTATTAGGACGTTGTGTGATTGGGGTCCCTGACTCAACAACGCCGTCCGAGGGGAGTCCCGATTACGTCCGCAGCTAGACCTACATGATCTTACTGCTCCAAATTAGGGATCACGAGCGCTGAAGTCTAAGGACATTTTCAATTTGAAAGAATTGCGTGATAAAGGTTTAGCAGATACATTTGGCTCATCGCCTCACTTCTCGCTCCCCTGTTTCGTCAGAGTCCAGTGGTGGTCATGACAAGTAAGCTGGGAAAAATGCTACGTCTACCCACTGAAAGTGCAAAAAGCAGATAAGATGGGCGTATTGTAACTGGGTATGCTGACGCTCGGCTGTCATAAGGACGTGAGTCGCGTACAAAAACGATTGTCGATAGTTCGTGAAATAGATCGAATTCATAGCGTGTAAAGATAGAAGATTGACCAATTCTTACCGGAATCTACTTGCCACGTTTAAGGTCTGACACTGGCCGAAAGATGAGAGTCCCCACGACCCCCTCGCGTAGGGGAAAACGCGTAGCCCTACCATGGAGGTCCGAGTACGGGCGTGGAAGCCTAGTCGCAGTTGGAGTTCTTCGCGTGATCGGGTTCCATGAGACAGTCTAGCTTCGGAATAGTCCCTTATAGCGTTGGTTGCACGGCGCCGGGCTGTACGCCGACGATACATCTCGGCTGATGGCTCGAGCGTTTCTGTAGGGCATAAGCGATAGAGGTATTGGGACCCATTGCAAACCTAATAGGCAGCGGCAGGCCCTGGACAAGCCCTCTTCCAATTAGGGGCACTTCGCTGGTTGGGTAGTCTGATTTCGCCAATTGGTCCGCTGAACGCCATAGGTATAAGCGATCGTCTAAGGCCCTCGTCCCGTGGACCCAATTAACATTTAGTAAAATTCTATGTTCATATACAAACGCCAATGGGGGTGGAGAGTCAAGTTCCCCGCTCTCTCCCGTGCGGTGTGCGCATCGCCGCGCGGGGGCACCGCTTCGGCGCCCCCTTCAGCAAACTGAGCGGTTAGGATTCGGAATCAACATTCACGATTGTCAAATGCTGTCTGACTAGACGACCGATGCCAGTACGACTTTCGCCGTCGATAGAAGGAGGACCACGTGCAAACCGTCCTGGTTCCTCCGGGGCTAAAGAGGGGTCGTTATTTTCCCCGTGGGAGTTTGGTCCCCGGTCCACATTTTCATATGCATAACTGCATACTCATGCTGTGACACAACTGTGAAAAAGTCGGTGCTCCGGTCGCAGTGCGAGAATTCCGGGACCCCCTTAGCTTTCATTGGAAGAAGGTGTTGCATCACGTGGGCCTTCCGTCGAGCTCCTCGCGCATATCGTTTACTGGGGCAACGTAGATAGTAACGGATTGTTGGGCACGGGTCCCTTCCATAGCTTAAGTCTCTTCGTGCAGTCCCGTCTGACGAGATAACAGAGGTGGTCTCCGCAAAGACTCACTATCTACGCAGCTCATAGTAATGAGGGGGACGGCACTGTAGGACTCTTGAGTTTGAGGCAGAAATGTATGGCATTGAAACGCTCCGGAAGCGCAGGAATACGGGGAAACCCCCCGACATGGCCTCAGGCACAATTGCCCCGTAGATGTTCGCCGCTCGCTTACTCCTGCATAGCCTCGAATGTGGCGTTCTAGTTCACATAGGTGGAGCCGTGATATCTACTGCGCAATTCGCAGAACGAGCCCCGCAGCTCACGAGATGCAGGGAGCATGACTCCGGCCTTCTAGCTGGAAATGCCGCAACAAATGTCAGGTCACGGATCATCACTGGAAAGTCGCATTGCTAGCTCTTCAGGGGAGAGTAGTCTGTGTGGCGTTTCAAACGGCACTAAGGGCCCTCCAGGAAGGGAGTTGGAGACCCAAGGTCCCATCCAAGCCCTGGATTAGTATTCACGTGGAAGATTGTTTCAGATCCATGTTTCGAGCACATCATGTTAGGGGATGGGGAACCGTTGAGAGTTCTATCTGTGCAGAGCCTATAAGAGTGGCGAATACCGGAGGTTATATGAGGGGCGTGGAGTAAGAAACAACGATTGGGAGTAGTGGATCGTCCGATACAAAAACGAGGGCAAGGTGAGGTGGTCTGTCCAATCCTTCCAGACATCACCTAAGTTTTTTCCATTTGTGAGTCAACGTGCGAGACGACTCCCTCGACAAGCCTCCTGTAAAAAAAGGTGTGCTTTTGCTTGCGTGACTCGGTCTTACCTGGAGGACTAATTACGATCAGTGTCAGATCTCTCTCCGCAGCCTTGACTTAACCGGTCTGGGAAGGTTAAATAACGTCCACAAGTGACTAAGACAGCAAGAGTCCAGGAAATTTGACTTGAATTCCGCTAGGTCCGAGTATTCTCTGGTTCTATATGGTTCAACCGGGTTTAGTTAGTCGGATAGCAGAAGTACTTCAAGCTGCCGCGTAACTTGTACTTGGCGACGGGATAGGTGCATCCAGATACGTACCTTGTCTGTATGTACAGCTAAAGTAATTAGATGTTACAGGCCACGATATAAAGTTGCGGAAATCACATGAAATAAACCCCAGCTCCTTTTTTGAGAAGCAAATTGGGGGACCATGCACTAACTCCCCATATTTTAGTATGCTCTGTTCAACAAACACAAGGAGCAAGTTTCCGACCTAGCGCGTGATATCGGCTCATATTCGTAGCTTACGCAGGACTCACTTACCTTTGTATCTACGGCTTGCTGGAGCATTTCGATAAGGACTTGACTGTGCAGCCTGCTCCTTCCCATCCGAGGAGTAGGACGTCCCCGGTGAAGACTGAAATAGCATGAATTGCTCAATTTCTCAGCGAGCAACTGACGACGGGGAAGCAGCAAAACCGTGGCAAATAAGGTCAATTATCCCGGATGATAAGTGACAAGGTACTCCTACCGTATAACGACGCTCCGCATGTACCAAACGCTTGCATAGGGTACAACTAGAAAAGCTATGACAGCTTGCAAGGCGTCCAGAGAAATGCTAGCCCGGGGATCTTGACAATCGCGAAACAAGGATTACGCACACAGCATTTACATCGGGTATGATAGGCTGTACACGAAAAAGAATAACCAGCCGGTTTACGTGGCACCGGGTATCCATCTATGTAAATAGGCGAGCTTGCTGGCACCTTGTCTGTTTCACGTGCTGGACAAGATATGTTAGTATAAGACTCCGATAGCAGATGTACCTTTCCATAATCCCACATTGTCGATCTAATTTCGCTGGCAAACCCTAGTCGTGCCCCGCGGCATGGCTAAAAAGCAGACATGACTCCATCACCCAAACTTACTACCGGTTCCTGAGATAGGCTCTGGATCGGGACAAATTCTTATAATTGGGAGCATCGCAGTAATAGTAGACCTGCGGCCACCATCTATGCAAGGGGCGCGCCACTGCCCGCCCTACTGTGGGGCATGGGCTATCCCTTGCCTTTTTACAGCATTCCACTAGTAACGACAACTTTGAATGACGCTTGTGTTTAGTCATGTGCACCGACGCGTCCCCCCCTTGGGCGTCCTCCAACTTCAACCCGTGCACCTGCTAGGTATGACATTAGAAGGCCCCATGTACGGTTCCCCGATAAGAACATTGAATAGCTGTGCGACTACAGGGGGGTTGCGCTATGAACGTGGGGACAAGTATATTTCCCCCCACCATTGGCCTGGAAAATAGGTCAAGATGGTCTATGAGTCAGGCCTGTCAGTTGACTACTCTCCACTCTGAGTGTCATCCGGGCCCGGCTACGAGACAGGGAGGGATAAAACATCACACGACCGCGGCGTTACCTAGAGTACGGTATGGGGTTAGTCCCATTATCTCATCCCCTCCTCCTCGTCTTCTTCTATACCTTGCTTGTCAAATCGCTCGAACTGGCACGCGAGACGGGTTTCTTTCAAGGAGTGCAAGACGCTTCAACCGACTGCAGCACGTAACTTCTTTCTCAGGATCGCTTGTATCGAACTAGTCAGCGAGCCTACGAACGGCCTTTCATATGCATCCCGCACAACCCCAAACTTAGGCTTTAACTAGATACATCACGTCATTTGCGTAAATCGATATCTGTAGTTAATGCAGGCATCATGGCGCACAAAACTTGTGTTGCTGTTTATCGCGCTCCTTTGTAGTGGGCAGCGACCAGACGCTCGATGCCGATGAGCAGATCCCAGCGGGAACTCGTGACTCACATGAGTTCCAAATAAGGTCCGCGGTAACACGGACGATAGGCTCGGATTCGACATAGCTAGACTTGCCAGCCGACTTAAAATGCCGGTGGACGGCAAGGTACACGGTATGACAGCATAGCTCAGTCTTTTACATTGGCAAGGGTGCTATAGACGAGGAGAATGACTATCAATGCCAGAGGCATTGTTGCGCCATCGCGCTAGACTATGTGGTATATTTAACGACGATCACAGCGGAATGGGAATAGATCCTTGTTCGTACACACAACCGAGTATCGACGCTGCTACAGTCGTCGCTGTAGCTTGCAGACTAGCACAAGCCAGTCACTATCTAGTTTATGTTTAATGTCGTTGTTGACCTTTGTCTTTTAGTGGTTTGAACTAGCTAGTCGGATAGGATTGGGGGTTCGTTGTTAAAGGTTTAGGCCATATACAGGCCCTCCTCATAATCGTTGGAGAGACAAAACACGGGCGTAGACAACTTTATGCTACCATCTAGCGTTCCATAAGCCACCCAGCGTTAGATGTAGCTGCTATACAACGAATAGTGACACCCGAATGCCTAGTTGACTCCCACATACGCGCCGCTGTAAGAGGGAAGAAATGCCAGCTAGTATTTGTCTTGGACAATGGCAACTGATCATTTGTTAAGGCTGTGACCGCTGAAACGTCATGTATTACAGGGACCCTACCGTCTAACAATGATATCAACCTCGTTCTAAGGAGACCCCTGGAGTTCTGCTTTCATTCTGTAGTGACAGGGCCCAGGCGGGTGAGGCTGTCGTTCTACTTTTCTCTCCTCTGGATTGCTATACCAAAATCTAGGGTAGCGTTGTATTATTGAATGCAGTGTACCGCTATTGGTTGAGTCAGTAGGTTTCATCCGATTGCTCTCTTTCCGGTAAGAACGGCGACCTGAGGCGAGTGTCGATGCAATGGCTGAACCGGATTAATCCACGGCAAATTCGAGCTCTGCGCATACAAAAGTCAGAGTCTAGTATCCTCATGTAGCGGAGTCGTGAATGCGGAAGTCCCCAAGTGGCTGATTGTGTGAAGAAGTCTCAACTAAGAGGGGATGAGCCACCTCCAATCACCGCCGTGTCGCACAAATCGTGCCACAGGTGTTATCTCTCTACGCTCCTATCAGAGACGGCCCGAACTCCTAACATTGACACGTCAGACATAATTGTTAAAGTAGCGCGGTCGTGCAGCGTAATCCTTATCCGGACCTTTTTTTCCCGGGCACACAACCTGCCGAACCGCTCGCACAACTATCGGCCTGGGACTCAGGATCAAAAAAAAAATCTCTAGACGAACATAGGAAGTTGTACTGTACATAGGTTCTTTTTGATGTCTCATCAATGTTGGCTGTCCTCTGGTGACGCCTGCGTGCTTTTTTCTTACGTGGGCGCTAAACTATTATATCGGATTAGTTGGGGATGGTAATGCCTTGGTTGCAGTAGAGCGCGCCAGATTCAATTAGTACGCAGTGATTCTTCAACATCATTGGTATTCAGTTTACCCTGAAGATAGGCAAGCAATGCGACCGGGCGATAATATCCTCTGAGCGTGAGTGGCAGGTTCGTGTTAGAGCCCCGGTGAACTGGCGCCGTAAAGTAACAAATCCGGACCCCCTCACAGTGGTTTCTTGCCTTTGTACGTCGGCACGATATTGGGCACCGAGAGGTGTTTATTTGGACTCACTACTATTATATGAACGAGGCGCCGGAGCCAATCTGTTACTTAATCGGTGAGCTGAGAGTATGATTCAATTGGGCCGATCCTTGTAATACAAGGAATGGCCGCCCAGGACAAGAACAAACTACTCGTCCAACGACAAAGTTTGCTATCGTTTCATTAAAGAGCAGATGGCGTATGGGTTCACAGGGAGCGAAACGGTGACTCGTATTCGTGGGAGTATGGATCCCGGAGCAGTATCAATTTTGCGAGATGTGAGGCCCGGAGTAACCAGTTCGTCGAAACCGTCGTACCAATCCAAAGCAAGCCAGTTTAATAAATCCTAAGGATATGGGTTCCGCCGGGCACGCTAGACCAACGACGTTAGTTTGGTGGCCCTAACTTTGCACGGTGGGGATGATGCCTCAATGGCTCTTGCATCTTTACAATTCAGTTGCCCGATCTTCCCCTATACCTACAAAGAGGACACACAGAATTCACTCCAGTTCGTCCACCTATCATTTCCTAAAACTCAGATGGCATGGAAGCTTTAGACCACAGAGCCCCTATGTGGATCCGAACGTAGGCGCCCGCCTATCGCAATATCTCGCATACCACCGGCCGGTAGAGTGTACAATCCGTGTCGGTCTTTTCTATGGGGGGGATGCAGGCGCCATCGGCAAGGTTCCAGAGTAGATTATCCTCAGGGGTGATCAAAAGCATGTGCCCCCAAACTACAAACCCAGCCGTGGGATTTGGTTCGTCAATTTTTCGTACGGTATTGTCGACCCCAGTATATACCTTGAAGAATAGGCCCCTAGTGCGTATAGACTGTTACTGCCGATCCACACTGCCAAGACATACTTTCACCAATCGCCTGGGCTATCGGCGCGTTCGAGTAGGACGTTATGAGAAAGTCGCAACAAATCAACGGACTTGGCCAATAGGAACTACGAACAACCGGGTTAGGGGGCTATGATGATCGTAGGTCCCACCCGTTTACTGCCCACCCTCTTAGCAAACTGAAGTGATGACTCCGGACTCCGAACGATCCGCATTGCTCAATTCAGGGTTCAGGTGCAAAAGACACCAGAGACGGAGAAAGCGGACGTGTGCCCCACAATTAATGAGGACATCATCTCTTCAAAGCGTTTCTGTTACCTGCCCCAGAACACGGGCAATCCTATAACCATTAGACCACATACGTTAGCTTGAGTGCGGAGTCAATGTATCAATTGATAAGGCCCGCGAACAGTGAACGTGTTCGCCAGCATAATTAGGGCTTCACTTCCATGCCTCGGTAGCCCCGGGTTATGACCGCTGTGAATTATAGCTGGTATCGCCGGGCTAATTTGTGTCTGGCACACCAGCGCAGGCTCGTCGTTCTCTTTGCCGGACGGGCATCGTGGGCCTTAAGGAAGAAGCAAAAATGACCCAAGTGCGCAGGTGAATTGGACCAAATACCTACGACTCCAGAAACAAACAACCGTAGTAGGTGACATCATTCTTAAGCCTCTATTTCTACTGACGTAGTTCCGGGCTCGGATCCTGTCGAGACTCCTGGAGATAAAATAAGATGATGATTACGTGGCTAAGCATACGAACTCTCATGACACGCGCCCGGGTCAGCCCTCAATGCCAGACATATTGTCGTAACCAACCACGCAGCGATTCTTTCGGGAGAGTGCTCTCCGCCTCTGCAATAGATCTCGTGAACACTATATGGTTTATGTAGCCGATACCCAAGGTGCAACCGATTTTTACATAGCATTGTGGGACCCAATGGACGCCGCACTCGACGCCAACGGGAAGGACCGATCGTTTCGCTGCCCACGAGGGGTGGCAAGCACGGCCAGAAGCGGCGTCCCCGGGTTCAAGGCAATTACAGGCAGGCTGTTACAGACGGGTGATGCGAGACTTCGGCGCCCGCAGTTCATATTGTCGTACGGAAGACTTGAGCGTGAAATTTGCCACCCGCCATAGCTTAGGCTTGACAGCGCCCGTTGGGGAGAGGAGGCACAATCCGCGTTCGAGTTTGCGGATGTATGCTGTTTAAAGGCGCGTTCACTTAGGGATTAGAATTCGAGGTAACATTTAGCTGCTCTACAAGGTATTGAGCCGGAACGCAAATTTAGAGAGAGGAAAGCGAACGGATCGGCCAAATGAGCGGAATTTACACATCAGTACGCCTTGCTCTAGTGACATAGAAACTAGGTGTGTCAGGCACACTGCCGCATCAAATGGTCGATCCATGGTCGACTTTTACGATCCTAAAGCTAATACTCCACGTCTAACGCGCACCGAAGGTAGACGGGCATAGCGGACGGTCCAGAGCGTGGACCGCGAAAGCTAAGGCGAACACAGAATAAATAGGCATTAGGGACTCAGAACCGGATGATCAAAGTCTTACCTGTATTCTCGACCACGTTATGGTGCCATCACCAGTGATTGAAGACTTTTAATGGGCATAGGACCTGATGTGAAGCTTTGAACACAGAGAACCAGAGGAGATCCGGCTGGTACGTAGGTGTGATAGAGGACTGAAGAGATAACCTTCTAGTTCCTCATAGACAACAGGTGAACATTGGAACCGCCATATTATGAGGGACCGTGACCCCCACTATCTCAAACGTTCTTTCCTGCCAGAACAGGGATGTAAATGGGGAACAACGACCCCAATCCGAAAAGGGAACGGAGAGATGAGTTTGCATCTACCCACACTCTTAGAGTGTAGTGTTAGCCTATCCGTTCTTTAGAAGGTCTAGGTCCCTTGTGTTGGTCGCAGACTCTTACTACGAGGGTTTAAAACATGACAATCCGGGATCAAGGGAATGCTAGATCTTGCCCCTACGAACTTGGAGCGAAGTCTGCTTAGCCCAACAGATTCTATAATTAGCCTAAGCAGATCCATGCGAGGCAACGGTCTCGCATCCGGATTACGTTACAACAGAAGACATACATCCCACCCAGGCCCCGCTAAATGATCTGCGCGCGTAAAATCATGCCTGCTGGTTATTTACTTAATCCTAACCGGGGGAGCTTAGCCCGCGTGTTGCGACCACTCCGTATTGCTAATGTGTGTGAATAACACTTGTCACACTTACAAAGATTTCCGCGGGTACGTTGTAGCAATCCCTTTTAATTCTTGGTTTTCTCCTACTCTTTCCGATAGATGCCTGCTTTTGCTGGCTGTTAGGCATTCACGGTCAGGATGTCCGGACAACTCCATTTCGTAGAAAATTCGTTGTGAGTGAGTTTAGGTACAGACACGGCGAGTGGCTTCCTCGACTTCTTTTTCGAACGCCGGACCCGTTCACTACGGAGTGACATCATGGTTACTGAAGTCAAGTCGATAGGATAGTCGTAAGTAAGAGTTAATTGTAAAAGGACGAGTTCTTTCCTCGCCCGATTGTATCTGGAGAGATAGGATAACAAGTCTTACTTCATTCTCGATAACACCAGTGTACCGACGTATTACAGCCGCCCCTGATCCCCCGATATAAGACGCCTTACCGGCACGAATCTTCCCCGTCGCTAGCTGACACTATATGTACAACATTCGTAGCATGAATTTGTGGCTTTATCCGGAGACTTAAATGGCTACTGTGACGCGAGGGACGTATACAAGTTAGATACTCGCCCGATTCGAGGCTCCGGCCGCTTCAGACTGACCTTATTACCGATGAGATATATATGGTGATTATCAATTGTGTATCATATACACTCCACTGAAGGCGCCTTCGATCACTATTTAGTGATATCACCGCGAACGCCGAATATTTGGGGACTCGTAGCTGGTAATCTCGCAATTCAAGCGACCACACATGGATCTCATGCAAGTCAGATGTGTGGCCAGCAGGGTCGCGCGGCGTTCCCCAGCTGCAGAGCTGCACCTCTTTCCAATGATTTCGTCGTCTAGTGCGAGGTAAGTTCAGGATTTAAATGGAAGTCCCAGGCTTATGATAGGATATACCCCGCTCTAACAAATTGCAATTGTTTCGCCATCCCTGTGAAAAGCCCAACAAACATAAAAATCAGCACTAAATAGGAAAAAATATCCGATTAAACCGAATATCCCACCTGGCATAGGCGGTAGAAAGTGGAACGAAAATCTCCTTTCTTCAGGCTTAAAATGCATCAACTGGTCCCTCTATGGGCTTTGACTCTAAAATTAGCCCACGTGACGGTCTGGGGCCTTGCGTCTAACATTTTACCTTTTCGTAACCACATCGATCCTACTCACGCCCTGTTCACTAACGTACGGTCTTTGTGCCAGACTTCTTTTCCTGACCAACGGTTCAAGAAACCGCGAAATCTAAAAACACCAAACATTTTGATGGAGAAACGTCATATTTGAATTAATGCCGACATAGGTGTCGCGTCCTAGCCTGCGAATAATTCTCTGTGGACAAACGGGTTTATTGAAGAGCTTGATTATGATATTAAAGATAGAGATGTGTGGGTCGTGTAAGTGTGGTTCGTTTGAAGTTATGTTAAGCCGCACACGGTGGATGGCTGTTGAATCCAAATCGCTAGCGGGCTCTGTGTGAATAGTTTCGAGGGCAACGGGCTAAGCCCCAGAAAAATCGAGAGTCATACACGTCACTCGACAGTTAAATGTTTGCCGACGCTGTATATACATCATGAACTATCAAAGCGGCGCCTACGGCTCCGGTGAGAATTCGCCCGCCATTCTATCAGGGCTGGCATTATGAATGGTTCTTCGATCACTCCGGCGCAACAGCGATTTTTGTCTGGCTAACTCGCAGGTGATAAGTTAGATTCGTTGATAATTATTTCAACGTGGTGCCCGAGCATCTATTCCGACTCTACGACTATAGTGTTTAGAGATTGTTACGGAGTAAAGGTATGAAGGGATGTTTAGTATGGTCATCAGATCCAAGCGACCATTCGTGACTGAAATAGTACGGAACGGCAAAGTATAATGGGTTATGCATCTGGTTTCTGGTGTGAACGTACGGGCTGTCGGTATTGTAGGAACCACCATACACTTCATTCGCTGTAAGCCGGTCTCACTAGATCGTATTTTTTGGACCCCCGTAGAAATAGCTTAAGGCTTCTCGACGAGAATTTCATGTTCATTCTACCAAATGGACAGATCGATGGGAGCTGTCTATATCTCCCGAGCACTGTGTACCGGCAATGCGACGTTAGTGGATATCCTACCGTCGTTCACTCCCCTTATAACAAGTTCCTATATTCATGGTTCTAGTCCTCGTATGCCTGGGAGAGAACTTGCGCTGTTCACAGTCATCGGTGCGAGGGTTCCATTAAGGATCTAGGCGATCGGGTATGGCTTCACATTATAACACGAACGTGCATGTAGCCATAGGTACTGGCCGGAGGTATATCACTTCGTCTGAACCCGGTCGATGGATATATTTCTGTGTTCACCGTATAGCAATTCGAAAGGCAACTAAGCAGGGGTTATGAATTATGAAGTACTGCAGGTCCTGGAAGAAAGCAGGAAGTAGTAAATGTATATCCAAAGCCTTTGGGTTGGACAACGTGTACAGCTTTTTGTCGGCTAGCGCACCATTAGCTATTCCTTCATTTCAGAGGATCTCCTAATCGACTTAAACCTTCTAAGATAACCAAGTCCTGATCTGCGGTTCCTCAATGCCGTATGGCATCTTGGACGCAAACTCTGTTGTACAGAGTATATGACGTCGTCGTGCGGCTTTAGAGTACCTTAGTGTTACCGATGACTTGTCAGAGAAATAAGTCCTATCTGTTGCGTCATGTAGTAATGCGTATTCGCCCAATCGTAAGTTCTCCGGTGCGCAATCATAGGTAGGACAAAGACTGGCCCTATTAAACGTACTCTCGATGGGAACAGACAGCAATAGACACATCAGCGTGTCGGTTAATTCAGATATTCCGCGTCACTGATAAGATGGCGTCTACATGGTTATCTATAGTTCTCGGCCAGGGCTTCGGGGACGCAATGGTATCGGGAATCCATATATTTATCCAGCGATTAGGGGCGTCTATCCTACTGATCTTAGAAACAGTCCTTAAACAGCTGGTAGTGCTTATTGGCTAATCAGGATTGATCGTTGCGCATTACAAAACCGTCTACGGCTCTTTCACCATTAATTGCACGGCTCATAAATCAATACAGGCCAGCTAATAAGCAACTGGCGTAGTTGGCGAACTCTCTGAAAGTGCACGGGCCAAGTAGGCTTGGTTGGGGGAACCGAATTAACAATCGTGGGGTTATCTCATTCACCCGGCCATGTTAGCTAGGAATCTTCACTCGCGTAAGCGGATGATAGTCCGTACTCGAGTCTCTCAGTGTTTATTTGTATTGAGGCCAAAACAACGTCAGCGATTGCGTTCTCAGCCCCACAACGGGATAGAGAGGTCTGTTGTAGCATATTAGTTGTTTTAATTGGTGAGAGCTCGCGACTTTGCATAATTGAGTCACCGTCCCATCGTAGACCTCGGATGCCGATATAGCGGAGATTGGAAACGTACAATGTACCGTTGGGATAGAATTATAAGGCCAGTCCTCCGCTTCGGTAGTAGCTCACCAAGATCGCAAGGTGAAACACTACGTTAACTTGAGTTTAGCCTCGCATGTAGAAGACTGGACAAGGAGATAAGGTAGTATTCGTGTTAAGTAACAATAAACCTGATGCATTTCTTATACTTTATTTTGTTGCAGCAAAGAAAGTATAAAGTTCGCACGCAAGATGGGCTTGACTATTCCCTCTGGTGTATAAGATGTCCAGTCCCAGTCTACAGTTCCTTTAAAATAACAAAGAATTAAGTTATAGGCTGTTCTATTGTACGCTACCCGCCCAGAGTAATTGCTCTTCAGAGGCACTCTAACGTCTTGCGAACACAAAATCGTAGCGAATACACTGGCCGTCGTTTTTGAACCATGCGGACCTTACCGACGGCTCGAGTACCTGTAACTATTTCGATTAAAGCCACTCCAGTTCAAGTATGTGACCCGTCAGCAACCTGCATGAACTTGCGTATTGAGAAGTATAAACCAATTTACACTATGTGGACTGGACGCTTGACTAGTTAAGACCAAGTGAAATTCTCTGCGGCTGTTATTAACAGAAAAAACATTGAACTTACCTCCCAGAGGCATCTAGGCATATTGTTTACTAGTGGAGTCGGCTTCAACTCACCCGATAACGAGGGACGGAGGTTGTTCTGTGAGTCCCCTCCCCATCGACCCAAACTCTAGTTATCTGGGACTAAGAGTTTAGTATAATTTCGAGGGTGTGTAGGACCGCTGTCTAGGTGTCGCCAACGGAGCACAAATAGTCAAGTGTTAACGAGGCCGCGGACACTGCCCGAGCTGCCGATGGGGTCCCTGTAACGTACAGCCTTGTCTGCATTGTACTGCACTGGAGACCAGCTAGCACCTACTACATATTAAGGCAGGTTGTTCAGTGTCGAACTTACTGATGGCACATCCACACCTGTGGTAAGCGATAGTCTGTTATTCCTAGGTACGTTCTTAGTGGCTGGATGTCAAAAGGGTCCATAGTTCGATCGAAAGCAACCCTCTCCGAAGATGTAGGATACCGGCGCTTATCAAGGACACATCTCATTGTACTTCACATTCATTTGACCCTTGATCGATTGGATGGCAGAAAGGCGCGAAGTCAAGGGCCCACAAGAAGTGCTTTGGAGGCGGTTTAGAATGGGAGCAGCGTGGCAGAGCGGGTTGCGGAGAGCCATCCGACCTTCCCCCTTTCAACTGAGGGTAACCCTTGGCATGGCGTCAACGGAACCAGTTAAAATTAATAAGGTCAGTCCATAACCGTCGTGTTCTCTGAGCAGTTTAACTTTCATCGCTCAACGATTATGAGAACTCACTGGCACAAACTGGCATCCCCCAGCTATAATCCAACAGGGCTTTGGGACATAGGTTACAGCAGCTGAGCACGTTGCTGCGGTGGTAAGCGAATTGGAATTGCCATGGTGACAAATCTGCAATGGACGGCTGCAGGTGCCAAATGACCCGTCTCATAGTTGCTATCATCACCCCATAGTCCACGGTGGAAGACCCGGCTGTACTATACAATATACTAAGATGTACGAGCCAGTGAAGACCCCACGTTTCAGTAGATGGGCCTTCAAGGTCGAAACGTTTCGCCTATTGCAATCCCTGGCGGATCTATCATGATAAGGCTGAAGTCATTGGCCAGGGAACGGAGCCTCACCCTGTGAGGCCGTTGTTAAGTTACTAAGCATAATCCATCACGATGGGTGCACGCTAGACGATGTAGAGAAATGCCTGTAGCGAGTACCTGAATTTCGTACGGAAATACCGATGGGGATGGCAGGTGTCAGGGAGCGTAAACGCCCGCGTATATTCGGACCTGGAGTGTTCCGATTCCGAGAGCTTGCCGGAGCATCTCAGATGCTGAACTTACGAAGAACGGGCCATATAATCGGCGGGCCGTAAGGCTATGGTACCGCGCCATGAACTACTTCATATCAAGTGTGAGAATCAGTTGTTGTCAAGCCGTCCCGTGACGCGCCTAAGGTAACTACTAATCGAACGTGTTACCGCTACACTGCTGGCTGTAGCTAGCTCGCACTCGGTAGACGACGCGGCGATTTAGATAGATGGAGAAAGTTGTGCTCAATTATCTATTCTGTCATTGTACCCTGCGTTCTCCAAAGTTTCAACTCGTTAATATGCCGCAATCGACGGCATACTTATGGATCCGTGATTATCTACCGACAGCCGCCTTTTCGAAGCGTTAGTGCAAGCTAGTCTAATTTTTGTCCATAAAGACATTGGATACTTCCGACGCTCGTCTCCCAAGCTCAGCAGATCACGCCGAAATGCGCTCCAGTCATGGCCATGTTTGTCACGGGCCTGGGAACCAGTATAGGGCGTCATGCGTCGCCCCAGGGTTGGTACCCACGTTTTCAATACATTGGCTTTGGTCAGCTGTGGTATGATCATCTGGCAGATTTCCACCTCACTCGCTATATAGCTGATACGAGATCGTTGTCCGTGCGTCGGCGGGGGTGGATCTGGCAGTTAGGTGATCAGTGTGGGTGGAAGTCTCAGGCGACCGTCTAACACTACACAGGCACTCTCAACCTTCCCCTGGTCGGCTGACGCCCAGGGGACAATGAAGAACCAACACTTGGGAGAGGCGATGCGTGAGCCTATAGATGAGGCAAACGGGCCTGTCGCAAACGATTTGGGAATCCATGATGACGAAACACTTGTGATCGACGGGTTATGAGTGGCATGGCAAACCTAATTCCCCTTTTTCTATTATTTAGCAAGCGGTCCGCGGGCGCACACGCATAGTTTAAAATTTATCGGTAAACTCCCCAGGTATACTCACAAGCGGCCACCAGTCCCATTATTGTTTGTTGCTAGGGATTATGTTCAGACCAAATAATTAAATTGAGATGCGCAACATTTTAATAGGATAAAAAAGTTAAGTCTCTGTCCAGGAATTGAGAAGCTGTTGTAGTATTTACCGAGGGCAGTGGAGCTGGGACTAGCGCCTGTAAGTGAGTGGCGTCCCCTCGGGGCTCGGTAGAGGCCATGTGAACTCCGTAGAGGAGTGTGCCCTCGCACATGCCCTGCTCTTTGATTCAGTGACCTGCGTAGGTTGGCTTAGCGCGTTCGCGAGATCTCCCGCATTGTTCCTCTCTGACGACTACAAAGTGATAACGTCTGTTCCTTATAGTATTCATGCAGACACACGCCGTTCAATGCAAATGGCGGTTGAAGGGGAGCAGAAACCCGTCAACTCGCACATTCTCCTTTATATCGTGATACGACCGACTTAACGGCAGCGGAAGTAGAGTTAATGATGTAGTCGAAGGAAAAGAGGCTTATTCGCTGGGGAGCTACGTCTGGGTTGGTGTGGGCTGCTCACCTGGCTTACACCTAGGCTCGTAAGGAACGGCCATGTAAGTAGGTGGGTCCCGTTGATGCGTCGACCAATCCTTGACGAGCCCACTGAGTCAAACCCGTTTTCTCAATGTGTGCTCGATGTCAACCCATTTCTGTAACGAGAAAGTGGTACCTTCGATAATCCCATTCTGCGTTTTACATACATTGACCGGATTTTCCAGTGAAAGTTAAGAGCTAGTATGACTGTCATGAATGTCGGTTGAGGTGAGACACCAGCTCCAGGGGCAATGTGGCATCTTGGTAGTGATTATTTGCGGACGACAGGTGTGGAACCAATAATTCAGGTCTGCATATATTTCCCTTTGCTGGAGCAACAAGGGCCGAATAATGCTCCCTGTGGCCCAAGTATCTGCTCACGGGGTACGCCATGTGTTAGGTCATTGTTAAACGCTGGGTCTATAAGACTGCGGGCGCTGGGTGAAATTGACTCAAATAACGCAGTCTCAAGCTATGCCAGCCGGCCAGACACTTGCTGCATTATCACCACATTCACAACGGGGCTTGAAGAGATATTCAGACGTACCTCAAGTGGATCGGCTGACACCAAAAAGCGGTCAATACCACGCTTGGGAGCAACGTCCAGGTGGAATAGACTTGGCGACGATGCACATATGCGATTCTCACCCCCTATTGTATATTAGGGGACGTCAGAAAGACATAAGGATGGACTGTAGCAAGAGGAGCGTGGACAAAGGTACTATTAACTAGTGTCCGGTGTATAATATAATATTAAGTCAGTGGCCACCCAGTCTGAGAGCAGCGGCCTGGAGGACGAACTTCGTCCACCAACGGCTGGGAGCTTTGATAATAGCAAACTATCAGGCTCGTGTTCAGACGGTTTCCTTCCTGGCTTGTCGTCAACGCCAGTGAACACTTTGCTTAACCTCTCCTTCCAATCATCGCGCACGACCATGTTCCTATAGTCCGGAATCCCTGTGAACCTTATAGAGCCCCAATTATTATGCAGGGAGCTACATGTCTCCCCTCAGGCATGTTGCCACGTATCATAGTTGAGAGCTCGAATCCCGAACGGTCCCCGGAAAGTCAAAATTGTGCTCCTGACCTACACATGTCCAGAATGACGTGGCAAAAGTGACACGCATGATGCTTAATCGAATTCCACAGTAGGGCTGTCTCATCGCAGTTGATTAGGTTCGCATGGACCGGATTGCAAGGGGAAGGGATACTCGTTGCCCATACGAGCCATTGTTTTGTACTATAAGATAATTTATCAACGGCCCTAGGTTGACGAACGCACCGTCTCCAATCAAGCCCCACTCAACCCATGGTACCCGCCACACGAAGCTTTTGAAACCGCCATAACAAATCGATCAGAATTTAGGACCAAAGCATTCAACCTCGAAACGCGGGCCTCGCCCCTTTCTGTACCGGCCTGATGAAAGGGGACTATCGACCCCGGTAGAGTTAAGGGGAACTCCAGGCAAAGCAAACGTCGCTCCATCTTAATCAGACCGAGTCAAATGGGAAATGGAGACGTGAATTTTTCCAATAGATCGTACCGAGCGAAGTCTTCGTCGTACGATCGCATCCCGGACAGAGCAGGGATGAAATCTGATGATAGGCTTCCAATTGCTCAATCAAGCAGGAACGAGATGCATGCAAAAAGCGAAGCTGCAAAGGTATTCGAATTACGAACCCACTGTGATATTACCATTCCAAATCTTGGCCGGGGACCGTGACGTGTTATTCATAAACTGCGTTCGGTTCTTCTTTGGTTTACTTTTTCGTCGGAATGTTCCAGAAGATTCTTGTCAAGACACGAAATACTTTAAAGGGTTTGGTTTGCCTCTCGACCTATTCCTTTGGTACAGGGAGCATCAATGTCGACGATAAGTAACCGTGTGTCAAGTTAGTGCGACAAACGCCTCCACTCCCACTAACGAGAGATAGCATGACAAAGAGCTTCCTGCTTGGTTGGCGAATATTTTGGGCTGCTCTACATCAAAATCCTCCGTAGCTTTTCCAGGCAACTGACCGTACAGTTCAGCAGTGATTCGGCAATTAACCAACTATGCTATGTCAGCGACCTTGAATCGTTTCCTTTTCAAGACCTTGAGCCTCAGTCATCGCGAGCTAAAGATGTGGAATTAGCGCCCTACCTACACATACGAGATGCCGAACGGGTCACGAGAACGACTACACACAAAATAGCCAATTTCAAATACACAGCGAGTGGACCATTCTGAGCCCAACAAGGCACGATCTATCGAAAATGCCTAGCTATAACAACGTAGAGTAACCCGTCTGCATCTTCGGAAATCAGGCTCCGTGAAGGAGGAGAGCACTGACGTGTGAGGAGGATCACTTTAAGACTTTTAGGAACAATGTATTGAAATCTACTGGTAGGAGATCGGTCTGTGGGGCAATGTACATAACCAGCAGGTTCATAAGAACAAAACCCGTATATAGCTTACTCACCCCGTTTAAGAGTATCCGGTGCTACTAGAATATGGTTGTGCATGCCTCCGCCACTATGGAATCTGGTTCTAATCAGGTAATTTGCTTGTAGTTGAGGCAACTCAGGATTTCGCCATGCTGACTCTCACGATCTCGGATTACCGTAGTTCACGGACTGAGGTTAACGTGGGTAGATTTGGCATGATATCTACCTTGTCTCACATCTTAAGTCCCACGCAATCTTAGCTAGCAAACCGGGCCTGCTGCGAGGTTAGCTCTTCATTTTTGTAAATACTCATGATAAGTCGGTAGATAATATAGTATCCATAGCTCTGTGTGCTGGTATCCCTTGACCGAGATTGCTTAAGCTAACCAACTGGACCATGTACCCCTTGCTTCCCCAAACCTCGGTTTTGAATATAGCTAAATTTTACCTAGTCTTATTCTGGGGATAGAGGCGGGGCCTGCAAACCACGGATCGTACGGATTTTTTCCATGTGTGCACCCAAAACAGAAAGCCATATAAGGAGAATTGGCGGACAATAAGTCCTCGCAAACGAGAACACCGCATCTGCAAAGCGTCGTCACCCAGTCCCTCCGCTAAACGCACATAAGCCCAACTACGGACATAGTAATACACCCGTCCTACTAAACATGGCTACCAAGTGCCTGCGGATCCTGGTGCCTCCATGATCACGGATGGAGTAGATAGTCGAACTAACGTGATTCTTGAACCTAACGATCAACGTATTGAAACATATTTAGTCAAACCAGCAACGGAGACGGTGCGGCCTGAAGTCGAAGGTAGAGCCTGAAAGCTTAACAGATCGCAACTGCCTGACCACCCCTAATTATAGGATGATACCGGGGTCAGTGGCGGCCATATTTAAGGTCTCGTTTGGTTAGCTGATTCATGCTTTGCAACTAAAAGTCCCCAAAGCCTTTAGCTCCGATTACAGGCAGTGTGTCCTTTTGATGTCCTTAATGTAGGTAAGAACATACTCCCCGCGTTGTCCTGATAGACGAAACTAGGTCCCAATTCTAGATGAACACGTACACCAGGCCTGGAGCTAAACAGTGGATAGGGCCACCTCACGTGAGGGTTCGCCTGCTCGGAACGGAATCGGCCAAGGACCTCTTGGTACCTCTTTCGTTTGTTACTGGACTTCGACGAATTTCCGATAACTATCTCTCGACGGTAGACTGTCACTATTTAGAAAACTACCTCCACTTACTCGGGCGCGCATATGCACAAAAAGAGAACAGTGCAGGGTTCCTCTGAATTCTGGTGTGCCTGGAGCACTATCCATAGTGCAATCCAGTCGAAGGACCCCTGCCTCACATTAAGCGTCAGGTAGTGCAGGATAAGGGCAACGTAACGCCAGTCGCCATCCCAGATCCCCCAGTAATTGGCCCGGGGAACTAGAATGGTCCAAACTAGCAGCATCTGACGCAACCGCACAGGGACATCCCTATACCAGGCGTTGCCTATATGAACGATGCTTAGTTGCAACCGTCGAGGTTACATAAACACCTCGCTCTCCCGCAAAAGTTTTTGGCCTTATAAGAACAAAGGGTCAAATACAAAGAATTCCTATCCGATCAGTAACCTGTGGGATCCGCATTCATTCTGGTAACTCGGGGGCGGGGACAAAATCTCGCCGTAGCTCGGTTTTTCAGTTGTATCGCGTAATACGAGTGGAAGACAAATTCACCCCTGGTTTAAGCCATAAATTCACGCGGATAAGACCAATTCTGATCGCGTATTAGCCTAGAGCATCTCTTATCGAGCACTCTCCAGCGGTCGTTTCCGTACATCCGCCGCAGAGTCAGGTTATTCTAGTACTATCTCGCATATGCCGTTTGCGGCCGTCCTTAAACAGGAATTTCACTTAAATACCATGCCCCGGCTGATTTTCCTATAGGCGCCGCCGTTATCTGCTAGAACGGTGTTGAAACATGACGGACGGCAGATCTGGGCTAATCCTTGTCTCTTCGATCTGGACGGTGTCAGGATAGATGTTTAGGCGTTCACCTAGTCGCGGCCGAACTAACTCTAGCGGGAACTATTCAACAGCAAAAGTATCGTAACCCAAGTTGTGCACGTCACAGTGTTCTTTATTTACCGTAGGGTCTCGCCTTGAGAGCCAAGGGCCACGATGATGTGTATGTAGGCCTAGTATTTATCGGATGACAGCGCAATATATACATCAGAAGTATTCTGCTAGTCATGATCCGCACCGTAATACCATTGCTTACCGGGGTTAAAGCACTGTTGGTATATCGTCACAATAACCACGTTACCTTGTGCTGATACTGTTCGAGCCGCTGTGGTACTTGGCTTCGGTTACGTGCTACAGGAGAGGGCGTTTGTACGTGTGCGTTGGTTACTCCCTGCGAAACCATCTAGGCCTAACGCAAACATAGCAAGTCTGGACGTTGCGATCATCGACTCGCCATCGACCACTGTTACTCGTAGCTTCGAGAGCGTAGTGCTGTCCCCGCGTTTGGCTGCAAAGGCTCTGGCATGGTCCTTGTTGGACCACACGCCAACTCTCAACATCGGAGAACGGCGTATCCTTAGTGTTAAAATCATAGTAGGAAATCTCTTGTCTTACCTCCCAACATGATTGTCATCACGTTGTACACTTGATGGAGTTAATTTACTCAGTCTTCACAGGTTGGATTAATATCTGATGGGGGCCGGTCGTCTTACACCGTGGGTGCGCAACCGACTTCGCTAAACCACGCGGCTCCGGGTGGCCTAGCTGTCTACGGGACAGCACCGTTAGCATTGAATAGATGGACCACGTGGTCCTTTTCAATTGGGAAATCCGCTGTCATGCACCAATCGTTCTCTGACATCCCCTTATAAGTAGGCATAATATTTAATGGTTTCCTAAAAAGACACTAATGCTCGCGTCCGCTTGTGCAGCGTCATTACGCTCTTTTGTCTCAATCTATTAAATCTATCGTGGTATCTGTTTTGGTAACTTAGGATAGTTAATAACTGAACCGGACATAAAGTAAGGTGCAAGTAGACCCCGATCGCTAGAATAGTTTAGGCGCGGCCGGTACTCTCCGATAATACGTTGGTATTAGTCGATCGGGTCATGAGCATTTATGCGTACCCCCGTGCCTGGGACGTCGGTCCTACATCGGCGCAAAAATCGGTATAAAGTGGGCAAGCGTCACTATCTGGGAGCTAATCTTATGTTGTATCAACATCGGTCGTAACCAGGCACGTCCCGACGTAGGAAGTCAGGTTCCCTCCTCCAACTCGGTAGCTAGTATGACTTCGAAACCGTTCGAGACGAAAATAATGCTGGCGCCATACTTGTTCGTCTTTACGAGTCAGCATGCCGCTCTGACAAGGTGCGACACAATTTCCCGAGTCCTGGGTAGCGATGTCCTGTTAGGACTGAAAACTCATCCTCCCTATATTTCGTATGCGCAGGATCTATTCCCCGGAGAGATCTGCGCGAGCGCATGCGATTATAGGACTGTCCTTATCTGAAATGATGGCACTATTGGGTATTATTTCAGTGCCGTTGTGTCAACAAACGTCTCATAACTTCCTAACACTATTACATCCAAGAAATGCGGTCATTCAGAATCCAAGATTGTTTGTGTCGGATATACCTAGGAGGTTCGCATACAGGCTGACCGACAACTCCCACTCCCGATCACGGTGTTCAGTTTTGAAAGCAGTCCACGGCCCGCTCATTATCATGGGCAAAATCACTTTCACCTATATGTCTTGATTTAAGTGGCGATGTGAGGGCTATATTAACGCTTACTGACGCTCCTAGATATTACTCACTACTCTTAACGCGTGTGAAACTGAATTAATAACATGGAGCTCTCAGGTTGAACAGGTATTTTGTGCGATTCCAACCAGCTGAGCGCACGCGTGGTGGTCTTGCAACCAAACACGATAGTTACGGGAGCTCCGCCGGAGAGGTTATAGCTATCCAAACGCAAGACCACCGGGGATTTTTATGGGCCTTACCTAAGACTCCCCGGCAGTCCTGCGGAGAGGGGGGCTCGAAAGTTTCGGGCCAATGTCCGTCGGGTGAATCGTCAGATCCAATCGGGAATCTGGTGACATTTCTTCGGGTATCGCCGAAGAAGAAAGCAGGCGCCGAGCACAGCTCACATTATTAACGGCGCAACTAGATGTAGCCTTTCGATACAGGTTGCATCATTACTAGAGATGGCGAAAACCTTCAAATACAATCAGCCAATAAGACTGATCTCGGTCCTCGAAGCCCCGTCGGCTGCCAAACTACTCTCCGATAGGGTTGAGACTCCCGACTAACGCCGGAACTCTACACCACACTCACCAAGCCTCACTTGTTCGGATACGCAGACTGGTCACTGTACGAGTAGTCCTTCAAACACAATGCGGATTGTAAAGAGTCGAAGTAAAGCTTCGACTGCCTTCAGAGCTCATTGGCTTTGGTGATTCTCCCTAGACTGCTTCGCGCGGCGTTTTGTTAGAACCCTCAGCGGCACGTTACGCATTTTTGGGAGACGGTTATGATATGATCCCGTGTCCAAACGCCGGGTCGTCTCGGGCTGCTCCCACCGTGCTAACCTCATACTCTTGATCCTTCGGATGGCCCTGAAAAGTGTTCCATGGTCGCTAACCACATCACCTTTTCTGCGATTGATACGGCTTACGACGGTGCACAAGCTCAGGCTACTGGTTCCGCTCTCACGGGTTACTCAGCAGCCCGCATCTCTGGATCTAGTTGAGTAAGGGCACACCCACTGGGGTCGTGCAGCCGTGTATGGAATTGCGCTCGCCTTTTAACGTTGACAAAGATGTCAAGGCAATGTGGCCGGGCTCCATCCCCCCTAACTTACGGGAGCGTTGACGTCGAGTCCATCGGCATGAGACAAACCAAACCGACATATGGTAGGTTCTGCTCCCTATCTGCATTTTTGAGTTTTGGATGTAAGGTAGTGTTCTATTTTTGGTCAGTGGGTGCGAACCGATGCATCTACAACCTTATAGTTGGCCGCAGAGGCTCGGACTATACGTGTCTGGTCCAAGGCGATGTCCGAGAGGACTAATAGACTTTCCCGAGCCCAAAACCGAGCACCCGGCACAGCCAAGAGTCGCCACATGGTCACCGACGAAGCGGCTTCTTCTATAGTCGTATGGAGGGGAGGTCTTGTAAGTAAGCCATGAGCCATTCAAACCGTACCAGTCCTACCGACTTTCCTGAACCAATGTCAAGGTTTAGGGGGGTTACGGGCATACGGTTTTGGCCGTTGGTGACGAAGGAGACAGGACTAATCCGTTGGGCACAGAGGCTTCTACGAACCTGCGAGCCATCGCCCGCGAGAACATGTTGGTACTCACCGAGCACTGTCTGCCTATTCTCAGTTGATAGGGTGTCGGTCACTTCGTTCGGAAGGCCCGGCTCCGTGGGGACTTCCTTCTCTTGTAAACTTTTACCTACGACGACCAGAAATGCTCGCTCGCCTGTATCGGCGACTAACATCTGGTACCACGTGGGCGCTCGACCCACTCACGTGGAGTCGTTACATGGAGGTACCAGATCTCGACCACTCGTTATCCTGTCTGACCGCAGCCACCCGTCCGGCGATGTCAGGAACGCATGAACCCGCGTCCGCGAAGTCGGATGCGTCTTCTGCAGCTAATACAAGGTCCCCGGGCCCTGTTAAGAATTATCAAAACAGATGTCGAGTAAGGACTGGGCCGATGATAGTTACCTATGCTGTGGATGAAACCTTTATCAGACGATGGTACTTAGCTTGCACTGATTCGAGGAGCGCCACTGTAATTACAGTGCGGGACACCCTCGTATGCCGGCCCGGACAGGTAGGTGGGTACTCTTATCGGCTAGAGAATTCAGGCATGTGTTGTGGGCTGATAGGGATAGTTTGGGGTGACACGTGGACTGTCAGGTGCGACTCCTACCGCACTTAGTGAATAATCGTCTTGTGAGCGACAACTATGGACGAGTATGGTTTAACTTCTTTAAGATCCAACGATATACCGAGACTCAGGTAACCCCTTGAGGGGAAACGTGATACTAGGCGGTCAAGCCGACCGTCGTAATAGACAAACCCGCTCGGTCGACGCCGACCTTCAGCGCTGTTGAGGAGCGAGAGCCAGGAGGTGCAACTGTACGATTGTGTTACGAGGGGGACTCACCCCGTCATGAGAATTATCGTTTTTCCTGTCCCGATAATTTGGACCGACACATGGCTTGCGCATTAGCCGAACTGCTTTCCCACTAGACTATGCGTCCAAAATGCAAGCCGTGACCCGGGTTTCGTTGTTTCAATTACAGCTTCCTGCGTGCTCCTTGGGACGGGCTACGTTTAGAGCTTGCACTGTTTGGATGGTTACCACCGGTGTTACGCTAAATTCAACGGCCCCTTATCGATCGGCCTATAATCGTAGGAGACAATTATTGGATCCAAATGTACGGTTACCGACGAACCACCGTGGTTAAACTAAGACCGCATTGTCGCCCAGCCCCGTACTGGGACATACCTATTTCATTTGTCGTGTTCACGCCTGCCTGACGCGGCGGCCTATTCGACGCCCCTCCATTTACAAATAATATTTTTGTGAGGCCGTTAAGCCGATTGGTATCACCGACTCGAATATAATCGTGACCGATATATACCGAGGGTGCTTATGGACACAGGACAGCGACTTAGTCGGAGACTTCCACCTGTATTTCAGGGGGTACTTATCGGCCCCATGGTGTCTAAAGGATAAATCCGGAGGTTCACTAGCGCCAGGACGTCACGGCCCGACTCGACTACCGAACAAGGCCAGGCCTCTAACCAGCATGCAATTAAGCGTGCCTCTTTTAAGCCCCCGTAATTGCTATCAAACGGGCTGTCTCGTGCGTCAGGCCGTCCAGGTGTCAAGCTGGTGAGTCGCCTTTTACAGTACTCAGATGGAAATGTTAATGACAACAGCGTTGCACCTACGGTGGTCCAGGTAAGTGAAAACTGGGCTTTTACGGCACAATCTACTAACTTAAGGAGTTCCAAGCCAAGTGGGCATATTACACCATTGGCTTTCGCACATGGTGTAGGAGAGCTCGGGGAACACGAATTCAAAAGCGTCTCTTGGGAAGTCAGATAGATTCACGGCCCACGGACCAGTCCTGTTGATGGAATGACGGATGGCCTAGACGTGTCACCCCCTCATAGAACACTAGGCATTGCTTAATGTCCCGCTGATTCTCCTCGCGATAGATCTCGCACGTTAGCGCTCGGTGCAAGCCTCCATTACATACGACTCGCGTTACAAGTAAATTATTAGCGAGAGGGCAGGAAATCTGGACTTCCTGTATTTATAGGGGTATGCGTTCTGGTCGCGATCGACATAACTGTTCTTCCGGCAGCGATCCCGTACCAGGTGCGTGTTATGGGTAGGCTGCTTCTCAAACCGGTTAAGGCTTGATCATTTTGAACAGGGTGAAGGGGGATATGCATCGGGCAATTAATATCTTGATCGCACTGTTTAGAAAGTCGTGGCAACGAAGAGCGGGCAACTGTGCATCAGCTCTGCTTATGCACTTGCACAGGTGCACCTTAGAGTTTTTAGGTCGTTGTTGACAACATGCCAAGACGTTGAAGACGCTGAGATCCATGGTACGCATCGTGCTCTATGCCTCTCCCACCTGAACTGCTCTTTATCAACCTGACGACATTGTGGGAGGAGGGTATCGGGAGAAAGTGTAAACAGTCATTCGATGAACTACCCCCTAGGGTGTCGCTCACCTAATATTATGAGATCAATCTCCTGATCAATTTAAAATGCTCCATCAGGGGTACCCATCCATGTCGTTCGGTTTAAGTATCCACTCGCCAATCAATACTAATCTAGGCCTCTGTGTTGGGGAAGCACGGTGGCAATTCGTTTCGGCACCGTATCTGAGAATCGTCAAATCATTTTTGGGTTAGCCGAGCACGATAATCATTCTACCTCGGCCCTCGCCCTTAGAACTTTTACTATATCATCCAATGCATACAATACATCGCAATGTCTAGTTTGGCCACCCTGGGGACTCCTACTACGTGCGCTATAATCTTCTCACGCATGCAACAATCACCTTCCCAGAAAACTGTATAATCCCGAGTAATAGAGGCTGATCCACAATGGTCTGTAAAGTTAGTGGATCTGTCTGGAGGGCCTCGTCTGAACGCTATATGTTCGTGACGGCCTCCGCGCCGACGGCAGAGACGGATCCAACCGTCCCAGCCCGGATTAGGGCTCGTCGGGGCTTGCGATGAGATGTATCTTCATACTATCCGATTCCCTTCAGAGGCCCCCCGGGAGTGGACTACTCCGTTCAAGTCGGAACCAATGGATCGGTAGATGGATGTCAGGGGTTTGTAGTTCTGGGTCTATGCGTGTCAATATTATCCTTGGGTTATTGCAGTAGGAGGGGATGTCCTTATGGCGCCCCATACATCGGACGGAATCGCGCCAGTTTAGTCAGTGTCAAACAGTCCTATCGAGACTTTGAGCACTCGAATGTCTGGTGTTGAGTTCTCGCGTCATTCGTAAAATGCCGGCGGCCAATCCATGCAGGATACGGCGTGACCGTACCTTTGGATGGTCAATGGTAGCCAGTGGGCGTTACTAAACTTGCTCGGGAACTTCCTTTCGTACGAAACAGGCCAGGACAAACAATTTGGGGGATAACGCGCCTACTGAAGGCCATGTGAGATCGCCGAGGGTCAGGAACCGTGACGTTGGTAAATAAATACTCGCAAGTTGAAAACCGGGCGACGGCATTCGACTCAGTCCACTCGCACGGCGAGAAAAATTTAATGGCCCCCGATTCGTCTTCAAAGTATATTGTACGCCAACATGGCCAGTCAAGTGATCCTCGATGGAGATCGACCGTCGTAAACAGTAAGAAATAGGCGCCCGATGTAAGCAGGTAGTTAGAGTATGTGCACCATTTCTCCCGGACCAAGCAGAATAATTATATCGGATACGTCGTCGGTGACGGTGTGGGGTGGCTGGGTGACGCGGTACCTAGGAGGAGAAGAAGAAACAGCCTCCGGTACCTTCCTGGAGCCTCGATACGGACCGAATTTCCCCAACCACAGGACTCGCAGCGAATGGTTAATATGTGCAAGTGATATGCTAGCAGCGCTAAAAGTCTAGACTGCGATCGCGGAGCATGGTGGGAGCAGTCAATAAACGACTCGCCACAAGCTATCGATACCTCATGTTGTGTAAAGAATGCGTGAATAGTACAGTTTTAACCCCTCTTCGAGAACGGTCCGGTCAAAGTGTTTTCCTAGCGCAGCAGCGACTAGCTAGGAGAGATGACACTGCCGTTCAAGCGCTGACGCAACCTCGGTATCTGACGCGCCCAGGGACACGTAGGATATGAGTGTCGGACCTAGAAGCGGCATGTTCACTGGAGCGCGGTCAGTGACGCCGACGGGACCTTTGTAGGAACTGTAGGCATGTTGCCCTTAACTTAACCCCAAGAGATTAGTCTTTACGTATCTGAGTGAAGGGTTTCTGGGCTTATAAATCATTCGTCTATTATCATAAACCTGGAAAGGCACACATTGATCGTTATCGACGAGTAGGTTAGACGCGTTCTAAAAATCCTCCCCTACGGTTCGGATCCATTGGAGCGACGTGACGATGGCATGGTTGGCCGTATGGACGCCCTGGGTTAGGGTCAAGATCCACAGTGACGTGTTCATGACGGGAACTTTTAATTCGGCTGTACTGGCAGAACCACCGGATTCTGTCTTCGATGAGACAATAGCATCCGGGAAGAATCCATTCAGTATCGGGCATAACGCCGGGCCCATTGGAAATTTTCCTGAAATGCCACTCACCGCAAAAATGTATAGCCTCTTGCCGTTTTTTCGGAATTCACTTTGCAAAAGGTTCTGGAGTTAACCCGATGATATGGACTTCCAGTGTGTATTCCGCAGAGGGAATTATGTGTTTTCTGTTTGACTGCCAGGCTCGCCTTCTCAGTTTGCCATGTGTTGCTGACAGGATCTCAAAGTGACTATGCCCTATCGTCGTAAGCTTGTAGGACAGAGCGCTTTAGAAAAAGGTAGGGTCGGGTCAGGCAAGCTTGATGGTATTTAACCTTTTACGTGTCCTATGTACGATCTCACGTCATGAAAGGTTGTACCCCAGCGATGCTCCCGTCACGTGTATCAACTTCTTCGCAACCTATCTGGGAGAGATCCAATTCAGTAAGTGGCCGGGAGGATTTCGTGGGAGGACCGAGACCCTATGTTACCGGTATGCTTACCTTACAGAAGTGACAGGCTTGTAGCGTGTCCTCGAACAAAACGATTGTTGGAGAAGATAGGGTTACCGTCGCCGTCGAAGCTTTGCGGGTCCGATGTAGGCTCAAGGGGAATTGGATTTGCTTTTGTCGGACATAATCGTATTGATCGGGACTCGACCCAGAGTACCCCCCTCGATTACCCTTTTAGGGTCCGTAAACTACCCAAAACCAACAATCCTTACACCCCATGTCATTTCACATTGTCATGTGAGCCCATATAATGGACACCATCACTTCGCCCCTATCTTTCTCTCTCAGCTGCCTTTCATCCTACAGGAAAGGGTATTCTCCAACGTGGATTAAGACGTGCTACGTATGATATTGTAACACGATGTGGGTCGGGCTAGTATGGGTACTGGGGAGGCCCACCAATCAAAAATCAGTCCCTTGTTCCTCCTTTCTAGAACTTAACCGGTCAAGTGCAAGGGTTTCTCCCTACCCTTCTCAAATCGTTAGAGTACTTCTTTAATACTCTCATCACTGCGGTTGAGAAAGCGCGCTTTTGTGGAAGTGGTAAGTCTAACTAGGCACATCTCCCAAACCTGATACCGCGGGATATATTAACGCACTATGAGAGGTTTTTGGATGTGAAACATAATACGACACCATCGAAGGTACCGGGAAACCATTCTGGATGAAGATGGGGCATAATTATATAGCTCAAGGTCAGGTCGTCAGCTCTGGAAACGTTGGGGAGTGGGGTGTGCCTCATCTGATGTAATTCCCTTACTGGCAGCGAATATCAACTCGACCAGCATCCATCAACATCACATTTAAGTCTATGTTTCGAAAGTTGATGCATCCAGCTACACTTATGACTGGTATGTTGGCCCTTGCGCTCGCTCTTATTGTATTCTATTACAACTTGAGCAACCGTGTACTTACCTCATGTCAGCGAAGGCAGTTTGCTGATTCTCTGGTAAACTCGGAAAGTATACCTGATTTATCGACACTTGACTCTCATGATTGTTATAATAAGTGCACATTAATCGGCCAATCGCGCGATCACCTAGAGGGGGCTGTGGTCCAGCAAGTAGATTAATCATCAATACCCACGTCTGTCGGCCCAGCTATATATGGCCATCCAGATGGTAGTAACCATCATAGGGATGCTTATGCTAATGTTAGGTCAGGCCGAGTCACGTCAGAGAGTATTACTGCCATACTTCCAGTGGGGCTCTTTTGAGTTGTAATATTAGCGCCAACATGGGGGGAGACTTCTAGCTGATTAGATGCATTGGTTCGGGGACGCTAGAGGAGTCCGACTTTACTCACCCAATTAGTGGCTTGTATGATTTTCGAGGCGGGGTTCTAGACACCGGGGGGACGGCATACCACGTGACAATGACCGGTCCGGCTTCATCACTCGTTATGACAAGCTCGGCCAGCTGGCGACGCGGTTGCAAACAAGTTAGAAGTCTGGGTGAACTAGTGACGGGTAGTCGGGGGCAGTATCTTCCATGATACGTCAGAAGGTATGGCGACACTGGCTGATATCCAGCATTGCGGGCATTATCTGTGAGGTTGGTGCCTGTTTAAGTTGGTCAAAAACGGCCAGTATCGTGCAGACAACAACGTATGTCTCCAGCCATCGCGTGCGCGAAATTTCTAAATGCGGTACCAAGAGGATACGGAGACAACTTTAGCTTCTTCGCTGTGGGGATCCGCCGATAGATCACAGTGTTCAACACCTATGAGTGTTTTCACAGATCCACTGACTGGGAGACTTTCGGTAGGAGGCCAGGTCGGGGAACCAATCGGCTCCGGTGTATCAAGCTAGACTAACAAACGAATGGGCTTAGTATGCTAAAAATTATCAAGACGACGCTCGCTACTACTCATTTAATAGCTGAATCTTGTGTTGTAGCAGGAGTACTTGTGCCGGCTCCGACTTAGTAGTCCGATTTCGATACTTCCTGAGATGTCTAAGATCGAATCTCGCCCTACTTTCTAGACGCATGACTACGAGAATTTCAAGATTCACGTAAAATAACTTGCCACCGAATCACATGCACGCTCTTATACATAGCACAGATCGGAGCTGCTCCCAGAAAGTGAAATAAGTGCGTGCACCTTAAAGTACTCAGACCCCATTTAATGTGGGGCCTGTGTGGCTCTATCAGTTAAGACTGAATTTTCAAAAATCAGTTATTCGCTTGGGAAGTCTAAGGTGGATGATGCATTTCCACTCTGGTGTTGTTAATCTATAGCGTCTACGCTGTGAAGCACGCGACACCAACCGCGTTTACGTAGGCGATAATAACGAACTCGGCACCATATGAGTAGTAACCTGATATCGTCAGGTCGTCTGCTCTAATGGCGATAACAGAAATTACTGTGTTCTTCTCTCACCGAGCACTTGATTAAGAGTAGTGATGCTGTGGCAAATGAACCCGAGTCACAGTGCGGCCCGTTTCAAACGGATAGTGAATTACTAAAGCGATGGGGCTTGTGGCTATCAGACCGTGCGAAAGAGCACAAATCCCAACCTGGCTTTTTCCTTTTACGGGCCATACAACACGCGAATGTGAGTCCATAAACACCTAAAAGAAGAGGACAATCCAGTGGGCCTGTAGGAATAGGCTAATATGATGTTATCGGGGGCACCGATGTGAATCGCCATGCCTCCGAATTCAAGTGGATTGCAAGTCAAAGGGCGAGTGCAGAGAAACGGTGATTTCCGTGTGGGTAGGGTTCATATGAGCTCCGCGGCAATCCGACCGCCCCTAGTTAGTTGCGCTCCAGTTTAGCTAGCATGCTTGGATGGTTCGATGCTTTCGTAAACTATGTGGATCTGGTGTTGCTCCATCAAGCGCAAGGCGAGCCACAATGCTTTAACCCCGACCCTCCTGGAGAGCTGACTCAATCGGAGGCTGCTTCCGTGGTGGGAGGGAGTAAGGAATTGATATACGGGGAATGCAAAAACAAGTTCTAAAGACGGCCCGTACTTCCGGATTGTGACCAATGGGGTACGCTGTACTCCCCACGTCGCTGGGAAGCCCGACAACACCTTTCAGATCGTTCCCCATAGTGTTAATCCGTACTATCTGATCAGGAACATTTACCGCTTCTCAATCAGGGAGGAAGAGTTTCATTTTATAACAACATATTCCCCATCGGTGTTCACGCTACGGTCTCGCCGAAGATAAACACCGAACAATCCGGAACGTTTCTTGCGTGACTATATCCCATTGCTTCGCTATGCTAGAGGCCCGTGGATCTGAGGTGACAAACTAGCCTTTTTGGATAAGTATTGTAAGGAGGTAAACTCCGGACGACGTGATTAGTTAGGCCTACCCAGTCGGGAAACGCGCCGTATCCCCGCCTAACCCTCCACTCCCAAAGTTGTTTTCCCTGCACCGGCTTGTTGACTTTTCTAGCTTCGATCCTAAGGCTTATACCCCGTTCTACACACACTGCTCCAATGATGTATGTTTAATTCATTCAGTCTCATCGTTGTTGCTCATTTCTTGATCATACCGGATGTACTTCGATTTACTCGATGGTATAAGGGTAGTCGTCTGAATAAAACACTGAGGGGTTCGTAGACACTCATTTACCATGTGCTAACTAACCTTGAACTAAAGGCCTGACACAAATCGTGCGTACGATTATTAATACCACACTAGAGATAGTGCGGGCGTCCGTACCCCGGACTCTTGTCACTTACCTCGCTAGAGTATACGAAGGCTGAACACAATTCCCATGGGCAACATAGCCAAAGGTTAAGATTACTCCATCCTGTGACGTCGGTGGATTCCCGGGTTCCAAGAATGGGATGGACAGGACGAGATACTGGTCTAGTCGATGACGTATGTGCAGTCTGCAATCGAAAAAGAATAACTAAGTGCCTACAACAGGACATCTACTAGAGGACCACCAACCGATGTAGAGCGCCCCCTTGTTATCTGCTGGAAATGCCGTCGCGCTGTTTCATAAGGAGTCCACTTCATCCAGTATGTCAACCCCGGAAAATTTACATTTTTATTAGTAAGTATTATATAAAGGCGAACGCAGAGGTGAACTCACATTTGTAGAGGCCACGGGGGATGTTTCGCCACGTGGGCGGACTACGTTCTCATCGTACCTCGTGCACTAGATTCCAGCAATTGACTGGACATGTTAGTAGTTTCTATTAATAGATGCGTGCGTGATTCCATCATTATATCACGCTGTTGAGCAATCCTACACTGCCTAATTGTTACTATTTCTAATGAATGTTTTTCCCCGACTAAAGTGTTAACCTCCGCTATCCCAGGGTTAGTATTTTTATCCTGTTGATACTATCTCTTTCGTGAGCAGACAGAACTGAAGTCCTCCCGGTATACGATCCCGGAGCTGAGCTTCTTTTAAGGAACCGATATTAGGCCCCGATTCATCTTTCGATGCCCGGTCGTCGTTACCTTCACGGACGCGCAGAGGGCAATATAGAAACGTGGAACAAAAGAGACGCCCTTTTAAGGGAGGCACGCCGAGGTTAGTGGTATTCTGAGGCGAACCGATAACTCCCAATGATAGTGACAGGAATCGGTGCACTCATGCGCTCAATAATGATTCACCCCCGTAGAACGCCGTTAATTATAGGGCGATATCCTGTCGTAGGACACTACGTATATGACAAAGGAAAATTATTACAAGTGGGCTGCAGTTTATTCCGTTAGCGGAATCCAGTGGGTAAGGGGTTGAGTTGAGAGGGTTATGTTGAATATTCAGACTGATTTCCGGTGGAGGAGCCACGCCTAAAACGACGGACACGCGTAAGGCGTAGATTTTTTGGTTCCGTACCCAGACTGCCTAATTTGCTCACAGAAATAACCCCCTGAAGACTGGCGGTTCATTGCACGAAGACCCTTAACGTTTCATTTTCACTAGATCGGGAACGCGTCGGTGCGCGTTTAAGAGAACGGTCAGTTCGGCAGCAGTTTGGTCAATTGTCCGGCAATTGATGTCGCGTCATCACGAGGATCATCGTGGGACCGGTATCAGTCGATAAGCTAAGATGTACTGCCCCGGTACAAACTGCACTGGAGTAACACAGCCTCGAACGCAAGCCACGGAAGAATCACAGCAGCTTGGGGCCTACGTTGTTCTACTTGTGGCCCCGAGTTAATCGTCCCTGTAGATCCGTTCGCTTCGCACTTCACATCGACCAAGGGTAAAATGACTGCAAAAGTTCTCCGCTTCAAATACTCTAAAACCAACTCCGCCACATTGTGCCTACTTAACCATATAAGACGGTCGACATTTCGAGGCTCGACTTTTATAAACTATGATCACGGAGTGCTCAGATGGTGTCCTCCTTCATCTAAAACCGGTATTGATTACCCAATATCATCCCAACCTCCCATGGTCACTGGCGGATAGCTTGCAATATGTGGGTCTAGGGAGAGGTCTCACCATATTGAAGCAGTGGTTTATATCACTCGGTCCAGTACCAGCTGACCTTCTAAAGAAAAGGCTTGCCATACCGGGTAGCAGCAGTGGTGTTCCGGCAAACTCCAGGTTCCAACCACAGGTAATACAGTTGCCCCCTAGAGCTTGGTTGGAGTTCAAACGAGTATAGTACTTACTTAGTACCAGAGCGACCTCACAAGTGCAAGCCGATCCCCCTGATATGTGGAAAGTGAATCTGTTGCCAAATAACTTCTGCCGCTTCATTCATTGAACGAGTACTCGAGCGCTGTACTAATAGACTGGGTTGGTCTCTTCCGCATATGTCCAAATTGACACGGCGCTAGCGGGAGCTCTCGACTTCGTGGTACTACGAGTACAATTGTTTGAAAGCTTTAAAAATTCACGCATGATCAACAGGCATTTACGGAACACGCCACCTCGTGCATCCTATGTCAGGGACCCACGCTTATCTATGCGATAATCAGCAGGAGTTTGGCTTGCATAGCCTCTCCCTTTTTTACTCGGAACGTTGAGACTTACCCGAGCCGCTATAACCTACGTGTCCAAAAATGCGCGGACACCCCAGATCTCCGCTAACTTAAATCCCTTAATACAGGAGATATCATGGGTGTGTCGTTATTGGGACCATAGCTGACGTGATATTGGTCGTGGTCACGAGCCGAGTGTGACTTTGGCGACCTAGTTTAAAGCACAATATAGATGAAAAGCTACTATAATCCGGACTCGTACGTGTTGTTGTCCGGCAGCGAGGCCAAACGACAAGCAATGGCACCCTGCGAAAAAATCTGTTTCCAATTGGCGATCAGAACAGTCACAATAGCGATGCCGCAAAGTTCTGGGTATGACACAATCCATGATGGGACGAACGGAATCTACTATCTGTTGGCGCAGGAGATCTCCTAGATTGTTCATAGCCCAGCGTAACGACGTGGTCCGACGAAACCCTACTAACACGAACCAGGGGCGGCTATGGAGCTAACGCGGAATCTAAGCACTTTAATGATATGAGAACCTGTAGCATCCGGAATCGCTCGTAACGGGACGTATATTCCAACGAGCTTGAATACCTACAAGATCGACTGTTTGAACTCGAGTTCGAGGTAAAGAAATATGAGAACCCAATAAGCTGGACAATGGGCGCAAAGGTGAATGGGAAGTAGAGGCGCCGTGGCGCGCTCCTCTTCCTACTGTTCGGCAGGACCTAGAGGGCGAAATTAGGTACGGCATTAAACCGTGATATCAAGACCAGTGCATCACACCTAAGCAGTAGGGTGACTTCAGGCATCCACCTGTCGGATCCTCCAATGTCATTCGGAACCAAGTACCTTTAAGAACTAGCGTTTTGGTGGCCCTATTACAAGACGTATATTTCTTATAATACCCAGGCCCAGACCGTACGCTTTCTCTTCGGCACGCTGAACCGTACAGCCTAGTTTACATTAATGATCTGGATAAGGCTTGCTTACGAGTGAGGTGCCCTCTCGTCTGTTCTTTAACTCGGGAGAAGGCCAAACTTAAATAAAGAACGATTAAGTGGCGGCGACGTAAAAAAGATGGGGAGTGAAAGAATGAGGAATTTCGTGTGTTTGTGCCGAAATATAAAGCTTACCCCGGTGAGCGCTCTATTTTGTTACATCAGAGGGGGATGCCTACACTGCAACTACCGGGAGGGTGTTGTACAGTTTATTGAATGACATCCCCGTCTTGGAGTATAACGTAGGCAGTACAGCCCCTATGTCCTACCCCCAACACCAACGTAAGCGTGTTTGCTTCCATACGTGGATTCCAAGTGTTCAAGGTCGTAGGAAGGAGATCGTCCTCAGCCGCTCGCAACCAGATTTGCAGATTGCTCCATCGAATACAGTACTCTTGCTATTGGCAATTTCCAAGACATAGAACCGAAAATGCTTCAGCTGCAACGCAATCCTGTCGGAAAAGGAGGTAGGCCGATATGGCACTTCCTGTCCTGCGCATACACCTACGATTTGGCGCGCACACCGTTATGAATCAAGATCATCCCGCAGGTCTCCACCTAAATGAGGAAAGATTTAGACCACTCTATGCGCGCCGTTGGAACAAAACAAAAACTTCTGAGCCTGGCTACTCAAGTAAGGCGACCCTTGACGACCTAAAAGACAAGAAATGCCCAAGGAACTCGTTTCCCGTCACCACTACTATTCCAAGTGTATTCCCTGGACTCACTACGCTTATGAAGTGCGGAAGGGGGAGAGGGTCGAGTTCCTTCCCACTCTGCCTTCGATTAACCGTTTGACGGTTCATGCGCGTGGGGGTACGACAGAGGTCTGACACCTTACTAGAGCCTGATTGTAACATAGGGTTGGTGTTGACCTGAAATTGCTTAACTTGGTTGTCTGAAAGAGAGTATAGAGCAAGCGATTTCTGAGCGATATCGCGCACTCAGACGTAGATCGAACCATACGAGTAGGAATACTTGACTTGCACCTAATTAGACGGGAGTAGAAGATATTGAGTCACTATAATCCGCTACCCAGAGCTCCTTGTCGATCTCAGCCGTGTGGACCCGATAGTGCGAAGCTACACCTCAGGAGCATATGTCGGCCACGACGATATACATCTGGTTAGAGCTAGTATACATAAATCATCGCCGTATAAAAAGACAGGTTAACCAAGATACTGAGGAGCTGCTTGAAACTTAACTATCTCCTTGTTATTGACTTCGACACACCTAACGCGGCTTCTCGATGCTGTTGCCGTTCCCCTGTCGAGTTTTGGTTTCATTCGGATGTGAGCCATAAAGTTCGACGAAGGTGTGCTCGCGGTTACCAGATGTCGTACAGGTGGGGGGATACTCCATATCAGCATGACAACTCTTCGCGTGGAGATCGGTCTTGTGGGATCTAATCTCTTTTTTACGACACTTGGGGAGGACGGTTAACTCTAATCTCGGGAGATTACAATTTTGACCCGGAACCTTTCACAAAAGCGGCGCAAACGGCATGCCGCGACACATCAAATCGCCACGAGGTTGAAATTTTACTTACCAAAGGGAATGTCGGAGCATTGGTCTAATTTGGACCATTTGGGAGCCGACCAGACCAGCATCGAGTTCACTACATCTCCACCTTTCTAGCGAGTGCCGACGTCTCGTAAGACTCGGTAACACCCCCTGATGAGGCTCTGAAGTAATACGCACACGCACGGCTCGCGTCGTAAGTATTCACGATGACCATCTAAATCCACCACGGTAGCGTATAATCCCGACGTATGTGTTCGTCGGCCAGCATCGGTGTCTCTGCATTGACGAGTTTTAGTTGCTAAAAAATATATAACGTTAACGGTTTGTGCCGGTATGTAGGTGCGTGGGGTTGCTCTTGCCTGCCCAATAGTAACACGCGCCGCGCACGCACTAATCTCGCAATCTGCGGGCGTGTCACTTCCAGTGCTTACCTCAGCTCGGTCTGAAAAACCCTCAACAATTCTGACGAGAAGAAAAGTAACCCCTGCAAGTGAAAGTTCGAATACCTTTCCATAATCGATTTTCCCCCGCAATGGCAATTGCGGCGAGATACTTATCTTGGGAGGCTCCTAAAGATATACACGAGTCCCTTCTGCGAGGCGTCATCCGAACGTGCAATTCGTCCGTGATTCCCTGGCAACGGTTCTCTGGTCAAGTAAAAATTGAGACGTGCATACAGGACCATTATACTCGCGAGTCTACGATAAAAACCTAGTACCTCATCACCGATGTACATGCTTAGTTATAGCAGTTACCTATGTTAGACAAATATTTGTAACATCGGTGTTGTTGTTCCCTTGGTACACGCTATATCACACATCTGCGTCTACATATACCAAGGCGCGAGAATTGCCCCTCCGATATGGTAATACTCACTAAGGACAGTAGCAAGCGGCTACTACGATCGCCCCAGTTTACTATTTTTTTCTTGCTCGTTTCTGGCAGAAATAAACATAGGATCTCATATTGGATGACATGGCGTACGTCCGAGGGGGCATTGTGCAAATACTGCAGTCAGTCCGCTGAATGCTGGGTGTGAGTTAGAGACAGTTAGGAATGCAGTAACGCTCCCGTGCCGAACCATGTCTCATTAACGGCATATGCGGGAAGGGGTAGAACAGAGCCGAGGACCACGTACGGGAGAAATGAGTAATCCGGAGCCCAAGGGGGGCGGCCTGTGAATTGACATAGTATAAGCCGCCAAATCTGACGGGCGACCAATATTTGGTTTAAGCTGCGAACTTTAGGCAAACCGCCTCGGACGTGCCGGGGCCTGGGGCAGGCATGTCAGTTCGTTCGTTCCTCCAGAACTCCCATGTGGTAGAACGCTGGAACCAGATAAATATATCTCTGAGGTACTACCGATGTGACTAATGCCACTTTGCCTTCACTTCGCGGGTTTAACACTAACTATATATTCCTGTAACTTCTCTGCAGGACCCCGGGTCTGTCGACTCCTTCTCAGTGACTTTGCCTCTCTCCAACGCTGAGTAGTTGACCTACGATGCGCCCGGTCATTCCATTCGAGAGACGATCCGGTGGAGACTTCTCATGCATCAGAGAAGGGCGTGCGAGTTCGTTATCACCGAGCTTTGGTGTTAGCGTCTGAATACCTCTCGAAATGATTAGAAAGTTGACTCTTCATATTACCATGTAAGGCAAAATCATAGCGGCTCAGACTGTATGACATCCACTATGGAAGATGCTCGAGACAATTCACTATAGCGTTGGTTAATTTTCACCACGGAACACGGTAACATGTGCAGCAGGGGATTTAATCCTATACATATATCTGGTCTGTTCTATATTGTAATTCGTATATATACCTCGCTATATGGGGATTCATCGAAAAGGCAACTTAGGGTATAAACACGCCGATGCGACGATAGTGCTACGCGGGGGTAATCAGAAACGTCCCTGGGACATCTAAAGGAGGCCCCATGTGCTAGAGTAACGGGATAGAAAACGCATGCGTGTTAGATTAATGGTACCTCGAATAGACAAGGGTTGTATACCGGCCTCATAATGACCTAGAATATAAACGCGTTCTCCCTTAGGCACGGGGGAGTCATTATGAAGTTGGATACCCGTATAGTAAAATGAATTTAAAAAATGAGTTAAAAGCAATATTCACACTACCTATCGTGTCTGGCAGGCCGAAATCGTTATGTGGGGTAATTCGTACTGTTGACGATAATCTCTGTGTTGAGTTAAACCGCTGCTTCGCGTCGAGATCTATAGGTACAGATCTACTGACCATTATGAAATCGTGTGCTAATAGGAGTAACGTTTGGACAACTAGTATGCCCAAACGAATGAGGATCTACTTCTCGACGTGGGTGTGCACAGGTACGGTTAGGCACGTGCAATGTTGGTCGGATGCATCATGGTGATGATAGGATGGCGCGGTGCTGGGACGACCCGGTACTATGCCCACGGTTACTAGAGGGTAAACCACGGGAGTGGGTACTTGAAATTATAAAGGGTCTGGTTGAAATGGAATGTTGCGAGCCGATCTCTATTAAACCGATTACTTTAATGAGAGGGGTTGAGTGCGCACAATTAACCAAAACCTTGGTGCAGCAATCACGAGAAGTCCTAGCCGCGTCGAAGTTGGACCAAGATTGCGCAAAGTGACGTACTGTAGAAAGGATACCCGCCATTATACCTGAGGACAGCGGTTCAAAGAAAACAGCGAGCCCATACCGAGACCGTCAAGGTCTGGCATCCGTATAAATAGTCAGACCTTCTGAGGGTCTAAATACAGGCAGGATGCAACGCGTCCACCTCCGAAGTGCAATTATAGCGCGTTGCGGGAGCTTCCCCTTTCACGCGGCGGGTACGGAGCTATTTAGACGCCGGCGCATCCGGTACACATAAGTAGCCGGGGGACTTGAGATCAATGGGAAAAGCACGGTTAGTAGGTTCCGCCGTGATAACAAGAACGCTCTGAGACGGACCCGGATATTAAGCTCCTCCCGGGGTGCCAGCGAGGCCCATGAGAGGACTTTAGAAACTCATTCGTTTTACGCGGTAGATTTTCTGAACTGTGTAATTTAACATATAGTTTCATGATCTGGTGGGTAGCTGAGGGCAAATGTTAGACGAGGTCGAATATGGGTCGAGTGGCGGGAGTCGCGTGTTGAGTCAATCCGTCCCTTGCGATTTATTCCGTGAAGTCCGGTAGGGAACAATCGCCGTTATCGAGAAGCTATGCCTTTTCGGAAAGCCTCGCTGCGCTATTATGTCATTATCACAGTGATCATAATTGGGTGTGAAATCGTTCGCCGCGATCTGGTCACCAGGTGGATAGAGGGATTAATTGGCCGCACACCTGCGCAGAAGTGGTGTACAATGTCAGCCATTAGGAGCATCTATGCCCGGCCTCCCAAGAAAATGCGGCATAAAATCGAATTCTATTGTCACTAGATCCATGGTAACGGTGATTTTTCTACGGTTTAGAACCTGAAAGTTCGGGGCTTCATGCATGCTGAGCCAACTCAAACAGAACTTACTAATGGATTATGGTAGTGATGTCTACACTGAGTGTCTTAAGATTCAAGAACACCTGTCGCCTGGCTCTTAGAAGGGGGCCCTACATTGACTAGTCCCTCCTCTATCTTCTTTAGCAGAGTTCATTGGACGCCAGCCATATAACGTTCCATTAAACATGGAGCCGACTGCGCTCCTCGTCTTCTCACAACTCATTTCCAAAAGAATGAGTGTAGTAAGAACTAGAAGCATCCTTATTTATGCAAAAGGCGAGAGCGATCCTGTATAAAAACGACAATAACCTCGTCGCCATCCCCCAATTTACGGGCCACAATCAGTGCGATTCCGGAATTCGTTATGTATTTGAATGGCACTCGTATAGGTCATAGGTGATTAAAGCCACCGTCCGATGGAGGAGTTCGTCACTACTCCGACCAGCACACATTTCGTCGAGGATATCACTAAGATCTGCGTGAGAGTCTAAACAACAATACGAACCACACTAGGAAGCCGGGGCCGTTTCGTCCTGGGTTCAACGAGGCGGTGCTATCATTACATTCCCATCTTGTCGCGTATTCCCTGGCCCCGATGGTTAAGAGGAAGCCGACATTCGGCGCATGGAGGTTTGGCCGTATCAATGAGGCCTGGTATGGCCTCTCATATTGAGCTGTTGGTACTTGCGATTTAGATGGTTATTTTTGGGAAGAAATACGCTTTAGCCTCGGCGGGGCGAGTCCAGGCGACTTATGGTCGTGCTTCTATAAGTGGGACTTAACGTTAAGGCGGAGGTGATAACATGGGACGTGATTCCTGTGAAACAATGCATAGTTGATAAAGGTCCTAACTTGGCGATTAGAGAGACCCCGGGGAGTGAGGATAATTTCCCAGAAGGACCAGGCACAGATCTGAGTGCTCAACGGTGAGATCTACCCCAACAATTCGTTTGTCCATTCGAAAGTGCAATACCGTGATAATGCAGAAAGGAGTATCCGCCCGACTTTCCTGGCCGGTACGGTAGATGGTCGGAGCCTGCGGGTCTTTTTCGTTGTCAAGTATTTAATGCTCAAGAAACGTTGCACGTGCCCTGAGGCATTATTCTGTAACAAGTATGGATTCATAGTCAGAACGGTACGCGTTAGGCAGGCCAAAATTTCTCGCAGCTGTATAGTAACCGTCAATAGGTTACCGACTTACAGACAGCCGAGAAAAAGATTCAGATTACCCAACATTATAGATCCATCGGCGGTCAGACTTAGACACCCTCATCCGGGGTAGCGCTCCCTGAAGTGCATTGTATACAAACTCTACATTGCTATTCGGCGTCAGTATGAGCAAAGTTGGAAGCTCGTCCGGAATAAATTGGATGTCGCGACTGCTCGTCGGCATTCTAGTACATAGTCGCTTCGCGGTTAGGGTAACGAAGTGTCCCCAAGATTTTTGACAGTGTATGAAGGTTCATTGGCAGCGCGTCGATTGTCTCCTCAGCATGCTATGCCATTGGTAATCAATCATTCATACAAAGATTAGGAGTTAATCAGTTTGCCCCAATGGTCGATTGGGGAGCAAGGATTTTGGGGCGAACCTTTGTACCTGTTGGCGGTCTCTACTTGGAGCAAGGAGGAGGGGGTCAGCATACCCACCAAGCGAGCGTACAGGTTGAAGGAATAACGAAGCTCTATACGGATGGTGCGGTAACTCAGAAACATGTGGCCTACATGCTCGTGTTAGGAACTAGCGATGTAGATCTGAGCATGTCGTAAGAATCGGAATGCACCTTTACGCGTGCCAAAGAAGTTTCTGAATGTTTTCCCCTATCGGCTGCACAGTAGTGTCACATGCCCCATCGATGCTATGATCGGATACACTAAGTACAAAATTTAACACTACTGTACGACGAGCCCCTCCATCGCTTGATCTCCCGATCGGTACGTGAGGGGCTCAATTGCGAGACGGTGGGGATAGTGTAGAGATCCGGTCAACTCTTATAACCGATTTTTCCTGTGACGCGGAGTACATCTCAAACCACCAATTCCTAGGCACTCACGACATCGGTCTTGACTCCTATGGCGATTAAGGTACTGACGCTCGAGCCCGCGTGGCAGATGAGAAGTAGTGTAGGTGAGAGGGCCCTAGTCGCATTTCAAGAGGCCAGCGAACGATTCCTTCACGGAACGAAGCCTGCGACCGCTGAAATCCGCCGTAAACTCGACAGGGAGGTGGCCGAGCCGTCGAGGCCACGATTGAAGGAGCTAAAGATGTGACGCGCCGATGGAGATCGTGGGTACGGGCTTGCGTTACTTCCCCTCGTGCCAGCGCAAGCCGACAGGGGCGACATTCAGAGCCTTGCAGTGGATATTCATGGAGTCCGGCCGAGACATCGTTGTGTAACTGCTAATCACTTAAGGAGTTCATACGGGGACCGACAACTAGTACACCTTGTACCATTTTTCTACCTTATGAATCTCCACACGCGAGGATTTATTTGTGAACTACAGGGCATTGTATAGGCGTCCATGAACGTCCGGGACTCTAAATATAAGGACAAATGTGGGGAGACTCACGCAAGAAGTATATTCCGATCAGCCGATTCACCTCCAACTTTCGTTATGATTCAAATCGCGTTAAACTCTTAAGACCATTGTGCGCCTGACGCGGTACCAGCGACCCACGACCGTCTGGTTTACAGACATTCGACCTGATTGATACGCGAGCGAAGACGCTACGCGCCACCTCGTCTGCGAAGGCTCCACGGACAATGTGGGGGACGATATGGGAACAAACATTACATAACAATAATCCGGGTGAATGGGTCGTATACCCGACCATTTTCGCTGGTCAATCGGCACAATTCGGTTGGTATCCTATAGGCCAAAACTGCTGTAGTCTACGCCAGGCGTCAAGGCAAACCGTTTCGCAAAAGTATAGACCCTTATCCCTCATGCACTTAACAGAACAGTTTTTATTCCCTATCAACTTCCGACCTATTGGTGGGCCTATTATTATATGGGGGCTTGTAAATCAAGTTTGCAGAATCTATAGGAGGCTACCTTGTTGCCACCCAGAAATACAAGACGGCAGATAAGTCGCACAACCAGACGCCGGTAGGAGTCCATTGCCTAACGACAAGTGAATCTCGAATCATAAAATGTGCCGTTACTCGGGTACAAGACCTGTCTTATGGGTATAGGTGCCGTGTAAAAACAGCCAGTACGTATTCTTCCTTTGTAGGTAGTTCTTAATCCCGATGCCGTCGCTTTCTCTAGAGGTAAAGCCTAGGCCGCGTCCCTGCGCGGAAACTATGGGCAAGCGTCAAGTGTTCGACCCACATTTACCTTACGAACGAGTCAGCGCCAGACCCTGGTCAGGCGTCCATTGCTATGTGTCTTCGCGGCCTAAAAGGCCTACCGATCAATCGACGAGGTAGGGGGAGGGACTCAACAGTCGAGTTAGCTTCCCAACGTGGGTGTTAGCTCTCAAAACGCCGACGATAATAGCAGTAGCTCAAGATCCAAACCTGTGGATCCATTTCGTTTCCCTCGACGGGGCAAAACTGTACCATACTAAGGACTATCATCTCGTTTGAATTTGTTGCATAAAATCTTGCAATACTGGTACACTGCCATACCGTAGAACTCCGTAACGACCGGCCAAACCTTGGTAACTGCTAATGTTTTTGGCACGTTGGCCATCTCAGGCTGGTTTTCGAGTTCAAACTGAGCCATTCCTCAATCAGACGGCCCCTCACGGCGTTACCGGGGGTAGGGGACCCAAGGCGGTTTGCGGCTGAATGACGACGCGTTTTGTCTTTTATATGCTAAGATTGCCGATGTACATCTAGCTGGGTAGCCATTTTCCTGCGGTACCCTCCACAAGGTGTTCACGTGTGGAAGTGTCGCCTACCGACCTTTTCTTACTCCCCACTGGGGTTTCCACCGCTCTCGGACAGGAGATCCGTCTCGCATTTGCCTCCGTCACCTGGACTCACCCATGCGTGGGTCGAGAACAATGCAGTTAGGAATCGGCCTGACCTTGAATAGCGATTACGCCAGAGGGCTCTATTAAGGGACAGCGTAGACTTGTCTCTGATGTATTGCTCTAGTATTCTAACGTTACGAAAAGCACGCCAGCCCGAGAGACAATCGCATTATCGTCAAGGGATTAGAACATCCCCAGTTGGTTTATGTTATACATAGCTAGACCAGAAGTGTCTCAAGGCAAACTATCCCTGTGCGTGTATCGAACAACTAATCGGCTCATCCTTAATTCGGTCATCCAAGCAGCGTGAAGGTGATCTACGCCGTAGTCCGTATCTATACTATGTGCACGGGACTAACGGGGCGCTTCATAGAAGAAGGGGGCAACTGCGTCCCTTCCTGAAGATATCCCCGGTTTTATGTTTGGACCCTCCAGGTGGAAATCCCGTTGTGACAAGCCGGCGCCACCTAAACGTCCGTTACCTCGGTGTAGCCATACTGTTAGCAGGGTTTGAAATGTGCGCGGAGGAAGGAAGTGCGCTTTTGCGACCCACTCCCCGTCTCCCACTTCGCCGTCATTCTTCGGGGGGCGGTGCCCTGCGTCTTACTGCCCCCGTCGATAACTGACCCCGTCCAGCTGGCACACTTCAGGGCCTGCTGGGACTACGTACACTGGCTTCATCTGCCTGCTTAACAGAAACTAGGTTGCTGGTACAGCGCAATTTGGTCCCGTTACTGCGCGAGGGGCAACTAACCCCTCAGAGACTTCGCGGCGCGATGTTGGCGCAAAGTTGCCCAAAACCACCGCACCACGCATCCAGGGTATGAACGGAGCTCGCCATTGTCAACGCTTGACTCACGTGGTATGAAACTGGGCAGGGCCTACTGCGTGGGTGCATTAACGAGATCCCAGATACTCCCGTGTGAACCAGCGCTCTTCGGTTCCGGAGTGGAAACATTAACACTGCGGTGCCACCGCTTCGAGCTATACTGGAAGTGTGGCACGAGTGCTACGGCGGGTTGCGATTCCCAATGCATTCTAAGGCGGTATGCCAAGACTGCAATGTCCTGCTTCATCAGGCTAGAACCCGGGGTATCGATCCGCTTCCCGCTAATCCCGTGGCGAGATGCGCGAGTGTGAATTATTCTACAGGGTGTGTACAGGGAGATCCTTGTCTCAAGCATTGGTTCGCGCCCTGCTCGTCGCCTTAGAATAGACGGAGCGTTAGGTCAGCGGGTACACGCTTTACGCTTATTGTCGGATCATCCGCACCCACGCTCGGTTTACGTCACTCGAAACGAGAACCAATCGCAGCTGGTCCTCATGCCTTATCCTGTCAACGCGAGCGTCGTCCTTCGCCGGATTGGCTTTGCCGCTTCCTCACGGAGTCTAATGGTGAACCTACCCAGAATAGTGTCAAGAAAGCCGTCCACGACGTTGGCTTCGATGCGCCCCAGTTGCGTTGCTCTGAGGGCGGAAGGCAACGAATATAAGACGACGGCGTGAAGTACCTAAGCCTGAACCCTCTAGCGTAGGCCATGCGCTATAGAGTCAACGTAGGAAGGGCCGTGTATGACACTACGAAGCGAGAATCCAATAGTAATTCTAGCAAGAACAACCCCCCAGTGGGCCTTCTCCTCTCCCGTGAGCGGTTGGTCATCATCGCAAGCTACCCGGTTCAAGCTCACAAAGTCATGACATCACCCGAGGTACTCTCTGGGAGACCGTTTTAGTGATGTGCTCTCGTTTCAGATCCAACGTGCTAAGGACTCTCTACACCTCCCACCACCGACAAGGGTTTGGTTTGACGTTAGGACCCTAGGGACGTGTCGAGCGGAGCCAACAGCGCAGCACAAACGAGGCGACAGTTCTCTCCAGATCCGAGGTTGTGCGCACCTCCAATGGTCATCCTGCTCGGGTATTTCACGGAGTGCCTGATAAAACTAGTATAGGCACCAGATGATAGGCGCTGTTGGCGGCCTAGTTGTTCTCGCAGAGTGAAAGACGATTCACGAGCCAGAACAGGCGCTTAGTAGGTGACCACTCGTTGAACAGGCTGTTACACGTGTTTCGAAACTAGCGATAACACTGACGCCCGCCCACTACTATTATAATCAGGGCCGGGGTCGTGGCAGCACTGAGATTACCCCCCACAAAGGGGAGATAAATTTGCTTTCTACTTTCTGTAAAGCTCTATCAATCTGTAACAACATGTATTAACGCGTAGCAGGTTTGGAAGCACTTATGGCCCGGTAACAACCAAAGGGGCTTGTTAGGACTTTGAGGGCAAAACCTTCCGGGGGGTGGTTCGGATACGCCGCGGTAGAGACGCGCAGCGTCGGTGACGACTTATTCAGGTTTATCCAGGCTCGAAACAACCGCGGTGAAACCAGTGGGAGGGCGCTCTTTACGGACAGATACTCTCGCCTACTGAGGTGTGCCATACCCAGGAACATACTAGATTGATGACGCGAACCGACTGAGTTCTACTCCCCCGGCAAAGAAGTTCTATAGACTTCGCCTACTATTCAACTGTAATCGCGTGAGTTCTGTCTGGCGAATCGTACGGCATCGGGTGAAAACTTTTCCTCCGCCCCTGGGGTCATGGGCTTGTACGTCTGATCAATTCTATGTTGGTCCAGGCATAGGCGGTTGATATGCAGCGTAGTATATTCGAGCGACACATCCACATTTCGTTGGGGTTCGCAAACACGCGCAGCTCGCCATACAGGACGTTAAATTGAGTTTTTAGTGTCATGCGTACGCGTCTATCCAAACACCGCGCGAGTTCCGCCGGGGTCGTGAGCTAGCTACACTTACCTTTCTCTTCATTGTGCCAAACTAGGAGCTCATTGTGTGACAAGATCAATACAGATAATAGGAGGAGGAAGGTCTCCTTGGACTTACGATGTAATCTCACCTTGTTCCTATATTTAACAGGCAACGGGAGTGAACTCGACTCAGGAATGGTCTGAGTGGTGAGAGTATCTTGGTCCCCAGTATGCGACTGTCGGTAATGTGATTTATACCCAAGGCGATCCCTTTTACTCACACTTTTACCCGCAGTGACCGTCGAAGAATCGGCTGGGACAGGTCCGAGACCCTATTGGCTATTGGGGGAAGATACTTGTGCGACATTAGACTATGTACCACCCCTTATGACTGTCTATTAGTGGGAGAGGCGAGGGTCCCGATAGTTGCGAGATTCAGTCGTCCAGCCGGCGGGGGCGCCGCCTTAGTCGCGGGTCATCGGAACTCCGGCCATACGTCGGTGGAGCTTATCGTTATTAGTGGGTTACCGACTCGGAAAGGTAGAAAACCTTTTGATCATGTCTCATGCTCCCGGTAATAGCTTAGAAGTTACACGAATTCATCCGTTGTGGCCAAAGCTGGATCCGGGAGCCTAAGCCTAGTTTGATGTCCGAACTCCGTGATCAATTCAGTAGGTTCATCTCTCAGCCATGAGGACGAGCGGTTTCAATTGTCCTCTCAGCGCGGGGGTTGTTTGTTGTGGAGAGGAATCCGGGTCCCATCAATTTGACAACACGCACACACGAGCCTTGTGAGGAACGGAAATTAGTCCAGCTCTGAAGTCTAGTAGTAGGCCATGTTTGAGCCCGGTATAACGTGTACAACAGCAACGCACAGCGTCAGCGCGCCCCCTTGCAAATCAAGCCAACGTCAGTTCACCTCGTCTCGTGAGTTTACGGTTCAACAGCTGCCTCGTGCGTAAACAGACGAGCCGCCATCAATCGACTCCGGATAGCGTTAATTTCCAATTCCTCCTTAACTGTTTAAATCATTTACTGGGTTTCACACTCTCACTATTTCCAGTAAGTCTGGTGTGAGTCGTTGATTAGCGCGAGGGCTCTAATATTTAGGAACCACTGGCGCGTCTTTACGATTGCCCTGTGAGTCACACTAATAATCTGAGTAGATGAGTGCCCAGGAACCATTGTGTGCCTTTTCACGACGGTAACGGAGGTCGCCTCGGAGCTATATAAGCTAAACGACCGATATTAATGGTGTTAATTAGGGGCCTCCCTACACTCAAGACCGGACTACGCTATGGTACCCTGCTCTAATATCATCGACTTAACCCGTAGACTCATTAGTGCCAGCGTGTTCGAGACCTCTCCACTCCAATGTCATAGAGTTCATATACGTCTTCGGTTAGTGCTATTGGGGGTCGATGATCGCAATAAACTTGACTAAAGTCACACACCCCCCAACCAGATTACGGGCAAAGGCTCTTACGGTTCGTAGGTATGGCAATTCAGGTCGGAGCCCCCGTAAGGTTGCTATAAGTCTGAATGAGTCTAGCACGGAGTTTGCACACAGGCCGGTGGTGGGTCTAGGTATGGAGCTGCCCTTAAGAGGGTCTAATATCGTGTGACATGCGTGACCATTGATTCGCGTTCTGTCTAAATATTTACCCGCTCGGCCCTTTCTGCTTCGTCGTCTCGAATTCAAAAAAATCTAAAAGATAGAGACGAATGAGGACGACGCATAACCTGGTCCTGGGGCTCCGCTTACATACAACCGTCGTCAAAGCCCCTTTAACGAGTAAGGCTCATGTGGTCCGTCGATAGTATATGACCACTGGAGATAGCCTGGGTTCCACGATCGTCCCCCGTTGCGTCTGGTGTTAGGCGAGTAAGTTCTTCATGCCATAACTGACACCGTCTTGGGGATAAAGGGTCTGGGACGTTTGCGTAAGTCGCTAACAACAGAAAGGAAACATTGGGATAGTTCACACTACACTGTTTATCGTCGGGGTTCCAAAAACGAGATGCAACAACATCCAGGGGAGCCGGTGATCTATCTACACAAGACTAGGCGTATTTAACGTTGCCACAAACGGTAGTTGAGCCGGCGTGCTCGAAGTACAGAGCATTGGATCTCTGGATATAACGTGCCCACACTTCGCAGTTGTCATTTACCCTACCATCTGTAAGGCGATAATCAATACCGAGGCGATTACAGCTCAAGGCTGGACTAGCCACCCGGAGCCTATTGGACGCCTTGTTGGTATATTTGGTCTGTTCGCAACGGCACCATAACCAATCTCAAAGAGGCAGTGAATCTGGTTTGCGGAACAGGTTCGTTTACAATCTGGTGGTCAATACGTGGCCAGGGCCCAAAGCAAATCAACATAGAACCCAACAGCACGCCGTATTAGCGATACGAGCAGCTTGCTACATCGTAATAAAGCCACTGCACACGTCTAATCATATGCAAGGCCGACCACGACTAAACAAGTAGGCTAAACACCTGCACGCGAACCAAGCTGGCCGTTACAAGAGAAACGTTCCAGGAATACCGACAGATGGACTCTCCCGAGCGGAGGGCTCGTCCACCTAGAGAAAGTGGTCATCAAGTGGCGGTCAAAGTCCGCAGGCTGCGCCTGGGCTGACGGACAGTTACCGCAGCGCTTGGTCGCCACGAATCTCTGCATAGAGATCGTTCATTGCCATCTAGTGAAATGTCCACCGCTAGGTCCCGGATCCTATTACCGCCGATCCATGTGCTTACCGGGACGTCGCCTCACGTATAGTAGAGTCACTCCCCTAGCACAGGCATGTGGAAACAAGTCAAACCCGCCGCGCATGCTTAATACAGTCCGATGCCAGCGACATTATCCTGCAGGCTGGGTCTCGTCCGCTCCCCACCTTCTTATCTCCGTATGGGCCCCGAACCAATCGCACAGTTTCCCTCATACCTCGCTTTCTTCGAGTCAACTCCCCGAGAAAACGACCTGGTTTTTTCTCGTTCAAATCGCGGCTTTCACGTGGACAGCAATTTATGGGTTCACCCACTAATCCGACCCAATAAGAAGGGGTCTAGAGCGTCTACTTAAATTCGTATAGGATGCAAGCAGTATGTATACGATATCATAGGACCTCGGGCGCTTAGGCGAACACAGCTTTCGAGGGATGACGAGCACTATTTGCGACTCGGTTCCAATCCGAGTACGACACGTATTGAACGTTAGAGATATCTTCCTACTTTGTATCGGGGGTGTTACCGTTTTTCTGGGCTTCAGGGTGAGGGGGATATCTTCCCGATAAGGCGTAGAAGCCAGTCCCATATTAATACGTGTGCACGCAAGAGCCCTCATGGGTGTATGTTTTAATATTTAAATCCACCCTACAGCGACGGGCCGAGATAATTCACAAACTTTGTTTGACATGCGGTCCCCCGCATGGGCAAGGCACAAGGACTGAAGCGGATTTGATATTCATAACGCCAAGCATAATTTCTCCTATCCGCTCCACTTTAACGTTAAAAACCATATACCGGCAGGTTTCCTTAGAATGACTAGTAGGCGCGCCCATGTGGACAAACGTGATTTAGATCGACAGGGGACGCGTTACATGCCTTGACAGAGTGCACTAGTCTCTGCAATCAGAGTTCGCCCAAGGGAAAGCCAAGCTGGTTACCTAGCTCTGTTCGAACTTAACCCATAGTTTACAAGAGGCACTACTACGTGGGACCCAGTGCGCAAACTTATTAGTGCGTTACATAATGAGGTTGGATGGCCAAATAGGGCCAGAGCCAGCACAAAGCGGGTTACATGGACATGCTGTTACTAGGAATATGTTAAAAAAACTGGGCCAATGTTTTAACTCCTTAACACTTACCCAACGAAGCCCATCACACTCTGGTAAGGTTGGGCAGGCACCCGTCGCGCCCTCGAAAAACCCATATTCTTTCCTTACTCCTGCGTATACGCTGGTCAGACAAATCTGATGAACCCGGTTCGAGCGGGAGACGAGGGGGCGATCTGGATCATCGACCTGTATAATACCATTCCTCACTGTGGGAATCTGGGGGCCCAGTAGAGCATCGATGACCCTCCCTGGATTCAACGGATACTTACAGTCATTGTACTTTCTGGGCTTTCCTCCATTGTACGCCGAAAGCCCTACTTTAACCTGCGTAATCCTGTCTATAGTACGGAGGGAGTTCGGTTGTACTGTACGCGAAGGATGCGTTTCATCGCAGCCATGAGAGTGAACATCGTGGGGCGACGGACTGCTGGTTAATCATGGCGAACTTAAGAGCGGACAGGTATGTTCTCATCATAGGGCTCTGCAATTGCCCGCAGTCAAAATTGGATCATCCCAACTTTCGGAGGTCGGTAGCACCAAGCCACAGCGCGCTACTTAGTCAATGGTGCCCGGGGTAAGATCGGTTCATAATCCGCTCCGCCGCCCCATAGTTCGCTACGGTACGGTTTGTCCCAATCATACAGGATGCGTATATGACTGTGAACGCAATCGTTGTGATAGCCCACTTAACGACGTATTTGTGACACATGTGAGTTGTCTATGAAGAGAACTGAGACCATTGTCGGCCCATAGCACATTATCTGGGTGATGACATCCAATGTGTTTCTAAGTATCAATATGTTTTCACAACCCCACTAGGCCGTGAAGAGCCTGGTATGGACACAACACTTGGTTTGTAGCTGAGTCCGAACTACTGGATACTACAGAATTCGACTGAGACCATTAATGTTGGATGTCCGGCTCCCGTGTAGTTACCCATACGAATAATCACTGAAGATCCTGGTTTTAGTGAATAAAAGTAAAGTTCGCCCGGGCAATTCTTGCGTCGGATGGTCGGAAACTGGAATATGCACTCACTCACTTCCAGTCTCTAACAGTCTGGGCGAGAGTGCCGGCTAGAAAATTGGGCTGAGTGAGTCGATTGCTGCTATCAACCCGCCGGTTTAGGTTCTTGGGCCAGACCTACTGATGCCTCAGATGATCAAAGACGCCTGATGGCAATGCTTGTGGTCTGGATGTTTGTCGGATATTGCACAGTATCGAGGCTGAGCATAAGGAGCGCGTAATATGCTTGACATGGCCCAATCGGTCTGTGTACATGGTCAGGAATACTATTAAACTCGTACCACCCTTCCGCCCTATCGTAACAACTAGGGTGATTTTCTAGCCTCCTAATCTCATAGACTAACAAGGGATACCAACACGGCTTCCTTGTCTCCCATCAATGTTACGGACATACAGAAGCGAAAGATTTTATATGGATACTATTGTATCCTGTGACCTAATTCGGCTATAACATGTGCAATGGTTTTCTTACCTCTTTATGCTTCAGGTAATGATGGAGGCGCATACGGTTAAGAGAAGGAGTTCTTACTTGTAAAACTGGGCAGCAAAGGGCAGACCACCATCCCCAGGGGGCGATGGGAACGAATCTTGTAGTGCTGTGCCAGGAACTGGATTAGAATTACCCGGCGTCATCGAAAGCTCATCCCTCCAGCATGGGTCATCAGTAAATAGACTAATTTAATTTTTAACCGTTGGGGGCTACGGGAACACCTTTTCTCTCTCCCCCACACCGGCTACCGGATCATTGCCCGTGGCGAAAGCCATTCCAGACTACCGCTGCCTGTCTTATCGCCAGTCTCGCTATGTAGGCTCTAATCGTGGGGAGGATCCATCAGCACCCTGGGCAACCTAGTCTACAGCATGCATAGTCTGTATTCCATACTAACCGACTCGACTCTAGTCGAGGTTATTGTTTTAGACCGTGGTGACAGCTTTAATTTCATCTGCCCCTAGGCATGCGGCAACAAGAGGCAAGACCGCAGGCCTGGTCTCCACCCTAAACAAACGCGTACCTACCTGTGATACCCCGTAGAAGCGCGCTCTTATGCCAACCAAGGTTATAAATTGCCCGTACGACGCGTTACCGTTGATAGTAATAAGGTTGCCCAGGATGGACCTATCGCTTGGATAGGACGAGCACCACAACATGACGCTGGCTCGATCGCTTCACCGGGTTGTCACAAGACGCGACCGACGATGATCTCTTGCTCACCAACATCCATCATCATTATGACTGATACGTCTCACGAGTGCATCTAAGTCGGCGAGCAGAAACGAAAATAAGGCGGTAAGATAACCTATTCCGTAGCTCAGCGGTACATGTGTTTGGCCACAAAGGCCAGGGGGCAGTTTAAAAAGGTTACATCGCCTTGCATCTGTGGTTCCCATTAAGGTGGACTTGGGGGTTACTAACTAGGCACGTAATCCTCTCGAGCTTCAATACCCTTGTTTGGCTGGGGACGATTTAGGGCGACTGACTTAGGTGACACCCCGGGTATGATTTGTTCGCTTCTCAAAGCGGTGGCACTATCTCGATGTGACGCCCTAGTCCACGTATCAAGTAGCAATTCTTCGTAGTGCCACTTACCTAAGGGGTCGACATCCTACTTGGTGAGAAGTAACGAACAAGAAGTTGGTAAAATGCCCTGAGTGTTTGATTGCTACGGACCGGATCCCGTCCAACACCGGGCTGCTGTCCTAGGCCTCTCGTGCACTATGCGACTACTCAGAACGGTGCTCAGAACAAATATAGATGTACGGAACGGACCGATTCCTTCCGACTCAATAAAGAGCATCCCACTATGGCATTTTGAGTAGTCTATCCTCCGGGTTCTGGCTATCCCCTCTAAAGACTAGTACCTTAGTCCTGCCTGTGCGCAGGGGTTATTCCTGAAATATCTCATATCTACGAAACACGTTTCCACGGGGCGAAACCCGAGTTCCAGCTCGTTGTGATTAAACACGTTAAGACTATAGCTGGCTTTTGAGGGAATAGAAAAGTAATTGGTATGGCCAGTCCACATAAGGCTTGGGCGGTTTTGAAGCTACACACGTGAGCTGGATCATCATGGGGATGGGTGAAAGCAACCAACCGCGCATCCAACCAGGAGTTATCAAACTATGGATGTAAACTTGAGTCATACAGATAAATCAGAGCTTGGGAATGTTTGGGGATGCGTCATATATTACCAAGCTTACTAGGTTACCGCCTTGGAATGCAAACGGTGTGTCGAGGTAGCTATAAGGGTATACCGCGACGGACAGTAAGATTCTCTACGACCGCAATGTGGAATCAAAAACCGTTTTTAAAAGAGGAGCGTGACACTCATTGCGTTCTGTCACCCAGTGTAGATTAGTTCTCTCGAACGCACGTGAGGGGGGTGAATGCGATCATCCTGTTGTATAGATTGGTTGACCTCGTCGCAAGGTTACCTAACGCCCACGATATAGCACTACACTCGAGTTTCAGTACCAACTTCTGCCGGTATCTGTATTTGTCTCACGTGACTTAATGCGAGTAACACCATCTTTTAGTCCCGCACGAGACAAGGACCAGCGCCACACGCTTTCGGTGACTAGAAAACCTACGAAAGGATAGGATCCTCCCTTAGCTAAACTCGGCAACTACCCTTTCCCTATCTAGCCTGCCGCTCCCACAATAACTACTAATCGTGTATACTATCTAGCTTGCGATGGACGGCTACAGGAGCAGACTCATAGTGACTAATAGGCGGTAGGACTAATCTAGATCACTCACGCGATCCCACGAAGCCGCCGTTATTTGTTAAGCACGCTAATTCAGTGATACGGCTCCCGATCGCGAGTCGCAGCCCTCATGGTGAGACCAGGAATTAACTTCAGTAAGAACCCGAAGACTGAGAGATCAGTCAAGGTAGCTGTGCCCATGGCATCATGTTTTGACTAACTTTCACTCAGATCTTATATAGTCACCACAAGCACCAGGATCATGCCGAAACCTGCTTAGACTCTAGGGTTATCGTCCCAGTGTTAGCCGTATTATACTGCATTTATGCCTTAAACGGATAGCGACACCAAGAGTGCCTCGTGAATAGTATGACGTTTGGTTGGACCCGAGTAAGATGTTGCACTTCAGGCACAGAGAAGAGCATAAGCATTATGCTGTTCCAACAGCCGGGTGGCTAATGGAGACTCTACCATAGTTAGCAACTGGCACTCAGGGACAGTCAGTATACGCTTCTATCGGGCTCATGCTCATAACAGGGGCGTAGACTAATGTGTTTACTCTTTTCCGGGGTCAGGCGGTGTGGTCTCAAAACAGGTCCAAAAACTATTGGACATGAGTTAGTCTGAGACCCTCAGTGTACACGAGCGACAGAGTATTTGTAGACGTTACCGACCATGAAAGCCGGCCAGTCTAGTTGAAACCCGTGCTAGACCAATCGTACCGAGCTTCGCTCTTGTGATGAATTGGCACAGATATTGGGAGTGCTTATGGACTCGGCTAACGCTGGAGGATGCTCCAGACGTCCCGGTCCTAGCCGTGATGCTTGGACACAACCAACTACACTGATTGTCGATAGCGTAGCAACACGGTAAACCGGTGCAGGCCTTTTGCGCCGTCAGTTACTAACGGTCAGGTGCTCCTGTACTAGTCATGGTTTGATAACGGGTTTATCTCGAGTGCTTAGATAACACTACGCTGCCGCATCTATCAGCCACTGAGCGACTAGAGGGCTATGATTACCCTGGGAGCAGAGTTTCGTACCCCTGTGAGGCGGCGTAGTCACAGCCTTCCAGAGTTATGAACTCTAGCCGTCCACAGTCTCATTAGAAAAGTTATTGAACGTAAACCCTGGAGGGGTAGCCAAGGATACTGATACATTCAACCGATCGTGGTGACAGCTCAACGGACCCCAATGCCTCTACTCCGTTATAGGTCTACGCGTCGCCGAAAAAACTGGCAGGTAAATCCTCGCTTAGTGATTGTCGGTACATCCTCGTTACGCTTTTATTTCAGCCCTGACATAATTGGCAGGGTTATTCGACGCCCCCAAGCGCCAACGCCTACAACCTGAGAGGGTTCGCGGTTTAAAGATTTTTACGCAGTGTAATCCTACGCGCAGTTTGAACCCCGCAGTAGTTCAATTTCATGCAGATCGAGATAATATTCTTTTTCGCGTCTAGGTCATGACAACAATGTTAGCACTGCGCCTTTAATCGCGATAGTAGCTAGACCAAATGGATTGCAAAGCTTATGGAGACCCAACCGCCCGTGGTCGCACAAAGAGTACAACGTCCCAACCTTACGTACTCGAAGGCACCTTGCATGGCACCGACATTCCGTGGCGACTACACCCTAGCTTTCTTTACGAGTGAATATTTAAGGCATGAGCAACCCAACTCTAATCGGGCCAATAGCATTGTACACGCATGTACTATGACAAATAGGGCGTAGACGACTGTCTCCCGTGATATGCCCGCCTCCGGCGAGGTTAACGTTAGTGGTTTACCTTTCGTAGACCGAAGCACTCCCAATAGCTGCTGAATCAAGAGGGGCAATGAACACCGCTTACGGGATACTTAACCCCTGGCGTAACTTTTCTTTAAGGTAAGCCCGTTTTATCCGCTTGCGTGAACGGGATAATGCATGAAACTGTTCGGGACCCTAAGAGTCACTAGGTACTTCACAGAGACTTTGAGCCTGTGGCAATTAACTTGGTCAAGGCCTTGTCAGCATTACTCAAATCTCGATACTGAACCGCCTCGAGGGCTATGTGCGGCTCGTTGCCGTCCCAGTCGTAAATAGTTCACTATTGGCCCACAGGACAAGTAGGGGGACTGATAGCTACGCGAGCGATAGGTTGTTCTCAAGAACCATTACGGCCTTGGGAGTAGCTCGGGGCTGGCCTATTGGCGGTGTATGTGTGCAGAAGAACTTCCACTCCCAAAACAGACTATACTATAGTGCTAAATTGAGTTACCTCTGTCTCCCAGCACAAATATGGGCTCTTGAGATGCGCGGATCGCCTTTTTTTACTTCACTCCAGGTCTTCGGCCCAATTTATCTAGTGATGGGACACACGTAGTTGATAATTGCAGTTAGACGAAAGACGGATAAGCTCTGTCAAATAGCACAGCTTCATCTAGAAATTCATTTCACGCTTCCGTGGCCGATGCCTACACCTCTGGGACCCAAGGCGCCCCTCCTGCATCGTCCATTTCTGGCTTCCTATTTGATGAGAACATCGCCCGGTGCTAACAGTGACTTGTAGTTAGGGACGACGGAATGAATTGCATAACTAAATTTTACAATATTCAGACCGATTTAAGTTAGGTTCAAAATACAGGAGGCCCAGACTGGGGTGCGCATATGTCCCACCCAAGAGCTTGCCGCTCTTCAGAGCAACTATCAGTTCTTATCGATTGAGGGCTCCCCAGGATTCGGTTGTGAAGGCGTTATACTTCCTCTGTTTTTTTCGTGAAAAACTTCCTACGGCTGGTCGCGGATTTACTCGGACTGCATTGTTTAAAGTGCTGGACTGCAAGACGGGGGGTTTCCTGGAACTTCTGTAGCAATAGTGCGGCAGATTGTTAATGAATTAACGTTCTAGAGCGCCCTCGGCACTGGGCTTAATGTTCGTCGGTACATAGCTCCCATATGGTCAAGACAATTTACAACGAGCCGGTCGACAGAGATGGCGGAAGTCTAACTTGGGACACATAGTAGAGCCCCCTGTTAACCAGGTGTCGGATTGACGATCTCGCTGTATTACCTACGACCAAACCTTCGGCTCAGTCAACGTGTCGCTACTCGTAGTGAGGGAGAGGTGATCGAGAAACCCGTATTAGGATGGCTGTGGGGAGTCTCAAATAACGACAAGCCTTCAATTGACTACATTTCTCTAGGCAGTGTAGTTTGGACCACCCCAAGAGAATATTAATAAGTCTCTAATATTTCGCGATGCCCACTCCCTCTTAATCCATTCAGGTTCGAATCGCTAAAGTCAGAATGAACCTACGGGTAAAGTACGCCCTTAGTGAACTTAAATCCCCCCGGATTTAAGCGCGGGTTCGCGGCACGTTGCACACCTTAGCAGCATACGATGTGAGCGTATATCATAGTAAACCCGTGACTCATTGTAGTTCCCACAGCATGGAACAGATGAGCTGTCGAGTACCTAGGTGCTCCGGCCTTACGGAACCGATTAGAGGGCCGACCTGATGGTGGAAACTCCCTGGAGAAATGCCAATCAGCTTAGAAGTCATTCTTTAAGAACTAAGGAATTTTTTAGGGGTGTAGACGGGAATTACTGGCTAAAACGGGACTTTCTACTGCCTACCCACGAACTGACCAAGTCTTACTGGCTGTAAACGGTTGAACAGATCTTGTGACGTCCGTGTATTGGCGTAAAGGCAATAAATCTGCTGTTTCCCTTCACTAAGAGACTGGCGGTAGTACCAGTGATACCAAAACGGAAGGTATGAAGCTCGCACCAGAATCGCCTGGAAACGACTATAACGGATTCAGGCATTAATAATCTCAGTACGCAATCAGCGTAAAATTCAAGGGAGCATGACTTATTGGTTCCGGAGTCGCTCAGAGAAGATATGACTATCCCATGCATCACAAATATTAGAAAGCTCACGTCCAAGGCGTTTATCTGAAAATCCGCGCTACTTATCGCTCCATTGTTAGCACGTACGCTTAGGAGTTGACCCCCGGTCAGAGAAGGTCAAGACGACGGGATTGTGAAACGGGAGTAGTCAACGTAAGGAAGGGGTTCCCGACTGCACTCGGCAGCGTGGCGGAGAGCTAAATAACACTGGAGGGTGGCTCGCCCCTAAGCAGAAGCCTCGTTTCGCCCCATCTCAGGGAATTCTCCTTAAAGTGTGCCTGAATGTATGGAAGCTTCTGCTACTGAAAAATGGTACCCTCAGTTCTATGATGATCGCCTTCTTGGTGCGACTGCCCAGAAGCCCGTCCCAGCGGCATAATAACAGTCCACACTGGTTTAAGAATTCTTTTGCTATGATTTCAGCACAAAGGGCTCTACGATTGGAGCAGAATAGAAACGGGAGGGTAGTAACCCGTAATTCTATAAGGGGACTAAAGAGTCCATGAACAGCACGTTATGATGTGAATTCCAGTAAGAGTATATACCTTATGACGTGGCTATGGCCGTCCAATGGCGTCAAGGCGGACAACTTAATCTGAAGGAAGCCTCTATCCGCTCCCGTAAATTGTAGTTTACAGAGGTCATTCTGCGTCGGCACGGGCAAAATACGCTCTGCTCTACCTTAGGCACGCTCGCACCTGTTGCTGATTTTGGAGTGTGGATTGTCTGAACGTGGTCGACGCATCGCTTGCTCCCTCGTATCAATACTAGCCAAGTACCAACCAGGGTAGGATCTCCTTTGTAGTTAATATGCCCACAGTGCGTTCCCTTCCTGTTGATCCTCAAGCCCAAAAGAGTAGCTATTTCAAGATAGGCCACCATAGAGATCTGATACATAAACACCTTGCCGCATTATGGATCGATGCCCTATCCCCGCGACTGGTTGCCTCCCACTGGCACGGACCAGCAGAGGGGTATACTTAGGTGCCCTATGTCGGCTGCTACACCTGTGGCTTGCCGACGTTATCGCGAGGTCGAACCGAGGTATCTGGTTTACTGGTCCTAAGCATATACGACTCCACGTTGGACATACCTCAGAATTAGGCTCACATGCCTCGTCGTAGGGAGGTATCTAGTCCTATTGACGCCTTTAGTTCATTGCTGAGTTTCCTAGAGACTTAACGAGGAAGACTAACACTTCTCGGTAAGCTACTGGAGTCCTCGAGTTAGAGCTGGAATTATCACCATTTTCGCGTAAAGCCCGCCCGGCGACCCAACCATCTTACCCGTATCAATCGTAACGAGTGACGCCAGACTTGCTCAATCGGAGAAAATAGCCCCTCACTCTCACATGCTTTTTATTCCGGCTTAGACTGTGCTCCTCCCTATCCCATTTGAGGTCCAACAACTAACCTTACATTGTTTGGTAAGCCTGATGGGTGCAGCACCGCTTTCGAAATCCCCGAATCGGGTCAAAAGTTTTTATTGCGACTACTTAGTATCCCCCCATCTCGATTCATGGTCACCGGTGCGTAATGGGGTTTCGGAGGAAGTCTCGGTGTGGGGTTGCAGATGACGTAATTTCTCCGGTACGTGTATGACCTGTTTTGTGGGCGTACTCGTAGTACTCACTTATCTGATAATAAGTTGCTCTTATAATCCCTCTATGGCCCCAATGTATCCCGCGTCCGCCTGAATACTGTTTATCCAAATGTGAAACTCCCTCGCAGTCTACCCTCTTTTTCCAATCGCTAGATGAAGTTGACCTATGCCGGGTCACCCGCGATAGTCGAACTGGTTAGATCTGGTCCGTACCATAATTAGGCCTGGCGCGTCTTCATAGCGAACGTTGGGGACCAAAGTGGTATGTCGTAGCGCCTGACAACATTTTTGGAAACGTTTATATCATGTGGCAATCAATCTTCGATCTACGTTGTTTCGGGTCTCATCGTTCTCAGTCTGGGTCGTACTAGGTGTAACTAATCAATCTAAGTTCTTTGCCACGTCTAGATTTCTACGAGGGGTTTAAAGGTAAGAACGGATCGCTGTTGTAGTGACCTGCAATGCGCAATAGGGCAGAAGACGCCGCGTCTGTATTTAGTCACAGACTGATACTCCTTCGAGTAAATAATGATTGCCATGCTGGATTAAATCATCATCCGGAGACTTACTAAACGGCTACAGCTGTTAGATGATCTCGGATTAGCGAGAACGTGATGAAGCTGGCAGGACTATTATCGCTCTGATGGTACGCCGATTACGAGACCAGAGCTAATATTGACCAGTCAGTGCGACCAGTCTAGAATTGTATCCATGCCTCGCGTGTGGTGTTTAGAGTATGTTATTAGCTCAATGCGTGGAATTTCAGTAGTGTGGGGGTTAGAAGGAATTGAACGCCGGGTGATTATCTCAATGGCATACCAACTCCCAAAAAGAAGTAGAGTCGTCTAGACCATCTTACAAGCTCAATGTTATGGATAATTCGATTGATTCTTGCTTAGGGCCAGCCTGACGGTAATGTATTTTCCCAGTATAGAACTCCGCTACGACCTCTAAGTTTTCGGCTGGCCAGCAGTTTCATTCATTACAACACACCGTCACTATCACATCTATCAAAGCGTGTCTCCTCCCCCTTACTCAGATTCGGGCGGGCGCTCGAAACCGAGACGCCACTCTTCTGCCAAGCGTAGGCACGCGATTGCTGCTGCGCGGACCATGGGCGTAGACTGACGCCGTCTGGTACTTACCAGCTGTGACAGGACCTACCAGGCCGAGAGTCGATAGGTTCTCCTATCGCTGTTCCAAGTTTGCAACCGGCGAGTAACCGTTATGTACATGGGATCTTACGTGTCCAATAGCTATGTCCGCTGCAGGTTGCTATTTCTAGCTCTTTTTGCAGCAAATGAGCAAGATACACCGTGGTCGCGAATTATAGGTATCCTATTCGTTCTAGGTAAAGACCCACCGTAGGGACGTGCGTGAAGCATTGAGGGCCGTGACGGCCATTTGTTTACTAGGTGTGGGAATGCTTGTGGGCGGCGTGTAATCGTTTAGAAGCAATGTCCCAAAAAAGTGTATTGGCTGATGCACACGTGCGGGGTGATATGTCAGCCTATGAACTTATCCTCCATACGCCGCTTAATGCGCTGCGCGCCAGAGCTGAATGCCGCGTATACGGCAATACCCCAATCAAGCGCTATGATACCCAGTCACCAAAATCACCTACACGCGTTGTCATTTGGGATGCAGTTCTCGGTGGAAAATCCGTTAGCATTAATGAACATCTCGTACGTAAAAAACATATCGGATGGAGGGCGCAATTCTAAAAGAAGGGTTCCGAGTAGCAATTCTAGCCGTCCCCACTTTTGACTTCCTTCCCGCCTCGCCTAGTAGCCTCAACAGGCATGTTGCATGCCGAAGTCTGCGGGAGCTCCGCTTTCAGGTAATTGGACCTTTGGTCCCTCAATGTAAATACTCAATTGAGAATTTCATCATGGTCAACTAAGCCCGCCGCTATATGGCCGAAGTCTGTATTGGTCCTGCTACTAATCTTGAGTTATCAGGTAGCTCCCCTGGACTGGTAAAGTCGGGACTGACCTCCTTAAACATGACTTGTCAGAAAAACCCCAATGCCTCCTTTTTGCCCTCAACGCGATTTCTCTCATAGATGATATCCTAGTACTGTCAGTCTAGAGAAAGACTTAGAGATCCGTAAAAGCTTTAAACACGTAAAAGTGCCAGGCGATGGTCTAAACATTTTGGGGGGTAGCCGCCCCCTGGTAAAATCTCCGGTGGAACTCTTGGAAGATTGGGTTAGCTCCTCAGGGTTGACGAATTGGCGTCTCCCGAAACTGATTCTGACCGAGGAGTCGTGCCGTATCGACCCACGGAATCTGCGGACGTCTCCACGATAATTAAATGCTCGTATTCAAGACCTGGCTCTCGGTGACTGTCGTCCACGCGAATTCATCAGACCTGCCAACCCGACTCCAACCCGGTTAGGGATTAGGGTTCCACCTGTTCTACTTTCCATGCACTTCCAAAGCCGTCTCACGGGGGAAGCTGGTCAGGTCTAAATAGGTCACATTTCGGACGTATGATTACAAGGTTGGGATCGCAACAAGCGGAACTGCTGTGTCTCTCTGATGCTAGCAGCTTGAACTAGTCTCTATCGCTTGTCGTACATTTAGGATGCCATGAGGCAAGGAATCTCGAGTGTAATGTGATCTAGCGTTCACGGTGAACGCGGGTAACATCGACTGCGGAGGTATTAGTCGTTGCTCCGAGGTAGTTTCCCAGTCTCTTCTCCTTATCCAGTGTAGATGACTAAAACTCCCATACCAGATGCGCAATAAACGGAGCATTTACATGTTACGTGCCGTTGCACTGGTGTTACCTTGAGTTCAACGAAATTAATTAAACCAGAGCTTTTGCATAAGGCTAGGTGCGCTTCTTAGGTCACCAGTTATAGGATTTTTTGTCTGATGCACCCAAGTGCCCAAGTAGTACTGATCGTCTAGGCGTCGACGCGTCGTAGTATATCCGTGCCTCCGTGATCGTGCGAGTATGGTTTACGAGATTTGTATGGGACCGCTCGCACATGCCGCCCTGAGAAATATGCTAGACTGTCCTTTCCCCTAGCTTATTCTCCTTATAGGAAGCGGCTTAGTTCCGGTTCATAACGACTCGGCCCCAACCGGAGCCATAAAAGGTCGAGTTAGTGTTTTTGTCTGGGTTAGCAAATTTAGAAACGAGCCAAAACGAAGTAACTCACTACCGAGTGGAAACCAAGGGCTGATACTAGAACTGATTAATATCCATCTTAAGGCCCGACCCCAGTAACGCCACGTCCCAAACACCTAGGTGCACGGAAAAATGTCTATAGATTCTCCGGCGCCATGAATCCCCGTGGTTCCTTGTCTGTAGTAGGGTCACCCAGCACCTAAATAGTACCTCACATAACAAAAGTAAGTGTGTATGTTCGACAGCCGGGATCGTGCCTAATAATAGTCTAGGTGGCGTCATCTTGCAGCGATACATCGTGCCACCTTCGCCGCCCAAAAAGTAATGCCTAAAGCTTTAGTAAGTGCCATGTAACTACGTTGAGTTTCAAGTTTTCACTTTCATGACTGAACGGTCAAAAGTACGGTCGGAATTAAGTCGCATTTTCCCTGAGGCTAACAGTAACTCGTTCCTCTTTTGATGTACCCCGCTCGGAACATGAAAGCACCTATTATCCCCGGGTATATTTCGCTAGATGCATTAGCCATCCACACCTTCAAGAAGAGAGGGTAAGGCGTCCAGTTTTCTCAATTAGTTAAACACGTTAAGGGCAAATCATTGCGTCGTGAGCAGTCGAATAAAACAGGGCAAAATGCGGATGACCCCATAAGAGTGGGTGACGTTAGGGCAGGTTACGTGGAGATTGGTACACCCCCAGCTTAGCCCATTTGTCCTCAAGACGAATGTCAAACGCTAAACCCAGGAGATATTCCTATCGCAACTTGCATTTTACAGTCTGCTGGCCTGCAAGTAGGCAACGTATCGCGTACCGGCCTTATACTGACACCCGCATCTAATTATACGGCCTAGTAGACAGCTATGTGTATGACTAACAATTGATACATTTTTCCAGGACAGAACTTACAAGGAGTCGTAGCGCTCGTGATATCGTCGAAAACCCGATCTTCACATGAAAGCTCGAACGGTGGATTAGGTGTAGCTCTAAATAGGAAAAAAGGTGGCAGATCCGATACCGTATTAGGTAGGCCCCGTTAACATCTGTACCAATTGGGTCCGCTTAGCGGTCGCTCTCACTCCAAATCTGCAGGATCTCTTTCTGAAACGACCGCTACTTGCGATTGTTCCTGTGGCTAAACAGATCTACGCACTGGGGCAATAGGTATCCCCACCCTGTGATGCCAAGTATTACTGAGCAGAATTGGATCGCTAAGGAGCTATATGATGTATCCCTATCGGGGAGATTTTGTATCAAGATTCAGGCTTGAAGGATATATAGTCGAATAGGGCCGATTGAATGATGCGGAATTTACTGGATGTGCACTAGTTTATAAAACGCCCCAAGCGGATACTTGAAAGCATACACATTCAGCAATCTATGTGCAAGCTTGATACCAGTACCAGCATCTTCACTCACCTTGGTATCTAGCAAGTCATAGCCGTGCTGAGGCGATACGCATAGACCGTCGTAACGAAACTTCACAAGTCATTCAGGCCTTTTGCCAATCTTGCCTGATTAGTCAAGCGTATTACGGTTTTCTATTGCTGACAAACTTAGCTAGGGTAGCTGGCGACGAACGAAGATATGGGACATGAAGATGGACCTCTCACGCAGTCAATCTGAATGGTATCAATTAGGTCTCAATTGAGTAAAAACAGTAATAAGAGCTTACTATTAATTCCATGTATCGCTGATGCCAGGCGGCCGATGCAGCTAGCGCCCTGGTAAGACCCCTTTAACTGGAGTGCGTTTTTAGGTTGTTGTACAAAACTGAGGAGTACAAGACGAGCTTACGACTTCGCGGCCCTTCTAGTGTACCGGTACACTACCAGCAATTTCGTGTAAGCGTCCCACTGCCTTGTAACCCGTACCGTGTCCCTTTGCGTGGGTCCGCCCGCCAGTCGGATCTACCTAATTATTTGCACGGAAACCCTCAACTTTCGCAAGTTTATCAACATCACATTAATCGCTGACAGTCCAATGGGAGAACAGTTGACGACAAGTATGCGGCCGAGAAAATATTTTAATTTGCCTTGTAGTGCTAAGCATTATTTTATCTCTGTGAGAGCCATCTCTCTGTTTTACTGGGCACATCGTTTATCAACGGTACAGTAGTCGGTCGTCAACGAATGTTGCAAATACTCCCAACGCATTCCAAACCCATGTATCGTATAGGCGTATCATGTTCTCCCTAGGGTCGCTAATCGCCCTCTCAATGATCGTAATCCTGGTGACCTATCCCCACGTGCTCGCGTGCACAGCACACCGGGATGGCCGGGTTGGTCAGCTATTTGTAGCGATCTCCTCGAAGTTTAACGACTTTCGGGTGTAAGCACAATCACTATCGAGTGTTTCGCTGTAACTAACATGTTCTCTATTCGAACGTACAGAACTAATCGAAGCCTAAACCGACAGGCAAACGATTACTATCAGTGGCTCGCGGGACCCATATATAATCCACTCTCAAGTAGAACTATCTTCCGCAATGAACATTACCTCCCCGCACTCCGGGCCAGTTGGTTCTGATCCTTAAGACCGTGGGTAAAAGCTTTCCACCGAATCAAGGGAAATTGATCCATCGATCAAGTTATGGGTGCACGATGGGGCTTCCGGAACTCGATGATGACATTGCGACCTACTGGTCGGACTACCTTCGAGGTAGACAGACCGATTATGAACCATATTTCTCACATCGCCCGTGCGCGCGAGGTGCACAAGAAAGTGCAACTCCCATCGCAGTACAAAGTGACACACTACATGATTCTATTAAATCTCTTTGCTTACATGACAAGTCCACTAGACCCTTGTTGGCGTACCCGACTTATACCTACTTGCAATCCGCGGAGCTTGATCAGCGCTACAAGCCGATCTCTACATCGTCCGATGTATAGTTCCAGGTTAGCTGAAAGACATAGTTGATCTCGGATACTTCCAAGGTCTTACGTGCCAGCTGAGACGTATTCAATTAAGGGGACTAGCAGGAGCCCTGACTATCAACATGGGGCTGTGTTAGACATATAATCTTAGCGATGCACCAACATATATCTGGCGCAAGACACTACAGCGACCCTTAAGGGGCATCAGATGCAAGCGGAAACCGTTTGAGACGAGATAGCTCCGTCTTTGTGACCGACTAATAACGCGATTTCTATTTCACCGCAAGCGCGATATTTTTAAGGTGATCAGGAGAATAAAGCTGGCGCCTAATAAACTGAAATGGTAGTGCGCGATGGAGACATAAAGGCAATAACAGCGATTCGGCCCGCAGCTAACGACTGGACTCCCCTCCGGTATCCTTAGCGGATCTCAAAGGAACATCCGACTTCTTAGTGCCATTGCATCGCCATGGTTAATAGATAGTTGTTAAGTATGGGTTAGGTCACGGTAGGAGTCTGCGATTTAGGATTGCCTTGATAAAATCCCAGTGCTACGTTAGCCTCAGCTACCCATCCTGGCTCACTCAGCTACGGAAAGACTAATACTAAATATAAGTTGATGAATCCTACCGTGGGAACATTCCAAGACTCCTCCATGGTTGTTTTTCACACACTTTCCTTGATAAAGAGCTCTAAGCAAACTCGAATTATTAGAAGCGCTCCGACTGAATTCCCTGGTATGAAGACTGGAAAGTAGACTCCTTAATGAGACACGTTTCATGGAAGAGCTCGTAAAAGTGATTGGCTTGGTGTGCCAAACACTCGAAATGTTCTCGGGTCAGGGGAACGAGATAAGGTTCTTCTTCTAGCGCACTCCCTACTCACGTTCACGCATATCCTTTGAATCAGCTCAGGACCATGTCATAGACAGGAGACCGTCCGGTCTTGAATCCCCTGTCCGCAACGACGGCCGCCTCCGTTATCCGTACTGCGTGAAGCCGGGGCTTACGTGATAACTGGTACTATGTTCCGAGAAGCGTAGATCACTAATTTGCTACTACTTATCAGATAATGGTCCGAGTCCAAGGCAATCGCGTCCACCACCCAGTAGTCGCGGGGGACTTCGCCCCAGAGATATTAGTGATTCTTGGAGCGTAGAGGCCGGGCAAAACACTCGCAGCGAGAAGGTCTTAAATCTCTGGCAACTTTGCTGTTTGTGCGTATAGCGTGACTCGTCTGACGCTTTTGCACCGCAGCAGTCTCTCTATAGTAGCCGCGGTTACTCTAGATCTAAGGTAAGAGAAGAATGTTGATGCCATCTTGATGCTGTGTCCGGGGGCCCGGATTACGCGATCGTAACGAGTCAGGTCGTTATAGCGATCAAGGGGAGTCGCAGGTTATAGTAGTTATAAGCAGAATTCTAAGAGTGAAGAGAGTACGTAGTACCGACAACCGTGAGCGGTGGACGATGCTAATAGGTATGTAGACAAACTGACGGTTACAAAAATCACGGTATGTATCGAGATTAAGATTATCTTTTAACCTTGGAGTTTCGCTTGTTCACTCCGAAGCCAACCCTTACAGTTTAATCAAATTCTAATACCGGGGAGTAGTCATCGCCCGTTTGAATGTAGAAAGAATTCTCGTGATTGACGTAGACCACACTAACTCTATAAGTGTTCGTGCATACGTTGGATGCGAACGTCAGACAATATCAAATATCAAAGCCCCCCCCATCGACTGTATCGTTACCAACGGTGCTTCCCTATCCCGGGACATATCGACCTTAGGGAGGAATCTACGCCTGCGACACCTGTTCTTAACACTTTCTCGTGCGCATAGCGAGGGATTCTCGTAAACTAAGCGAGGTTCCGTACGGATCAGTTAACCCACTTATGTAAGGCCCTCTTATTGGTGCACATACCAAATGGTTACGAAGCTCAGTTTTTACCGCAATGTATTGTTACTTCCCGGGCTCTCGCGCTGACTGCGTTGCCCCCGGTCATTTCGGGGAACACCCGCTCGGCCAGGCCAGATGTCGCTCGGACCAATAGTGGGGGTCAAGTTACTGCCGCGTGGAATTGGTGCTTAGTCTGGTTTAGTAGTGAAGGAGTGACAGAGAGGCCCGCCGAGTATGCAACCCCGCACAGAGGCGGTGTAGTCCCTCGGAAATCAATTGGTATGCACCCGCGGGCAAGGGAGTTGAACGAAGCATGCTCCAGCTACCCAGCTACTTAAAATTTACCAAACTTATGGAGTGGGTACCTATCCACCCTTTGTACAGCCACCAAATCGCAATGAGTTCCATGAACTCGTTTTACTTTTACCGTTGCCGTTTCAGACGGCTCCCATAACGCGTTAGTGAGGAGCCGAAAAATCCAAAGTATGGTCAATCGGGCAACGTCCCCACGAGCGCCTCATCAGAAGTCGTGGTTGGGGACGGTGGAAGGGATCTCGGTCCCAGGAACCCTCGCGCGGACGAGGACCGTTACGTAAATTAAGCCAGCCTATCTATAATTTATACAGCAGTATAAATTGCGTCTTATCAACGCCTTTCAGTTTCCCGACAGGACACCTAAGTCAAGGTGCTTAACCGAGAGACAAATCTCTCCCAAATAAGCCCTACTGTCTCTACAGATAAACTTGCACTTTAAGCTTGTGTTCAAATGCTACATAGTCGGCCAGGGACTTTGACTGCCCGCCTGGGCCGGTATTCTACTAGTGGCGTTACCCCGTGAGGCTGCTGGGTAATCATTTGGGCAGTGAGTAAATGTATAAACACTTTTTATTGGATTAAACGAGGAGCGGTAGCCTCCGCGTTCGTATTAATCCACCCAGGTACTTAAATGACACACATGCAAAATAGATCAGATGGCTCGCAAGTTATCGCCATCAGTGGGCGTCTATGGCGTCCACAGGTAATTACGTGAATCCTCTGATGGTATTTCGGACGTAACCCTTACAGCCCAAGTTCCTATGCTTTTTTAAACAATATATCTCAGTCCGAAAACAGCCGGTAGCGCGTAACCCGCCTTTCGATCACTAAACTATCTTCGTCAACGATTTTCTTCTTGGGCCGGAACTTGCTGCATCCATCATCTGAGGGTAACCCCTGTTCCAGCTCATGGAGCATCGTCTACCGTGACGAGCCTGAATCGGCAAGGGTGAGTAGCCGACATGCGGGCTGCGGGATCGCCGCCTACTATTCCGCATGAAGCACCACGGACGGGACCACTCTCCTGACGTCGAATAAGTACGGCGATCTCATGCCCTCGCAGACATTGTAGGTGATGAGTCCTCCCTCACGATAGTGGAACCCATCTGTGTGTCCACAGAATAGAGCGCCGTCCGTAAGAAAATGTGTATCCGCCCAATTAGCTTTAACACAGGTGAATTTAGGGCGGGACCCCACAATTCTTACACTAATTTGAGCACACTCGCTGTGAGTACGCTCCGATGTAACCAACTCCTTAATTTACATGTCTTGTAAAGTGTCAAATTAGGTTTGCCCGGTCTTTAGCGAGGGGTGTCCCACGCATAGCCGAGGTTAATTATCGTAGATATGAATTTTGGTTGTCGTGGTTAGTATCTCCAATAATCATACATTAAACCTCACCCAGCGAAATCACACGGTTACCTTCTAGCAGGGCCATTGCCGGTCCGCGCGGCTTTAGATTTATTTGCCAATGCCGTATTATCTTGTATCCATCGCACTATTGGAGATAATCTGCCAGGGAAGTCACATGGCCGCTTGTCTATTCAAACAAACGTTTGGCTATAGCCGGATTATCTTATACGCCCACGTATTCTTTGCAAACAAAAATGTCCCCTGAGTTTACTCAATGGCCTGTTCCGGTACCGTATCCCGCTAGTCCAAGTTTGAGTTTGATATTGCAGCGTAGTGAATTCCTGTGTAACAAAATTGACTGGTTTCCGGAATGTATGGTTCCGCTTTGAAATGCAGACCTTGCCGGGAAAGAGTACATCAATAGTATACCAAGGAGAATAAGATCTCCGGATGGTCCGCCCCACGGGGCCCGAAGCAAAGCTTCTTATGACGGGCCATCGCCGCGGAATACGAGTTTAGATGAAGTTATCTTGTCTTGGCGTAGTTGCACGCGTGGACGTAAGGTACTAATGACAGTAAAAGGGTCGTTAACCGGTCGCCTGGAAGCTGGGTTATTTATTACGGAAGATCAGTAGCCCGTTACCAAAGGAGTCCGCCAATACACACTAAGATGGGTGGTGAGACCATCTCTGATGCTCTGTGAGGGCACTTCAGTCTAAACGCTCGCCACGCTATAGCCCACAATCCCAGCACCCACCGTGAGGAACTAATCTTCTCGATGGTTGAACCGCTACGGGATGGCACGTATTGAAATGCTTACTGGCGCGTAATCCACTGTGTACCCTGCAGGCTTGCTCAGTACAGCAGCTCAACTCGTACTTAACTGGATTGACAGTCGATCCCGGGATCTACTTGTGCTACTGTATTGACGAATTTCGACAATCTATCGTACTACTTTTTACTAAACCCTCTCGAATGACTTCCACATTATAGCATGCTTCCCTCCACTGATCGCGAAGACGTCCATATGGTCTATCGTTCATAACCGCTGCACATTCTTACGTTAGAGGCATGGAAAGTAGGTTTGCTATTTATGCTGATATCATCGCACTAGACAGCGTTTCTACGGTCGCCGAGTAGAAAACAACATTGCCCCCAGTTCCTTAGATCTCACAATAAGTCTATAAAATGGAATTCTAGTAGGTCTTTCTAATAGGATGTGCTATGAAACCCCCATACATCTAACTGTGTTTCCGCTCCGTCCATAACGGAACTAAAATTTAAGCACTACGATCGGTAATGATTTTCTCGAGATTGCCCACGTTGCCAGTAACTCTAAGATAAATCACCCTGAAGGGTGGTGCAGTTCCGAGAACTGGTTTTGAAGCTATTGACAATGTTCGCTCTGAGGATTTCGGGCCCTCTGCGAGTCTAGGACTGATCCTACCCTGGCATAAGTACTAGCGTTTCAGAAACTGACATGTCCATTAAATAGACGGGCATGCTGTAGTACAAATCACATATGTAAGAAGAGGGAATGGCTGCGGAAAGTGAATAGGCAAATATACGAATACCTAACTATGGATTTGCTGTTTGTTGGTGCAGTGTGAAAGTTTTGGAGCGTACATGCGGCAGAAATGGGGGTGATGTCAGATTACTGCTTCTGTCTCGCACACTTTGGTTAAGTGTTACGTATGGATCCCGACAACAAGACCCAAGAAGAGCTAACACTTCCGTACATCGGGCGCTCGGTGCAACTCTTTATGGGCGTACCTCCGCACCAATTATATCCAACGGGGTAGGTGTTCGGTCGTGTTTCGTAGCAACTGAAGGAATAAGGCTCACCTGCACTTGTTCCTCTAAAAGCATCTCGATATTCTCCTACAGCATTCTGAGAGTGCGGCAGTCGTCGCGTTATTCCTGCAACGGGCGGGGCCACATGACGGGCCCCTGGACAAGTAGTTAGGCGATATTTCGTCCCTGCTAGCCACTCGCAGAACTCAGAAATAAGGTCGTTTGCCCTTTCTTCCGGGTATATTCAACCATCGGCTGGTCCTTTCCGGCTTCGCCTTCGATCCGGCTTTAACTGGTAATGGATATTAACGGGGGAACGAACATGTTCGTAACACCCCCTGCCACGACCAGAGGCGTGGCACACGTATAGCTCGGATAACTGGGATTGGTCGCCGGCGCTTGGGAAGGCAGACGCTGGCCAAGACGGGAGCCGCGCGTGGTTATATGCGTTCAGACCTGATGGCCAAGTGTGAGTTAAATTTCCTTTTTTCAATTGGCTTGTCTTGTAAATAAATGCTCATGTCGGTCGCCATTGATTGTCTCATGGACACATTTTCACGAGGGCTTGCTTAAGCATGGCAAAAAAGCGGGAGGACCTCACATTATGCTAGAACGAGAACCGAATCCATAGGGGGAATGGCTGGTATGTGTCTCATCTTAAGCCCCCATACTCTCGTTGTAGCCGCTCTATGATGGCATACGTTAGGAGCGACCCCTAGCACCTATTTTGTTTTTGAGATACTGCTCAGACCGCTCTTCTCAATCCTAGTTCATGCGCGTATGGCGCCGACAAGCGTATAGTAATTTTAGTCATTAATAGAGTTTCACCAGCAGCGACTGATGAGCCGGTCTTGTCTTCTCCTCGGATTTCTGAACGCCCGCTATCCACCGATATTGTCCGGCCCATATCGATTAAGTTTTTAACACTCCAATTTCATTACCCAATAGGGCAATCTTTGTATCACACACGTAAAGCGGAACACCCCGGCGACGGAGGGTGTCTGCCGGTACTATTATGACTTCTGCGGGTAACGCATGAAGTGCACGCGGTCGGGAAACCAGAGATGCGATTCGGGGCTGGTTAAGTTACTGGGATAGACTACAGCAACTACATTCATTTTAGGAGTATTCTATGCTCCAATCCACAGGGCAATGTTCGACGCCACTGTGGGTGACACACTCTAGATCGCGGATAGGTGAAGCGTTGCCCTACCTGGTTGTGTGGGGGGGTCTTATCAGTTTTGGTAGACATTCGCGGATGCAAATCATCTCATGAGATTAACCCCGTTTCTCTTTCCATGGGAGCCTCTTCTGGTAACTTCGATAACAGACACGCCACCGCTACCCAGGTGTCCGTTATTTGTCTCCCTTTATAATTAACGATCATTGGCTCCTCTTGGAAAGAGGTAGGGAGATGCTTTGTCCTTTACGACGAGCAGCGACCTCACTACTATGACTGGGTCGTGGATCGAGTCTTCAAGAGCCGTCTAATACCTCCTCCTGAGAAAAGGATTACCCCATTCGTACGTCCATGAAAGTACATCGTAGCTAGAAGTTCTTGGGGCGGTGTGGATCGCGCAGGCCGTTTTATCTACATGTAACAAACTGTCGGTTAGGCTGTATTTTTTGATTTACCAATCGCGCAGTATACGCTGTTCCGTGAGGGCTAGCAATTGTACTTCTCACTGATGGTACTGCCTTATAGTACCCCGCACCCGGGAAAGAACCCCCAGTCAGCAGCAGGGCCAGTTTGAATTACAATTGGGTTCTGATCTGACTACGACCGAGGAGCTCGGCTTCTTTCTCAGTCAGTTGATGAGACCGTAATCACCCCTACGCTCTACTAAACTGTCAAGATTGATTAGTCACCGACACGGTACCTGGGTCCGTCGCTAGTACGATTATATCCGGTTGTGTTGCGGATATATGTTTCGTGTCCCTGTTGCCTGCGTCTAATCCATGCCATCAGACTTAATTGTGTTCGACAAGGCGTGAGGTCGGCAGCGGGTTCTAGGATGGTCGGGACAATGTGGTAAGAATCTCGTGTGCCTTTCCTACCTTGCCCGAGGGTTACGCGGATGACCAGCAAACTCTGGCGGAGGATTGGGAGCGAGACCGTAGCCGCCCCTTGCGAGACTTCTAAAACTCAATTTTTTCCAAGCATGGAAAAGCACAGAACTATTGGATGCTCAACCAGTCAAAACGGCTGGCTTCGCGAAACGGAAATCTACATCGTCGATTGATGGCCAGCTGGGAATCAGATCCCGTGATGGCACCATTTGACGTCAGACCCT
DL238    ACGTTGCGGGAAGCCCGGCAGGGCGAATGGATTTGTAACCCAGGTGATGAATACACAGACCACTTTTCTCCTGTGTGCGCTAATTTGATTACTCTACCAACGGGCAGATGTGATTCTCTTGGTGGAAGACGGTCGTTTAAGGGCCGTGCAGCACCCGTAGCAGCAGCACTACTACAAAATGGGTGAGCCAATCTATCTGCACTTGGTGTTCCTCTTAAGGCTTCGTGTCTGGCTAGATTTCTTGAGATGTATAATAATGCAGGCGCGTACGATCCGATGCGCGGGCGTGAAACCGCAAGAAATCTACATAATTAAGGGCGCTAATCCATTAGGGGTAATGAAGTCCGCCATCGGTACCATTGCTTATGCGTGTTACTATAGGGACCTGTCGTAACCAGAGACCGCCCTTAGCAGAGTGTCGACCGTATAAGGCTAGAGCTATCCGTTGACCGAAAAGGCCCGTCGGTGCAGCGCAGTTCACGCGCTATCGTTCTCGGGGAGACTAAACTCGACTTCCTCCTGCTTGGGGATTATGCAACATGCCTAGACCCGAGCACAGCTCGCAGAACGGAGTGTTGCGGTCCGGACCGACACTGGCGGTGAATCTCGCGTTCGCTCACAGGTTTTCGCCAAGCCTCTATCCACCACTATCCGGCACTGAGCACAGACACATTAACTGTTTTGCCAAATGTACCGTAACAACTCCGTATCCTTAGACACGGACGGTCAGCTTTATAGCACTGGCCGTTCTACGCGCAGGGTGGGGCGTCGAATTCAAGGGGAATGTGAGAGCACCAGCCTCTTGTATACCAAGAGCAGCGGTCGTTGGAAGGACGTGGCCCAGGAGGCAACCCTCCCGGTATTTAAAGCACCAAATCCCTCTAGTGTGCCCTTGGCTTTCTAATAAGAGTTGACGCTGGACCCAATGCTCTAATTTATTACCTTGACGTACCGCTATCATCCCACCTGGTACAATACGCACGGGTTTCGTATCTGAGCCATTGATTCGTGTATTGCGATCCCGATTGGATTGGCCATTGGTCTGGAAACTTAAAATTTCCTAGGTAAAGGTCCTGTGGAAAAGCCTAGTCTTGATCTCCTTGTCTTTACACAAAGCCTCCGTGGTCTGGTCCAACACTCTGGCGCCGCGACGGGAGTGAATGGAGGGTGACTGGCGGATAGTGCCTATGCCCAATTCCTGCGAGACGTATGATAGAAGGGTGTACTTCCCTGCACTCCAATCTAGGCTTTATGGTCTCGGTTAACACTTCGTAAGTGCGCAACGACACTGCCACATAACCTGGGGAGAGTTTCAGGACCGCGCTGACAGGATTACAACCACATTTGAGCACGCTACAATACGATCATCGAAAAACCCACAAATTGCGCCGACAGCTCAATCGCGTATGATGAGATCGAACAGAGCCTATGATGCTCGCGATCTAAAGTCACTGCCATGCCGCAAAAGTAACAATCGCGCAACTCCAATCGGTCAGTCTACCTAGTACCGTTGCGCATGGAGACCGAATAAACTTTTCCTTCCGTCTCAAAAAGATTCTCGGTTGATTCCCTCCATTGTCTGATACAAGAGCGTTTTCCCATAGGGCGCTATATCGGGTCGGACCGTGAAGTGTGGAGTCAGATATCCGCGAGGCTGTAGATGTATGAACAGAAGATCGCTAGACCGTGCATTCGGGCCGTGTTTATGGCGGGTCAGTAGCGTAGGGCTGGGTATGTTTGTAGTAACTGAGGTTCGTGCTAAGGTGTACCCGAGACCCAATATTGAAGGGAAGCACGCATGCTTACGGTATAGGTGAACGCTGTATCCGTGGCGGCCCAATCTTGCTGGTGGTAGCGGGGTATCTCTTGGAGGGATGCAACTCACATGTATACGCGCAAAAGCCAGCAGCGAGACGGCACCATCAGTTATATCTCACTTCTTGGGAAAAGGTACTTCTATCACGCGACAGAGTGAATTCTGACTGCCGTGACAAGGTGTTAGCCACAGTCTCCAGCCCGCCTGGTTAAGTGCACTATCACCGGAGGACGGCGGGGCAGGGGCTCTTGTGGGCGTACGCTCAGGGAAGGTACCAGTTGCGACTTTACAACGGAACATGACACAAGTTCTATACTAATGTTTCACAGGGAACGCAACTCCACTGAATCAATTAGTTCTACAGTACCTTAGCCGTGCCACCTCCTGCGCTGTAGTGCGGTGACTCCGCTGGTCACAGCGAGTGCCTGCAGGTGAACGGCTGCGAGGTGTGTAAAATCTGGTGTACCAAGACCTTAAACTACCGCGTGGAGCCTTGGAATGTTTCTCGGACCTTGGCCAGAGGAGAAATCAGAGGTCTAGAAAGCAGTGGGCCTGCCGGGCCATACGGCGCGGCCCGGATCTATTGCCTCAAGCTCCCCGGACACCACGCCATTCTCTGAACAGAGACCGTATTTCTGTAGATCAGCGTTTGGAGCCGTGGCTCAGTAATCCATAGTAGGGTTAAGAAGGCGTAGTTACTCGGCCTCCGGCAGTACTGATACTATAGCTCGGCCTAAGCCCGTCTAGGGACTATAACGGCGAAGAGCCCGTGCCACCCACAACTTACATCCTAACAGGCTGGAGTTCTGAACTAATAACAGGCCATGGCAGGCTATACGAACAGACGGGAATGGAGGCATCTGGACCAAAGTACTCGACGCTTTGAAAGACAGAGTGTATGTAACCACCCACAAGTCATCCAACCCACGTCGGTATTTCACTGAAATCGCGTTGTAAACGCGGCAGACAACCGCGGCTCGGACTTTTAGGGCGTGTGGTACCGGCGTCTGTCGTTCGCCAGCTTGCCGCCCCGTCATAAAGCGCGTACGCAGAGTGCCATCGATCAAATTCCTCCAAAACAAAAGCGACAAACTACTAGCGCGCATCCGGTTTATTTCCCTGGATGTCGCTGTAACTATCGCAGACACACCCTTACAGAGGTAAGGTTAGAGTACATATCAGGCCAGAATCGGCCCTCCTTGGTGGAGGGACCAACACGGCAGAGGAAATTTTTCGATCTGACGTGTACTGCGGGCACTGGTCGGACACTCGCCAGTGGAACTCCAAGAGTTTTTCGGGATACTGCAAGCGGGTCTAGTTTCAAATTACGCCCACCCACCTTTATCAAACCTCATTGCCCATACCTCTCAAATACTTAGCAATTTCCACGAGCGATGCTTTATTTAGCGAAAGCCCCCGAGTGGCCCCTAGGGGACGTACGACTAGCTCATAGAACGTTGAAGGTCTGGGCCAATGCGCCCATGGTGTTAACATATGTGGCCATTAGACCGTATCCTTTGTTTAACAAAACGATGGATGTCTTCGAAATATGCACTGAGCTAGTTTTTTACGAATTAATTCAAGGCAACGCATAACCCACTATCTCCGATGAAACGACATTGTAACCTCTGGATATCAGATTCTGTGGCACGAGGGTAATAAAGATAGTGGAACTGCACCTTGAAATTGCAGTCTTCCACGCCCTCTTCGGTTTTCGAGATCTGTACGATAGAAAGAGTGGGCGACGAGAATTAGATAAAGTGGGAATGGATACCCTGCGAGTGGAGACCTGAAGAACGCTTCGGCCTAAGACACTCAGTTCTCTGTTAGAGCCTACCCGTTAACTGGCGCCCGGAAATTCACTTTATTTGTACTTTTCATCCTTTCCGTAATCTCCCGTACGTATCGGTCGCTCCCGAATATATGAAGGACATAGTGACCGCGCGGCGTACTTAGTGCGGCACAGCATGGTCGGCACCGCCGGGTGGTGGATAATCATTGGAGCAAGATGAAAAGTAGGTACCGTAATCTTGAGTTGTAGATAGGGGGGCTCTGATTCTTCTCACCGCAGCGTACGACGGAGTCTTAAAACCACAGGAAGAGTGGGCATACTGGCCCAAAAAAATGAGGATCCGGTATAAGGTTAAGTCCTTGGAAGGGCCTATCCGACTGGGTTAATTCACTTGCGGGACATCCACTGCGATGATACAGTGAAAATGACTACGTAGACACCCGTCATCGCTGTGGGTGCAACTCTTGTAAGCGTTGCTTTTAATTAACCGTGGCCGGGCGAACATAATTGGGGCTAAAGCGACTGCCGTATTACCGACACCATATACTCGGGGATTTGCGCGCGGAATTCTCGAGTTATACGAGGATATCGCTATAGTCCAGACCAACGTACGAAGGGGGTAAGCATCTGAAGTTTTTATAGAAGTCGCACGGTATCCGATAAACTAAAGTCACAGTGGCACCCTAAGGACGCAAGCATAAAATATCATGATCCCCTTTCTTAGCTACAAAAAGACGCGGTGGAGCTTTACCTGAGGCGGTGCAAATTTGCACGTAAATCATTGGTTGTCACACTTTCATCCGGTAGCAACTTTACTAATACCTGGTACCCAAACTTCTCCTGATGAAACGCTTTGTCGCGTTTCATTCCTAACTACAGCCATGACTCGTACCCTAGCAACAGAGGATCGTCACAAAGATCAACCTAATTAGCAAAACTTGATGAGCTTCCCGTACTCAGACCGTAGCTGGCTAGTCTCCCAACACGAGGCTATTAGGACTGCCCCATCAAGCTGCATTGTCTTTTTCGGTATTCACAGAAACACTGAGATAAAGAGGGGCGTCGTCTACGATGTGCAGCCTGGAGGTGCATGATGGATTGATGTGCGGCAACGCGGCTGTGGGACGATCTTGACGCAGAGTATCGTAAGCAAACAAAGCACGAAAAAACTGCACAAATGCCCCGCTATGGTAGAGATCCGTATAGCTGCAAATTCGTCGAAAGCGAAATTTATTATTGTGCAATCGTCTGCCCACACCATAAAGTGGGCTATGGCTGATAACACGGAAACCGCCGCCGAGAGAACGCAAGCGAGAATAGAGGCTGCATGACCTGATCCAATGGAATTCCATGAGTGTGTTTTAGGCGTAGGAGATGCAGCTCACTCATGCAACTCCACATTTACAAAATGCTCTACCAATTACGAAAGCGAGGATATCAAAATAGCGAAACACATGACAACATACTGTCGTTGTTTTGAACCTACGGACTAATAGGGCCCAATTTTATTTACCTTTACGGGGGGTGTCACGCAGCTTGTGGATCTAGACATGTATGCACCGAATTAATAGCTGGAAAGATGAAGCAAGAATACTAACGGAACTTGGAGTTAACTTCCACGAAGATTGGAATGTACTAGTGATAGCATAGATGCATCGCCATTTGTGGTGCAGGCCTACGTGGCAGATCTTATAGTACTCTTTGATACCGGCAAACAAAATGCATTTGCGGGGTCTAAAAAGACGTGTAGATAGTCATCCATCATATCGTAGTCCAAGTGCTACAGCACTGGTGGTCAAGTACGCAGAATTATACAAATATCCCGGGCGATATCCGTGAAGATGTACGTCTGTACTTTACCCATGTTTAGATCCGCGAGGCCATGCCTAATAAAATATTACACAGAGGGTACGTCTTGGATATGAGTTATTGTACCATGGAAGTGGAAGGTACGAAGAATTGGACTATATCCTTTGGGAATTCGCTCTGCCAGGATTTCGATTTATGATTACCTAACTGCAGTCCGCTCGTACTCGCTCGGCCGCGGTGAAGATGTCTAACCAGCCCCGTCGACTTACTTAATCATTATTAAACTCTGAATCGAAGGTATCGGTATGAGTATCTGAGAGATGCCGTTCAGTACGATAATTAAAGGCTCCAGTCACGCGTTCCTCTTAATGCAAACCTCCCGTCTACGAATTCCTCAAACTTGATCTCAACGAGGGTATGATGCGCACGCTTATACCTGTAAGCTATCTTATATCGGTCATCCCTCTAGTGGGGTCGCTCTGCTAGGAACCCTAACACCCCGCACGTTCCTATGACCGTTCTGAGCTAGTATTATATATTCTTAATGTCCGCACATAGCATGACATGAGTGATTTACGGATCGCCAACTAACGTTGGTAAGTCCATAGACTCCGCCCAACTACTGTAATCGTTACTCGTGTCATTACAATGAACACCATTATGAATTAAGCGCTACATTATGCCCAGCTACTCCAACCGAGAAAGAGCCTTCAGGACGTGAACATGTGGACCCTGTAGCCGAACATCTTTTAAAACGCCCTACGGTTGCTAACACAAGGGGTATTGTTAAATTTTTCCTCTACACATTGCGCGTTTATTTGTCGCCGTCTTATGCCAAAGATACACTTGGCTCCTAGGCTAAGTTCTCCATATGAACCCCGAGGAAATGATACTTCTATTCAGTACGAAGACTTCTCTCATCTGGAGTATTTGATCAGTGGTATGCCGCATTAGTAACGTAGAGTCCGCCTATGCCATAAACCTACGCATCATCCCATCGTTCGCGTCACACAGTTTATATGGCCACGGTCGGAGTCCAGTCGTGAAGAAAGACTTGAGCAATTTTGATGCTCCACCTGCAGTACATAGAATACATCCAGTCAAAATCTGCAACTAAAATTTGTAGATTGGCCAAACATTCTAGTTAACGGTACATCTAATGTCTTACCTCAATTGCAGGTATATTGAGAATCGGAAGTGAGTGACCTATTGTCAGAGATTGAAGTACAGAAGTAACCAACAAGCGCTAATCAACCGTAACTACTGCCACAATAATTTACATTGGATTTAATGGTCCACATTGGCCCTTTGTCAGAAGTTGGATCACACCGTGTGTCCCATTTCCGTCAGAACGCCAGCTGACTGAGGCCGATTTCAGGAGCACGCCTATTCATTTACGCTAGGGTGTGACATCAATGCATTGCTATAACCAGTGGGATGTTTGGAGTAGGGCAGCAGTTTCCGCGGAATCAATATAGAAAGCTACCGCGAATTAGCACCAGGCCGCCGTAGGGTTTTTTACAGATAATTAGCATTACAGAGATTAGCAACTGGTCAGGTTGTTTTTAAGCCAATCTTCGTCCGACACCATTGTGTAGCAGTGAAGATACCCATTACAAACATCGTTCTGGACTTACACCTATAACAACATCACTGTACCACTTGTCAGCCATGAGATTATATGAGGTGCAATTATAGAAATCACAGTTAAATTGACGCCGCTTAGTTAAAGACCGGCAAATCTCTAAAAAGTATCCGGCTTAAAGCAACATAGTAGGGGGTGCACTGGGGACAATTTTCAAGCATAGAAGACTCGGGTACACTGGGGGCGTAATAACACAGTATATGGTTAAAAATTGTCCCTTGTGGGCTTTGAAACCGCGAGCGCTACAGTATCCGATGATAGTACTCTCAGGGAACTCGAACTTTTAAGCTGTAGTCTGATGAATTCTGTGGTTGAAACTGCACATGTATTCCTCGTGCTTGAGGAAGAATTTAGCCGTTGGCGGTTTACTGCATTTCGAGTCGTCCCCAAGGCGACTATGTTTTCGGTAGCATGTAAGCTCGGAGTGCGGACGCTGTCACAAAACCATGACTATTCCTTGGAGAGGAAATAGTTAGTTTCTCCTCCTTAGTTAGGCTTCGCGTACGGTCTTACGCATATGGAACATTTAGCTAGCACCGGAGCGGAGTCGTAGGATCTACATTATTGAATTGTCATATTGGTGGATCGTTCTATCAAAACGAAATCATGCCTCACATCGAGTAATCAGGTCTGGGGGCTGCTTTTTCACAAAGCTAGCGAAAGACGTCCATTAAATAGACCGCCAATAGATAATCGACAGCGACTCTACCAGCCTGGAATCTTTACACTACGGATTGTCTTGGCTGGACGAAATAATCTTATCAGACCTTCAAGATCCGTTGCGTTATGCTGATTCGGTTGCCCAGTGCGGGTTAGCGAGACGTCGCGAGGTCAGAACAGGGTTAAAGAATCACTTTTTTATACATGGCTTCGGAGGCACTAGTATTTGGCCTAGCTCGGACCCTCGCCAGCGCCCCTTCCGAAAGACAGCTCCCTACCATCTTGTCTCAGGCCGCTGAGCTGTTTCGTTTTCATCCGCAGGGTAGATTCTCTGGCGACACAAATGATGCCCATCCCGAGAAACACTTGCGTCGGAGGACGTGCTCTCGTGCAGGTGTCGGAGTATGATTTAGCGCGGGTGTAGATTAAAGTGCCGCTCCACCCGTTAGAGCATTTATGACGGGGTACCTTAGGGTCGACTGAGGTGTTGGAAGACCCACTTTCCGAGGATGCTCCTGAGCGGGCCCGACCTGTTAGGTTGCAACGAGTGCAGGTCAGCGTAAAACCTGAAAGAGCCGGTCGTATGGTTGGCATTCGGGACGTGTGCCCGGACCATTGATAGCGTGGTAGACGCAAATCAGGTCCATGCCAGCTTACCGATCCGATAGAGCAACCGTATCCTAGCGTAGCTTGGTATTCACGCTTATTGCAGTAGTTTTTGCCCGACCCCTCTCGGTCCACGGTATTTATCACTTGGAGTTTGTTCATCATCAATGATATGTACTACGTGGCAGCAGAATCCCGCCGGCCCTGTTTGGATTGGCGCAATGAGATTCATGTTTTGCGACGTTGCCATTTTATAACCATCTTACGCTCAACGGCCGAATGGCTTTGGTGATGTGTACTTCCCCCACACTAGTTGTAAGTTGAATGCCGATGGTGCTCGGTTACCTCGGGGCCACCCGTTCAGCGGAGCCGTTCGAGCACCGCACAATTATAAGTGTGGGTGGATTGGATCAGGGATGGTCCTCAATTGTCATACAGCCCGTTGAAAGGTGCTAATAAGCAAGGCTAATTATAGACAGTTGGAAGGCAGATCATCAGGGATTATCCTCTGTGCGGGACAGAGGGGAGGATACATGACAAATACGTTAGTCGCGGCGGTCCCTCTACCCATGATCCCGACCGACATTTCTTCCCGCAGACCGTCACGGACGCCTCGCGGGAACCCGCTCACGGCATCCAGTTAATGGAGCTCACCCGAGATAGGAATAGTATCCTACCCAGACACAGGGCATGTTAAGTTTCTACGTCGTAACTCGATGTGGGTTATATCCGGTGAGCATAGCGGGAGCGATCCTGAGTGGTGTTAGTATCTGCGCTCTGGCCGGGGGCTGAAATAGACAGACGTTGTAGAAAAAAGCCCTACTCGAAGTGAATGATCTGGGCCGATTATACGCCGGTATGGGGTATGATATGAAAGGATACTTTGCCACCCGTTCTACATTGACGGTATCAACATAGTTCTACCGACTCTTCATAGGTATTTCTATCTCCCATTGGTACGAAAAGGGTTGAAACCTTATTTAGGAGAGCTGTCTATCAGCATGCTTCCCAACATTCTACACATCACAAGCTCCTTGCCTCCATATCGTATATGACTCGTTGGACTACAAAGGTTGAGTAACTGGACGCGGGATTCTTCAGTTCCAGGCGTAGACAGCATGGCTCTTTGCATAGAACGCACTCTACGCGAAGTAAAGAGAGGACCTAAATGCTGGGAACCATGACACGGCCTGACTAGATCCAACCGGGCCGCGCAGTAACTGGCTCCCACCACGTGAACTGCCTGAATTTTCCTAAATTCAAAAGGGGAGTCCCGAAAGACTTTTCGCAAATGACCCAAGCTGCGCATCATAGGCGATACTGTAGCGGACCGTTAATTTTACCGCCGGACGTCACTAATTCGATTCGTGCAAGCCGTACAAGAACGCTTCTAATAGCCCTATCATTCGTAAGAAATCTCGGTCACTCTGCCCTTCCTAACGACCCAAGATAAGCAGCGCCACCTTGCCAGTGTTTTGGTGGTAAACCTGTGCCGACTGGATTTCGCACATAAATGTTATCTACGATATTGGTCCGTACTAATCGGACAGGTATGTAAGGTTCTTTTCTAGCCGACTTGTCTAATGGGGCCCGGCTTAGTAGTCGTAGCTCTCCCCCTTCGTTCTCGCATGACCCCCCTCCCAAACACATAATGCGGAAGGTATTTTATCGCAATGCCTCTACGAGCGCGGAGTGCGTGAACAGACCATTTACAAGACAGTGCTACACAGCGTTTCACGTATCCTCGCATCTTTGGATCAGTGTCCATGGGCTATATGCTTCTAATGAGAGGGCTATGCTTCGATCGCAAAACCGTGTCAACAGGATATCCAAGGGTTCAAAGCTACCGAAGCAGCGGTCGCGGCGTGACTCATGGTACCGGGGGAGGGCCTGATGAATGCCACGCGTAGAGACATCATGCGGTGCCCAGTTCACCTTCCATCTCCGAGGAGCCCACTGATCACCCTATTTTTTATGTGTAACCGGAGATCAAGGACCACACCTCCAAAAGGACTGAGCAGCAGACACTAGCTAGATACCAGAATTGCTGCTGGTTGAATAGGGCTAGCGGGCTATAAAATCAAAGATTGAGAGGGCTCGATCTCATGGACGCCTTACAACAGGGTTTCTAAACCCCTATGCAAATGACTGAACAGGTCCTCGCGACTGCCTCGGGGTATCAAAGATACACGACACCACCTTAGACCGAACACTGTCCTATTTCACTTTCCCGGCGGAGTGTCACCGCGGGAGCCTAAAGAGTGGGACCAAATATCCGGAGAAAAGGCCTTCAGAATGGGTCCTCGTTGGGCTCTTTGACTCCCACGCACGCTTTGATTTTTAAGGTTTGATGCGTGCCTGGCGCGGGGTGGACTTTCACTTCTACACCCCGAGATGAAATTCACTATTTAGCTTATCGATCAAGTCCATATCCCATGACCATAGCAAAATATCTGCTTACCCATGCGACTGCCCCGGTCCTTACGGTAGCAGTCCAACGAGTGGTAGATCCCATAACGCTGTGAGACAACTAGAGCAACGGCGGGTGCTGCCGTTGTTAATATGCTGGAGGCCTAGGCCTTCTTGTGGCACATTTGTGCGGAAAGACCCAAGGGTAGGCTCGTTCAACGACGGCAAAAAATCTCAAAGGGTCTAAAACTATCAGCATCGACGGTTCTATATGCCACTATGCTAACGGCATGGAGGCGGGGGCTTCAGCAGAGCACAATTAAGCAGGTTAAGCCTGTGGCAGATACTGGGAAGGTCACAGGAATCTTTACCGAACGGCAATTCACCCATAATAGAAAAACATAACTCCGAACACGCGTGCCGATCCCTCATGAAGGGTAATGATCGATTCTCTTATCCCAACGCCTTGTGAATTCGAACTCGACGAATACACAAGTGCGAAGATTGCGGAGTCAACTAGAATGCCGGACAAGTTTATCCTAGCCCGACAGTACCCCCGCATAGGGCTAAGCGTCGGGGGATTCACGCCCGCGCATCCCGATGAGCTGTTGAATCTTGGCGTTCGGCGTTGGTCGTATTTCAAGGCAGTACCCTTCGATCACCAACGTAACGGGCAGGCTCCAAATCGTTCCGTGCCATCACTCTTCATAGCAATCGCACAAGGCCATCACCGGTGGGCAGAACTGTATTAATCATATATTATGCTCGCCGCGCCAAATGCATGCGGGGTGGACGCTCACCCGGCAGAGCGCTTTTCTGGTCGGAATGTTTGCCTTTCCCAATCTCACGGCTGGAGGACCTATGTAGAAGACTAGCACGGAGGCCGTATCACACAGGTGTCCTAATCATGTGAATTAGGCGCGACTCATGGTAATGAAGATTCTTCTAAAGGCCCACGGTTCTGTTACGCTCTGATGCTATGGGGCATATCTGAAGCTCGTGTGCACACCACGTGTTCTGTCATCCCGCCTAAACGAGATTTTGAGATGAGGGAAACTCACAGCCAGGCTTATCTAAAGGGCTTTCTCATCCATATCAAAAGGGGCCGGGATCCCACGGTAAGGCCTTTTCGTACAGTCGGAGCTGCCAAGGCGTATATGGTAAGCTGTGGTTTAATCAATCGTTAAATTAGAATACCTCAGCGTCGGCCCATTTATGTAACAAAACCCTTGCGAGGATATCACGTGCGCTACATCAAAAATCCTTTGTTTCCCCTACACCCGTGCACGTTGACGCGATTGCCCTGTGGCCGACTTGGTCCATACAACATGTCTGAACCCGATGGGCATTTGCCAAGAGTGCTTAGTTAATGGCGCAAGGAACGGGTCTCCCTAAAGATATCAATCCTTACTAGGTGGCTACGACTGCTGGTTAAACTTCGGCACGAGTGGTCTGGTTATGCTCTCTAGGTCAATTTACAGGTAGTCAGGACATCTCAACGCAGTAACGCAGGGGCTATTGGGTAGACACAACGTCTAATTGGAAGTTACGGGAAGTTGATGATTCCAGGTCTTCCACAAAACTTTCTCTTTCGGATATTCTTTGACTTCGTCACGCAGGTGGGTATCCCCAATCTAGTCGATTGTACATATTGCCCCTGGCCGGTTGTACCCCAACGGCCTCTATATACACGACATGGAACCGCAGTCCGTAGGGGGGATGAAGATTGTGACCATGGGGCCTTCGTTACTCCACTGCAAACCCCTTAATGACTGGCGGCGGCGTTCACCGCTGTCTAGATGACCGTTCTAAAGGTCCTTAAAAACTCAATTTGGTCTACTATGACGTCACTGAAAAACCAATGTTGATTGCTATTACGGTGCGTCGGAGCACCTTCGGCCGCCCCCGAAAATATTTGGCGGGAGTCGTGATGATTGGATCCACGAGGATTTCAATGCAGATAATGATGTTTAGATCCTAGATCTGGCGCCGCGTATATTCTTCACACACTGATTCGTTCTGTTCCAGGGGATCGGTATAACAGGATGCCGTGTGGCCTTGACCTTCAGCTGTTCCCCCCGAGGGTCCACGGCCGTTCCCTATGAGCCTGGGTGCTATTAAGAAAGCTGAAGTCTAGTATCCTATGCGGAAGAAGTCATCAATGGAGGCACTGTGGGGGATTAAGATATGGGGATCGATGGTGACCGAGGAGCATCTTTCGATATAACACGAGACAGGAGGGCCCGTCGAGTGTTACCCGTCCAGAAGCTGCTCCCTCATGAGTACAAATTGTTGGAAAACAATGATACTTCCCGTTAAACCCTACAATCAAGACACAGAACCCTTCGTTGGCCTAGGTCCTTATTATTAATATGCTCCTATTACGCATGAGCTAGCGTGATAATAACTCGCTAGTGAAGACTGATCACGGTCCATGACATTCGTTATTGACGATGCAGAACTCTTGCCATCGTTAAAGACTCTCGCCATTAGGGTTCACAGAGTTTATCAGACCGCAGGGCATATAATCTGCGACCAGTAGTCTAGCAAGCCCAAGATCTATACGCGGGAGTTTAACCGCGTACGCATCCTGAATTTCTAAGCTCATCAACCATCCTATGATCAACGATCAGGTCTATTTAAGTTCCGCCCAGACCTCGTCTATGCTTCGTTGAAGACTTCTGGGAAGGTAGAGATAGGATGTAACTGTCTACTAATGGCATACATCGTTGATAATTTGAACAGTCAGAGGATCCTAAGTCACCCATATGCATATTCATTAGGGATAGGTAGTGAAATTAAACGAACGAATGTCTTCCGGAGGCCGTTGGAACCTCGGACTGTCACCAGTACGTCTGAGAACCGAGACAGGTCTATCTTGTGACACGGCACTTCTCCAATGCTGTATTGTTGTGCTGCGAAACGACGACTCCGGGTGTCTCAGGTAGTCTTTAGGACATCAGCTCCTATGGTCGGTCAGTCGCAGAACAGTTGTGTGAGAGACTCGAGTGAGAACATCTTCAAACCACCCCGTAGGTCATGATTATCACAGTGGCATGCGAGTAGTCAACTTCCATCCCCCGGGCGGTTGGCCGGCAGCGCGTCGGTTTTAATTTTCTAGGGGCTCCTAACTGAATACCTCTATGGTATAATTTGTTTTACCCGCGGATTCTGTCCAGTTACACCAATGTAACATAGCGCGATCTGAGGAGTGTGTTGAAGTCGAAACCTCGGGACCCTTGGCTACAATCTGGACCAGTAGGTGTTCCCGGTAACCTAAGGTACATTGGTTAACAGCACAGAGTGGAGGGCGCACTTTCAACTGTCTACGCTATGAGTAGCCGAGTCTTTCCGAAACCACGCATGAAGGTAGTGCAGGCCTTTGCACTCGTGAATCGCAGGTGGATTCCTGCAGGCTCTGTTACCGGGGGTCGATGTCGTAGCTGAGTGGGGTCTGGAATGAACGAGGCCGGGCTATTCGTGTTTTGCCATGCCTCTGCTACGGTAAACGACCGGTCCCAATGGCAGTCACCGCCGCGCGGGTGTGCCTAGTGTAAGGAGTAGAAGCCTCAACTTCGCAGATGGACGTCCTACCAGGATGCCACGTCGAAAAGATAATACAGCCGATCAACCTCCTCAAAATAGCACGGACAAACGATGATTGCACTGGTCCAAGCACGTTGTTCAGGTGTCGCGGTGCTCTCTTGGTAAGTGCTTTTGCGCAAACGTTAGCTTCAAAGAGCAATGGAGCTGTCGACGGCGTGCCATTGATCGGGTTGCTACACGTACGCACGCACAAAGGAATGTTTCGTGCAATTCCCCCGACGGGACACTAAAGGAAAAAATGCTAGTACGACCGGCCGCTGACAGATGAGATAGAATGTCAGCCCAGATTCTCTGCTGGAGAGGACTAGAAACTGTACAGTAAAGTGCGGTCAAGTTTCGAGGCCATCGAGTTATACTCGAGTGATTCCCACGGGGTACGTGCTGCTTGATAAGCCTGCATGCGACAGGGCCGACGGAAGGGAGTGCGAATCAAGGTCTGGGAACAGCAGCCCTTCGTTTGCTGGCACCGAGAGTCCTGTGAAACAGTTTGAGGGAATGAAACCCCCACCCTTTATCGGAACCCGTAGCTGTTAGGTAAAAAACTGATCGTTGATCAAACACCAATGGGGGTGGGCGGCAGTGGCTACTGTATGGGGGCATTAATAGACGACTGAAGGACTAGCGGACATACAAGCAAGGACATCGATAGAGATCTGATGACTACGCCATTAAGATGCCTTTCAAGGCAGCCCCCAGGCAGGAGGCAGCGTTATCCTAGACCTTGAGGGACAGTGCTTGATGGAAAACTAGCAATATCTGTCCCTTTGGGGAACCCAGGTCCGTAACAATTAGTTCGTGAGTACGGGACGCGCGGCCTCGGACTAGGGCAACCAAGATTTGCGCTGAGATGACATCTACTCCGGAGCATGGGCCTTAGCTAGCTGTTGTCAGCTGTAGGCATCCCAGCAGAGAAGGCACCACGCTCTCTCCGACCTCGCGCCTATTCGCTTAACGAGCCCTCTGCGTAATTATACTATAGGGAATGATAGATAATTGATGAAACTATTACTGAGGGGTGGTAGCCTTTTATCTTACTTCTGATGGAAAGCACGCAAATATCATATGTCATCGAACTTAAGCATTTAGTGCCACGGATCCTCCGTAAATGATGCGGTCTCAAGCGGCTATTTACTAATGTAGAGTGCGTAAAATCTATACACTGTGCCGATATGTTTAACAGCGCTGGAGATCCAGTTCATCGCCGCAGGAGCTACCCGGGTCGATTTCCTGTAGCCTTCAAGCGCCCCAGCGGCGCCACCCCGGGGGCTTCCAGCCAAAGAAATCCTTAGATATGAGCGCTTGTTGAAGCCGAACATGTGCCACGAGTTTCAGGGGAACCCAGTCTGTTGTTCTAACTGCACGACCAGTATTCCAGATCACTTTTTGCAATGAGGGTCGTACTCAAAAGAAGATAGAGCTCGCTCCATAGAGCTCCCGGCTCTATTGCCGAGCATCCCCGTGATAGGAGGAGTAATGTATCTGTTAGAATACACTACAGAGGGGCTAGGACATACGGGCATCAGGCTGTGAAGAGCTGACATGCGCCGGCCTCGCATATGGACCCCACGTTTCCCTATACGCCGCTCCAGTAACTAGCCCGCAGTCACATAGTCAATGCACTCGTTGCTGACGCAGCGGCACAGGGTCAGGCCTAAAACGCGCGCACGGTGAGGAACTCTGTGGAGCAAGGCATCCGCCGACGGCTCCTACAGGCCCCGTCGTCTTCCAGACGTGGCACGGTGGCTCCACTCCCCCAAGGACCCCCAGAGCCAAGGCTGCGGAACGGATGCAGACAAATCCCGTTGCGCGTCTTTGACGCTCTCATGAATTGCGATTGGTCATTACACATGTACATCATGGAGCAGCTGGAGGCTCAGTTCGTTAGTTGTCATGGTCGATAAATTGGGTATTCCGGGGGTACGACGAAACGGCCCCAGGCTGCGACGCGTTGCTTGCACTCGAACCTCGTAACTTTTACTCAGATAGTCTGGACGATATTTTAACCACAGCTGCTATCGGAGTTATCCCGGCTGATTGAGCGCGCTAAGCTGGAAACTCGCCAAAAATTCCACAATCGGTATTCAGAGCCTCCGACTTTTCGTCCTAGCACAAAGTCCAGAGCGACGTCCACAGGAGCTCGTCTACATAGTGAGGTGCGACCATAGTAGTATTTAGCGCTGCGCGATTGTAAAGCCCCCTATCCGAGCGCTGCGGCGTTAAGAGATGTTCTGGCGCCAACCAGCGCGCGCAACGTCACCGGGCAGCTGAGCGGTGCCCTTCCGCAAAGCGGCGAGGAAACGTGGCCCGAATGTTTTCAATCCGGTTTCAACTGATAAGAGTATCTACGGAAAGATCCGTTACTCCCTCCAGTTTTTCGAACTTGCAACCTGGCTTGCTGAAGGGCCGAGTCCAGGCCAGGGTCATGAGCGTTTTAGAAATACGCCGCCCGATGTTTTGCCGGCGAAAATCCAACTACTTGCATGCCGAGCATGGTCACGGCCTTGCCGCCCAGTCCAAGGAGCGGCAGGCACCTAAGTCCCTTCATATGCTACAGACCTTTAGACCTCCGTCCTATCTGAGTCTTTAATAGCCGGCAGTACCCTTAGCGGCGACTATTTGGGGGCCCGCGAGGAGCCAGCGTTAAATGTTGCTAGGGCCTATGTGTATAGCTGACAGGTACACGAGCGTTCGGGCTTACGTTAGCTTAGCAACCCATAAGAACCCAACTATATAGATGTAGCCGTGGGCTCAGGAAGTGGGCATCCGTCGGGATCGCCGGGATTATGTCTAGATTACCGATGTCTAGGCTCATTTATGGGATAGGACCGCGGTTCTACGTAATATAGATAGCTATATTATGCCTGATATTAGCAGACACGGCATGCTGTTGACGCAGCGGCGCTGGCAGGGCGCTAACCGCCCGGCGCTGAATGCAGTGCGTTATAACACCTGACATTGAGGGGGATCTCGAACATGGTCGTAGCTGGTGTACATCAACCTTCGACCCTCAGTCATCGTTATCTCCGGCGGACGCATGTTATTGCTATTGTAGTATGAGCGACGCTCGCAAGGCGTGGGCGGCTCAATACCATATCTACGTCCGACTTTTAAGGGGTTTCTCGGAAGCCGGGGCACCTGGCCAGGCACGCTCGGCAAAGTCGCGTGGTGTGACCGTAACAAATCAGTAAATCTTATGGGAAATGGAGAATTCATTTACTTTAAGTGTCTGCGATCCGTATAGATTAGACGGTAATCCGCCGCCGGTTGTGATTAGGAGCTTTCTCGCACTCTGCCAAATGCCCGCAACGGTGCTCTTTTAAGGTGGGTGTGTTCGTTTGCAGATGAGCCTTAGGAGAGTGACGTCGATTAGTTGAATGGCGCGTGATGGTGAGGCGCATCGCCACTGCGTTACCGTTGTCCTATCACCGCGCCTAACCCTGTCGTAACGCGACGTATATATGCGTTCAACCTTGTTATTTATACTACTACTGATGCGCGGAGTGACCCTTGTTTGTTACGACTGGTAACACTACTGCTGTGGGGCTGTTTCTTGTGAGCTCCCTGCGACTTACGGGTGAGATGGGTCTCCTTCATAGACAGATGATCACCGTCTTCGCCAATAGTCAAGGGCAACTTGGTCTTTCCGACTGTTACCTGCAGGTAATTCCCATAGGTCGGGTAAAACGGCTGCATCTCCATCGGTCGGGTTAGGTGCAGGCTTGGGCCGAACTAATGGTCCTCGGTAGGTTCACGGTCACACAAGAGCGTGCGCAAGGATGTGGGCACGCATTTGAGACGTCGGCAGTAGCGTGACTAACCCTACTGCGAGTACCTATCGCTTCTTACTTTAGTTCGCGGGCGTGGTTATGTGGATACTTGTTATACTGGTAAAAAAGCCTGATGCGTCTCCCTAATTTGGTACCAGGTCCCTGTAGTGTTATCGCTTGTCGGGTATGAGGGTTGGAGACTCCTAGTATCTTTCATGTTATAAGCATGCAATGAGTATGGCCTGAGATAAGAACTGGACATTATTCTACTCAGGCGTAGCCAGGATCGCTGGATAGGCCCGGGCGCTAAGTGCACGCAACGACGTATGCCACGGTTAGATGAATTCAGCACACCCACCCAGGCTCCTGCTTACGGCCTATCCAATTGTACCACGTTATTAGTGATTATGACCAGGCGACCCCCACCTATGGCAAAATGTACGAAAAGGGGTTGATTACTCGCAGAGGAATCTTCTAGACCTCTTCAGTCTATCGGCAGGTTATTAATTACTACTAAGCTTGATTAGTTGAGCAAGCGGGAACGCGGACCCAATCTTGCGAGGGTAACGTGTTGGTCTACGCTTCGAGTCCGATGACCTACCGCCCCCGCCTTTATTCAGATTAATGTGTTACCAGATCTAATGTTCTACTCGTGGGGGATATCCGGTGAGTCCGAACGCTGTGGTATCATGTGCTTTGCTCAGCTAGTTAGGTCTGGAATGCTGCGTGAATGGCTTCGGAAGAGCCGTCACACGCCTAACTGGTGGATGTGGAGCTTACCCGTGAGCTAGAAGTATGGGTATCACGTCATCTTGATCGGCACCCTGACTGTCCGACCGTTCAGACCAACGTAATGGCTCTGGACCTCTTTACAAAAAGAAGCCCGACCTAGCATTATAAGTCATCACCGACGGTGGACTGGATCAGACCGCGCCGGATCTGGGACGGTCAACTGCTTCAGTTCTCCCCTAACTAGCATGACCGGTCCCACCTGTAACTAATTATCAGAAGACACGCTTCCATTTGTCACCCCGGGTTGTAGAACTGCAAACGATGTTGTCGCTCCGCGATAGACACCACGGGACGCCTCGGACTGACACGCCCCTCTTCTCCTGTAACCGTTAATTTAAATAATATGTACCAAAGTATGTTGTGTGTTCCGACCATAGAGGAGAACCAGGACTCCCGCGAAAACAGATGTGGTAGTTTATAAACTTGCTCAATACTTACTAACCAACGGCCAAAAAAGACCTATACGTGCGGACATCATCCTCAAGTTTCTGCCAGGGATCCTTGTCCTGCCGTCGCCTATTGTGGCTCTGCCGAGACCCAAAGGACCGGTGAGTAGCCGTGCCCGATATTTTAAGGTGCTCTTACGGCGAGACTAACCAGAGGGACTCCCCGAGTGGCGTGAATAGTGTGAGCGCATTGGCTAAAAGTACTCACAGGGCGAGACTTATGATTTAAACTCAGGAAAGTTCATTATTAGTTCCCACTTGTGACGCCTAAATGAAATAGCAATGAGCGTCATGAGTGCGAGACCGGAAACACGTTAGTGCACATGTAAGCCTATAATTTGTCGCAACGTAGCTCCAGAAATCCGTGCCCACTTATATTAGTAGGAGAGGAGATATAGTTATTTATACGCAGTCGAGAGCGTTTAATACTGTGAGTCTGCGAGTCGAATGTTGTTGCTCCCCTCCTAATGATCACGCATGTGAATTGACTGAGTGATGCAGTAATAGGCAGTAATGCTAACGAGATGCGTAGTAGGGTGAACTTAGCACTAGCTTCTTGAGTGTCCGACAAGGATCACCTTCCATTGATGAAAACCGTTTAGGCCACTGCGCGACTCTCCATCTGTCCGCCAGCTCTCACCCATCAAACCGTTGACTCCGCCCAGTTCAGGACCCCAGAGTCGTAATATAGGTTACGTCGAGGGCCTTAATTTGAAAGAATCTACCGTACTTGGAGATATGAGAAAGGAATTTTCACTGAGCTCGTAGAGTGTGATGACTGCGTACCATAGAATGTGAATACCATGATTTGATTCGTGAGACCAAGGCCTTACACCAATAGTCATGTTATGCTTGTATAGGTCCAACATTTTTTATCCCCAGCAAGTCGATTTATCACTTTTCCATATATTCTGAAAAGACACGAGTCCTGATTCTTAAAAGCACCGCAGTTCCCGGTATTAATGACCCCATCGGTTGGTTTACGTAGTCTGATTGCTTGTCCACGACTTAGTGGACTGAAATTTCCACACCCTACAATACCAGCTCAGCTATGAACCAGGAACGTAAAGCGCCTAGTGGGCTTTTTGAGTGAACCGCTACCTTAGGAGACTCATCGGTATTTCATTATAATTCACAGAGTTCACGAAGGTCAAGTTACGCCCCGTCCAGTAATCGGCATTTTACGGGTATCCTACCTACCGTGTTGGGTTCTCGACCGGAGGAATAATTCAAATATCCGGTACCATCTCGAGGCTCCGCCCGTCCAATAGTATCAGGTAACGCTACCGTGTACGTCGTGTGTACACTATACGCCGTGGGTAAGCGCATACCCTGGTAGATTTGTGCCTCTTCAACGCAAGAAATGTGATAGTCTGTCGTTCGATTTTTGATACCATTCGATCAGTACCTGGTTTTCGGTAACAGCCGAGTACCTAATCTTGCGGTGATCGAAGTACAAGCCAGTGGGACGACTCGGTACCACCCTAGCTCCTCATCACGCTATCGGGTTCTTCTACTCCGTACTATGACGCAAACTTTGTCCGGATAAACGCCTTTTACAGAATCACGTGCCGAGCGAGCTAGCGGATACCCGCAATCTAGGATTCCTGTAGATCGTGGGTCGCTCTGTCTACGCCCCTATCACTCGAGCACGGATTGGGTAAGGAATAACACAAACCTCTTCAATCCAAAAGAGGAATCAAGATTAACCCCTCGTGAGAAGCGGAGGTCTCACGCCCTGACCTAGCATAAGACATGCGACAATTGTATACTGTAAAAGGCGTTAGGTCTACCTCCTTGTAGGACTTTACCTAAATAGATGGTGGACTCGGGAAGGGTTGCTCTAGAGGACAAATACACGATGTGCAAGCACTCGCGTGCCACTGTCGGGAGAACCGCAAGAAGACGGCAGCAATGGACTTGGTTGTTGGCCTACGTATGAATAGGTAGGGCAACCAAAGCTTCTCATGATCGAATAATAATCTTTCTTATATACATGGCGCTGATAGGCACGAGTGTGTATGAACATCTACCTCCCAATCACTACGCGAAACGTGATACAATGGTTTATCCACGAACGGTTACATTGAGAATACAAAGACCAACAGCGGTTACTTCCTGCGAAAGGTCACTCAGAACTGGTCGATCTGAATCAACTGATCCGGTAAGTTGTTGATTAGTTGGAAGTGACACCTAGTTTTGCACTTCTCTATGGTATACAATGTAGCGAGCTCTCTAACTAATGAAACGGGCGCACGTTGCTTTAATTACATGATAAGGCCCAACACAATCTAGTTAAACAACGGGCTCAGGCCTGTTGTCAACCACACCCTGCATAACACGCGTGTTAACAGACACCCCCTGATAGTGCAGTACGTGCGCAGGTCGTCCCCTGATTCCGGTATTAAGGAGTGGCTGTCAAGAATGTTTACGTAAAATTTCCGCGATCCAGCGCGCCGAGGAATGTGATAATGTGAAGTGACATGAGAGGTGGAAGAAGGCTGGTATCTATTATTCTCTGAGCTCTTAGTCACTGTTGCTAACATTATCCGATATTCTAAGCGTACCTGGCCAACTACTCATCTCTGAATCGAACTGAAGGGGCCTTTCACTCACGGGCACCTTAAGTTGCTTCCTTCCGGCTAGACTGTTATATGAGCAGATGTCGGTTATGGGCCTTAGGCTATGTAGGAATCGTACAACGAGGTTATTTTTTGCGACCAGGTGTCTGCTGCTTGCACTTCACGAGAATGGAACCACGAGACAAAACCGTTGTCTATTTCGACCTGCGAATAGGCTCAGTAGGAGCATTGACCAGGCTATGATTGATTGGGGAAGAGGGCCACGGTACACGAAGCAGACACGGAAGCAATCGGGGTCGTTTTAGGGCAAACGGAGCTCAGAGGCGAGCCTTCTGATCCTGATTATCCCCCGCGGGCGGTGCACGAGCCCTCTAGGCAGGAATGAAGTAATTTTCTGTGAGTGCCTCCATACCGTAAGATTGACGCATGTAACATAGTGTTTGTTAGAGCGCCGCACTGTTCGTAGCTGGGCTTGTCGGACTACATATCGGCGGTTTCTTTTCGGACTCCTGTCCTAAAACTACGAAATCCACACGCATTCTAATAGATCACATTGGGGCTCAAATAGGGCCCCGAGCACACCCGCGGGGCAACTGCTCCGCAAGCTAGATCCTAATGAGTGAATGCGCTTTCAGATTATATGCAATCTATTGGGCCAATACACTTATGAAGCCCGAAAGCATATCGTGTTATTAGTGCCCCTCGCCTCCCTCGCTGTATAATCTATGGAGCGGCTTATCCGATCGCAGACTCTCTGGAGTGGGCTTGAGGTATCCAATTACACTATAGGCGCGTTGGAATGTGCCTTCCGTGTCCATCCGGCGATCCAAGCGTCGATAAACGATATATACCCTGCTGTGTCCCTGATTATATATTATGTCCTGTCTGCGTATAGTGTCATTAGCTGCTGGTTGAAGCAAATAAACCCCTCATTTTCGCCGTTCTAGGCATTTCATCGCTTTTCCCGGCATGAAGCCACGTCTAGTCGGTCTGTTCCGGCCTTGAGTCACTGGAATCGCTATGTCAGTGGCACTTGGGCTTCATAAATCGCCGTCACACTGGGGTCCAAAGAAAATCTTGCCTATACTAGCCAGCATTCCGGTACGGTGGTAGTACAATGCAATTGTACAATCACTGGCCCACATCTCGCCATTTACGTTGGAGTCATAGATCTGCTGCACTCCAAGAGGAATTTGCTCTAGGGGACTTCACAGTAGGTGGACGCAAGTATCCCATGCCTGTCTGTTGCCCCACTTATCTTCGCACCGAGTACCAGTAACGTAAACATGCACGCCTTCTGTGGGATACTGCTGTATGCCCCAGATATATATCTACCTTATCCCACCCGGAGGTTCTTTCGGGTAAGGACCTAGCCGAATTTTAACGTCAGTTCACACTGTCAATTGTTGGAACCGTATAAGAACGAGCCAGCGCGCAGCACATGTGTCCAACCACACTGGTCACATGACTCGCGTGCTACCATACGCACTTCGAGCGTTTTATTAATGGGCCAAGCGTTGAAGTACGAAAAAATATAAGAGGGTAGGACGGGCGCGTAATGACGTGTAGTATAGTATCTTGCCGCCAGATGAGCTTCGATGCCCGACCCCCGATAAGCCTGCCATGTTCACATTCCTCGCAGCCATCGGTGTTGTATTGTTCTAGAGCAGAACCTGTTGAACGATACGTAACTTATATGCTGTTTAATGAGACCGGGAGAGGGCTTGATCCGAACATCCGGCAGTCCCCTAGATACCGCTACGATGTTTGATTAGTACGGGCTAATAGATGACCGATGCGATGCTTGTATTCCTACGCACTAAAAGACCGCCTCTCTGCGTCGCAGGAGCTACGGCTGCGCCTGTTCCATGTTACCACTCCGCTTTGTGAGTGGGTGTCTGGCTTGAGTCGTGTTGTCACGCGGGAGTTGTACCAGACCTTACGGCGTACAAGTCCAGAAAGCATTACTCTCTCGACCCACCTGTCGCGCTACCGGTTAACAACTGTAGATAGCCATCAATAACACACTTCGAGGTGGTTTACCTAAACAGATCCGTGAATCGGTGAAACAGGCCGATTTATGAATTACGGGCCACCTCAATTACAAGCTAAAAACATCACGTTGTTAACAATCGGCAATGGTGCTTTCATGCTTCCCTCGCTAAGCTCATATAGGTGCCCTATAGTTAACCAAGCTTCCCACGGCTCAAGTAAGTAGAGGTTAGTTGCAGTGATGAATGCTGGGCGTGTCACTGTCAGGCCAAGCACAACTTGTGTACAAGGATTTCAGGACTATAAATTGCTTTTGTTACGACAACAGTTAATTAAAGGGGTATGTGTGCGTAAGGCATACGAGGATTCCATCGTGCGCTGGGCCCTTCGTATCCCGGTGAGATTGGGATTTTCGCTATTATTTAGGTGTGAGTGCATGCATATGAGCCTATTCAGACGCGAGTGGCCGAAGCATAAGCCGGGTAGATATGAGGATATTAACCATTGCAGTCATAGACGCACCAGGATGGTCGCACCCGGCTTCGGAGTCAACCAACGAAGAGAATATTGGTTAAGCGCCAGAATAGCTAGAACGTGTTAGGCTTGTATAGCATAGTATTCCCCCATAATATCACATTTCTGAACACTTGCACTACGTTTGGTTATGTTCTAACAGTAATCAACCAAGGAGGTCAGGATGTCCTCGGTACTCGGTTGTCGACAATGGCTCCTATTTGATAGATATCGATGCATAGGCTTAAAGACCAACGCGGTGCGCTGGATTGCACCGAGGCGCGTTGGAAATTGTAGTAAGCCAAGAGGCCGCCTTTTGAGTAAGTGATAAGGCTGGGATGTTGATAATTTTGGCACCTTAGATAGGTAGTCCTTGTGATGTTAGAACTAAAATCCTCGCGGGTGGTTTGTTTATAGGGAGGTAGTATGGACCCCCCCTCTCTTCAACTATTAATACTCCTTATAGCGTTGGCTGGATGCATGGAATTAACGTCGGCACAAGACATGCTTGTTTTTGCCTTGTACTTAGCTTGGCCGGAAGCAGTAACTGCCAGGCTCTTCACCGTTACATCAGATGGGCTGCGATGTCATTAACCTGCCCTCCGTGCTAAGCCACCAGTTGGGAACAGGTAAAGAAGGACTTGAGGGATTAGACAAAATAGGGATGGGTGGACCTTATTAGCGCTGTTGCAAGCCAGACTCTTTTGTCTCAGGTTCTCGCTTCATATACATTTAAAGTCAGATGTAAATGAACAGTACTTTCGTATCTCCGAAGGATTTATCATGGGCCGGTGCCAATGGCCGACTGCCGCGTGTTGTTCACTCATATATGCCCGCATTGAATCATTTGCGTTACCATAGTAACTCGTCCCTCTTGATAACCGTCACTAGGCTATATAACCATGGCGTTAGCGCGCAGACACCCGTTCCGTGCACCAACGACCGTACTCACAGGAACCGTACAGGCACCCGTTATGTAAAAACAGTAGAACATATGACCTCAGCGAATCTAAATAGCGTAGTAGCCCCAGTCGCGCGAGCTTTAGGCCAAGACTTATAGTTAATTGCATATCGGGAGAAGCGGCTCACGTGCTACGTTTTTAAGTTGACGATCATGCCCGCATATGACTTTCAGGGTCTTATTAATAAGGGTCCGAGTTCCAACCTAAGTGTTAGGGTTATCCCCCCCTGACCTACGTATGGCCTATCGGATCCAGAGCCCTTTACAACAAGGTGTAATTACTTATACTGCTAATCGAAGGAACAATAAAGCTGTCATCACTACAAACTTAGCCATATACCACGAAAAAGGGCATGGAGTACTGTTCGTGCCGGAAGTGAGCTGCGCAAGGATAGTATATATGGAATGAGCCAACTCCGGATGCAGGACACGCTCAAGCGACAAGAACAGCAAATCGCCGTAATTAGCGACAGGATACCACTACGGCAATGAAACTACGGATCGACTGTCCATGTTACCAGACGTACGAACCAAGGTCTAATGTGCGATTTAAGTGGGCTTCAGAACTGGATTCTTTCGACAGGTTCGCCCCGGCAGCCTCTACCTTCCAGCCTATTAAAATAACCGAGCAGATGTTGTATTTAATAAAAGCGGACTGAAAATCATTTCGTTTTGCATCAAGAAATGGCCACATACTCCAGAGGGACTCCTCACAGAAGGGCAATCAAGAAGAAAATAGATCACCTGTCGTAGGTGGTACGGCGGAGGTACCACCCCGCTAATACTAGGTGTGAGTCATTAGAAATTAAATATTTCAGTTAATCTCCGCCAGCTCGAGGTCCTCTCTCGTAGTCTTAGATCGAATAGAGCTATTGTGTACTCTCCGCTACGCATCCGCTATCTGTGGCGAAGAGCCAAACGTTAGTATGTTGGCTTATTAATTTGAAGGACTTTTTCGCTTTGTTAGCGCTAACCGTTTGTAGATGCTCAGTCAGACCGGTTCAGATTTAATTCCTAGTGCCGATCAGAACGGCCGATTCACATTGAAGAAGCTCTACCAGCGACGTTATTCCTGCGAAGTTGACCAGCTTACGGGCTGCACGAGTATCCGCCTGAAGGAGAGTACGCTTCTCGAACGCGGACGTCGTGCTTACAGGTTCGGGTATAGGCTTGTCTTCAAGTGAGGCCTCAGATAGAAATTATACTGCGCAAAATTAGAGATGAGACGACGCTTCATCACTACTACATACGCGGATCCAGCCAATAGCCTATAAATAATTATGTATCGCAGACTCGGCGATGGCAACTTAGGTCCTCCTAGTCTATCGGAGAGGCTAAGTAAGAATCGGCTCTTCCATCCCGACCCGGTGATATTAGCCCAGCGGACATTGGAGCTGTTAAGAAGAGTAGTACGCGAGCTCCTCCGATCGTTGGCCACCTGGAAGTGAAAGCCTGTACTCGCTGGCCCAGGGAACCCTGGTGACGCGGACTTTAATGTGCGTCTACGTGTCCCGTGGCTGGTCTAACCTATAATGAATTCGGCAACTTCATGTGCCCGCCAGCGCGGCTTGTATGGCACAGTTGTTGGCGGATCGAAGCGGTCAAGCGTGAGCGTAATTTGTATGCGGTGTGGTGACTCGAGACGCCACGCGCCTACGCTACAGCAAACGCTGTTATCTCTACTCGGATACGCGGCGTTCGTAGAGATATGGCAAGCACGTTCTTCAGTGGGTGTGATTAAACACGGTCTCCCCCGATTAACGCTGCCTATGAGTCGAGTCGCGACGCCAACCTGTGAAGCAAGACGTGCAGCGATCATTTCCTTAATACAGATTTCATGTTCGATAGAATTCAATATTCGAAGTGCGGCGTACCCGCATGACTACGAGTTCGGGAACCTCGAAGAGAGCATTGCTATGCCCTTCGCCAAATATCGCGAGAGACCAGTTGCCACGTCCTAACTAATGACGCTCTTACGTACTTCAAGGCATACAGCTTAGAGATACCAGGCATAAACTTCCATCCGGTAGCAAGAAGAGGACATTAAACGACTAGTGCCTTCTATGGATTGTTACTAGGCCCATAAGGTGCATATTTGATAGTCCCCAACACTTGCAGTAGGCGATGGTTTCGTTCTTCTCCTGAACACTAATCGCTTGACCCAACCATTCACTCGCGACAAGACGGATCGCCGTTATCCCCTGCTACCAGGGTACAGGATTCTAGTTCCGCCGTAGGGCGAGGCGGAACCAGGACTGACTATGCTGAAAACGATCCTCGCCCAAGAACGGAAAAGTCCGCTGGGGATTTTAATTAATACTTGTGTCTTCACCAGGCCCTTTTGTATCCGGTTGAGGTATGAGGTGCCTCACGACTCCAGGACCATAGAGTAGTAACTCATGTGGTCCCGCTAGCTATAAAATAACGAGATGAAAAGCCTCGCATTTGTCAAAAAAGGTCGATGCTAAGATACCCCGCCTGATCTACCCGCTAATCCTGGTTATCGGGGCATTGCCGCGAACGGGTGGGGAACTAAGACGGAGGTGGACGTCGCCTGAGTCTGAGATATCACTAACCAGCTGTTGTCGAGTTTTGGACAAACGGCCACCCCTAATTGCGTGCGTCCGTATTCGGCAGGGCGGTAGCACCTTCTTGGTCTGCCTTCTTACAAGTAGGTCGCTCGTTTCTGTATGTCACCCCGCAGATTAATCCTCGTGAATGTGCGCTACATAAGTCCGGCGACGGCACAGGTTTCGTGTTATAGCGACGACATTACCTCCATTAATCCTCTAAGGCCTGACGTTAGCGAACGGGGGCCTCGAAAGGCGAAAAACTCTGTTGCCGGCGTGTCGTACGTCCAATGCCAACGCAGTAGTAGGAACTGCGTCACAGATCGGGACGGTGCGTCCTATTGGCTTTCTGGTGAAAATGTAGCTGCCCTGGTGTGGCCGTACGCTGACACAGCCTACACGAGCAAAACTACCGGAGAGCATTCCCCTAGACCCACAAACAGCGGATGCTAAGCCGAACTGACAGGCGAAGTCCCCAAAACCGCTACAGCGTGTTCAGGTCATTCTTTCAGATGCCCAACCCCCGATCCGCCTCCAAAAGGTTCAATGACTTAGGCACGCTCCTATGGTCGCTTAGGCTCTTCTCCTTCGCCGATGCCATGAAAGCCGGCTGGGGTCGTTATAGCGGCGGATTCTTAACCCCTATCTCGTAAATACGGCAGTTGCGTACGCCTTTTTTACTCGCACAGTTAAGGTCTGGGCAGATGGTCCTGTATTAACGGCACGAGACAGAACACAGGGTATCGCCCCATGCCTAATACTTGCACAGATGGCGGCGAAGCGGGCACCGCCAAAAGTCATTATGTTATTACGAGCGAATCGCATCCAGATTGTCAAACTTATTTTGCAGGTCAATTCGTTAGCAATTTCGTCGTCTTATATGTACACAGCTTGAAACACCCGTTATCAGCTGGTGCCCATCCTCTCGCAACCCACACGCGTGAATACTTGCTTATTGATCAACGCTTTCCAGAAGGATGCATGAGGCGTCAATAATCTTAAAAAGCGGATCCAGTCTAAATGGACTACGTGCAAGGCAGGGTCACGGTGCTTCGCTCTTCATCCGCAGACGCCAAAGGTTATTTGGGCAATACAAACAGCATGCAACCTCGATGCATCCAGGCGCGCTGCTATAAGTTAGGCACATACTAAGTTGCTTCCGCAGCTTCCTGACGGCCGGACCCGAACACAGTTTAGATACGGCCATATGACTTGTTAACAACGATCCTGCACGGGGGAAATGCGGTAATACAAGCCTCTTTTGAGAGGTGACCGAGCAGCTCGTGAATGAGGTCATTTCTCGGAAACCTTCAGTTTGCTAAGAACTGTCGCTCTTTCAACCCGTGACCCATGGTAAGTGTCACCAGTTGATATCACTGAGTTCTTCTTATCACCGCCTGGCATAAAAAGCTCACCATATGAGTGAATTCCGGCGTCGGGTGGCGTTGAGCGGCCTCGTCGAAACGCAACAATGTCTCATATCACTAAGATGTTTGGTTGTGAAACCACTTTTGCGAGGAAGACTGGTACGTTTCATATGCTGCAGCCAATGCGTCTCACCCTTAATTCAGTTAATTGAGCTAAACGCGGTCGAGGAAGCGGCATCACGGAGGTGGCTGTGGTACGTTATGTCGGTAATCCCCCTCTCACCGCGAAGGTTCCACTCCCCTAAACTGAGGTCACGCGAGCCCTACCGCCTGCGCACAAGGGTAGTCCCTGTAGTCCGCGTGGGGTGCCTACACCCAGGAGGCATTGTCGGATGGGCCGCGGGCTTTGTAAAGGGGACTACTGCACACTGCACTAGTACGCAGGGGCGTACAGCGTGACGGTAATGGCGCGGTAAATCTCAACAGGGGGCTCAGCCACCCTCACGCTGCGGCGAAGGCAGCTCTGGTTGAGATGTAGTTTTGGTCCTACACCAGATGACGGGGAACGGGGAGTTAGCTCCCCTCGCTAGCGTTCCGCCTTTAGGCTCCGGCGACATTCCTAGAGTAGGGCGGCGCTCGCCGGGTTATGATGTTGGCGCTGCTGCCGAGCTTACGGCTTGTATATCGGCAATGCAATCTCCGCAACGCCCTTGACCGGCCCACCCTTTCGCCACTGGTACTACGGCATCAGTGGTCAATCGATCATGGCCCCTTTTCCTGAACGACGTGCTAAAGGGACACTTAACTGAAGGCTGCACCAGACGTGGTGTGGACGAGGTCCGTTCAACTCGGCGAAATTGTATTGATAGTAGATATAATCCGAACCCGAGTCGCGGGGCCGCCCCCAATTTATTCTGAAAGACTGCGGCGCCAACCCAGACTCAATCTCTTCTGCAAGAAACACTCGGATAACTGAAGTCGATTGTTGGTGCTACTTGCAAGAAACGAACTCGTAGGCTCGGCTTATTGTTCCGGGTGATATTCGGTACGCGATAAAGGACTCTCCGTGCGACTTCAAGTGGTCCTACCAAGCACAAATTATAAGACTGTTCTGGCCCGCCGTCCCTCGATGGGCCGACTATTTTTCGCGGGATACAAGGCTATTCCAGGTACCTGGCCCAGCACGGGGAGACCTTCGGGGCACTTACCCAGGCAGCGCTCATATCGGGAATGCAAACGATACCTTCAGACCGCGAATTTCTCTTTGCGGATATCGCTGTCTACCAGACACGGGGGCGGCGCGATGGCCGACCCTCCTGACCGGCCGGTTATCAGATCACATTTCTACCATACGGCTGTCATTATTTAGACGCTCGCCGGTGGGATGCCATGCGCCTATCACATAGCGACGTATCGCGCTGGTTCGGCACCCCATACTTGCCTGGCACCTGTCTTTACTATTTCACTTGAACTGTAGGGGTACCGGAAGCGAGTAGTACCGTGAGCCATGCCCGTGATCTCGTACATGGAGGGGCAAGGCCCAGTCGAGACCAGGCGATCGTAGATAACTACGGAGGGTCGTCGTTGTGGCTAATCTGCTTTATTTGCAGATAGTCACCTTGGCGCTAACCAGCGAAGTCAGGTGTGACGATGTGTCTGGGCGCAAGGAATTAACCCAGCGCATATGTATCGCCTAGGTTTTCAAGTTTGCCCCATTGCTACAGGCCAAAACCTGCTCCCCGGACATACAGCTTCGCGCAACACTCGATTTTGGATCTGCCTTTGCCGGCATCCAACTACCAATCGCGATTCACGTACAAACCAGGATGGAGAGCTAATGATGTGCAGCCCTTAGGAGAAGGCATCCTGCGTCGGGCATCCGATCATAGAGTAAGGACACTACACAGTAGGTTGCATAGCCATCCTACGAACATTGTAGTATATCAACCAGCGGGTCAAATTATCAATCTGTAACTCAGACAGTCATCTACACCTTAAGAACAGCGTCAACAACTGTGTAATTAACCGGCGTTTTTCCCCTTTGAACTTGCGTTTAGACTGTCAGAACTTTGGCATATGGTTCACTCAAGTGTAAAGCCCTGACTTACGAGTGGCGAGGGCCAAGTATTGCTGGTGTATAGGGAGTGAAAAGGGGGGGAATTTCGGGTCGGAGACATCAGCATCGAAGGTTCGTCGGAATACGAGCGGCCCTGTTGAGGCTTCTCCGAATGGCGAATCATAATCGCAAGTCATATATGTGCCCGGGGACGATTGTACGAGTCTGGCGCACCGTTGGAAACTTGCTGTCTGGAGGAAGTCACGGCAACGGAGGGATCCCCTCCTCGGGGGAGAAGCGAGACTGCATACGACTCCTCATACCGCTGAAGTGGGAATGGGGTTGTAACGATATGCCGCGTTCACTCTGGTACGCTTATTGGAGCATCGTTTGAAGCGTCGGAGTCATAAGAGGGCACTAATGGCCTCCGTCTCGGACGGGCTGCGCGACGGCTGCGGCGGGTGTCTAGTTTACGGACACGTATGGATCCGCTCCACTGCGGACTACCTCAGGTAATAGCGCCGTCACCATCATAAATAGTGTAAGCTAAACCGCGAACACTGACGGGTCTGCATTGTTCCCGGTACCGAGTCATCAATGGCCAGCGTGGTACTCCCCGGGCCTCCCCCAAGCGGGGTATGTAATCCGCCGCCCGAGCGTTCTCCGCCGCGGGGGCAAGTATACATACACTAACAGACAGCGCCTGCGGCCCTAGAATTCCCAGGTTCTCAGTAAGTGCGACTTATAAAGTGTTATCGGAGGGCAAGAAGTGTCAAAGGCAAGACATCCGCTCAGAGAGTTAGTAGAGCGACTCGTCGTGGCTGGGCAGAACATCTTGGTCGTACAATGGTTTTTCCTTATGACATGAGCCCTGCAGCACGTAGGCTCTTAGTACTTGCACTGAGCATTGGAACCCCCGTCCATATACAACGCCACCAGGCACAAGCAGATGGGGCGGTCGAGTCCAGCATAACACGGAAATAAATAGGGACCAGTGACACATAGGTATGTCCAGTCGAGCTCCGCGGGGCAATCAAGCGGCGAAGATCCGCACTAGGTCAGCCTGACTAAGATTCTTGTAGCTAGCCACACTACGAGCGCGTGTAAACCCCCGTATGAGCGCCACACAAGACGCGGAGGTTCCGCCCTCTTGTACATCGCCTAGCCTTATGGAGATAACGGTTTCTTGCGAGATACGATTAATACGCTGTACCCCCAAAGTATAGCGTGAATTTAGAACGGGTTCTGGTATGAGCTATGGTCTACATTAGTTGGAGAATGTGCGCTTCTGTCTCTGCCGTAAGATAACAATGAGTTTGAAACGTGCTGCACGTTCATTACCGTCCGGAGAACAAGTCCGCAGAAGCAGCCGAGTCTATACTCGTGGACTTCTAGTGGGTTTGCGGATCAGCAAGCCTGGGGGTCACTGGGCAAATGGTTCGCTATTTACTCGAATTTACATGGTAATTAATCCTACCCCAAGTCGCCGCGTCGCAGGATCTGGTGTCGGTAGGGGCTGCTGGGCCCGAGCTAGTTTAAAATAAACCGGTGCCGATGGGATGAACCCAAGAGCAGGAGCCTGAACTTTTATCCCTCCTAGGATTAATTATACGGCTTCGGGCGGATGTCCAGAGAGGATGGGATAGGATATCTGGACCACGAAAAATCAGTCTCGGATCTCTAGCCGTGGCCGATCTAGACCTATCGAGCGACGAGTGGTGATCCTTTGCCCTAACATTGCTGTGTTGATTGTACAGATCCGGTGTTACAGCACTGATCTCCCCCGTCCACGCATACTGTCACGAGACAATTACTAAATCGGCCAGCTCTTACAAAGCGGAGATCTTAATGGTCTAGAGGTGACTAAGGCCCCTCTGATCTTCGAGCCGGACTCGTACCAACTTCCTAGGTGTTCCATTAGCTTAGTGAGGCAGCAGGTGGAGGGCCCCGTGACACGGGCGTTTCCGCGAGCCTTGGCGTAGTTGTACGGCGAGGTGAGAGAGCACACATTTGTGTTCGTGGGGCAAATAGTGTGGATCCGGACCTAGACATCTGCTGGGAGCTGAAAATTGCAGCGGGGATCGTGCAATACACATTGTTACAATCCAAACTCCATTTGTCTTTGCGCCGCCAGTCTCCCCGTCGGTAGGTGGAATAGGCTGCTAGCTCGCGTCGCGGAAACGACTGCGGCATAAACCAGGTGCATTGATCTGAAGTGCAATTACTTTGGACAACCGGGTAACGACCGTTGCGACTCAGTAACGCAGTCCGGCAGCTATATACCAAAGAGGCGTTCATTGGCTGTAGGAGCTGGCGGGACCCTGTTTATACGGCAATAAGACAGTCGAGTTGCCTGTGTGGGCGAACACTGGGACCGGACATCCAGCATTCCTATCCGTGTGGACGAGAACGGTCGATAGACGCATTATAGGCAATTTGGCAGGCTGACGCGAAGTCTAAGGGTCACGTATTTGTCGCGTTTCATTAGTGAGTCAGGAAATCCCGGTGAGTTAATGGGTGTGGGCTACTTCTAATTTGCTTGTAGCCCGGGACACCTTGAGGGACTTGTGCTATTCCTTAGGGGTGTTAACATGATCCCGAAGCCTCATTCATCCCGCATTGGAAAAGCCGGGTGTCCCGTTGAGCAACCACACGTCCCTACTTAATTAAGTAGTAGATCGATGAGAAGTCGGATGAATAACACGAACCAGGGTTCCCACTCGTTGTACGATCAGCAGGGGATTGTTCCGTGATGGTTGCTAAGGCGCACTTTGCGAGAAGTAACAATCACCGGATATGAGTCGCTCGCTCTTCCCACAGTACGTACAGGCATCGGAACCCGACTGCCGCTTCATCGCCGTGTGCCCTATAACGGCCCCACAACGCAGCGGCCATTTACCGACGGAAGGGGCTAGGAGCGTTTCGGCGGATTTCAGATGGATGCGGAGCTCCAGAGCCCGATTTCACCCACCAAAATCGATGACAATCCGCATGAATTGACTCCCGGATAAGATCGGACCTGTTGACCTTCCAGGAGCCCGCTCACGTCCGAACCTCTCATTACTTGTCCCTTTATGCACGACAAGGACCCCCGTAACGTGACTATTTGAATTTCAACGCGCTGAGTAATCGTGACACTTGCACTATCGTCTCACAATCTCGGGGCAAAGAGCCAAGGCGTCATTATTTCATCTGCGGGTGCGGGCCCCAATCCGCGATCACTCTTTCCACCCCCCACATTCAATTTACCAGCGTGTATGCCACAAGAGTGCAGCCCTCATCTCGAAATATAGCTCACACGTAGTAGACTATTATTCGATGGCTATCCCGTCGTAGGCTCCCCGATTCATGCTCCCGCTCGGAGTGGGTGCTACAGACGGGTATCTCTCCTGTGTGGCGCAGCTGGTGAATAGGGGCTTCTTCGCCAGCTGTCGAATCCGTCTGCGGTCGTATATCGCATTAAAATGTCTAATCAAGGAAAAAGCAGAACCCATCCAACGTATTGATCTGGGGCTCCGGGCCCTTTCACGTCTTGATTGGAATAGCGGTGATGATGGATCGGCTGGGCCCCAGTATATACCCACGTTTGAGTCTACGTGCTGGTATTGTCTACCGACTGTTGACTCGGGTGTGACCATTAATACGTGTCTCCGAGGTGACGGGGATGGCAGACCGTGTATTTCACGCGCACCGCCCGCTAGGCCCTCGAAGCACGAACTCAGCATACTGCCGGGGAAGAATACATGGGTAAGGTAGGCCGTGCACCGGATGTTAGAGTGAGTTGTCGCCCTACCTGGTTCGATACCACCTTCCAGAAGGACCCGGCCACTGGTAAAGCCTGCGCGAACTCTGGTAAGTAGGGGTAACGAGGAAGTACTTCAATTACTCCCGCGTCTGGGCTCACTTGAGGAACGCAATCACGTCTCTGTTGCTGTATGAGCCGCAACCTGGTCCATAGTGGCTAACCGACAACTGGTAGATGCACTCAAGTGGGTGAACGGCATAAACGTGGAGGGGTAGTCATACCATCCATACCCCGGACCATAACTGACCGTCGAGAATTATAACGATCGCTACGTTGCGAATCTAATCCCTAATTAGTTAGTGTGCATGACATGGTACGTAACAACGCCCGGTAATTGGAGACAGTTATCCATCAACCTTTTCCTTCCCAACTTCATAAGTACCGGTAACTCTGACAGTGTAGGTCTAGTAGCGGCAATGACGGAGAAGGTTCCTGTAGCGGATACTACTAATCTGGATTTCCCTAACGGGCCGTCGCTATGTCTGGTGTTTCGTAGCAAAACATCCCGGCTGAGAGTTCGCGGTACACATACAAAAACTATTGGCCTACTAGTTCCCGTGCTCGTTAGAAAGTCAGGACCCTACTCAGATATGAATGTCCTGATCGGGCTCACAGATAAGCCGAGAACTCTCGGTAAATCGGCCCCCGCTAGCATGAAGAATGGGCATCGCGTCGTCTCTCTTAGAGGCTAGCGCCTAGTATGGTGTCATTTTTTTGCGGGTATTAGCCACGTCGCGCGCCGGAAGATATTGTAGGCAATGCCAAGGACGTTGGTCAATCGGATCATGACAGGCTCCGTCGTTGCCCTTGTTAAAAGCTCCGAACAAACCGGCCGGACGGGCGAAGCTGAGCTGAATACAAATGTGAGAGTGGTGGTACTTTTTATCTTATGGAAGACGGGATAGAGAGGTTGGCGTGAGCGTACGCAGCATATCAAATCATCAGTACGCGGTGTAGAAGTATCATTGCACTTCGCACAGCTGTCTGATTCCGGCCTATACTTCTGACGCCCATCACATATAACGCGAGGTCCCCTGCGCTCGACTGCATTCACTCGACCTAGGTGAGGCCGAAGCGATAAGTGTTTCCGGTCTAGTAATAGGTAGTCTCACAAGTTAGCCCCCACTCGCTCCTATCTTATCCGCTCATCGGACTAAGCTGCTATGTACACAAACGTCTTAATAGTCGATTACCCCTACTGCCGGACCTTTTAGGCGGTTCACGAGTGGATAATGTCTATGATAAATATCGCATACATCCTGGATCCCGTGATTATAATCAAGCAGATCGAACCGCCTATTACGGCGTGACGTCAAACCGGGATAGAAGCCGCCCTTAACCCGTCACCGACGAGCCCGTGACCCCCCCGTTGGTTTGGTAGCCCAGGGAGACGGAGTTCGTGACTCGCGATTGGCAACATAGCTCAGAGGCCTTACCATGTCAGCCGAATACGGTCCCTAGACTGGCAGCCCCGTTTGCTGTATTCTACCGGGCCATTTAACCCGAGTTAGGAGCTGGCGCGTTTCACTGCGATCTGCAAAATAGGTTTGGACCGTTTAGCTCCTATCTAGCGTTTTGATTCAGGGCTACGAAAAATCAACACCCCAATGGGGGTCACTTATAATGCCACAAGTTGTGTGGCCCGGTATTAGGAATCTATAATTCTGGATTTCTCTCGCCGCCTTTGTACAATACTCAACCGCAAGTATTTACTGTTTGGCCATTCCTTTAATCTCCTTGAAACGGCGGAGGGTCTTTAGTCTCCGGCGCTTATCTAGTCTAGTAAATGAGAGCCTTACCTAGGCGAAGCAATTTCCCCTATAATAGTTGTACATTACGTTTTCTTCGATTTATTAGTCTGAAACTAAGGAGTTGTCCATCTATTCAGAGGGTCACTGGGTCCGGAAATCAAAGTTGTCTGTTTACCCTTCTGTTCTGACCCCAAGGAGAGACGGTTCGCGGGATTGCAGAGCACACCCTTGGAATAAAGTAGGCTTAAACAGTTAGTGCTATGGTAATATTGGACTTTCACCGGATGTGCGTGACGAACGACCTCAATCAGTGCCTTCAACCCGCTAGTCCTATATGACTACCCGAAGTGGTAAACTCCTAACGAGACCAGCGTGTGTCGAAATAACAATCCTAGACATCGCCTAAGTTGGATATGCTCGACTCGTATGGGCAAATTTCGGTGTTTATCGCTTCAACATCGACGCATTATCAATGTACGTGGTAGCTAAGGGGTAAAGATTAAGGCACTAAGCGGTTTAGTGTAGAGGCTCTTTATAATTATTCTCACATTTCATAAGCCGTGGCATGCCCACGCCAAGAAAAGTAAGTATTGTGCTTATCTGGTTCATTTGTTGCTACGACTTAGAAGTGACAAAATTAAGTGCTAGTGCCCGGTTCGCGTCCGAGCTTATGTGTTTTGATTGTACGCCCCTCCTCATCATCCTCTATTGAATATTCACAGTGAGCAGCAATGGACGCGCTCGAATTGTAGCCATCAATGCTTCCTTATGAGAAATGGTATGGGCGGCACGGCTGCCAGCTGCTTATGGTCCGGCGATAGAAAAAAATCCAGCATACACTTAAGAAAAAATTGGTACCATATCATGTGTGGACCGGCAGGCTGATACGTGGACAGCCAACGTAGCTGCTAACCAGCATATGGCTCTGTAATTACCCTCTTATCGAAAGATGAGAGCTGACCCTAGTGAAACCGGAACCGTGATTGGCTTCTGCTATTACGGAGTCACAATATCATGTTAGGACGTCTACGTAGAGGTTGGACGCGGACGAATCCCCGATGTCCCTCGTGTTTACACTCGATTACTCGCAGCATACTTAAAGATCCGCCAGTCCCGAGCCGGCCAATACCATCGGTTCGTGGTGCCCCCTTACGTGACGTCGAGCCAACAGAGCCCAGCGCGACGTACGGGCGCATGTCTGCTCGACCAACGTACCGGCCTCAGAGGAGACAAATTTTTTATAACCACATCCAAAGCCATAAGCCTCGACCGCTGGGATCCATATGCACCACAGGCCGTAGTCCGGTGGACGACGACTGGCAAGAAGCGGGTGCAAAGGATATGTATCCGCGTCTCACATCCGAGGCAACGTTTTCCCTCAGAATCGCAGTGCCCTGCGTTATGACGCAATTTATCTGGTTGCATCTTGCCCCCTTCTTTCTGGAGCTGTAGAAATTGGATCCGGAAAGGTGGATGGCAACGCACTCGATACTCCGACTTGTGGACTTCGCACCCGGCCCACTCGACGGTCTATCCGTTGTAGCACGTAAGAACTCGGATTTTAAGGTGGCATGCCCGCCTCTACGTTTTAGGAGAGTACCTGAGGTCAATCTACACTTTAAATTATGGATTATGTCAATGGTACTAGGAGTCCTGGGGGACAGGCCACCTTGTCACCCATCCTCGAAGGCATCCAGAGATGAACAGACTCTAGAATTATGGCTAGCACATTTTGTCTGCGTGGCGTTTTACATGTTCGATACGCGAAATTTGGCAGGTCGAAGACTACGCGAGCTTCCCACGTATTTCTCCCCCCCGTTGCACATGCAGAGAGGAGGTCCACACACAATACTCTTAGGATTCACATCCAGCGCTTTCAGATACCAGTCGGTTCGAAACGTCACGAAACTAATCGCTTCCAATACCGTGGCATATGGTAGATAATAATGTGAAGGCTGTTACGCTGTTCACCAATGGAGCCACTGTATCAGAAGGGGGTTGGCAGTCGGCATTTGAAGGGTGATTAACTTGCACTGGCAAGACACTTAATGTTAGGCATACGACCCCTTGGAATTTCATAGTTTGAAGGTGTGAACTTATGGCTGCTCTGGTCTAGTACGGAGCAGCACATGCTCTCACTGAATTTGGTGCGCCAAAGCGACATGATAGGCAGTAGGGCCGTGCTCTCGAATGTCACGGACCGGGGCTTGTATATGCTATGAGGAATGATGTAAGTGTTTTTAGCAGGATCCCATTTGGGAGAATCGCGAGGACGCAGCGCGTCGTTCTCGTACCGGTGTCTACTGACCTATGCCTCGTAGTTATCGTTAGTGGCTATCGGTACAAATAGATCACCGACAGTCTAACCGATTATTGGGTGAATGGCGGAAAACCAACCTCCATCCCTCTATAATAGGTTCCCCCCATTCGAGCTTTAGGGAATCCTCTAGTACGATCTAGGAGTCTTCAATAGGCCGTGTAAACGCATGACTGTGCTTTGTGGGGTAGCAGAGATATTGATTCTCTCACTGCCTTACGTTACATTTGCAATCGGGGAGCCTAATGGTCAATGGCAGATGTGTTTCGATTGTGCTCATGTCTGCACGTTCGCAGCGGCTGACCATATAGTTTGATCTCCTAGTTAGGCGTGTCCTCTCGTGTGGTCGAGGTTTGAGGTTACGTTTAATTGGAATATGGTCAACATCGTCTCGTCCCATAGGAGTTTTGCTTGCCTGAGTATAGATGCAGCTACTCCAATATAATTTCGTCCCCCTTGTACAGCCATCCTTGCCAGATGCGAATTGCAACTACTTAAGCCTGTCCCTTGACCTTTACACCTTGTATAGATACACCCATGCGAAAATCTGGCTGGGTATCCAGCCTACTATCTCGCGTATCAAGTCCATTAGGTCGATAAGTCCAAAGACTAGTGTGTAGGAAATATCGAGTGAGGAAGGATAATCTAGTAAAAGAGCGTTTACATCAGAAATCGTTTCGGTGGCTTGATACTGGTCGCCGTTGAGAGTACCTATCATATAGCACAGCGCGTACCAAACCATCAAAGTTAGTCCTTTCAGCTGACGGCTTATATCAGCTTATATTGATGCCAACAGCACCGCTCTTGCTTTAGCATTACGCTGTTTTTGACGGTCAAGGCTCAGCGGAGCCAAACTGTTCTCCCACTAAACAAGAGCCGGCGCTTTGAAGCAAAACACTGCATAGTCTCTGTTGGTAGTCCCCCATTACCGGCCTCCTATGCTGCTAGAGAGCCGAGCCGCCTCGAATCCACAAGGTCGCAGTGGAAGTTGCACCCGGTTCCCAGGTGAGTGCACTCGGCGAGCTAATAAGCTGCTGGCTTTCCACCAGCGATGCGTACCCGACATGACGTCGAAGCATGAGGTCACTAACTCAGTCCTAACCCAGGCAGTCATCTTAGCAAATCAGTTATATCACTCGATCCGGGACTCTCCCGCCCGGTCCGTCATGAAATAAATTATAGTTCATAGACCTACATCCTCCAACTTCAATGTGTAGTAGCATTAGGATCAGTAGAACATGACACCGGTCGACGTCAAGCGGCTTCGTATGCGCGTCTCCGAATAGGAATATAAATCCTCAGTTAGAGGTGCAAAAAGGTGATATACAGTGGACGAGAGCCTGGAAGTCTCTGCCGGTTCCCTTTGTCATCGGTCCAAACCGGTGATTAGGGAAATCATCCCAAGCTCCAGTATACTGACGAATACTAGGGACTTCTCGAGCACAAATCATATTATAATATTGGGTTCCCCTAGATCTCTGAATTGGTCGGTTTAAACATTGAGCTATAAATTCAACTCATCAGTGCGGTTAAACCAGGTTTCCTAGTTAAATAAGCGATCTTTTCACCCTACATGCACCTAGGAGGCGGTCCATTTCCTAATCACATGCCGGAACGGCTACAGGCACCTAGCGAAGCGAACGGCGAACCGTTAAAATACTAGCCAGTATCATTCCTGGCTCCCTGAAAGCACTCCTGAAGTGCAGGAGTCTTTTATACTAATTGGTTATGTGGCCTTCGCTTAGTCCCGCCAGTTCGATTTCTGAGCTTCTATAGTAATCCGGTCGTGTGAATAGGCACAGCTGTGCCTGCAGTGATACCCTTTATGATAGTTGTGATCGACATATCCCAGGAGCTCCAAGCCACATGCAATGGTTAGACAGGTTTAACTAACTAGGACTCATTCGCCATTCAGCTAAATGGAAGCAGAGAGTCGCGTTTATGCCTCATCCTCATGTAATTACTTCGGGTTAGTACACAAAATAGAAAAGTAACACGCAAATAGTAGCCAGTCGAGCATATCAGACGCATCTTTTCGTAGCCTATCGGCGAATGTAATGGCGGAGCTGGGTACCAAAGTGCGTGCGCGGGCATATGAGTATTATGCCTGGAGGTCCATGTACATCGTTTATACTTTGAAGAGCACCTCTCTAGATCGTTACAGTTTATTGTCCAGACTTAGGGCTGACCTGTGAAAACGCCTAACTTTAATCCGATTCAAAGTAAAAAACGGACGGGGCCACCAACGGAACGAAACGGTGTTGCCAGCTACAGCGGTTGTTTAAAAGCCCCGTACAGCCCACCTTTAACATCACTTTGTAATTTCACCAATATTTGAACAACGCGGATTGTACGAATGTGCTACGTCTAGTTTAGAATGACACGCTTTGCAGGATCTTACGATTAGATTCTTTAGGGTAACACCTTCCTTGGCCTCTCTCAATACAGTCCCAGGAGATTACAATTTCGTGCGAGATTGGCGTCTGGCCAAAATGTATGTTACCTCCACGGTTATCTTAAGTGCTAGGACTTTTTGGAGGGTGTAGAATAATGCCTAGCTATATTTTGAAGGGGCGTAGTGTAGAGTAGTGCTTTTGCAGGATCGGGTTTCGTTAGCGTATAATTCAAGGATTAAAGCTATTACCTATACGGTTCTATCTTTTGCTGGAGCACACCAGCATCGCAACCCTTTCGGATCTCCGGAGATCTAGCGCAAGTTTCTTAGTCAGCCTCTAAGAATACGGATAGACCAGAATTCTCAGGCCGGAAGTAACCTTGTCGAAAAACTGACTTACCCTATACCGTGCTCATGTTATCCTAAGGATACCCGGTGGACACCTGAGAGCTATGCTAGTGCTATCGTGTCGTTCTGCACTATCTTAGGCACCTATGCTTACAACAGAAGACGGAGTGCCGGTAATCAGTTAACCAAAGACTATGCGTCTACAATAACCCCCTCTACCGGCAGTTTAGATGACTTGTCGCGCCCTCCAACAGATTAGGTTTCTTCGATTTCGGATACTTCACTAGGGATTGTTTGGGCGTTACCGTCCCGTCTACGTCCGGAGGGCTGGTCGCGTATCAGGCTTCTGGCTAGGCGTTCACTTGTCTAAGGAAGATGGGGTACTAGGAAGGGGAAGCAAGCTGATTGCGGAGCTGTTTTCAGGCGCACCGACGCATTGATTTGTGAACCCAACTGGAAATTCTAACCAAATGCTTATCACTTTACGGGTATACCGCTAGATCAAAGACGAGGTTGGTGGTCGTCCAATATGAATCAGGGTGCACTACTTTCCCGTCGTTACGGCAATTGTACATGGTGGGCCATGTCCAAAAATCTAATAGAATACGCAAATATAGGTGATCAAGCAGTGTACGCCCTCCCGAGGTACGGCACCTACACACTTTCTACCGCGGGCATACGATGTGGCTTTCCTCACACTCCATTAGATGGCGGCACTAGGCCGTACCAGACACGCGAGGAGGTAATTAGGGGATGACAAACAGCTGTCCAGTTGCTCTCACAAATCACTGCCGTTTCGTGTCATAGGTAACGTGTAAGGTTATAAATCACTTTTCGAACATGGAGATCTTCAGAACTACGCCCATTAGAAGGAGATCCCTAAAAAAAACCAACTTTCGTTCCCCCCAGGTCGGTCAGAGGGGGGGCTATAGCTAGCAAACCGGTTCATTAGTGGCCAAAGATCGTGCACTTGCCCCTAGCTACTATCACATCGTATTGGGCGCTATACCCCAGAAACTAAAAAAGGTTCCTTATACCACGAAAACACGGAATGACGTTATTGATCTTTGTCAATGAGTACAACTACTTCATAGGCTTCTGGTGGTACATAATTACACCCAACCCTTAGCTCAAGAGCCTGCTCCCGGTTAGACCGCCGCATCAGTCATTCTATTTGGCGCGGAAGTGATTGGGGAACGGCAGTCGCGATCGATACTACTAGGTGGTATCCTCAGACTTATTTGAGCATCATCTGCGATCCTTATACAGAGGCCCCGGTTCTGCCAAAGAGTGAGATCGTAATAGTGGCTCTATTGGCGCACCGCGCACAGCATCTATCTGATGGGAGCCTGAAATGCGTGAGCATTACATATCAGCTCGATACCATGGATTGTACCAGCTATGAGGCTGAAGGCTGACCTAAGCGGTCTTTCTTGCCAGCCGCTGGTGTAGTGATGAGATTCAACAGTATCGTACTACTCTGGCCTTATGGCCTTGGGCCTGTTGCGACACTCGAGGTTTCATATTCTCTCCAGGTTTCGTTGGCGGCCTTAGGGTTTCCCCCGTTGTAAGTTAATGGGTTGAAACAGACGGCAGTCCTACGGCCGGACCATTGCGACCCTGACGGCGCACGGAACTAAGTTGGCAGCCGAGCGTCAGTGCCTAGCAATCTTTAGTGGTTCATCTCAGAGGCTTTTGAAGATCCTCTCACAGAGAAGAAGAAGCCATTATCCAACAACTAAATAACAAACCATTGTAAACTTATCATAGAGGATTCAGTTTGTTGAACAGGGAAACGTGCAATGCTCGTTCACCCTCACACATCAACTACGGATGCATATTGGTTCGAGACTGAGGAAACAGCCCGGGAGTTTTACGAGCTGGTCGGACCCCGCAGTAAGGCGCCCGCGACATCGGCGCCGAGATAGGCCTGGCCCGTAACTCCTCGACAACTGGGATTATCTCCGTTCGGACGTTGTGTGATTAAGGTCCCTGACTCAACAACGCCGTCCGAGGGGTATCCCGATAACGACTGCAGCCAGGCCTACACGATTCTACTTCACCGAGCTATGGATTACAAGCGCTGAAGTCTAGTGACATTGGTGATTTGAAGGTATGGTGTGATAGGAGTTTGGCAGATACATTTGGCTCGGGGCCTCATTTCTCGCTCCCCAGTTTCGTCAGAGTCCAGTGGTGGTCATGACAAGTTAGCTGGGAAAAATGCTACGTCTAACCACTGTAAGTGCAGAAAGCAGATAAGATGGGCGTGTTATAACTGATTATGCCGACACTCGGCTGTCATATGAAGGTGGGTCGCGTACAAAAACGATTGTCGATAGTTCGTAAAATAGATCGAATTCATAGCGTGTAAAGATAGAAGATTGACCAGTTCATTCCGGCATCTACCCGCCACGATCGGGGTCTGACACTGATCGAAAGATGAGAATCCCCGCGACCCCGTCACGTAGGGGAAAGCACGTTGCCCTACCGTGGGAGTTCGAGTATGGACACGGACTACTAATCGCAGTTAGAGTTCTTCGCGTGATCGGGTCCCATGAGACAGTCTGGCTTCGTAATAGTCCCTTATAGCGTTGGTTGGACGGCGCAGGGCTGGACGTCAACAATGCATCTAGGCGGATGGCTCGAGCGTCTCTGTAGGGCATAAGCGATAGAGGTATTGGGACCCATCGCAAATCTAATAGGCAGCTGCAGGCCTGGGACAAGCCCTCTTCCAATTAGGGGCACTTCGCTGGTTAGGCAGTCTGATTTCGCCAATTGGTCCGCTGAACGCCATAGGTATAAGCGATCGACTAAGGCCCTTGTCCCGTGGATCCAATTAACATTTTTCAGAATTCTGTATTCATATACAAACGCCAATGGGGGTGGAGAGCCAAGTTCCCCGCTCATTCCCGTGTGGTGTGCGCATGGCCGCGCGGGGGCACCGCTTCGGCGCCCCCGTCAGCAAAATCAGCGATTAGGATTCGCATTCAACATTCGCGATGGTCGAATGCTGTCCGACTAGATGACCGATGCCAGTACGACTTTCGCTGTCGATAGAAGGAAGACCACGTGCGAACCGCCCTGGTTCCTCCGGGGCTAAAGAGGGGTCGTCATTTTCCCCGTGGGAGTCTGCCCCCTGGTCCACATTTTCAAGTGGATAACCGCATACTCATGGTGTCACACAACTGTGAAAACGTCGATGCTCCAGCCGCAGTGCGCGGATTCCGGGACCCCCTTAGCATTCATTGGAAGAAGTTGCTGCATTACGTGGGCCTTCCGACGAGCTCCTCGCGCATATCGTTTACTGGGGCAACGTTGATAGGAAAGGATTGGTGAGCTCGGGTCCCTTCCATACCTTAAATCTCTTCGTGCAGTCCCTTCTGTCGAGAAAACAGAGGTGGTCACCGAAAAGACTCACTATCTACGCAGCTCATAGAAATGAGGGGGACAGCACTGTAGGACTCTAGAGTTCGAGGCAGAAATGTACAGCATCGAAACGCTCCTAAAGCGCAGGAATACTGTGAAACCCCCCGACATGGCCTCAGGCACAATTGCCCCGTAGATGTTCGCCGCACGCTTGCTCCTGCATAGCCTCGAAAAATGCATTCTAGTTCACGTAGGTGGAGCCGTGATATCTACTGCGCACTTCGCAGCGCGAGCGCCGCAGCCCACGAGATTCTGGGAGCTTGACTCCAGCCCTCTAGCTGGAAATGCCGCAACAAATGTCAGGTCACGGATCATCACTAGAAAGTCGCATTGCTAGCTCTTCAGGGGAGAGTAGTCTGTGTGGCGTTTCAAACGGCACTAAGAGCCGTCCGGAAAGGGGGTTGGAGACCCAAGGTCCCATCTTAGCTCTAAATTAGTATTCACGTGGAAGAGTGTTTGAGATACGTGTTTCGAGCACATTACGTTATGCGCTAGGGGACTGTTGAGAGTTCCATACGTGCAGAGCCTATAATAGTGACGAATACAGGAGGTTATATGAGGAATGTGGAGAGAGAAACAGCGATTGAGAGTGGTGGATCGTCCGATTCAAATACGAGGGTAAGGTGAGGTGGGCTGTCCAATCCTACCAGACGTCACCTTAGTTTTTTCCATTTGTGAGTCAACGTGCGAGACGACTCCCTCGATGAGCCTCCTGTACAAACAGGTGTGCTTCTGCTTTCGTGACTCGGTCTTACCTGGAGGACTAATTACGATCAGTGTCAGATCTCTCTCCGCAGCCTTGACTTAACCGGTCTGGGAAGGTTAAATAACGTCCACCAGTGAGTAAGACAGCAAGGGTCCAGGAAATTTGACTTGAAGTTCGGTAGGTCCGAGTGTTCTCTGATTCTATATGGTTCAACCGGGTTTAGCAAGTAGGGTAGCAGAAGTACTTCAAGCTGCCGCGGAACTTGTACTTGGCGACGGTATAGGTACATCCAGGTACGTACCTTGTCTATATGTACAGCTAAAGTAATTAGACGTTTCAGACCAATATATAAAGTTGCTGAAATCACATGAAATAAACCCCAGCTCCTTTTTTGAGAAGCAAATTGGGGGACCATGCACTAACTCCACATATTTTAGTATGCTCTGTTCCACAAACACAAGGAGCAAGTTTCCGACCTAGCGCGTGATATCGGCTCATATGCGTAGCTTACGCAGGACTCGCTTACCTATGCGTCTACGGCTTGCTGGAGCCTATCGATAAGGACCTGACTGAGCAGCCTGCTCCTTCCCATCCGAGGAGTAGGACGTCCTCGGTGAAGACTGAAATACTATGAATTGCTCGATTTCTCAGCGTGCAACTGACGACGGGGAAGCAGTAAAACCGTGGCAAGTAAGGTCAATTATCCCGGATGATAAGTGACAGGGTACTCCTACCGTATTACGACGCACCGCATGTACCAAACGCTTGAATAGGGCACAACTAGAATAGCTATGACAGCTTGCAAGGCGTCCAGAGATATGCCCGACCGGGGTTCAAGACAATCGCGAGACAAATATCACGCACCCAGCGTCTACATCGGTTTTGTAGGGCTGTACACGAAGTATAATAACTAGCCGGACTACGCCGGACCGGGTATCTATCCATGAAACTAAGCGAGCTTGCAGAGACCTTGTTTGTTTTACGTACTAGAAAAGATATGTTGGCAAAAGTCTCCGATAGGAGATGTACCTGTTCACGGTCCCACATTGTCGTTATGGTCTCGATGGCTAATCTCAGCTGTACCCCGCGGTATGACAAAAAAATTGACCCGACCCCATCAAACAAGCGTACTACCGGTTCCCGAGAGAGGCCCTGGATCGAGACGAATTCTTATAATTAGACGCATCGCCGCCACGGTAGACATGTGGCTACCTTCCGTGCAAGGGGCGTACCGCGCTCCGCCCTACTGTGTGACATAGCCTATCTCTTGCCTTTTAACAGCACTCCCCTAATAACGGCCAATTTGACTGACGTTCGGGGTAAGTCACGTGCACCAACATGCCCCCCTCCTAGGCGTCAACCAACTGGAACCCGTGCGCTTGCTAGGTAAAACATTTAAATGCTCCATGCTCGGTTCCCCGATAACAACAAAAAACAGCTGAGCAACCACAGGGGGAATGTACTTTAAACGTGAGGACTGGAATGCCCCCCCCCACTATTGGACTGGCAACTCGGTCAATATGGTCAACGCGTCATGCCTGACTACACACGACTCTCCGCTCTGAGTGTCAGCCGGGCCAAGTCACCAGACAGGAAGGGATGAAACATCACACGGCCGCGGCGTTACCTTGAGTACGGTACGGGGCTAGTCCCATTATCTCATCCCCTCCTTCTCGTCTTCTTCTATGCCTTGCTTGTGAAATCGCTCTGACTGGTACGCAAGACGGGTTTCTTTCAAGGAGTGCAAGACGCTTCAACCGACTGCAGCACGTAACTTCCCTCTCAGGATCGCTGGTGTCGAATTAGTGAGTGAGCCTATAAACGGCCTTCCATATGCATCCCGCACGACTCTACACTTAGATTTTAACTAGATTCGTCCCGTTACTTGCGTAAATCGATATCTGCAATTGATGCAGGCATCATGGCGCACAAAACTTGTGCTGCTGTTTATCGCGCTCCTTTGTAGTGGGAAGGAACCAGACGCTCGATGCCGATGAGCAGATCCGATCGGGAGCGCGCGTCTCACATAAGTTCCAAATAAGGTCCGCGGTAACACGGACGATAGGCTCGGATTCGACTTAGCTAGACTTGCCAGCCGACTTAAAATGCTGGTGGACGGCAAGGTACACGGTATGATAGTATAGCTCAGACTTTTACATTGGCAAGAGTGCTATAGACGAGGAGAATGACTATCGACGCCAGCGACATCGCTACGCCATCGCACAAGGCTATGTGGTATATTCAACAACGATCACAGCGGCACGGGAACAGATCCATGTTCGCACACACAACCGAGTGTCGACGTTGCTACAGACGTCGCTGTATCTTGTAAGCTAGCACAAGCCAGTCCTTATCTAGTTTAAGTTTGATGTCCTTGTTGACCTTTATTTTTCAGAGGTTTGAGCTAGATAGTCGGATAGGATTGAGGGTTCGTTGTTAAAGACTTAGGCCATATACAGGCCCTCCTCATAATCGTTGGAGAGACAAAACACGGGCAAAGACAACTTTATGCTACCAGTTAGTTTTCAATAAGCTATCCAGCGTTAGATGTAGCTGCGACACAACGAATTGTGACACTCGTATGCCTAGCTGACTCCCATATATGCGTCGCTGTGAGAGGGAAGAAATGCCAGCTAGTATCTGTTTTGGGCTATGGCAACTGATCATTTGTTAGGGCTGCTACCGCTGCAGCGCCATGTATTACAAGGACCCTACCGTCTGCCAATGATATCAACCTCGTTCTAAGGAGACCCCTGGGGTCCTGCCTTCATTCTGAAGTGACAAGGCCCAGATGGGTGAGGCTGTCGTTTTACTCTTCTCTTCTGTGGATTGCTAAACCAAAATCTGGGGTAGCGTTGTAGTATTGAATGCCGTGTACCGCTATTGGTTGAATCAGTAGGTTTCATCCGATTGCTCTCTATCCGGTTAGAAAGCCGACCTAACGCGTGTGCCAATGCAATGAGTGAACCGGATTAATCCACGGCAAATTCGAGCTCTGCGCATACAAAAGTCAGAGTCAAGTATCCTCATGTAGCGGAGTCGTGAACGCGGAAGTCCCCAAGTGCCTGATTGTGTGAAGAAGTCTCAACTAAGAGGGGATGAGCCACCTCCAATCACCGCCGTGTCGCACATATCACGCCACAGGTGTTATCTCTTTACGCTCCTAGCAGAGACGGCCCGAACTCCTAACATTGACAGATTAAACATACCTGCTCAAATATCGCGGCCGTGTAGCATAATCCTAATCCGGACTTTTTTTTCCCGGGCACACAAATCTCCGTACCGCTCACACAACTATCGGCTTGGGACTCAGGATCAAAAAAAACATCTCTAGAAGGCCATGGAATCTTTTACTGTACATAGGTTCCTTTTGATGTCTCATCAATGTTGGCTGTCCTCTGACGACGCCTGCGTGCTTTTTTCTCACGTGGGCGCTAAACTATTATATCGGATTAGTTGGGGATGGTAATGCCTTGGCTTCAATAAAGCGCATCAGATTCAATTAGTACGTAGTGATTCATCAACAACATTGGTACTAAGTTTACCCGGAAGATAGGCAAGCTATGGGATTGGGCGATAATATCCTCTGAGCGTGAGTGGCAGGTGCGCGCTAGAGCCCCGGTGAACTGGCGCCGTATAGCAGCAAATCCGGGCCCCCTCTTAGGGGTTTCTTGCCTTTATTCGACGGCACGATATTGGGCACCGAGAGATGTTTATTTGAACCCGCAACGAGTATATGAACGAGGTGCCGGAGCCAATCTGTTACTTCATCGATGTACAGAGAGTATGATCCAATTGGGCCGATCCTTGTGATACAAGGAATGGCCGCCCAGGACAAGAACAAACTACTCGTCCAACGACAAAGTTAGCTATCGTGTAATTAAAGAGCAGATGGCGTATGGGTCCACAGGGAGCGAAACAGTGACTCGTATCCGTGGGAGTATGGATCCCTGAGCTGTAGCAATTTTGCGAGGTGTGTGGCCCGGAGCAACTGGTTCGTCGAAACCGCAGCACCAATCCAAAGCACGCCAGATTAATGCATCCTAAGGATATGGGTTCCGCCGGGCACGCTAGACCAACGACGTTAGTTTGGTGGCCCTACCTTTGCACGGTGGGGATGATGCCTCAATGGCTCTTGCATCTTTACAATTCAGTTGCCCGATCTTCCCCTATACCTACATAGAGGACGCACAGAATTCACTCCAGTTCGTCCACCTATCATTTCCTAAAACTCAGATGGCATGGAAGCTTTAGACCACAGAGCCCCTATGTGGATCCGAACGTGGGCGCCCGCCTATCGCAGTATCTTGCATACCACTGGCTGGTAGAGTGTACATTGCGTGTCATTCATTTCTATGGAGGGGATGCAGGCGCCATCGGCAAGGTTCCAGAGTGGATTATCCTCAGGGGTGGTCACAAGCATGTGCCCCCAATGTACAAACCCAGCCATGGGATTTGGTTCGTCAATATTTCGTATGGTATTCTCGATCCCAGCATGTACTTTGAAGAATAGGCCCCTAGCGCGTATACACAGCTGCTGCCGAGCCACACTGCCAAGACATACTTTCACCAATCGCCTAGGCGAATGGAGCGTTCGAGTAGGGCGTACTGAAAAAGTCTCAACAAATCAACGGACTTCGTCAATACGAACTACGAACTACCAAGCTAGGAGGGTATAATGATCGTAGGTCCCACCCGCTCCCTGCCTACCCTCCTAGAAAACTGAAATGATGACTCCAGACTCCGAACGTTCCCCATTGCTCAATTCAGGGTTCAGGTGCAAAAAACACCAGAGACGGAGAATGCGGACTCGTGACCCTCAATCAATGAGGGCATCATCTCGTCAAAGCGTTTCTGTTTCCCGGCCAAGAACACAGTCAATCCTGTAACCACTAGACCCCGCACGTTGGCTTGAGTACGAAGTCAATGTATCAATTGTTAAGTCTCGCGAACAGTGAACGTGTTCGGCAGCATAATCAGGGCTTCACTTCCATGCTTCGGTGGCCCCGGGTTGTGACCGCTGTGAATTACCACTGGTATTGCCGGGTTAATTTGTGTCTGGCACACCAGCGCGGGCTCGTCGTTCTCTTTGCCGGACGGGCATCGTGGGCCTTAAGGAAGAAGCAAAAACGACTCAAGTGTGCAGGTGAATTGGACCAAATACCTACGACTCCGCAACAAAACAACCGTAGTAGGTGATATCATGCTTAAGCCTCTACTTATACTGACGTAGTTCCGGGCTCGGATCCTGTCGAGACTCCTGGAGATAAAATGAGATGGTGATTACATGACTAAGCACACGAACTCTCATGACACGCGCCCGGGCCAGCCCTCAATGCTAGACATATTGTCGTAACCAACCACACAGCGTTTCTTTCGGCAGAGTGCTCTCCGCCTCTGCAATAGATCTCGTGAACACTCTATGGCCTGTGTAGCCGATACCCAAGGTGCAACCGATTTTAACATAGTAATGTCGGACCCAATGGTCGCCGCACTCGACGCCAACGAGGAGGACTGATCGCTTCGCTGCCCACGAGGAGTGGCAAGAACGGTCAAAGACAGCGTCCCTGGGTCCGAGGTAATTACAGGCGTGCTGTTACAGACGGGTGATGCGAGACTTCGGCGCCCGCAGTTCATATTGTCGTACGGAAGACTTGCGCGTGCATTTTGCCACCCGCCATAGCTTAGGCTTGACGGCGCCCGTTGGGGAGAGGAGGCACAATCCGCGTTCGAGTTTGTGGATGTATGCTGTTTAAGGACGCGTTCACTTAGGGATTAGAATTCGAGGTCACATTTAGCTGCTCTATGATGTATTGAGCCGGAACGCAAACTCAGAGAGAGTATAGAGAACGGATCGACTAAATGAGCGTGATTAACACACCAGTACGCCTTGCTCAAGGGACATATAACCAAGGAGTGTCAAGCACACTGCCGCATCAAATGATCATTCCAGGGTCGACTTTTACGATCCTAAAGCTAACACTCCACGTCTAACGCGCACGGAAGGTAGACGGGCATAACGGACGGTCCAGATCGTGGACCCTGAAAACTAAGGCGAAGACAGAATAAATAGGCATTAGGGACTCAGAACCGGATGATCGAAATCTTACCAGTATTCTCGACCACGTTAGGGTGCCACCAACAGTGATTGAAGATTTATAATGGGCATAGGACCCGATGTGAAGCTTTGAACGTAGAGTACCAGAGGAGATCCGGCTGGTACGCTGGTGAGATAGAGGACTGAAGAAATAAGCTTCTAGCTCCCCATAGACAGCAGGTGAGCATTGGAACCGTCATATTATGAGGGACCGTGGCCCCCACTGTCTCAAACGTCCTTTGCTGACAGAACCGGGGTGTGAACGGGGGACAACGACCCCAATCCGAGAAGGGAACGGAGAGATGAGTTTGCATCTACCCACACTCTTAGAGTGTAGTGTTAGCCTATCCGTTCTTTAGAAGGTCTAGGTCCCTTGTGTTGGTCGCAGACACTTACTACGAGAGTTTAAGACATGACAATACGCGATCAAGGGAATGCTAAATCTTGCTCCGACGAACTTAGAGCGAAGTCTACTTAGCCCAACTGTTTCTATAATTATCCTGAGCAGATCCATGTGAGAGAACGGTCTCCCATTCGTATTACGTTACAACAGACGACATACTTCCCACCCAGGCCCCGAGAAACGGTCTGCGCGCATTAAACCATGCCCGCTGCTTATTTACTTAATCCTATCCGAGGCAGCTTAGTTCGCGTGTTGCGACCACTACGTAACGCTATTGTGTGTGAAGAACACTTATCACACTTACTTAGATTTCCGCGTGTACGTTGTAGCAATGCCTTTTAATCCTGGGTTTTCCCCTACACGCACCAATAGATGCCTGCTTCTGTTGGCTGTTAGGCATTTACGGCCAGAATGTCTGGACAGCTCTATTTCATAGAAAATTCGTTGTGAGTGAGTTTAGGTACAGACATGGCGAGTGGCTTCCTCGACATCTTTTTCGAGCGCCGGACCCGTTCACTACGGAGTGACATCATGGTTACTGATGTCACGTCAATAGGATAGCCGTAAGTAAGAGTTAATGGTAAAAGGACAAGTTCTTTCCTCGCCCGATTGCGTCTGGAGAGATAGGATAACAAGTCTTACTTCATTCTCGATAACACCAGTATACCGACGTACTACAGCCGCCCCTGATCCCCCGATACGAGACGCCTTACCGGCACGAATCTTCCCCGTCGCTAGCTGACACTATATGTACAACATTCCTAGGATGGATATGTAGCTTTATTCGGAGACTTAAGTGGCTACTCTGGCGCCTGGGATGTATACAAGTAAGATGCTCACCAGCTTCAAAGCTTCGTCCGCTTCAGACGGGCCTTCTAACCGACAAGATATAGATGGTGATTATCAATTTTGTATCATGTTCACTCCACTGAAGGCGCCTTCGATCACTATTTAGTGATATCACCGCGAACGCCGAATATTTGGGGACTCGTAGCTGGTAATCTCGCAATTCAAGCGACCATACATGGATCTCATGCTAGTCAGATGTGTGGCCAGCAGGGTCGCGCGACGTTCCGTAGCTGCAGGGCTGCACCTCTTTCCAATGATTTCGTCGTCTAGTGCGAAGTAAGTTTAGTATTTAGATGGAAGACCTGTACTCATGAAGGGTCCTATTCTGTTCTGGCAAATCGCCATCGTCTCACCGTCCCTGTGAGACGTTCAACGAACATTAGAGTCATCACAAAATGAGAACTTGCATCCGTTTCCATCGGACGTCCCTCCCAGCTTAGGCGCTTAGAAGTGGATTGATGATCTTCGCTCTTATTGCTTCAAGTGCTTCTACCGATACCTTTATAGGTTTTGACTCTAAAATTAGCCCACGCGACGGTCTGGGGCCTTGCGTCTAACATTTTACCTTTTCGTAACCACATCGATCCTACTCACGCCCTGTTCACCAACGTACGGTCTTTGTGCCAGACTTCTTTTCCTGACCAACGGTTCAAGAAACCGCGAAATCTAAAAACACCAAACATTTTGATGGAGAAACGTCATATTTGAATTAATGCCGACATAGGTGTCGCGTCCTAGCCTGCGAATAATTCTCTGTGGACAAACGGGTTTATCGAAGAGCTTGAGTATGATATTAAAGATAGAGATGTGTGGGTCGTGTAAGTGTGGTTCGTTTGAAGTTATGTTAAGCCGCACACGGTGGACGGCTGTTGAATCCAAATCGCTAGCGGGCTCTGTGTGAATAGTTTCGAGGGCAACGGGCTAAGCCCCAGAAAAATCGAGAGTCATACACGTCACTCGACCGTTAAATGTTTGCCGACGCCGTATATACATCATGAACTATCAAAGCGGCGCCTACGGCTCCGGTGAGAATTCGCCCGCCATTCTATCAGGGCTGGCATTATGAATGGTTCTTCGATCACTCCGGCGCAACAGCGATTTTTGTCTGGCTAAATCGAAGGTGATAAGTTAGATCCGTTGATAGTTATTTCAACGTGGCGACCGAGCATCAATTCCGACTCTACGGCTATAGTGTTTAGGGCTTGTTACGGAGTAAAGGCATGAAGGGGTGTTTTGTACGGTCATCAGATCCAAGCGACCATTCGTGACTGAAATTGTACGGAATGGCAAAATATAATGGGTTATGGTTCTGGTTTCTGGTGTGAACGTACGGGCTGCCGGTGTTGAAGGAACCACCATACACTACATTCGCTGTAAGTCGGTCTCACTAGATTGTATTTTTTGGACCACCGTAGAAAGAGCTTTGGGCTTCTCGCCGAGAATATCATGTTCATCCTACCAAATAGACAGATAGATGGGGGCTGTCTCCATTTCCCGAGCACTGAGTATCGGCAATTCGCCGTTAGTGGACATCCTAGCCTCGTGCACTCCACGCATTACAAGTTCCTATCTGCATTGTCCTAGTCCTCGTATACTTGGGAGAGAACTTGCGCTGATCGCAGTCATTGATGCGAGGATTCCATTAGGGATCTAGGCGATCGGGTATGGCTTCACATTATAACACGAACGTGCGTGTAGCTATAGGTACTGGCCGGAGGTATATCACTTCGTCTGAACCCGGTCGATGGATATATTTCTGTGTTCACCGTATAGCAATTCGAATGGCAACTAAACAGGGGTTATGAATTATGAAGTACTGCAGGTCCAGGAAGAAATCAGGAAGTAGTGCATGTATATCCAAAGCATCTAGGTTGGACAACGTGTATAGCTTTTTGTCGGCTAACGCACCATTAGCTATTACTTCCCTTCAGAGGATCTCCTAATCGACTTAAACCTTCTAAGATAACCAAGTCCTGATCTGCGGTTCCTCAATGCCGTATGGCATCTTGGACGCAAACTCCGTTGTACAGAGTATATGACGTCGTCGTGCGGCTTTAGAGTACCTTAGTGTTACCGATGACTTGTCAGAGAAATAAGTCCTATCTGTTGCGTCATGTAGTAATGCGTATTCGCCCAATCGTAAGTTCTCCGGTGCGCAATCATAGGTAGGACAAAGACTAGCCCTAATAAACGTACTCTCGATGGGAACAGACAGCAATAGACACATCAGCGTGTCGGTTAATTCACATATTCCGCGTCGCTAATAAGATGGCGTCTGCATGGTTATCTATAGTTCTCGGCCAGGGCTTCGGGGACGCAATGGTATCGGGAATCCATATATTTATCCAGCGATTAGGGGCGTCTATCCTACTGATCTTAGAAACAGTCCTTAAACAGGTGGTAGTGCTTATTGGCTAACCTGGATTGATCGTTGCGCATTACAAAACCGTCTACGGCTCTTTCACCATTAATTGCACGGCTCATAAATCAATACAGGCCAGCTTATAAGCAACCGGCGTAGTTGGCGAACCCTCTGAAAGTGCACGGGCCCAGTAGGCTTGGTTGGGGGAACCGAATTAACAATCGTGGAGTTATCTCAATCACCCGACCATGTTGGCTAGGAACCTTCACTCGCGTAAGCGGATGATAGTCCGTACTCGAATCTCTCAGTGTTTATTTTTATTGAGGCCAATACAACGTCGGCAATTGCGTTCTAAGCCGCACAACGGGATAGAGAGGTCTGTTGTAGCATATTTATTGTTATAATTGGTGTGAGCTCGCGACTTTGCATAATTGAGTCACCGTCCCATCGTAGACCTCGGATACCAATATAGCGGAGATTGGCAACGTGCAATGTACCGTTGGGATAGAATTATAAGGCCGGTCCTCCGCTTCGGTAGTAGATCACCAAGATCGCAAAATGAAACACTACGCTAACTTGGGGTTAGCCTCGCATGTAGGAGACAGGACAAGGAGATAAGATAGTATTCGTGTTAGGTAACAATAAACCTGATGCATTTCTTAAACTTTATTTTGTTGCAGCAAAGAAAGTATAAAGTTCGCACGCAAGATGGGCTTGACTATTCCCCCTGGTGTATAAGATGTCCAGTCCCAGTCTACAGTTCCTTTAAAATAACACAGAATTAAGTTATAGGCTGTTCTATTGTACGCTACCCGCCCAGAGTAATTGCTCTTCAGAGGCACTCTAACGTCTTGCGAACACAAAATCGTAGCGAATACACTGGCCGTCGTTTTTGAACCATGCGGACCTTACCGACGGCTCGAGTACCTGTAACTATTTCGATTAAAGCCACTCCAGTTCAAGTATGTGACCCGTCAGCAACCTGCATGAACTTGCGTATTGAGAAGTATAAACCAATTAACACTATGCGGACTGGACGCTTGACTAGTTTAGACCAAGTGAAATTCTCTGCGGCTGTTATTAACAGAAAAAACATTGAACTTACCTCCCAGAGGCATCTAGGCATATTGTATACTAGTGGAGTCGGCTTCAACTCACCCGATAACGAGGCACGGAGGTTGTTCTGTGAGTCCCCTCCCCATCGACCCAAACTCTAGTTATCTGGGACTAAGAGTTTAGTATAATTTCGAGGGTGTGTAGGACCGCTGTCTAGGTGTCGCCAACGGAGCACAAATAGTCAAGTGTTAACGAGGCCGCGGACACTGCCCGAGCTGCCTATGGGGTTCCTATGATGTACAGCCTTACCTGCGTCGTACTGCACTGGAGACTGGCTAGCACCAACTACATATTGAGGCTGGCTATTCAGTGTTGAACTTACTCCGGAGGCACCCGCACCTGTGGTAAGTGATAGTCTGTTATTCCTAGGTACGTTCTTAGTGGCTGGATGTCAAAAGGGTCCATAGTTCGATCGAAAGCAACCCTCTCCGAAGATGTAGGATACCGGCGCTTATCAAGGACACATCTCATTGTACTTCACATTCATTTGACCCTTGATCGATTGGATGGCAGAAAGGCGCGAAGTCAAGGGCCCACAAGAAGTGCTTTGGAGGCGGTTTAGAATGGGAGCAGCGTGGCAGAGCGGGATGCGGAGAGCCATCCGACCTTCCCCCTTTCAACTAAGGGTAACCCTTGGCATGGCGTCAAAGGAACCAGTAAAAATTAATAAGGCCAGTCCATAGCCGTCGTGTTCTCTGAGTAGTTTAACTTTCATCGCTCTACGATTATGAGAACTCACTGACACAAACTGGCATGCCCCAGCTATAATCCAACAGAGCTTTGGGACATGGGTTACAGCAACTGAGCACGTTGCTGCGGTGGTGAGCGAATTGGAATTGCCGTGGTGACAAATCTGCAATGGACGGCTGCAGGTGCCAAATGACCCGTCTCATAGTTGCTATCATCACCCCATAGTCCACGGTGGAAGACCCGGCTGTACTATACAATATACTAAGATGTACGAGCCAGTGAAGACCCCACGTTTCAGTAGATGGGCCTTCAAGGTCGAAACGTTTCGCCTATTGCAATCCCTGGCGGATCTATCATGATAAGGCTGAAGTCATTGGCCAGGGAACGGAGCCTCACCCTGTGAGGCCGTTGTTAAGTTACTAAGCATAATCCATCACGATGGGTGCACGCTAGACGATGTAGAGAAATGCCTGTTGCGAGTACCTGAATTTCGTACAGAAATACTGATGGGGATGGCAGGCGTCGGGGAGCGTAAACGACCGTATATATTCGGACCCGGTGTGTTCCGATTCCGAGAGCTTTCTGGAGCATCTCAGATGCTGAACTTACGAAGAACGGGCCATACAATCGGCGCGCCGTAAGGCTATGGAACCGCGCCATGAACTACTTCACAGCGAGTGTGAGAATTAGTTGTTGTCAAGCCGTCCCGTGGCGCGCCTAAGGTAACTACTAATCGAACGTGTTACCGCTACGCTGCTGGCTGTAACTAGCTCGCACTCGGTAGACGAGGCGGCGATTTAGATAGATGGAGAGAGTTGTACTCAATTATCTATTTTGTCATTGCACCCTGCGTTCTCCAAAGTTTCAACTCGTTAATATCCTGCAATCGACGGCGTACTTATGGATCCGTGATTATCTACAGACAGCCGCCTTTACGAAGCGTAAGTGCAAGCTTGTCTAAGTATTATCCATAAAGACATAGGATACTTCCGACGCTCGTCTCCAAAGCTCAGCAGATCACGCCGAGATGCGCTCCAGTCATGGCCATGTTTGTCACGGGCCTGGGAACCAGTGTAGGGCGTCATGCGTCGCCCCAGAGTTGGTACCCACGTTTTCAATACATTGGCCTTGGTCAGCTGTGGTATGATCATCTGGCAGATTTCCACCTCACTCGCTATATAGCAGATACGAGATCGTTGTCCGTCCGTCGGCGGGGGTGGATCTGGCAGTTAGGTGATCAGTGTGGGTGGAAGTCTCAGGCGACCGTCTAACACTACACAGGCACTCTCAACCTTCCCCTGGTCGGCTGACGCCCAGGAGACAATGAAGAACCAACACTTGGGAGAGGCGATGCGTGAGCCTATAGATGAGGCAAGCGGGCCTGTCGCAAACGATTTGGGAATCCATGATGACGAAACACTTGTGATCGACGGGTTAAGAGTGGCATGGCAAACCTAATTCCCCTTTTTCTATTATTTAGCAAGCGGTCCGCGGGCGCACACGCATAGTTTAAAATTTATCGGTAAACTCCCCAGGTATACTCACAAGCGGCCACCAGTCCCATTATTGTTTGTTGCTAGGGATTATGTTCAGACCAAATAATTAAATTGAGATGCGCAACATTTTAATAGGATAAAAAAGTTAAGTCTCTGTCCAGGAATTGAGAAGCTGTTGTAGTATTTACCGAGGGCAGTGGAGCTGGGACTAGCGCCTGTGGGTGAGTTGCGTCCCCTCAGGACTCCGTGGAGGCCGTGTGAATTCCGAAGAAGGCTGTGCCTCCGCACATGCCCGGTTCGTTGATTTTGTGCCCTGCGTAGGCTGGCAGGGCGAGTTCGCGAGATCTCCCAAATTGTTCCTCTCCGACAGCTACTAGGTGATAACGTCTGTTCTTTATAGGACTCATGCCGAGACACGCCGTTCGATGCAAGTGGCGGTTGAGGGAAAGCAGAAACCTGTCAACTTGCACACTCACCTTTAAATTGAGATACGACCGTCTTAACGGCAGCGGAAGTAGAGTTAATGATGTAGTCGAAGGAAAAAAGGCTTATTCGCTGGGGAGCTACGTCTGGGTTGGTGTGGGCTGCTATCCTGGCTGACACCTAGGCTCGTAAGGAGCGGCCATGTAGGTAGGTGGGTCCCGTTGATGCGTCGACCAACCCTTGACTAGCCCACTGGGTCAAATCCGTTTTCTCATTGTGTGCTCGATGTCAACCCATTTCTGTAACGAGAAAGTGGTACCTTCGATAATCCCATTCTGCGATTTACATACATTAATCGGATTTTCCAGTGAAAGTCAAGAACTAGTATAACAGTCATGAGTGTCGGTTGAGGTGGGACACCAGCTCCGGGGGCAATATAGCATATTGGCAGTAATTATTAGCGGACGACAGATGTTGAATTAATAATTCTGGTCTGCAAATTTCTCCCTTTGCCGGAGCAACAATGGCCGAATAAGGCCCCCTGTGGCCCAATCATCCGCTCACTAGGTACGTCATATGTTAGGTTAGTGTTAAAGGCTGGGTCTATAAGACAGCAGGCGCCGGGTGAAATTGACTCACGTAACGCAGTCTCAAACTACGCTAGCTGGCCAGACACTCGCTGCACTGTTACCACGTTCACAACGGGGCTTGCAGAGATATTCACACGTACCTCAAGTGGAACGCCCGACGCCAAAAAGCGGTCAATACAACGCCTGGGAGCAACGTCTAGGTGGAATAGATTTGGCGACGGTGCACATATGCGATGCTCTCCCCCTATTGTATATTAGGGGACGACAGAATGAAATAATCATGGAGTGAAGCAAGTGGTTTTTGAACAAAGGTCCTACAAACTAGTGTCCGGAGTTTAATATAATATTAAGTCAATGGCCACCCAGACTGAGAGCAGCGACATGAAGGACGAACTTCGTCCACCAACGGCAGGGAGCTTTGATAATAGCAAACTATCAGGCTCGTATTCAGACGGTTTCATTCCCGGCTAGTCGTCAGCGCCAGTGAACACTTTGCTTAACCCCTCCTTCCAATCATCGCGCACGACCATGTTCTTATAGTCCGAAATCCCTATGAACCTTATAAAGACCCAATTATTATGTAAGGAGCTACATGTCTCCCCTCTGGCATGTTGCCACGTATCATAGTTGAGAGCTCGAATCCTAAGCGGTCCCCGGAAAGACAAAATTGTGCTCCTGACCTAAACATGTCCAGAATGACGTGGCAAAAGTGACACGCATGTTGCTTGATTGAATTCCACAGTAGAGCCGTCTCATCGCAGTTAATTAGTTTCGCATGGACCGGATTTAAAGGGGAAGGGATACTCGTTGCCCATACGAGCCATTGTTTTGTACTATAAGATAATTTATCAACGGCCCTAGTTTGACGAACGTACCGTCTCCTATTAAGCCCCACTCAATCCATAGTACCCGCCACACGAAGCTCTTGAAACCGCCATAACAAATCGATCAGAAATTAGGACCAAAGCATTCAACCTCGGAACACGAACCTCGCCCCTTTCTGTTCCAGCCGGATGGGAAGGGACCATCGACCCCCGTAGACTTAAGGGGAGCTCCAGGCAAAGCAAACGTCGCTCCATCTTAATCAGACCAAGTCAAATGGGAAATGGAGACGTGAATTTTTCCAATAGATCGTACCGAGTGAAGTCTTCGTCGTACGATCGCATCCCGGACAGGGCAGGGATGAAATCTGATGATAGGCTTCCAACTGCTCAATCAAGCTGGAGCGAGATGCATGCAAAAAGCGAAGCTGAAAGGGTATTCGAATTATGAACCGACTGTGATATTACCATTCCATATCTTGGCCAGGGACCGTGACGCGTTATTCATGAACTGCGTTCAGTTCTTCTTTGGTTTACTTTTTCGTCGAAATGTTCCAGAAGGTTCTTGTTAAGACAATAACTATTTTATAGGGTTTGGTTTGCCTCTCGACCTATTCCTTTGGTACAGGGAGCATCAATGTCGACGATAAGTAACCGTGTGTCTAGTTAGTGCGACAAACGCCTCCACTCCCACTAACGAGAGATAGCATGACAAAGAGCTTCCTGCTTGGTTGGCGAATATTTTGGGCTGCTCTACATCAAAATCCTCCGTAGCTTTTCCAGGCAACTGACCGAACAGTTAAGCAGTGTTTCGTCAGTTAACCAACGATGCTATGTCAGCGACCTTGAATCGTTTCCTTTTCAAGACATTGAGCCTCAGTCATAGCGAGCTAAAGATGTGGAATTAGCGCCCTACCTACACATTCGAGATGCCGAAAGGGTCGCGAGAACGACTACGCAAAAAATAGCCAATTCCAAATGAACAGCGAGTGGATCGTTCTGAGCCCAACAAGGTACGATCTATCGAAAGTGCCTAGCTATAGCAACGTAGAGTAACCCGTCTGCATCTTCGGTAATCAGGCTCCGTGAAGGAGGAGAGCACAGACGTATGAGGAGGATCGCTTTAAGACTTTTAGGAACAATGTATTGAAATCTATTGGTAGGAGATCGCTCTATGGTGCAATGTAAACAATCAGCAGATTCATAAGAACAAAACCCGTATGTAGTTTACTTACCCTGTTTAAGAGCATACGGTGCTACTAGAATATAATTGTGCATGCCTCCACCGATATGGAATATGGTTCTATTCAGGTAATTTGCTTGTAGTTGAGGCAGCTCAGGATTTCGCCATGCTGACTCTCGCGATCTCGGATTACCGTAATTCACGGACTGAGGTCAACGTGGGTAGATTTGGCATTTTATTTACCCTGTCTCGCATGCTAAGTCCCACGCGATCTTAGGTAGCAAATCCGACCTTTTTCGAGGTTAGCTCTTTATTTTTGCAAATACTTATGATAAGCCGGTAGATAATATAATAACCACAGCTCAGTGTGCTGGTATCTCTCGACCGAGATTGCCCAAGCTATTCAACTGGACCATGTACCTCGTGTTACCCCAAACCCCGTCTATGAATATAACTAAATTTTACCTAGTCTTATCCTGGGGATAGAGGGGGGGCCTGCAAACCACGAATCGTACGGATTTTTCCCATGTGAGCACCCAACTCAGAAAGCCAAATAAGGAGAATTGGCGGACAATAAGTCCTCGCAAACGAGAACACTGCATCTGTAAAGAGTCGACACCCAGTCCCTCAGCTATACACACATAAACCCAACTTCGGAAATAGCAATACACCCACCATACTGAGCATGACTACTAGGTGCATGCGGATCCTGGTACCCTCATGTTTACGGATGGAGTAGGTGGTCGAACTAACGTGATTCTCGAACCCAACTGTCAACGTATTGAAACATATATAACCAAGCCAGCAACGGGGACGGTGCAGCCTAAAGTCGAGGGTAAAGCCTAAAAGCTTAACAGATCGCAACTGAATGACCACCCCTAATTATAAGAGGACACCGTGGTCAGTGGCGGCCATATTTATGATCTCGTTTGGTTTGCTGATACACGCTTTGCAACTTAAAGTCCCCAAAACCTTTAGCTCCGCTTACAGGCAGTATGTATTATTGATGTCCTTAATGTAGGTAAGAACATACTCTCCGCGGTATCCTGATTGACGATACTAGGTCCCAATTCTAGACGAACACGCACCCCAGGCCTGGAGCTAACTAGTGGATAGGGCCACCTCACTTGAGGGTGCGCCTGCTCGAAACGGAACCGGACAAGGACCTCTTGGTCCGTTTATCGTTTGTTACAAGACCTCAACGAATTTCCGATAACTATTTCTCGACGGTAGACTGTCGCTATTTAGAAAACTACCTCTACTTACTCGGGCGCGCGTATGCATAAAAAGAGAGTAGAGCAGGATTCCTCTGAATTCTAGTGTGCCTTGAGCAACATCCATAGCGCTATTCAGTCGAAGGACCCCTTCATCACATTTAGCGTCAGGTTGTGCAGTATAAGGGCATCGTAACGTCAGTCGTGATCCTAGATCCCCCAATAATTGTCCTGAGGGTCTAGAATGGTCCAAACTAGCAGCATCCGACGCAACCGCACAGGGACATCTCTATACCAGGCGTTGCCTATATGAACGATGCTTAGTTGCAACCGTCGAGGTTACATAAACACCTCGCTCACTCGCAAAAGTTTTTGACCTTATAAGAACAAAGGGTCAAATACAAAGAAATCCTATCCGATCAGTAACCTGTGGGATCCGCATTCATTCTGGTAACTCGGGGGCGGGGACAAAATCTCGCCGTAGCTCGGTTTTTCAGTTGTATCGCGTAATACGAGTGGAAGACAAATTCACCCCTGGTTTAAGCTATAAATTCATGCGGGTAAGACCCATACTGATCGCGCATTAGTCTCGAGCATCGCTTATCGAGCGCTCTCCAGCGGCCGTTTACGTATATCCGCCGCAGAGTCAGGTTATTCTGATACCATCTCGCATATGGCGTTTGCGGCCGTCCTTAAACAGGAATTCTACTTAAATACCATGCCCCGACTGATTTTCCTATAGGCGCCGCCGTTATCTGCTAGAACGGTGTTGAAACACGACGGACGGCAGATCTGGGCTAATACTTGTCTCTTCGATCTGGACGGTATCAGGATAGATGTTTAGGCGTTCACCTAGTCGCGGCCGAACTAATTCTAGCGGGAACTATTCAACAGCAAAAGTATCGTAACCCAAGTTGTGCACGTCACAGTGTTCTTTATTTACCGTATGGTCTCGCCTTGAGAGCCAAGAGCCACGATGATGTGTATGTAGGCCTAGTATTTATCCGATGACCGCGCAATGTGCACGTCAGAAGTATTCTGCTAGTCATGTTCCGCACCGTAGTGCCATTGCTTACCGCGGTTAATGCACTGACGATATATCGTCACAATAGCCACGTTACCTCGTACTGATACCGTCCAAGCCGCTGTGGTTCTTGGCTTCGGTTACGTGCTACAGGAGAGGGCGTTTGTACGTGTGCGTTGGTTAATCCCTGCGAAACTATCAAGGTATAACGCATACATAGCAAGTCTGGACGTTGCGATCATCAACTCGTCATCGCCCACTGTTACTCGTAGATTCGAGAGCGTAGTCCTGTTACCGCGTTTGGCTGTAAAGGGTCTGTCATGGTCCTGGTCTGACCACCAGCCAATTCTCAACATCGGAGAACGGCGTATCCTTAGTGTTAAAATCAGAGTTGGAAATCTGTCGTCTTACTTCCCAGCATGATTGTCTTAACGTTGTACACTTAATGGTGATTTTCAACTCAACCTTCACAGGTTGGATTAATATCTGCTGGAGGCCGGCCGTCTGACACCGTGGGTACGCGACCGACTCCGCTAAACCACGTGGCACCGGGTGGTCTAGCCGTCTACGGGACTGTACTGTTAGCAATGACTAGCTGTACCACGTGGTCTTATTCAATTGGGAAAACTGCTGTCATGCACCGATCGTTCTCGGACATCCCCTTATAAGTAGGCATAGTATTTAATGGTTTCCAAAAAGAACACTAATACTCGCGTTCGCCAGTGCAACGTCATTACGCTCTGTTATCTCAATCTATAAAATCTATCGTGGTGTCTGCTTAGCTAGCTAAGGACAGTTAAAAACTGAACCGGACATGAGGTACTGTGCAAGTAGACCCCGATTGCTAGAATAATTCGGGTACGGGCGGTACTCCCCGGTAATATGTTGGTATCAATCGATCGGGTCATGAGCATTTACGCGTACCCCCGTGCCTGGGACGTCGGTCCTCCATCGGCGCAAAAATTGGTATAAGGTGGGCAAACGTCACTATCTGGGAGCTAATCTTATGTTGTATCAACATCGGTCGTAACCAGGCACGTCCCGACGTAGGAAGTCAGGTTCCCTCCTCCAACTCGGTAGCTAGTATGACTTCGAAACCGTTCGAGACGAAAATAATGCTGGCGCCATACTTGTTCGTCTTTACGAGTCAGCATGCCGCTCTGACAAGGTGCGACGCCATTTCACGAGCCCTGAGTAGCGGCGTCCTGTTATGACTGAATGCTCATCCTCCCTATGCTTCGTATGCGCAGTATCAACCCCGTGGAGAGATCTGCGCGAGCACATGCGATTATAGGATTGTCTTTATCCGTAATGATGGTACCATTGGTTATTATTTCAGTGCCGTTGTATCAACAAACGCCTCATAACTTTCTAACACTAATACATCCAAGAAATGCGGTCATTCAGAATCAAAGATTGCTGGTGTCGGATATACCTAGGCGGTTCGCATAAAGGCTGACCAACAATTCTCATTTCCGATCACGGTGTTCAGTTTCGAAAGCCGTCCACGGCCCGCTCATTATCATGGACAAAACCACTTTCACCTATATGTCTTGATTTCAGTGGCGTAGTGAGGGCTATAATAACGCTTACTGACGCTCCTAGATATTACTCACAACTCTTAACGCGTGTGAAACTAACTTAATAACATGGAGCTCTCAGGTTGAACAAGTATTTTGTGTGATTCCATCCAGCTGAGTGCGCGCGTGGTGGTCTTGCAACCAAACACGATAGTTACGGGAGCTCCGCCGGAGAGGTTATAGCTATCCAAACGCAAGACCACCGGGGATTTTTATGGGCCTTACCTAAGATTCTCCGGCAGTCCTGCGGAGAGGGGGGCTGAAAAGCTTCGGGCCAAAGCCGGTTAGGTGAATCGTCAGATCCAATTGGGAATCTGGTAGCATTTCTTCGGGTTCCACCGAAGAAGAGAGCAGGTGCAGAACACAGCTCGCACTAATATCGGCGCGACTAGAGGTATCCTTTCGAAACAGGCTGCATCATTACTAGAGCGAGCGGAAACCTCCAAAAACATTCAGCCAATAATACTGATCCCGGTCCCCGAAGCCCCGTCGGCTGACAAACTACACTCCGATAGGGTTGAACCTCCCGTCTAACGCCAGAACTCTACACCGCACTCACCAAGCCTCACTTGCTCGGATACGCAGACTGGTCACTGTACGAGTAGTCCTTCATACACATTGCGGATAGTAAAGAGTCGAAGTAAAGCTTCAACTGCCTCCAGAGTTCGTTGGATTCGGTGATACTCCCTAGACGGATTCGCGCGGCGTTTCGTTAGAATCCTCACCGGCACGTTATGCATTTTTGTGAGACGGTTATGACATGATCCCGTGTTCAAACGCCGGGTCGTCCCGGGCTGCTCCCACCCTGCTAACCCCATACTCTTGATCCCTCGGATGGCCCAGAAAAGTGCTCCATGGTCGCTAACCACACCACCTTTTCTGCGATTGATATGGCTTGCGACGATGCACAAGCTCAGGCTACTGGTCCCACTCTCACGGGGTACTCAGCAGCCCGCATCTCTGGATCTAGTTGAGTAAGGGCATACCCACTAGGGTCGAGCAGCCGTGTATGGAATTACGTTCACCTTGTAACGTTGACAAAGAAGTCGAGGCAAGGTGGCCGGACTCCATCTCCCCTAACTTACGGGAGCGTTGATGTCTAGATCATCGGCATGAGATAAACCAAACCGACATATAGTAGGTTCTGCTCCCTATTTATATTTTTGAGTTTTGGATGTTAGGTAGTGTTCTATTTTTGCTCAGCGGGTGCGAACCGATGCATCTACAACCTTATAGTTGGCCGCAGAGGCTCGTACTATACGTGTCTGGTCCAAGACGATGTCCGAGAGGACTAATAGACTTTCCCGAGCCCAAAACCGAGCACCCGGCACAGCCAAGAGTCACCACATGGTCACCGTCGAAGCGACTTCTTCTATAGTTGTATGGAGGGGAGGTCCTGAAAGTAAGACATGAGCCATTCAAACCGTACCAGTCCTACCGAGTTTCCTGAACCAATGCCTAGGTTTAGGGGTGTTACCGGCATACGGTTTTGACCGTTGGTGACGAAGGAGACAGGACTAACCCGTTGGGCACAGAGGCTTCTATGAACCTGCGAGCCATCGCCCGCGAGGACATGTTGGTACTCACCGAGCATCGTCTGTCTATTCTCAGTCGATAGGGTCTCGGCCTCTTCGTTCGAAAGGCCCGGCTACCTGGGGTCTCCCTACTCTCTTAAATTCTCACCTATGATGACCAGGAATGTCCGTTCACCCGTGCCGGCGACGGACAACTGATATCACGAGGGAACTCAACCCCCTCATGTGACGACGTCATATAAAAGTACCAGACCTCGACCGCTTGTTGTCCTACCCGACCACCGCCACCAGTCCGACGAAGCCAGGTACGCATGAGCCTGCGCCCGCCATTTCGCATGCATAATCTGCAACCGATACGAGGTCTCCGGATCGTGTTATAAATTATCAGATCAGAGGTCGAGGAAGGACTGGGCCTGCGATAGATAACTGAGCTGTAGGTGAACCTTTTATCCGGTAATGGTACTTATCTTGTGCTGACTTGAAGGACGTAACTGTAATATCAGTACGGGAGACTCTCGCATGCCGACTTGGACAGATAAGTGGGTGTTCCTATCGGATAAAGAATCCAGGCATGTGTTGTAGGCTGATAGGGTAGGTTTGGGGTGATACGTGGACTATCTGATGCGACTCCTACCGCACTTAGTGAATAATCGTCTTGTGAGCGACAACTATGGACGAGTGTGATTCAACCCCTTTGAGATTCAATGATATACCAGGATTTAGGTAACCCATGGTGGGGAAGCATAATACTAGGCGGTCTGGCAGATTGTCGTAATAAGCAAATCCGCCCGGCCGAGGCCGCCCCCAAGCGCTGGTGCGGAGCGGGAACCAGCAGGCGCAACTGTACGGACGTGCCACGAGGGTAACTCACCCCCTCATATGGACTATCCTTTTTCCTTCCCCGTTAATTTTGACCGACATATGACGAGCGTATCGGTCGGACTGCCTTTCCACTAAACAGAGTGTCCAAAATTAGCGCCGCGACTCGGGTGTCTTTGTCTCAACTACTGCCTCCTATGTGTTCCCTAAGACAGGCTTCGATCGGGGCCTCCACTGCTTGAATGGTGACTATCGGTGAGACACTAAATTCAACGCCCCTTTGTCGCTCGGCCTACAGTCGTGTGAGACAAGATTTGGATCCAAATGTACGTTTACCGACGAACCACCGTGGTTAAACTAAGACCGCATTGTCGCCCAGCCCAGTACTGGGACATACCTATTTCACTTGTCGTGTTCACACCTGCCTGACGCGGCGAGCTATTCGACGCCCCTCTATTTACAAATAATATTCTTGTGAGGCCGCTAAGCCGATTGGTATCACCGACTCGAATATAATCGTGACCGATATATATCGAGGGTGCTTATTGACACAGGACAGCGACTTAGTCGGAGACTTCCACCTGTATTTCAGGGGGTACTCATCGGCCCCATGGTGCCTAAAGGATAGATCCGGAGGCTTACTAGCGCCAGGACGTCACGGCCTGACCCGACAAACGAACAAGGCCAGGCCTCTTACCGGCATGCAATTAAGCGTTACTCTTTTAAGTCCCCTTAATTGCTTTTAAACGGGCTGTCTTGTGCGTCAGGCCGTCCAGGTGTCAGGCTGGTGAGTCGCCTTTCACAGTACTCAGATGAAAATGTTAATGACAACAGCGTTGCACCTGCGGTGGTCCAGGTATGTGAAAACTGGGCTTTTACGGCACAATCTACTAACTTAAGGAGTTCCAAGCCAAGTGGGTATATTACACCATTGGCTTTCGCACATGGTGTAGGAGAGCTCGGGAAAAACGAATTCAAAAGCATCTCTTGGGAAGTCAGATAGATTCACGGCCCACGGGCCAGTCCTGTTGATAGAACGAAGGATGGCGTAAACGTGTCACCCCTTCGTGGGACACTAGGCCTTGCTAAATGTCCCGCTGGTTCTCCTCGCGATAGATCTCGCATGTCAGCGCTCGGTGCAAGCCTCCATTACATACGATTCGCGTTACAAGTAAATTGTTAGCGAGAGGGCAGGACATCTGAGTTTCCTGTATTTATGGGGACATGCGTCCAGGCCGCGATCGACTTAATTGTTCTTCCGACAGCGACCCCGTATCAGGTGTGTGTTATGCCTAGGCTGCTTCTTAAACCGGTTAAGGCTTGATCATTCTGAACATGGTGAAGGGTGATATGCATCGGGCAATTAATATCTTGATCGCACTGTTTAGAAAGTCGTGGAAACGAAAAGCGGGCATCTGTATATGAGCTCTGCGCATGCACTTGCTCAGATGCACTTTAGAGTTTTTAGATCATTATTGACAACATGCCAAGACGTTGACGATGCTGAAACCCCTGGTACGCATCGTGTTCTATGCCTCTCCTACCTGGACTGCAACTTATCAGCCCGACGACATTGTGGGAGGAGGGTATCGGGTGAAAGTGTAAACAGTCACTCGATGAACTACCGCATAGGGTGTCGCTCACCTAATATTATGGGACTATTCTCCTGATCAACTTAAATTGCTCCATCAGGGGTAACCATCCATGCCGGTCGGTTTAACTATCCACTGGCCAATCAACACTAATCTAGGCCCCTGTGTTGGGGAGGCACAGTGGCGATTCGTTTCGGCACCGTATCTGGGAATCGTTAAATCATCTTTGGGTTAGCCGAGCTCGATAATCATTCTACCTCGGCCCTCGCCCTTAGAACTTTTACTATATCATCCAATGCATACAATACATCTCAATGTCTAGTTTGGCCACCCTGGGGACTCCTGCTACGTGTGCTATAATGCTCTCATTCATACAACAATCACCTTCCCAGAAAACTACATAATCCCGAGTAAAAGAGGCTTATCCACAATGGTCTATAAAGTTAGTGGATCTGTCTGGACGGCCTCGTCTGAACGCTATATGTTCATGACGGCCTCCGCGCCGACGGCAGAGACGGATCCAACCGTCGCAGCGCGGAGTAGAGCTCCTTTGGGCTGGCGATGAGATGTACCTTCACACTATCCGTTTCCCTTCAGAGGCCCCTCGAGAGTGGACTACTCCGTTCAAGTCGGAACCAATAGATCGGTAGATGTATGTCAGGGGTTTGTAGTTCTGGGTCTATGCGTGTCGATATTACCTTTGGATTCTTGCAGTAGGAGAGAATGTCCTTATGACGCCCCATAAATCGGATGAAATCGCGCCAGTTTAGTCAGTGTCAAACAGTCCTATCGAGATTTCGAGCACTCGAATGTCTGGTGTTAAGTTCTCGCGTCATACGTAAAATGCTGGCGGCCAAGCCTTGCAGGATACGGCGTGACCGTACCTTTGGATGGTCAATGGTAGCCAGTGGGCGTTACTAAACTTGCTCGGGAACTTTCTTTCCTACGGGAAAGGCCAGGACAAGCAGTTTGGGGGATAACGCGCCTATTGAAAGCCATGTGAGACCACCGAGGGTCAGGAACCGTGACGTTGGTAAATAAATACTCGCAAGGTGAAAACCGGGCGACGGCATTCGACTCAGTCCACTCGCACGGCGAGAAAAATTTATGGGCCCCCGGTTCGTCTTCAAAGTATATTGTACGCCAGCATGGCCAGTCAAGTGATCCTCGATGGAGATCGACCGTCGTAAACAGTAAGAAATAGGCGCCCGATGTAAGCAGGTAGTTAGAGTATGTGCACCATTTCTCCCGGACCAAGCAGAATAATTATATCGGATACGTCGTCGGTGACGGTGTGGGGTGGTTGGGTGACGTGTTACCTAGGAGGAGGGGAAGAAACAGCCTCTGGTACCTTCTCGTAGCGTCAGTACGGACCGTTGGTCCCCAACCGCAGGACTCGCAGCAAATGGTTAATATATGCACTTAATATGCCAGCAACGCTAAACGTCAGGACCGCGATAGTGGAGCATAGTGGGAGCAGTCAATAAACGGCTCGCCACCATCTATCGATACCCCATGTCGTGTAAAGGATGTGTGAATGGTACAGTTTTACCCCCTCTTCGAGAACGGTCCGGTCAAAGTGGTTTCCTAGCGCAGCAGCGACTAGCTAGGAGAGATGATACTGCCGTTCAAGCGGTGACGCAACCTCGGTATCTCACGCGCCCAAGGACACGTAGAATATGAGTGTTAGACCAAGAAGCGGCACGTCCACTGGAGTGCGGTCAGTGACGCCGACGGGACCTTTGTGGGAACTGTAGGCATGTTGCCCCCAGCATTCCACCACGCGATTAGCCCTTACGTGCCTGAGGGAAAGGTTTTTGAGATTATAGATTATTCGTCAATTACCACGAACCTGGAAAGGCACGCATTGAACGTTATCGACAAGTAGGTTAGACGCGTCCTAAAAATCCTCCCCTACGGTTTGGATCCATAGGAGCGACGTTATGATGGCATGTTTAGCCGTATGGGCGCCCTGGGTTAGGGTCAAGATCCAAGGTGACGTGTCCATGACGGGAACCTTTATTTCGGCTGTACAGGCAGAACCACCGGGTTCTGTCCTCGATGAGATAATAGCATCCGAGTAGAAACCATTCAGTATCGGGTATAACGCCCGGCCCATTGGAAATTTCCCTGAAATGCCACTCACCGCAAAAATGTAACGCCGCTAGCCGCTTTTTCGGAACTCATTGCGCAAACGATTCTGGAACCTACCCGAGGACATGGACCTTCAGTGCGTATTCCGCAGAGGGAATTATGCGTTTACTGTATGACTGCCATGCTCATCTTCTCAGTTTGCCATGTGATGTCGACTGGATCCTAATGTGAATATGCCCTATCGCCGAAAGTTTATTAGGCCGGGCGCTTTAGGGAAAGGTCGGGTCGAGTCAGGCAATCTAGAGGGTATTTGACCCTTTACGTGTCTCATGTACGATCTCACGTCATGCAAGGTTGGACCCCAGCGTTGCTCCCGCCACGCGTATCAACTTCTTCGCAACCTCTCTGGGAGAGATCCAATTCAGTAAGTGGCCAGGAGGGTTTCGTTGGAGGACCGAGACCCTATGTAACCGGTACGCTCAGCTTACGGAAGTGGCCGGCTTGTAGCGAGTCCTCGACTAAAACGGTTGTCGGAAGGAACACGCTTACCATTGCCGTCCAAGCTTCGCGGGTCCGGTGTAGGCTCAAGGGGAATTGAATTTGCTTTTGTCGGGCATAATCGTATTAATCGGGACTCGATTTAGAGCACTTTCCTTGATACCCTTTCCGAGATCCGAAAAGAACCTTAAGCCAGCAGTCCTTTCACCTTGCGCTACTCCATTCTGTCACGCGAGCTTATACAATGGGCATTCTCGCTCCTTATCTATCTGTCACTCCCTGTCGCCTTTCGCCCTACGGGACTAGGTATTCTACAATGTGGACTGAAGCGTAATTTGCATGATATTGCAACGTGATGTGGGGCAGATTAGTATGAGTATTGGGGAGATCTACTAATTCAAAATCCGTCCCTTGTTCCTCCTTTCTAGAACTTAACCGGACAAGTGCATTGGTTCCCCCACACCTCTCTTAAACTGTTCGCGCACTGCTTTGGCACCCCCGTCTTTGCGATTAGGAGGGCACGCTTTTGTGGCAGTGGTAAGCCTAACTAGGCACATCTCCCAAACTTGATACCGCGGGATATATTAACGCACTATGAAAGGTTTTTGGATGTGAAACATAATACGACACCATCGAAGGCACCGGGAAACCATTCTGGATGACGTTGGGGCATAAGTATATAGCTCAAGATCGGGTCGTCGGTTCTGAAGACGTTGGGAAGTGGGGTGTGCTGCATCCGATGTAATCCTATTACCGGCAGCGAATATTTACGCGACCAGTATCCATTAACATCACATTTAAGTTTATGTATCGAAAGTTGATGCATCAAGCTACACTTATGACCAGTATGTTGGCCCTTGCGCTCGCTCTTATAGTATTCTATTACAACTTGAGCAACCGCGTACTTACCTCACGTCAGCGAAGGAATTTTGGTGATTCTCTGGTAAACTCGGAAAATATACCTGATTTATTGACACTTGACTCTCCTGTTTGTTATAATAAGCGCGCATTAATCGGGCAATCGCACGATCATCTAGAGGGGGCTGTGGTCCAGCAAGTAGATCAAACGTTGATACCCACGTCTGTCGGCCTAGCTATGTATGGACATCCAGATGGCAGTAACCCTCATATTGATGCTAATACCAATGTTAGGCCAGGCCACGTCACGTCAGAGAGTATAACTGCCATATTTCCAGTGGGGCTTCTCTGAGTTGGAGTAATCGTGCCCACATAGGAGGAGACTTGTGGCTAATTGGATACATTGATTCAGAGATGCTACGGGGGCCCGACTTTGGTCACCCAAGTAGTGGCTCGTACAATTTTCAAGGCGGGATTCTAGGCACCGGTGGGACGAGGTACAACGAGACAACGACTGGTCCGGGTTCACCACTAGTTATGGCAAGCTCAGCTAGCTGCCTACGCGGTTGCGAACATGTTAGAATTCTGGGTGAACAAGTGACGAGTAGTCAGGGCCAGCATCTTTTATGATAAGTCGGAAGGGAAGGCGACACTGGCAAACATCTAGCATTGCGGGCGTTAGATGTGAGGTTGGAGTCTGTTAAAGTTTGACAAATACGGCCAGGATCGCGCAGATAGTATAGTACGTCTGCAGCTATCGCGTACGCGAAACTTCTAAATGCTGTACCAAGGGAATACGGAGAGAACTTTAACTTCATCGCTGTGGGGATCCGCTGATAGATCACGGTGTTCAACACCAATGAGTGTTCTCACAGGGCCACTGGTAGGCAGGCTGTCGATAAAAGGCCAGGTCAGGGAACTAATCGGCTCCGGTGTATCTAGCTGGACTAACAAACGAATGGGCTTGGAATCCAAGTAATTATCATTACGACGCTCGTTTCTACTCATTTAATTGTGGAATCTTGTGTTGTAGCAGGACCACTTGTACCGGTTCCGACTTAGCAGTCCGATTGCGATACATCCTGGGATGTCTAAGATCGAATCTCGCCCTACTTTCTCGACGCATGACTACGAGAATTTCAAGATTCATGTAAGATAACTTGCCATCAAATCACATGCACGCTATTATGCAAGGCACAGATCGGAGCTGCGCCCAGGAAGTGAAATAAGTGCGCGCACCTTAAAGTACTCCGGCCCCATTTAATGTGGGGCCTGTGTGGCTCTATCAGTTAAGACTGCATTTTCAAATAACGGTTATACCCTTGAGCGGTCTAATATGGATGCTGCATTTCCGTTCTGGTGTCGTTAATCTATAATGTCTACGCTGTGAAGCACGCGACACTCACAGCGCTTACGCAGGCGATAATAACGAACTCGGCACCGCATGAGTAGCAACCTGCTATCGCCATGTCGTTTGCTCTAATGGCGATAACAGAAATTACTGTGTTCTTCTCTCACCGAGCACTTGATTAAGAGTTGTGATTCTGTGGTAAACGAATCCGAGTCACAGTGTGACCCGTTTCAAACGGATAGTGAGTTCCTCAGCCGATGGGGCCCGTGGCTATCGTACTGGGTGAGAGAGAACGAATTCCTCGCTGGCATTTTCGTTTGACGGGCCATACAGTACGCGAGTTTGAGTCAGTAAGCGCCTAAATGCAGTGGTCAGTCCAGTGGGCCTGTAGGGATCGGTTAGTAGGATATTATCAGGGGCTTCGATATAAATCGCCATGCCTTCTAAGTCAAGCGGACTGCAAGTCAACGGGCGAGTGGAGACAAACGGTGGTTTCCATATGGGTAGGTCTCCTACGAGTTCCGCGGCGGTCCGTCTGCCTCTAGTTAGTTGTTCTTCAGTTCAGCTTTCTTACTTGGACAGTTCGATGCGTCTATAAACTAAGTAGATCTGATGTTGCTCTACTAAGCTCATGGCGAGCCCCGTCGCTTTAACCCCAACCCTTCTGGAGAGCTGACTTAATTAGAGGCTGCTGCCCTGGAGGGAGGGGGTAAGGCATTGATAAACGGGGAATGTAAAAACAAGGTTTGAAAGCGGCCGGTACTGTCGGATTGGAACGCATGGGGTTCGCTGTACACTCCACGTCGCTCGGGAGCCTAGCAACACCATTTAGAACGTTCCTCATAGAGTTAATCTGTAATATCGGATCGGGAACATCTATCGCTTCTCATCCAGGTAGGAAAAGTTACGTATTATAACAATTTATTCCCCATCTGTGTTCACGCTATGTTCTCGCCGAAGAAAATCACCGGGCAATCCAGAACGTTGCCTACGTGACTATTTTCTATTGCTTCGATATGCTAGAAGTCCGTAGGCCTGTGGTGACGAGCTAGCCCTTCAAGATAGATATTGTAAGGAGGCAAACTCCGGTCGACGTGATAAGTTAGGTCCACCCAGTCGGGAAACGCGGCGTATTCCCGCCTAACCCCCCACTTCCCAAGTTGTCATCCCCGCACCGGGTTGTTGACTTAACTAACTCCGATCCTAAGGCTTGGACCTCGTTCTACACACACCGCTTCAATGGTGTATGTTTAGTTCATTCAGTTTCATCGTTACGGCTCATTTCTTGATCACATCGGCTGAACTTCGATTTGCTCAATGTTGTAAGGGTAGTTGCCTGAATAAAACATTGAGGGGTTCGTAAATGCCCATTTACCACGTGCTAACTAACCTTGATTTAAAGGACTGTCATGAATCATGCGCACGATTATTAATTCCACACTAGAGATAGTGCGGGCGTCCGTACCTCGTACCCTTGTCACTTGCTTCGATAGAGTATACTAAGACTGAACGCGATTCTTATGGGCAACCTAGCCAAACGATAAGATTACTCCACCCTGAGACGTTGGCGGATTCGCGGATTCCAAAAATGGGACGGACAGGACGAGACGCTGGTCTAGTCGATGACATATGTGCAGTCTGCGATCGAAAAAAAATAACTAAGGGCCTACAACAGGACATCTTCGAAAGGACCACCAACCGGTGTAGAGCGCTCCCTTGTCGTCTGCTGGAAATGCCGTCGCGCTGTTCCATAAGGAAGCCACGTCATTCAGTAAGCCAACCCCAGAAAATTTACATTTTTATTAGTAAATATTATGTAAAGGCGATCGCAGTGGCGAATTCACATTGGTAGAGGCCACGGGGGATGTTTCACCACGTGGGCTGACTACGTTCTCATCGTACCTCGTGCACTAGATTTCAGCAATTGACTGGGCATGTTAGTAGTTTCTATTAATAGATGCGTGCGTGATTCCATTATTATATCGACCAGTTAAGCAAATCTACTACGCCTAGTAGTGACCATCTTAGATCTACGTCTGTTACCGACTGAGACGATATCTACCATTATTCGAGGGTCAGTGTTTTTATACTGCTGATACCGTCTCATTCCTGAGCAGAGAGAAGTGAGGTGCTCCCGGGATGCAATCCAGGAGACGAGCTTACATAAAGGAACTGATATCAGGCCCAGAGTCATCTTTCGATGCCCGGTAGTCGTGACCTTCACGGACGCAAAGAGAGTCCTCTAGAAACGTGGGACAAAAGAGACGCCCTTTTCAGGGATGCACGCAGAGGGTGGTGGTTTTCTACGGCGAACCGATAACTCCCAACGATAGTGACAGGAATAGGTGCACTCATGCGCTCAATAATGATTCACCCCCGTAGAACGCCGTTAATTATCGGGCGATATCCTGTCGTAGGACGTTACGTATATGACAGAGGAAAATGATTACGAGTGGGCTGCAGTTTATTCCATTAGCGGAATTCAGTGAGTAAGTGGTTGAGTTGAGAGCGTTATGGAAAATATTCAGCCTGATTGCCGGAGGAGGAGACTCGCCAAAAACGCCGGATACGTGTAAGGCGCAGACATTTTGGATCCGAACCCCGACGTCCCAATTTGCACACAGATTTAACCCCCTAAAGACTGGCGGTTCGTCGTACGATGACCCTTAGCACATCATCTTCACTAGATCGGAGATACGTCTGTTCGCGTGTCAGCAACCAGTCAGCACGGGAGTATTTTGGCCAATGGTCCGGCTATTGATGTCGCGTCCAGGCGAGTGACATCGTGGGACTGGTGTCAGTCGATAAGCTAAGGTGTATTCCCCCGGTACAAAAAGCTCTGGAGCAACACAGCTTCGCACACAAGCCACGGAAGAATACCGGCAGCTTGGGGCCTACGTTGCTCTGCTTATGGCCCCGAGTTAATCGTCCCTGTAGATCCGTTCGCTTCGCACTTTACATCGACCACGGGTAAAATGACTGCAAAAGTTCTCCGCTTCAAATACTCTAAAACCAACTCCGCCACATTGTGCCTACTTAACCATATAAGACGGTCGACAGTTCGAGGTTCGACTTCTATAAACTAGGATCACGGAGTGCTCAGATGGTGTCCTCCTTCATCTAAAACCGGTATTGATTACCCAATATCATCCCAACTTCCCATGGTCACTGGCGGATGGCTTGCAATATGTGGGTCTAGGGAGAGGTCTTACCATATTGAAGCAGTGGTCTATATCACTCGGTCCAGTACCAGCTAACCTTCTAAAGAAAAGGCATGACATACTGGGTAGCAGCAGTGGTATTCCGGCAAACTCCAGGTTCCAACCACAGGTAATACAGTTGCCCCCTAGAGCTTGGTTAGAATTCAAACGAGTATAATACTTACTTAGTACCGGAGCGACCTCACAAGCGCAAACCGATCCCCCTGATATGTGGAAAGTGAATCTGTTGCCATATAACTTCTGCTGCTTCATTCATTGAACGAGTAGTCGAGCGCTGTACTGATAGACTGTGTTGGTCTCTTCCGCATATGTCCAAATTGACACAGCGCTAGCGGGAGCTCTAGGTTCCGTGATACTATAGGAACAATTGTGAAAAAGCTTTAAGAATTCACGCATGATCAACAAGCATTAACGGAACACACTACCTCGTGCATCTTATATCAGGGACCCACGATTATCAATGCGGTAATCAGCAGGAGCTTGGCTTGCATAGCCTCTCCCTTTGTTACTCGGAACGTTGAGAAGTACCCGAGCCGCTATAACCTACGTGTACAAAAATGCGCGGACACCCCAGACCTCCGCTAACTCAAATCCCTTAATACAGGAGATTTCATGGGTATGTCGTTATTGAGACCATAGCTGCCGTGATAGTGGTCTTGGTCACGAGCCGAGTGTGACTTTAGCGCCCTAGTTTAAAGCACAATATAGATGATTAGCTACTATAATCCGGACTCATACATGTTGTTGTCCAGCAGCGAGACCAAACGACCAGCAATGGCACCCTGCGAAAAGATCTGTTTCCAATTGGCGTTCAGAACAGTCACAATAGCGATGCCACAAAGTTCTGGGTATGACACAAACCTTGATGGGACGAACGGCGTCTACTATCTGTTGGCGCAGGAAAGCTCCTAGATTGTTCTTAGCCCAGCGTAACAACGCGGTCCGACGAAACCCTACTAACACGAACCAGGTGTGGCTTTGGAGCTAACGCCGAATCTAGGCACTTTAATGATATAAGAACCTGTAGCATTCGGAACCGCTCGTATCGGGATGTATATTCCAACGAGCTTGAATGCCTACAAGATCAACTGTTTGAACTCGAGTGCGCGGTAAGGAAATATGAGAACCAAATAAGCTGGACAATGGGCGCAAAGGTGAATGGGATGTAGAGGCGCCGTGGCGCGCTCCTCTTCCTACTGTTCGGCAGGACCTAGAGGGCGGAATTAGGTACGGCATTAAATCGTGATATCAAGACCAGTGCATCACACCTAAGCAGTAGGGTGACTTCAGGCACCCACCTGTCGGATCCTCCAATGTCATTCGGAACCAAGTACCTTTAAGAACTAGCGTTTGGGTGGCCCTATTACAAGACGGATATTTCTTATAATACCCGGGCCCATACCGTACGCTTTCTGTTCGGCACGCTGAGCTATACAGCCTAGCCTACATCAGTGATCTGGATATAGGTTGCTTTCGAGTGAGGTGCCCTCTCGTCTGTCCTTTTACTCGGTAGAAGGCCAAACATAAATAAAGAACGATTAAGTGGCGGCAACGTAAAAAAGATGGGGAGTGAATGAATAAGGAATTTCGTGTGGTTGTGCCGAAATACAAAGCTTACCCAGGTGGGCGCTCTATTTTGTAACATCAGAGGGGGATGCCTACACTGCAACAACCGGGAGGGTGTTGTACAGTTTATTGAATGACATCCCTGCCCTGGAGCATAACGTGGGCAGTGCAGCTCCTATGTCCAACACCCAACACCAACGTAAGCGTGTTTGCTTCCATACGTGGATTCCAAGTGTTCAAGGTCGTAGGAAGAAGATCGTCCTCAGCCGCTCGCAACCAGATTTGCAGATTGCTCCATCGAATACAGTACCCTTGCTATTGGCAATTTCCAAGACATAGAACCGAAAATGCTTCAGCAGCAACGCAATCCTGTCGGAAAAGGAGGTAGGCCGATATGGCACTTCCTATCCTGCGCATACACCTCCGATTTGGCGCGCACACCGTTATGAATCAAGATCATCCCGCAGGTCTCCACCCAAATTAGGAAAGATCTAGACAACTCTATGCACGCCGTTGGAGCAAAACTAAAACTTCTGAGCCCGGCTACTCAAGTAAGGCGACCCTTGACGATCTAATAGACAAGGAATGCCCAAGGAGCTCGTTTCCCGTCACCACTACTATTCGAAGTGTATTCCCTGGACTCACTACGCTTATGAAGTGCGGAAGGGGGAGAGGGTCGAGTTCCTTCCCACTCTGCCTTAGATTGACCGTTTGACGGTTCATGCGCGTGGGGGTACGCCGAAGGTCTGACACCTTACTAGAGCCTGATTGAAATATAGGGTTGGTGCGGACCTGAAATTGCTTAACTTGTTTGTCTGAAAGAGAGTATAGAGCAAGCGAATTCTGAGCGATATCACGCACTCAGACGTAGATCGTATCATACGAGTAGGAATACTTAACTTACACCTAATTAGACGGGAGTAGAAGATATTGAGTCACTATAATCCTCTACCCAGAGCTCCTTGTCGATCTCGGCCGTGTGGACCCGATAGTGCGAGGCTACACCTCAGGAGCATATGTCGGCCACGACGATATACATCTGGTTCGAGCTAGTATACATAAATCAACGCCGGATAAAAAAACACGTGACTCAAGACATTGAGGAGCTGCTTGAAATATAATAATCTCCTTGTGTTTGACGTCGACACATCTAATGCCGCTTCTCGGTGCCGTGGACGTCCCCCAGTCGAGTTTTGGTTTCATTCGGGTCTGAAACATAAAGTTCGACGAGGGAGTGTTCACGTTTACCAGATGTGGTACAGATGGGGCGATGCTCCGTACTAGCATGACAACTTTTCGCGTAAAGATCGGTCTTGAGAAATCAAATCTCTTTTTTAGGACATATGGGGAGAACGGTTATCTCTAACCTCGGGAGATGTCAATTTTAACTCGATACCTTTCACAAAGGCGGCTCAAACGACATGCCGCGACACATCAAATCGTCACCAGGTCGAAATTTTACTAACCAAAGGGAACGTCGGAGCATTAGCACAATTTGGACCATTTGGGAACTGACTAGACCAACATCGAGTTCACTACATCTCCACCTTTCTAGCGAGTGCCGACTTCTCGTAAGACTCGGTATCACCCCCTCACGAGGCTCAGAAGTAATGCACACTCGCACAGCTCGCGTCATAAGCATGCGGGATGACCATCTAATTCCTCCACTGCAGCGTACACTCCCGGCATATGCATTCGTCAACCAGCCTCGATTTCTCGGCATGAATGAGTTCTGGTAGTTAAAAAATATATAACGTTAACGGTTTGTGTGAGTATATAGGTGCGTGGAGTTGCTCTTGCATGCCCAATCGTAACGCGCACTGCACAAGCAGTAATCTCGTAATCTGCGGGTGTGTTACTTCCAGTACTTACCTCAGCCCGGTCTGATAAACCGTCAACAATTCTGGCGAGAAGATAAGTAACCCCTACAAGGGAAAGTTCGAATAGCTTTCTATAATCGATTCTCCCCCGCAATGGCAATTGCGGCGAGTTACTTATCTTGGGAGGCTCCTTAGGATATACACGAGTCCCTTCTGCGAGGCGTTATCCGAACGTGCAATTCATCCGTGATTCCCTGGCTACGGTTCTCTTGTCAAGTAAAAATTGGAACGTGCATACAGGACCATTATACTTGCGAGTCTACGATAAAAAACTAGTACCTCTTCACCGATGTACATACTATGTTATAGCAGTTACCTATTTCAGTCAAATTTTTGTAACAGCGGTCTTGTTATTCCTTTGATACATGCTACATCTCACATCCGCGTTTACAGATACCAAGACGCGAGAATTGCCTCTCCGATGCAGTAACGCTTGCTAAGGTCAATAGCAAGCGACTCCTACGATCACCTCTGTTCATTATTTATTTCTTACTCGTTTCTGGCAGGTATAAATATAGGATCTTATATTGGATGACATGGCGTTCGTCCGAAAAGGCATAGTGCAAATACTACAGTCAGTACGCAGAATGTTGAGTGTGAGTTAGAGACAGATAGGGATGCAGTAACGCACCCGTGCCGAACCACGTCTCATTCACGGCATATGCGGGAGGAGGTAGAACAGAGCCGAGGACCACGTACGGGAGAAATGAGTAGTCCGGAGTCCAGGGGGGGCGACCTGTGACTTGACATAGTATAAGCTGCCAAATCTGATGGGCGATCAATATTTGGTTTAATCTGCGAACTTTAGTCAAACCGCCCCGGACGTACCGGGGCCTGGGGCGGGCATCTCAGTTCGTTTGTTCCTCCAGAGCTCCCATGTGGGAAAGCGTTGGCACCAGATGAGTATATCTCTGAAGCATTACCGATGTGACTAGTGCCACTTTGCCTTCACCTCGCTGGCTTAACACGATCTATATATTCCTGTAACTTCACCGCAGAGCCCCGGGTCTCTCGACTCTTTTTCAGTGACTTTGCCTCTCTCCAGCTCTGAGTAGTTGATCTACGATTCGCCCGGTCATTCCATTTGAAAGACGATCCGGTATAGGCTTCTTGTGCATCAGAGAGTGGCGTGCGAGTATGTTATCATCGGGCTTTGGTGTTCGCGTCCTAATCCCTCTGGAAATGATCTGAGAGATGCCCCTACATATGACCATGTAAGGCATCATCGTAGCGGCACATACTGTATGACATCCACTATGGAAGATGCTCGAGACAATATACTATAGCATTGGTTAACATTCACCCCGGAACACGGTGACATGTGCAGCAGGGGATATAATCCTATACATATATCTGGTCTGCTCTATATTGTAATTCGAATATATACCCCGCTATATGGGGATTCATCGAAAAGGCAACTTAGGGTATAAACACGCCGTGGCGACTATAGTGCTACGCGGGGGTAATCAGAAACGTCCCCGTGACATCTGAAGGAGGCCCCATGTGCGAGAATTACGCGATAGAGAACACATGCATATTAGATTAATCGTACACCGAATGGACAAGGGTTGTATGCCTGCCTCATAATGACCGAGAATATAAGCGCGTTATCCCTTAGGCACGGGGGAGTTATTGTGGAGCTGGATACTCGTGTGGTAAAATGAATTTAAAAAATGGGTTAAAAGCAATCTGCACACTACCTATCGTGTCTGGCAGGCCTAACTCGTGGTGTGGGGTCAGTCGTAAGGTTAAAGATGATATCTTCATTGGGTTAAACCGTTGCTTCATGTCGCGATCTATAGGTACAGGTCTGCTGACCATTATGAGAGCGTGTACTAGTAGAAATATCGTTTGGACAACCAGAATGCCCAAATGGGTGAGGATCTACATTTCAACGAGGGTGTGCACAGGTACGGCTAGGCACGTGCGATATTGGTCGAATTCATTATGGTCACGGTACGAAAGTGTGGTGCTGGTACGACCCAGTAATCAGCCCACGGTTACTAGAAGGGAAACCACGGGAGTGGGTGCTTGAAATAATAAAGGGTCTGGTTGAAATGGAATGTTGCGAGCCGATTTCTATTAAACCGGTTACTTTAATGTGAATGGTTGAGTGCGCGCAATTAACCAAAACATTGGTGCAACAATCTCGAGGTGTCCTAGCTGCGTCGAATCTGGACCAAGATTGCGCAAAGTGACGTACTGTAGGAAGGGTACCCGCCATTATACCTGAGGACAGCGGTTCCAAGAAAACAGCGAGCCCATACCGAGACCGTCAGGATCTGGCTTCCGTCTATATAGTCAGACCTTCTGAGGGTCTAAATACAGGCAGGATTCAACGCGTCCACCTCCGAAGTGCAATTATAGCGCGTTGCGGGAGCAGCCCTTTTCACGCGGCGGGTACGGAACTATTTAGACGCCGGCGCATCCGGTACACATAAGGCGCCGGGGGACTTGAAATCAATGGGAAAAGCACGGATAGTAGGTTCCGCCGTGATAACAAGAACGTTCTGAGACAGACCCAAATATCAAGCTCCTCCCGGGGTGCCAGCGAGACCCATGAGAAGACTTTAGAAAGTCATTCGTTTTGCGCGGTAGATTTTCTGAACTGTGTAATTTAACATATAGGTTCATGGTCTGGTGGGTAGCTGTGGTCAAATGTTAGACGAGGTCGAATATGAGTCGAGTGGCGGAAGCCGCGTGTTGAGTCAATCCGTCACGTGCGATTTATTCCGTGAAGTACGGTAGGGAACAATCGTCGTCATAAAGAAGCTGCGCCTGTTTGGAAAACCTCGCCGCCCTATTATGTGATTATAATAGTGATCATAATCGGGTGTGAAATTGATCGCCGCTAACTGGTCACCTGGTGGATGCAGGGATTAATCGGCTGCACATCTGCGCAGTAGTGATGTACAATGTCCGCCATTAAATGCATCTATGTCCGGCCTCCCAAGAAAATGCGGCATAAAATCGAACTCTATTGTCACTAGATTCATGGTAACGGTGATTTATCTATAGTTTTGAACCTGAAAGTTCGGGGTTTTCTGCATGCTGAGCCAACCCGAACAGTACTTACTAATGGATCAATGTAGTGATACCCACGCTGAGTGTCTTAAGATCCTAGAACACCCATCGCCTGGCTCTTAGAAGGGGGCCCTATATTGACTAGTCCCTCCCCTATCCTCTTTAGCAGAGTTCACTGGACGCCAGCCATATAACGTTCCATTAAACACGGAGCCGACTGCGTTCCTCGTCTTTTCACAACTCATTTCCAGAAGAATGAGCGTAGTAAGAACTAGAAGCATCCTTATCCATGCAAAAGGCGAGAGCGATCCGGTATGAAAACGCCATTGACCTCGTTGCTATCCTCCAAAGTACGAGCCGTAATCTGTCCAATTACGCAATTCGTTTTGCCTTTAAATATAACTCGCATAGGTTCCAAGAGGCCAGAGCCGCCGCCCTGGGAAGGGGTTCGTCATTACTCCGGCCAACACACATTTCGTCGAGGATGTCACTAAGATCTGCGCGAGAGGCTTAACAACATCACAAACCTCACTTGGAGGCCGGGGCTGTGTCGACCTGGGTTTAACGAGACGGCGTTGTCGTTATATCCCCATCTTGTCGAGCTTTCCCTTGCCCCGATAGTTAGGAGGAAGCCGACATTCGGCGCATAGGGGTTTGGCAGTATCAATGAGGCCTGGTATGGCCTCTCATATCGAGCTGTTGGTACCTGCGATTTAGATGGTTATTTTTGGGAAGAAATACGCTTTAGCCTCGGCGGGGCGAGTCCAGACGACTTATGGTCGTACTTCTATGAGTGGGACTTAACGTTAAGGCGGAGGCGATAACATGGGACGTGATTCCTGTGAAACAATGCATAGTTGATAAAGGTCCTAACTTGGCGATTAGAGAGACCCCGGGGAGTGAAGATAATTTGCCAGAAAGATCAGGCACAGATCCGAGTGCTCAACGGTGAGATCCACCCCAATAATTCGTATGTCCATTCGAAAGTGCAATACCGTGATTATGCAGAAAGGAGTATCCGCCCGACTTTCCTGGCCGGTACGGTGGATGGTCGGAGCCTGCGGGTCGTTTTTGTTGTCAAGTATTTAATGCTTAAGAAACGTTGCACGTGCCCTGAGGCATTATTTTGCAACCAGTATGACTTCGTAGTCAGATCGGTACACGTTAGGCAGGCCAAAATTTCTCGCAGCTGTATCGTGACCGTCAATAGGTTAACGACTTACAGACAGCCGAGAAAAAGATTCAGATTACCCAACATTATAAATCCATCGGCGGTCAGACTTAGACACCCTCATCCGTGGTAGCGCTCCCTGAAGTGCATTGTACACAATCTCTGTACAGCTTTTCGCGGTCAGCATGGGCAAGGTTTGGAACTCGTCCGGGATAAACTGGATGCCGCGTCTGTTTGTCGGTGGTCTAGTACATAGTCGCCTCGCAGTCAGAGTAGCGAAGTGCCCCCAAGGTTTTTGACAGTGTGTAAAGGTGCATTGGCGCCGCGTCGAGTGTCACCTCAGCATTCTACACCATTGCTAAGCATTCATTCATGGGAAGATTAAGAGTTAATGAGTTTGCTCCAATGGTCGATTGGGGAGCAAGGATTTTGGGGCGAATCTTTGTATCTGCTGGCGGTGTCCATTCGGAGCAATGAGGGGGGGGTTCGCACATCCACTAAACGACCACCCAGGTCAGAAGAATAACGAAACCCTATACGGTTGGTGTGGTAACTCAGAAACATGTGGCCTACATGCTCGTGTTAGGAACTAGCGATGTGGATCTGAGCATGTCGTAAGAATCGGAATACACCTTTACGCGTGCCAAAGAAGTTTCTGAATGTTTTACCCTATCGGCTGCACAATAGTGTCACATGCCCCATCGATGCTATGATCGGATACACTAAGTACAAAATTTAACACTACTGTACGACGAGCCCCTCCATCGCTTGATCTCGCGATCGGTACGTGAGGGGCTCAATTGCGAGACGGTGGGGATAGTATAGAGATCCGGTCAACTCTTATAACCGATTTTTCCTGTGACGCGGAGTACATCTCAAACAGTCAATTCCTGGGCACCCACGACATCGGTCTTGTCTCCTATGGCAATCAAGGTACTGACGTTCGAGCCCGCGGGATCGTTGAGAAGTCGCCTGGGTGGTAGGGCCATGAACGCATTTCAAGAGGCCCACGAACAATCCCTCCTTGGAACGAAGTCTGTGACCGCCGGAATCCGCCTTTGATTCGACAGGGAGGTGGCCGAGCCGTCGGGGCCACGATTGAAGAAGCTAAAGATGTGACGCGCCGATGGCGACAGTGGGTACGGGCATGCGATACTTCCCCTCGTGCCAGCGCAAGCCGGCTGGGGCGACATTCAGAGCTTTGCAGTAGATATTCATGGAGTCCTGCCAAAACATTGTTGTGCAATTGCTTACCACTTAAGGAGTTCATACGGAGACCAACAACTACTGCACCTTGCACCATGTTTCTATCTGATGAATCTCCACACGCGAGGATTTATTTGTGAGCTACAGGGCGTTGTATAGGCGCCCATGAACGTCTGGGATTCTAAAAATAAGGATAACTGTGGGGAGACTGACGCAAGGAGTATATTCCGAGCAGCCGATTCACCCCCAACTTTCGTTATGATGCAAATCGCGTTAAACTCTTGAGACCATTGTACGCCTGACGCTGTACCAGCGACCCACAACCGTCTGGTTTACAGACATTTGACCTGATTGATACGCGAGCGAAGACGCTACGCGCCACCTCGTCTGTAAAGGCTCTACGGTCAATGTGGGGGGCGAAGTGGGATTAAACATGACATAACAATAATCCAGTTGAGTGGGTCTTACACTCGACCATTTTCGCTGGTCAATCGGCACAGTTCCGTGGGTATCGTGTGGGCAATACCTACGGTAATCTACGCCAGGCGACAAGACCATCCGTTTCGCAAAGGTATAGACGTTTATCGCTCATTCACTTAACGACACGTCTTCCATTCCCTTCCAACTTCTGACATATTGGTGGGCCTATTATTAAATGAGGGCTCGTAAATCAAATTTGTAGAATCTTTAGGAGGCTACCTTGTTGCCACCCAGAAATACAAGACGGCAGATAAGTCGCAAACCCAGACGTCGGTAGGAACCCATTGCCTAACCACAAGTGAATCTTGAATCATAAAAAGTGCCGTTACCCGGGTATGAGAACTGCCTTATGGGTATAGGTGCCGTGTAAAAAAAGCCAGTACGTATTCTTCCTTTGCAGGTAGCTCTTAATCCCGATGCCGTCGCTTTCTCTAGAGGTAGAGCCTAAGCTGCGTCCCTGCGCGGAAACTATGGGCAAGCTTCAAGTGTACGATCTACATTTACCTTCCGAACGAGTCAGCGTCAGACCCTGGTCAGGCGTCAATTGCTATGCGTCTGCGCGGCCTAAAAGGCCTACCGATCAGTCTACGAGGTGGGGGGAGGGACTCAACCGTCGAGTTAGCTTCCCAACGTGGGTGTTAGCTTTCAAGACGCCAACGATAATAGCAATAGCTCGAGATCCCCATCTGTGGATCCATTTCGTTTCCATCGACGGGGCAGTACTGTACCACACTCAGGACTATCATCTCGGTTGAAATTGTTGCATAAACTCTTACAACGCTGGTATACTGCCATATCGTGGAACTCCATAACGTCATGCCCAGCCTTGATGACTGTTAATGCTATTGGCGCGATGGCCGTCGCAGGGTGGTTATCGGGCTAAAACTAAGCCAGTCCTCAATCGGACGGCCCCCCATGGCGCTACCGGGGGTAGGGGTCCCAAAGCGGTTTGCGGTTAGGTCACGACGCGCTTCGTCTTTTAGATGCTAAGAATGCCAGTGTACATCTAGTCGGGTAGCTGTTTTCCTGCGGTACCCTCCTCAAGGTGTTTATATATGGACGTGTCGACTACCGACCTTTTCTAACTCCTCACTGGGATCTCCACTGCCCCCGGACAGGAGGGCCATCTCGCATTTGCCTCCGTCACCCGGACTCACCCATGCGTGAGTCGAGAACAATGCAGTTGGGAATCGGCCTGACCTTGAGTAGTGGTTACGTCATAGGGCTCCAATAAGGGACAGCGTAGGCTTGTTTTTGATAAATTGCTCTAGTATTCTAACGTAAGGAAAAGCACGCTAGCCCGAGAGACAATCCCAGTAGCGTCAAGGGATTAAAACATTCCTGGTTGATTGATGTTATACATTACTAGACCAGAAGTGTCTCGAGGCAATCTATCCCTGTGCGTGTATCGAACATCGAATCGGCTCATCCTTAATCGGGTCATCCAAGCGGCGTGAGGGTGATATGCGCCGTTGTCCGTATTTATACTATACGCACGAGACTAATGGGGTGCTTTATAGAAGAAGGAGGCAATTGCGTCCCTTCCTGAAGATATCCTCGGTTATACGTTTGAACCCTCCAGGTGGTAATCCCGTTCTGACAAGCCGGCGCGACCTAAACGTCCGTTGCCACGGTGTGGCCAAACTGTTAGCAGGGTTTGAAATGTGCGCGGAGGAAGGAAGTGCGCTTCTCCGACCCACTCCACGTCTCCCACTCCGCCGTCATTCTTCGGGGGACGGTGCCCTACGACTTACTGCCCCCGTCGCTAACTGACCTCGTCCAGCTGGCACCCTTCAGAGCCTGCCGGGATTATGTACGCTGGCTTCATCTACCTGCTTAACAGAAACTAGGTTGCTGGTACAGAGCAATTTGGTCCCGTTACTGCGCGAGGGACGTCTAACCCTTCAAAGACTTCGCGGCACGCCGCTGGCGCAAAGCTGCTCAAAACCACCGCACCACGCATCCAGGGTCTGCACGGAGCTCGTCATTGTCGACGCTTGGCTCACGTAGTATGGAACTGGGCAGGGCCCACTGCGGGAGTGCATTCATGAGATCCCAGATACTCCCGTGTGAACCAGCGCTCTTCGGTTCTGCAGTGGAAACATTCACACTGCGACGCCACCGCCCTGAGCTATAATGGAAGCGTGGTACGGGTGCTACGCTGGGTTGCGGTTCCCAATGCATTCCAAGGCGGTATGCCAAGACGGTAATGTCCTACTTTATCAGGCTGGAACCCAGGGTATCGATCCGCTACCCGTTAATCCCGTTGCGAGGAGCGCGAGTGTGTACTATTCTACGGGGTATGTACGGGGAGATCCTTGACTCAAGCATTGGTTAGCGCTCTGCTCGTCGCCTTAGAATAGACGGAGCATTAGGTCAGCGGGTACACACTTTGCGTTTCTCGTCGGATGATCCGCACCCACGCTCGGTCTCGCTCGCTCGAGACGAAAACCAATCACAGCTGGTCCTCCTGCCTTACCCTGTCTACGCGGGCGTCGTCCTTCGCAGGACTGGCTTTGCCGCCTCCTTACAGAGTCTAATGGTTAACCCACCCAGAATAGTGTCAAGAAAGCCGTCCATAATGTTGGCTTCGATGCGCCCCAGTTGCGTTGCTCGGCGGGCGGAAGGCAACGAATATAAGACGATGGCGTGAAGAACCTAAGCCTGAACCCCCTAGCGTAGGCCATGCGCTATAGAGTCAACGTGAGTAGGGCCGTGTATGACACTACGAAGCGAGAACCCAATAGTAATACTAGCAAGAACGACCCCCCAGTGGGCCTTCTCCTCTCCCGTGAGCGGTTGGTCATCATCGCAAGCTACCCGGTTCAAGCTCACAAAGTCATGACATCACCCGAGGTACCCTCTGGGAGACCGTTTTAGTGATGTGCTCTCGTGGCAGCTCCAACGGATTAAGGACTCTTTACACTTCCCACAACTGGCAAGGGTTTGGTTCGACGTTTGGACCCTAGGGACGTGTCAAGCGGAGCCAACAGCGCAGCCCAAACGAGGCGACAGTTCTCTCCAGATCCGAGGTTGTGCGCGCCTCCAATGGTCATCCTGCTGGGGTATTTCACGGGGTGCCTGATAAAACTAGCATAGGCCCCAGATGATAGGCGCTGTCTGTGGGGTAGTTGTGCTCGCAGAGTGGAAGACGATTCACAAGCCAAAACAGGGGCTCAGTAGGCGACCACTCGTTGAACGGGTTGTTACGCGTGTCTCGAAGCTAGCGATACCACTAACGCCTGCCCACAACCATTATAATCAGGACCGCTGTAGTGACAGCACTGAGACTACTCCCCCCAAGGGGGAGACGAATTTGCTCCCTAGTATCCGTGAAGCTTTATGAATCTGTAATTACACGTATTGACGCGTAGCAGGTCTGGGAGTACTTATGGCCCGGTCACAACCAAAGGGGCTTGTTATGACTTTGAAGGCAAATCGTTCCGGGGGGTGGTTCGGACACGCTGCAGGAGAGACACGCAGAGTCGATGGCGGCTTATTCAGATTTATCCATGCTCGAAACAACCGCGGTGGAACCAGTGGGAGGGCGCTTTTTACGGACAGAAACTCTTCTCTATTGAGGTGTGTTATATCCAGGAACATACAAGATTGGTGACGTGTACCGACTAAGTTCTATTTCCACGGCAGAAAAGTCCTATAGACTTCGTCTACTAATCCGTTGTAATCGCGTGAGTTCTGCCCGGCGAATCGCATGGCACCGGGTGAAAACTTTCTCTACACCCTTGGGATCATGGGCTTGTACGGCTGATCAAGTCTATGTTGGCCCTGGCATTGAAGGTTATTGTACAGCCTAGCATCTTCGAGCGATACATTGATCTTTTGCTAGGGTTCGCAAACACGCGCAACTCGCCATATGGGATATTAAATTGAGTTCTTAGTGTCATGCGTGCCCGTCTATCCAAACACCGCGCAAGTTCCGCCGGGGTCGTGAGCTAGCTACACTTACCTTTCTCTTCATTGCGCCAAACTAGGGGCTCATTGTGTGACAAGATCAATACAGATAATAGGAGGATGAAAATCTCTTTGGACTTACGATGTAATCTCGCCTTGTTCCTATATTTAACAGGCAACGGGAGCGAACTCGACTCAGGAATGGTCCGAGTGCTGATAGTATTTTGGTCCCCGGTTTGTGACTGTGAGTAATGTGATTTATATCCAAGGTGAACCCTTTCACACACACTACTACCTGCAGTGACCGTCGTAGATTCGGCTGGCACAGGTGCGTGACCCTATTGACTATTAGGAGTAGATACCTGTGTAATATTAGATTATGCATCACCGCTTATGTCTGGTTATCAGTGGGAGAGAAGAGGGTCCCGTTAGTTGCGAGATCAAATCGCCCAGTTAGCGGGCGCGCCACCTCAGGCGCGGGCCACCGGAACTCCAGCCCTCTGTTGGTAGAGCTTGTTGTTACTAGTGGGTTACCGATTAGGACAGGTAGAGAACCTTTTGATCTTGTCTCATGCTCCCGGTAATAGCTTGGGCGTTACACGGATTCATCCGTTGTGGCCAATGCTCGATCCGGGAGCCTAAACCTAGTCTGATGCCCGAGCTCCGTGATCAGTTTCGTAGGTTCAACTCTCAGCCATGAGGACGAACGGTTACAACTGTACTCTCAGCGCAGAGGTTGTTTGTTCTGGAGAGGAATCTGGGCCCCATACATTTGGAAACACACACACACGCGTCTTGTGAGGAACAAAAATTAGTCTAGCTCTGAAGTCCAGGGGTATGCCATGTTTGAGCCCGATTTAGAGTGTACAACAGCAACGCACAGCGGTAGCGCGCCTCCTCGCAAATCGGGCCAACGTCAGTTTACCTCGTCACGTTAGTTTACGGTTCAGCAACAGCCTCGTGTGTAAATTGGCGAGCCGCCGTTATTCGACTCCGGATATCACTAATTTCCAATTCCTTCTTAACCGTTTAAATCATTTACTAGTTTACACACTCTCACTATTTCCAGTAAGTCTGGCACGAGTCCTTGATTGGCGCAAGGGCTCTCATATTTAGGAACCACTGGCGCATGTATACGATTGCCCTGTGAGAAACATTAATTATCGGAGTAGATGAGCGCCCAGGGACCACTGTGTACCTTTTCACGACGGCTACGGCGGTTGCCTCGGAGCTATATAAGCTAGACGATCGTTATTAATGGTGTTAATTAGGGGCCTCCCTACTCCCAAGACCGGACTACGCTATGGTACTCTGCTCTAATACCATCGACTTAACCCGTAGACTCATTTGTTCCAGCGTGTGCGAGACCTCTCCATTCCAATGTCATAGAGTTCATATACGTCTTCAATTAATGCTATAGGTAGTCGCTGATTGCAATAAACATGGCTAAAGGCGCACACCCCGCATCCCGACTACGGACAACGGCTCTAGCGGTTTGAAGGTATAGCAGTAAAGGTCGGAACCCCCGCAGGGTTGCTATAAGCCTGAGCGGGTCTAGCATGTAGTTCTCCCTCAGGCCGGCGGTGGGTCTAGGTATGGAGCTGCCCTTAGGAGGGTCTAATATCGTGTGACATGCGAGACCATTGATTCGCGTTCTCTCTAAATATTTACCCGCTCGGCCCTTTCCGCTTCGTCGTCTCGAATTCAAAAAAATCTAAAAGGTAGAGACGAATGAGGATGACGCATAACCTGGTCCTGGGGCTCCGCTTACATACAACCGTCGTCAAAGCCCCTTTAACGCGTAAGGCTCATGTGGTCCGTCGATAGTATATGACCACTGGAGATAGCCTGGGTTCCACGATCGTCCCCCGTTGCGTCTGGTGTTTGGCGAGTAAGTCCTTCATGCCGTAACTGACAACGTCTTGGGGATAAAGGGTCTGGGACGTTTGCGTAAGTCGCTCACAACAGAAAGGAAACATTGGGATAGTTCACATTACACTGTTTATCGTCGGGGTTCCTAAAACGAGATGCAACAACATCCAGGGGAGCCGGTGATCTATCTACACAAGACCAGGCTTATTTAACGTCGCCACAAACGGTAGTTGAGCCAACGTGCTCGAAGTACAAAGCTTTGGATCTCTGGACATAGCGTGCCCACTCGTCGCAGTTGTCATTTACTATACCATACGTAAGGCGATAATCAATACCGAGGCGATTACGGTTCAAGGCTGGACTAGCCACCCGAAGCCTATTGGACGCCTAGTTGGTAGATTTGGCCTTTTCGCAACGACACGATAACCAAACTCAAAGGGGCAGTGAGTCTGGTTTGCGGTACACGTTCGTTGACAACTTGGTGATCAATACGGGGCAGGGGCCCAAGGCAAATCAATTTAGAACACAACAGCACGCCGTATTAGCGATACGAGCAGCTCGCTTCATCGTAATAAAGCCTCTACACACGTCTAGTCATGTGCAAGGTCGACCGCGACTCAACAAGCAGGCTAAACACCTCCACGCGAACCAAGCTGGCCGTTACAAGGGAAACGTTCCCGGAATGCCGACAGATGGACTCTCCCGCGGGGAAGGTTCGTCCACCTAGAGAAAGTAGTCGCCAAGTGGTGGCCAAAGTCAGCAGGCCGCGACCGGGCTGACAGACGGTAATCGTAGAGTTTGGTTGCCACGAATCACTACCTAGGGGTCGCTCATCGCCATCTAGTGACATGAGCACCGCTAGGTCCCGGATTCTATTACCGCCGATCCACGTGCTTACCGGGACGTCGCCTCACGAATAGTAGAGTCACTCCCCTAGCACAGGCATGTGGAAACAAGTCAAACCCGACGCGCATGCTTAATACAGTCCGATGCCAGTGGCATTATCCTGCAGGCTGGGTCACGTCCGCTCCCCACCGTCTTATTTCCATATGGACTCTAAACCTATCGCACAGTTTCCCTCATGCCTCGCTTACTTCGAGTCAACTCCCCGAGAAAACGACCTGGTTTTTTCTCGTTCAAAATGCGGCTTTGCCGTAGATTGCAATTTATAAGGTCACCCACTAATCCGACCCATGAGGAAGGGGTCTAGGGCGCCTACATAAGTCCGTATAGGATGCAAGCAGTATGTATACGATAGCTCAGGACCGTGGGCGCTTAGGCAAACACAGGTATCGAGGGAGGACGAGCACTATGTGCGACTCGGTTCCAATCTGAGTACGACACGTATTAAACGTTAGAGATATCTTCCTACTTTGTATCGGGGGTGTTACCGTTTTGCCGGGCTTCAGGGTGAGGGAGATATCTCCCCGGTAAGGCGCAAAAGCCGGTCCCATATTAATACGTGTGCAGGCAAGAGCCCTCATGGGTGTATGTTTTAATATTTAAATCCACCCTACAGCGACGGGCCGAGATAATTCACAAACTCTGATTGACATACGGTCCCCCGCATGGGCAAGATGCAAGGACTGAAGCGGATTTAATATTCATAACGCCAAGCATAATTGCTCCCATCCGCTCCACTTCAACGTTAAAAACCATATACCGGCAGGTTTCCTTAGAATGACTAGTAAGAGCGCCCATGTGGATAAACGTGATTTAGATCGACAGGGGACGCGTTACCTGCCTTGACAGAGTGCATTAGTCTCTGCAATCAGAGTTCGCCCAAGGGAAAGCCAAGCTGGCTACCTAGCTCAGCTCGAACTTAACCCATAGTTTAGAAGAGGCACTACTACGTGGGACCCAGTGCGCAAACTTATTAGTGCGTTATACAATGAGATTGGATGGCCAAATAGGGCCAGAGCCAGCACAAAGCGGGTTACATGGACATGTTGTTACTAGGAATATATTAATAAAACTGGGCCGATGTTTTTACTCCTCAACACTTACCCAGCGAAGCCCATCACATTCTGGTAAGGTAGGGCAGGCACCCGTCGCGCCCTAGGAAAACCCATCCTCTTTCCTTACTCCCGCGTGCACGCTAGTTAGACATATCTGAGGAACACGGTTCGGGCGGGAGACCGGGGGGCGATCTGGATCATCGATCTATATAATACCATTCCGCACTGTGGGAATCTGGGGGCCCAGTAGCGCATCAATGACCCTCCCTGGGCTTAACGGATACTTACAGTCATTGTATTTTCTGGGCTTTCCCCTATTACACGCCGAAAGTTCGACTTTGAACTGCGTAATCCTGTCTATAATACAGAAGGAGCTCGACTGTACTGTACGCGAAGGATGCGCTCCATCGCAGCCATCTGTATGAGCACCGTGGGGCGACAATCTGCAGGTTAATCATGGCGTGCTTATAATCGGACAGGTGTGTTCTCACCATAGGGTTCTGTAATTCCCCGCATTCTAGATTGGATCATTCCAGCTTTCGGTGGTCGGTGGCGCCATGCCAGAGCGCGCTACTTAGCCAATGGTGCCCGGGGTAAGACCGGTTCATGATCCGCTCCGCCGCTTCATAGTTCGCTCCGGTATGGTTTGTCCCAATCATACAGGATGCGTTTATGACTGTGAACGCAATCGTGGTGATAGCCCACTTAACGATGTATTTGTGACACATGTGAGTTGTCTATGAAGAGATCTGAGACCATTGTCGGCCCATAGCACATTATCTTGGTGATGACATCCAATGTATTTCTAAGTATCAATATGTTTTCACAACCCCACTAGGCCGTGAAGAGCCTGGTATGGACACAACACTTGGTTTGTAGCTGAGTCCGTACTACTGGATACTACAGAATTCGACTGAGAGCATTAATGTTGGAGGTCCGGCTCCCGTGTAGTTACCCATACGAATAATCACTGAAGATCCTGGTGTTAGTGAATAAAAGTAATGTTCGTCCGGACAATTCTTGTGTCGGATGGTCGGAAACTTGAATATGCACTCACTAACATCCAGTCTCTAACAGTCTGGGCGAGAGTGCCGGCTAGAAAATTCGGCTGAGTGAGTCGATTGCTGCTATCAACCCGACGGTTAAGGTTCTTGGGCCAGACCTACTGATGCCTCAGATGATGAAAGACGCCTGATGGCAATGCTTGTCGTCTGGATGTGTGTCAGATATTGCACAGTATCCAGGCTAAGCATAAGGAGCGCGTAATATGCTTGACATGGCCCAATCGATCTGTGTACATGGTCAGGAAAACTCTTAGACTCGTGCCACCATTCCCCCCTATCGTAACATCTGGGGTGATTTTCTAGCCTCCTAATCCCATATACTAACAAGGGATACTTTCACGGCTTTCTTGTCTCCCATCAACGTTACGGACACACAGAAGCGAAAGATTTTACATGGATAATATTGTATCCTATGACCGAATTCGGCTTCAACGTGTGCAACGATTTTCTTAACTCTTTATGATCCAGGTAATGATGGAGGCGCATACAGGTAAAAGAAGGAGTTCTCACTAGTAATACTGGGCAGCAAAGGACAGACCACCATCCCCAGGGGGCGATGGGGACGAATCTTGTAGTGCTGTGCCAGGGACTGGATTAGAATTACCCGGCGTCATCGAAAGATCATCCCTCCAGCATGGGTCATCAGTAAATAGACTAATTTAATTCTTAACCGTTGGGGGCTACGGGAACACCTTTCCTCTCTCCCCCACACCGGCTACCGGATCATCGCCCGTGGCAAAAGCCATTCCAAACTACCATTGATTGCCTTATCACCAGTCTCGCTATGTAGGCTCTAATCGTGGGAAGGATCCATCACCACCCTAAGCAACCTAGTCCACAAAGAGCATAGTCCGTATTTCGTGTTAACCAGCTTATCTCTAGTCTAGGTTACTGTTTTTGGCCGTAGTGACAGCTTTAAATTCAATTGTCCCTAGGCATGCGGTATCAAGAGGCAAAACCGCAGTCCTGGTTTCCACCCTAAACAAGCACGTACCTACCCGTGATACCCCGTAGAAGCGCGCTCTAATGCAAACCAAGGTTATAGATTGCTTGTACGACCCGTTACCACTGGTAGTTAGAAGGGTGCCCAGGATGAACCTATCGCTCGGATAGGACGAGCACCACAACATGACGCTGGCTCGATCGCTTCACCGGGTTGTCACAAGACGCGACCGACGAAGATCTCATGCTCACCAACATCAATCATCATTATGACTGATACGGCTCTCGAGAGCATCTAAGTCGGTGAGCAGAAGCGAAAATAAGGTGGTAAGATAACCTATTCCGTAGCTCAGCGGTACATGTTTTTGGCCACAAAGGCCAGGGGGCAGTTTAAAAAGGTTACATCGCCTCGCATCGGTGGTTCCCATTAAGGTGGACTTGGGGGTTACTAACAAAGCACGCAATCCTCTGGAGCTTCAATGTCCTTGTTTGGCTGGGGAGGATTGACGGCGACCGATTTAGGTGACACCCCGAGTATGATTTGCTCGCATCTCAGAACAGTGGCACTTTCTCGATGTGACGCCTTAGTCCACATATCAAGTAGTAATTCTTCGTAGTGCCACTTACCTAAGGGGTCGACATCCTGCGCAGTGAGAAGTTACGACCAATATGTTGGTCAAATGCCCTAAGTGTTTTCTTGCTACGGACCGGATCCCGTCCAACACCGGGCTGCTGTCCTAGGCCTCTCGTGCACTATGCGACTACTCAGAACGGTGCTCAGAACAAATATAGATGTACGGAACGGACCGATTCCTTCCGACTCAATAAAGAGCATCCCACTATGGCATTTTGAGTAGTCTATCCTCCGGGTTCTGGCTATCCCCTCTAAAGACTAGTACCTTAGTCCTGCCTGTGCGCAGGGGTTATTCCTGAAATATCTCATATCTACGAAACACGTTTCCACGGGACGAAACCCGAGGTCCAGCTCGTTGCGATTATACACGTTAAGACTATAGCTTGCTTTTAAGGAAATAGAAAAGTAATTGGTATGGCCAGTCCACATGAGGTTTGGGCGGTTTTGAAGCTACGCACGTGAGCTGGATTTTCATGGGGATGGGTCAAATCAACCAATCGCGCATCCAACCAGGAGTTATCAAACCATGGATGTAAACTTGAGTCAGACAGATAAATCAGAGCTCGGGAATGTTTGGGGATGCGCCATATATTACCAAGCTTACTAGGTTACCGCATTGGAATGCAAACGGTGTGTCGAGGTATCTATAAGGGTATACCGCGACGGACAGTAAGATTCTCTACGACCGTAATGTGGAATCAAAAACCGTTTTTAAAAGAGGAGCGTGACACTCATTGCGTTCTGTCACCCAGTGTAGATTAGTTCTCTCGAACGCACGTGAGGGGGGTGAATGCGATCATCCTGTTGTATAGATTGGTTGACCTCGTCGCAAGGTTACCTAACGCCCACGATATAGCACTACACTCGAGTTTCAGTACCAACTTCTGCCGGTATCTGTATTTGTCTCACGTGACTTAATGCGAGTAACACCATCTTTTAGTCCCGCACGAGACAAGGACCAGCGCCACACGCTTTCGGTGACTAGAAAACCTACGAAAGGATAGGATCCTCCCTTAGCTAAACTCGGCAACTACCCTTTCCCTATCTAGCCTGCCGCTCCCACAATAACTACTAATCGTGTATACTATCTAGCTTGCGATGGACGGCTACAGGAGCAGACTCATAGTGACTAATAGGCGGTAGGACTAATCTAGATCACTCACGCGATCCCACGAAGCCGCCGTTATTTGTTAAGCACGCTAATTCAGTGATACGGCTCCCGATCGCGAGTCGCAGCTCTCATGGTGAGACCAGGAATTAACTTCAGTAAGAACCCGAAGACTGAGAGATCAGTCAAGGTAGCTGTGCCCATGGCATCATGTTTTGACTAACTTTCACTCAGATCTTATATAGTCACCACAAGCACCAGGATCATGCCGAAACCTGCTTAGACTCTAGGGTTATCGTCCCAGTGTTAGCCGTATTATACTGCATTTATGCCTTAAACGGATAGCGACACCAAGAGTGCCTCGTGAATAGTATGACGTTTGGTTGGACCCGAGTAAGATGTTGCACTTCAGGCACAGAGAAGAGCATAAGCATTATGCTGTTCCAACAGCCGGGTGGCTAATGGAGACTCTACCATAGTTAGCAACTGGCACTCAGGGACAGTCAGTATACGCTTCTATCGGGCTCATGCTCATAACAGGGGCGTAGACTAATGTGTTTACTCTTTTCCGGGGTCAGGCGGTGTGGTCTCAAAACAGGTCCAAAAACTATTGGACATGAGTTAGTCTGAGACCCTCAGTGTACACGAGCGACAGAGTATTTGTAGACGTTACCGACCATGAAAGCCGGCCAGTCTAGTTGAAACCCGTGCTAGACCAATCGTACCGAGCTTCGCTCTTGTGATGAATTGGCACAGATATTGGGAGTGCTTATGGACTCGGCTAACGCTGGAGGATGCTCCAGACGTCCCGGTCCTAGCCGTGATGCTTGGACACAACCAACTACACTGATTGTCGATAGCGTAGCAACACGGTAAACCGGTGCAGGCCTTTTGCGCCGTCAGTTACTAACGGTCAGGTGCTCCTGTACTAGTCATGGTTTGATAACGGGTTTATCTCGAGTGCTTAGATAACACTACGCTGCCGCATCTATCAGCCACTGAGCGACTAGAGGGCTATGATTACCCTGGGAGCAGAGTTTCGTACCCCTGTGAGGCGGCGTAGTCACAGCCTTCCAGAGTTATGAACTCTAGCCGTCCACAGTCTCATTAGAAAAGTTATTGAACGTAAACCCTGGAGGGGTAGCCAAGGATACTGATACATTCAACCGATCGTGGTGACAGCTCAACGGACCCCAATGCCTCTACTCCGTTATAGGTCTACGCGTCGCCGAAAAAACTGGCAGGTAAATCCTCGCTTAGTGATTGTCGGTACATCCTCGTTACGCTTTTATTTCAGCCCTGACATAATTGGCAGGGTTATTCGACGCCCCCAAGCGCCAACGCCTACAACCTGAGAGGGTTCGCGGTTTAAAGATTTTTACGCAGTGTAATCCTACGCGCAGTTTGAACCCCGCAGTAGTTCAATTTCATGCAGATCGAGATAATATTCTTTTTCGCGTCTAGGTCATGACAACAATGTTAGCACTGCGCCTTTAATCGCGATAGTAGCTAGACCAAATGGATTGCAAAGCTTATGGAGACCCAACCGCCCGTGGTCGCACAAAGAGTACAACGTCCCAACCTTACGTACTCGAAGGCACCTTGCATGGCACCGACATTCCGTGGCGACTACACCCTAGCTTTCTTTACGAGTGAATATTTAAGGCATGAGCAACCCAACTCTAATCGGGCCAATAGCATTGTACACGCATGTACTATGACAAATAGGGCGTAGACGACTGTCTCCCGTGATATGCCCGCCCCCGGCGAGGTTAACGTTAGTGGTTTACCTTTCGTAGACCGAAGCACTCCCAATAGCTGCTGAATCAAGAGGGGCAATGAACACCGCTTACGGGATACTTAACCCCTGGCGTAACTTTTCTTTAAGGTAAGCCCGTTTTATCCGCTTGCGTGAACGGGATAATGCATGAAACTGTTCGGGACCCTAAGAGTCACTAGGTACTTCACAGAGACTTTGAGCCTGTGGCAATTAACTTGGTCAAGGCCTTGTCAGCATTACTCAAATCTCGATAGTGAACCGCCTCGAGGGCTATGTGCGGCTCGTTGCCGTCCCAGTCGTAGATAGTTCACTATTGGCCCACAGGACAAGTAGGGGGACTGATAGCTACGCGAGCAATAGGTTGTTCTCAAGAACCATTACGGCCTTGGGAGTAGCTCGGGGCTGGCCTATTGGCGGTGTATGTGTGCAGAAGAACTTCCACTCCCAAAACAGACTATACTATAGTGCTAAATTGAGTTACCTCTGTCTCCCAGCACAAATATGGGCTCTTGAGATGCGCGGATCGCCTTTTTTTACTTCACTCCAGGTCTTCGGCCTAATTTATCTAGTGATGGGACACACGTAGTTGATAATTGCAGTTAGACGAAAGACGGATAAGCTCTGTCAAATAGCACAGCTTCATCTAGAAATTCATTTCACGCTTCCGTGGCCGATGCCTACACCTCTGGGACCCAAGGCGCCCCTCCTGCATCGTCCATTTCTGGCTTCCTATTTGATGAGAACATCGCCCGGTGCTAACAGTGACTTGTAGTTAGGGACGACGGAATGAATTGCATAACTAAATTTTACAATATTCAGACCGATTTAAGTTAGGTTCAAAGTACAGGAGGCCCAGACTGGGGTGCGCATATGTCCCACCCAAGAGCTTGCCGCTCTTCAGAGCAACTATCAGTTCTTATCGATTGAGGGCTCCCCAGGATTCGGTTGTGAAGGCGTTATACTTCCTCTGTTTTTTTCGTGAAAAACTTCCTACGGCTGGTCGCGGATTTACTCGGACTGCATTGTTTAAAGTGCTGGACTGCAAGACGGGGGGTTTCCCGGAACTTCTGTAGCAATAGTGCGGCAGATTGTTAATGAATTAACGTTCTAGAGCGCCCTCGGCACTGGGCTTAATGTTCGTCGGTACATAGCTCCCATATGGTCAAGACAATTTACAACGAGCCGGTCGACAGAGATGGCGGAAGTCTAACTTGGGACACATAGTAGAGCCCCCTGTTAACCAGGTGTCGGATTGACGATCTCGCTGCATTACCTACGACCAAACCTTCGGCTCAGTCAACGTGTCGCTACTCGTAGTGAGGGAGAGGTGATCGAGAAACCCGTATTAGGATGGCTGTGGGGAGTCTCAAATAACGACAAGCCTTCAATTGACTACATTTCTCTAGGCAGTGTAGTTTGGACCACCCCAAGAGAATAATAATAAGTCTCTAATATTTCGCGATGCCCACTCCCTCTTAATCCATTCAGGTTCGAATCGCTAAAGTCAGAATGAACCTACGGGTAAAGTACGCCCTTAGTGAACTTAAATCCCCCCGGATTTAAGCGCGGGTTCGCGGCACGTTGCACACCTGAGCAGCATACGATGTGAGCGTATATCATAGTAAACCCGTAACTCATTGTAGTTCCCACAGCATGGAACAGATGAGCTGTCGAGTACCTAGGTGCTCCGGCCTTACGGAACCGATTAGAGGGCCGACCTGATGGTGGAAACTCCCTGGAGAAATGCCAATCAGCTTAGAAGTCATTCTTTAAGAACTAAGGAATTTTTTAGGGGTGTAGACGGGAATTACTGGCTAAAACGGGACTTTCTACTGCCTACCCACGAACTGACCAAGTCCTACTGGCTGTAAACGGTTGAACAGATCTTGTGACGTCCATGTATTGGCGTAAAGGCAATAAATCTGCTGTTTCCCTTCACTAAGAGACTGGCGGTAGTACCAGTGATACCAAAACGGAAGGTATGAAGCTCGCACCAGAATCGCCTGGAAACGACTATAACGGATTCAGGCATTAATAATCTCAGTACGCAATCAGCGTAAGATTCAAGGGAGCATGACTTATTGGTCCCAGCGTCTCTCATAGAAGATATGACTCTCCCATGCGTCACAACTATTAAAAGGCTCGCGTCCAAGTAGTTTATCTGAGAATCCGCGCTACTTACCGCTCCATTGCTAGCACGTACGCTTAGGTATTGACCCCCGGTCAGAGAAGGTCAAGACAACGGGATTGTGAAACGGGAGTAGACAACGCAAGGAAGGGGTTCCCGACTGCACTCGGCAGCGTCACGGTGAGCTAGACAACACCGGGGGGTCGCTCGCTCATAGGCGAAAGCCTCGTCATGCCCCATCCCAGGGAGTTCTCCTTAAGATGTGCTTGTATGTATGGAAGCATCTTCTACAGAAAAGTGGTAACCTCTGGCCTATGATGATCGTCTTCTTAGTGCGACTGCCCAGATGCCAGTCCCGACGGCATCTTAACAGTCCACACTCGTTTACGAAATCTTTTGCTTATATTTCAGCACAATGGGCTCTACGATTGGAGCAGAATAGAGACGGGAGGGTAGTAACCCGTAATTCTCTAAGGGGACTAAAGTGTCCATGAACAGCCCGTTATGATGTGAATTCCAGTAAGAGAATATACCTTATGACGTGGTTATGGCCGTCCAATGGCGCCAAGGCGGACAACGTAATCTAAAGGGAGCCCCTATCCGCTCACGTAAGTTGTAGCTTACAGAGGTCATTCGGCAGCGGCACTGGCAAAATACGCTCTGCTCTACCTCAGGCACATTCGCACCTGTTGCTGATTTTGTAGAGTGGATTGTCTGGCCATGGTCGACGCATCGAATGCTCCCTAGCATCAATAATAGCTAAGTACCGACCGGGGTAGGATCTCCTTTGTAGTTACTATGCCCACAGTGCGTGCCCTTCCTGTTGATCCACCAGTCCAACAGAGTAGCTACTTCCAGATAGGCCACCACAGAGATCTGATTTAGAAACACCTTGCCGCATTATGGGTCGATGCTCTATCCCCGCGCCTGGTTGCCTTCCACTGGCACGAACCAGCTGAGGGGTACACTTAGCTGCCCTATGTCGGCTGCTACATCTGTGCCAAGCCGACGTTATTGCGAGGCCGAACCGAGCTATCTGGGTTACTGGATCTAAGCACATACGACTTCACGTTGGACAAACCCCAGAAATAGGCTCACATGACTCGCCGTAGGGAGGTTTCTAGACCTATTGACGCCTTTAGTCCATTGTTGAGTTTCTCAGAGATTTAACGTGGAAGACTAACACATCTCGGTAAGCCACTGGAGTCCTCGAGTCAGAGCTGGAATTATCACCATTTCCGCGTAAAGCTCGCCCGGCGACCCAGCCATCTTTCCCGTATCAAACGTAACGAGTGACGCCTGGCTTGCGCAATGGGAGAAAAAAGCCCCTCATTGTCACATGCTTTTTATACCGGCTTAGAATGTGCTCCTCCCTGTCCCATTTGGGATCCAACAACTAACCTTACATTGTTTAGTAAGCTTGATGGGTGCAGCACCTCTCTCGAGATCCCCTAATCGTGACAAAAGTTTTTATTGCGATTACTTAGTATCCCCCCTTCTCGATTCAGGGCCACCGGTGCGTAATGAGGTTCCGGAGGAGATCTCGGTGTGGGGTTGCAGATGACGTAATTTACCCAGTACGTGTATGACCTGTTTTGTGAGCGTACTCGTAGTACTCGCTTGTCTGATAATAAGTTGCTCTTACATTCCCCCTATGGCCCCAATGTGCCCCGCGTCCGCCTGATTATTGTTTAACCAAATGTGAAACTCCCTCGCAGTCTACCCACCTATTCCAATCGCTAGATGAAGTTGGCCTATGCCGGGCCATCCGCAATAGTCGATCTGGTTAGATCTGATCCGTAACATAATTAGGCCTGGTGCGCCCTCATAGGGAACGTTGGGGACCAAAGAGATATGTCGTAACGCCTGACAACATCTTTGGAAACGACTATATCATGTGGCAACCAATCTTCGATCTATGCTGTTTCGGGCCTCATCGTCCTCAGTCTGGATCGTGTTAGGTGTAACTAATCAACCTAAGTTCTTTGCCACGCTTAGATTTCTACGAGGGGTTTAAAGGTATTAACGGCTCGCTGTAGTAGTGACCTGCGATGCGCAATAGGGTAGAAGACATGGCGTCCGTATTTAGTCACAGACTGATACTTCTTTGGGTAAACAATGATTGCCATGTTGGATTAAATCTTCATCCGGGGACTTACTAAACAGCTACAGCAGTTAGTTGCTCACGGATTAGCGAGAACGGGAGGAAGTTGGCAGGACTATTATCGCTCCGATGGTGCGCGGATAACGGGTACAGAGCTGATATTGACCGATCTGTGAGACCATTCAAGAGTTGTCTCCATGCCTCGCGTTTGGTGCTTAAGATATGTTATTAGTTCAATGCGTGGAAAATCAGTAGTGTGGGGGTTAAAAGGAACTGAACGCCGGGTGATTATCTCAATGGCATACCAACTCCCAAAAAGAAGTAGGGTCGTCTAGACCATCTTGCAAGCTCAATGTTATGGACAGTTTGGTTGAGACTTGCTCAGGGTCAACCTGACGGTAATGCATTTTGCCAGTTTAGAACTCCGCTACGACCTCTAAGTTTTCGGCTGGTCAGCAGTTTCATTCATTACAACACACCGTCACTATTACATCTATCAGAGCGTGTCTTCTCCCCCTCCCCCAGATTCGCGCGGGCGCTCGAAACCGAGACGCCACACTTTTGCCAAGCGTAGGCTCGTGATCGCTGCTGCGCGGACCATGGGCGTAGACAGACGCCGTCTGGCACTTACCAGCTGTGACAGGACCTAACAAGCCGAGAGTCGATAGGCACTCTTATCGCTGTTCCTAGTTTGCAACCGGCGGGTAACCGTCATGTACATGGGATCTAATGTGCCCAATAACTATGTCCGCAGCAGGTTGCTATTGCTGGCTCTTTTTGCAGCAAATGAACAAGATTCACCGTGGTCGCGAACTATAGGTACCCTACTCGTTCTAGGTAAAGACCCACCTTAGGGACGTCCATGAAGCACTGAGGGCCGTGACGGCCATTTGTATACTAGGTGTGGGAATGCTGGTGGGCGGCGTGTAGTCGTTAAGAAGCAATGTCTCAAATAAGTGTATTGGCTGATGCACACGTGCGGGGTGATATGTCAGCCCATGAACTTATCCTCCCTACGCCACTTAATGCGCTGCGTGCCAAATCTGAATGCCGCGTATACGGCAACACCCCAATCAAGCGCTATTATACCCAGTCACCCAAATCACCTACACGCGTTGTCGTTTGGGATGCCGTTCTCGGTCGAAAATGCGTTACCATTAACAAACATTTCGTACGTCAAAAACATAGCGAATGGAGGGCGCAGCTGCAAAGGGAGGGTTCTGAGTAGCAATTCCAGCCCTCCCCGCTGTTGACTTCCTTCCCGCCTCGCCTAGTCGCTTCAACAGGCATGTTGCATGCCGAAGTCTGCGGGAGCTCCGCTTTCTGGTAATTGGACCTTTGGTCCCCCAATGTAAATACTCAATTAAGAATTTCATTATGGTCAACTAAGCCCGCCGCTATATGGCCGAAGTCTGTATTGGTCCTGCCACTAATCTTGAGCTATCAGATAGCTCCCCTGGACTAGTAGAGTCGAGACTAACCTCCTTAAACATGACCTGTCAGAAAGACCCCAATGTCTCCCTTTTGCCCCCAACGCGATTTCTCGCATAGATGTCATCCTAGTACTGTGAGTCCAGAGAAAGACTGACAGATCCGTAAAAGCTTTAAACACGTAAAGGTGCCAGGCGATGGTCAAAACATTTTGGGGGATAGCCGCCCGCTGGTAAAATCTCCGGTGGAACTCTTGGAAGATTGGGGTAGCACCTCAGGGTTGACGAATTGGCGTCTCCTGAAACTGATTCTGGCCGATGAGTCGTGCCGTATCAACCCACGGAATCTGCGGACGTCTCTACGACAATTAAATAATCGTATTTAAGACCTCGCTCTCGGTGACTGTCGTACGCGCGAATTAATCAGACCTGCTAACCCGACTCCGACCAGGTTAGGGATACGGGTGCCACTTGTTCTACTTCCCCGGTACTTCCAAAGGCGTCTCACGGGGGAAGCTGGCCAGGTCTAAATAGGACACGATTCGGACGCATAATTACCAGGTTGGGATCGCAACAAGCGGAACTGCTGTGTCTCTCCGATGCTAGCAGCTCGAACTAGTCTCTATCGCTAGTTGTACATTTAGGATGACATAAGGCAGGGAATCTCGCGTGTTCTGTGATCTAGCGTTCACGATAAACGCGGGTAACGTCGGCTGCGGAGGTATTAGTCGCTGCACGGAGGTAGTTTCCCAGTCTCTACTCCTTATCCAGTATAGATGATTAAAACTCCCATACCAGATGTGCAATAAACGGAACATCTACATGCTACGTGTCGTTGCACTGGTGTAACCTTGAGTTCAATGAAATTAAATAAACCAGAGCTTTTGCATAGGGCTCGGTGCGCCTCTTTGGTCACCAGCTATAGGATTTTACGTCTGATGCACCCAAGTGCCCAAGAAGAACTGATTGTCTAGACGTCGACGCGTCATAGTATATCCGTGCCTCCGAGATCGTGCGAGTATGGTTTAAGAGATTTGTATGGGACCGCTCGCTCATGCCGCCCTGAGAAATATGCTAGGCTGTCCTTTCTCCTAGCTTATTCTCCTTATAGGATGCGGCTAAGTTCCGGTTCATAACGACTCGTCCCCATCCGGAGCCATAAAAGGTCGAGCTAGTGTTTTTGTCTGGGTTAGCAAATTTAGAAAAGAGCCAAAACGAAGTGACTCACTACCGATTGGAAACCAAGGGCTGATACTAGAACTGATTAATACCCATCTTAAGGCCCGCCCCCAGTAAAGCCATGTCCCAAACACCTAGGTGCAAGGATAAATGTCTATAGATCCTCCGGCGCCATGGATCCCCGGGTTTCCTTGTCTGGCGAAAGGTCACCGAGCACCTTAACAGTTCCTCACATAATAAAAGCAAATGTGAATGTTCGACTGCCGGGGTCGTGCCTAACAATAGCCTAGGTGGCTTTGTCTTGCAGCGATACATCGAGCCGCCTTCGCCGCACAAAAAGTAATGCCTAAAGCTTCAGTAAGTGCCATGTAACTACGTTGAGTTTCAAGTTTGCACTTTCATGACTGAACGGTCAAAAGTAGGGTCGGAGCTAAGTCTCATTTTCTCTGGGGTTAACAGTAACTCGTTCCTCTTTTGATGTACCCCACTCGGAACATGAAAGCACCTATTACCCCCGAGTATATTTCGCTAGATGCACTAGCCATCCACACCTCAAAGAAGAGCGTGTAAGGGGTCCACTTTTCTAAATTAGTGAAACACGTTAAGGGCAAATCATTGCGTCGTGAGCAGTCGAACAAAAAAGGGCAAAATGCGGATGACCCCATAAGAGTGGGTGACGTTAGGGTAGGTTACGTGGAGATTGGTACACCCCCAGCTTAACCCATTTGTCCTTAAGACGAATGTCAAACGCTAAACCCAGTAGATATTCCTATCGCAACTTGCATTTTACAGTCTGCTGGCCTGCAAGTAGGCAATGTATCGCGTACCGGCCTTATACTGACACTCACATCTAATTATACGGCCTAGTAGACAGCTATGCGTATGACTAGGAATTGATACATTTTTCCAGGACAGAACTTATAAGGAGTCGTAGCGCTCGTGATATCGTCGAAAACCCGATCTTCACATGAAAGCCCGAACGGTGGATTAGGTGTAGCACAAAGTACGAATAAAGGTGTCCGATCCGACACCATATTAGGTAGGCCCCGTTGACATCTGTGCCAATTAGGACCGCTCAGCAGTCGTTCTCTCTCCGAATCTGCCGGATCGCTTTCTGAAACGACCACTACTTGCGGTTGTTCCAGTGACTAAACAGATCTACGCACTGGGGCAATAGGTATCCCCACCCTGTGATGCCAAGTATTACTGAGCAGAATTGGATCGCTAAGGAGCTATATGATGTATCCCTATCGGGGAGATTTTGTATCGAGATTCAGGCTTGAAGGATATATAGTCGAATAGGGCCGATTGAATGATGCGGAATTTACTGGATGTGCACTAGTTTATAAAACGCCCCAAGCGGATACTTGAAAGCATACACATTCAGCAATCTATGTGCAAGCTTGATAACAGTACCAGCATCTTCACTCACCTTGGTATCTAGCAGGTCATAGCCGTGCTGAGGCGATACGCATAGACCGTCGTAACGAAACTTCACAAGTCATTCAGGCCTTTTGCCAATCTTGCCTGATTAGTCAGGCGTATTACGGTTTCCTATTGCTGACAAACTTAGCTAGGGTAGCTGGCGACGAACGAAGATGTGGGACATGAAGATGGACCTCTCACGCAGTCATTTTGAACGGTATCTAGTAGGTCTCAATTGAGTAAACACAATAATAAGAGCTCGCTACTAATTCCATGTATAGATGGTGCCAGGCGACCGATGCAGCTATCGTCCTGGTAAGACGCTTTTGACTGGAGTGCGTTTTTTGGTTGTTGTACTAAACTGAGAAGTACAAGATGAACTTACGACTTCGCGGCCCGGCTAGTGTACCGGTACACCACCAGCAATTTCTTGTAAGCGTCCCACTGCCTTGTAACCCGTACCGTGTCCCTTTGCGTGGGTCCGCCCGCCAGTCGGATCTACCTAATTATCTGCCCGGAAACCCTCCACTTTCGCAAGTTTATCAACATCACATTAATCGCTGACAGTCCAATGGGAGAACAGTTGGCGGCAAGTATGCGGCCGAGATAATATTTTAATCTGCCCTATAGTGCTAAGCATGATTTTATCTCTGTGAGAGCCGTCTCTCTGTTTTACTGGGCACATCGTTCATCAATGGCACAGCAGTCGGTCGACAACAAAAGTTGCAGATGCTCCCAGCTCATTCCAGACCCATCTATCGTATAAGCGTATCATGCCATCCCTAGGGCCGCTAATCGCCCTTTCAATGATCATAATCCTGGCAGCATATCACTACGTGCTCGCGCCCATAGCACAACGGGATGGTCGGGTAGGTCAGCTATTCGTAGGGATCTCCTCGAAATTAAACGACTTTCGCGCGTAAGCACAGTTACTGTCAAGTATTTCGCTGTAACTAAGACGTCTTCAATTCGAACGTATAAAACCAATCGAAGCCTAATACGACAGGCGAACGATTACGATCAGTGGCTGGCGGGACCCATTTAAAATCCACTATCAAGTAGACCTATCTTCCGCAACGAACATTACCTACCCGCACTCTGGGCCAGTTGGTTCGGATCCTTAAGACTGTGGGTAAAAGCTTTCCGCCGAATAAAGGGAAAAAGATCCATTGATCAAGTTGTGGGTGCACGTTGAGGCTTCCGGAACTCGATGATGACGTTGTGATCTACTGGTCGGACTACCTTCGAGGTATACTGACCGATTCTGAACCATATTTCACCTATCGCCCGTGCGCACGAGGTGCACAAGAAAGTGCAACCCCCATCGCAGTACACAGCGGCACACTACATGATCCTATTATACCTCTTTGCTTACAGGACAAGCCTGCTAGAGCCTTGTTAGCATAGCCGACTAACGGCTACTTGGCATCTGCGAACGTTGGCCAGCGCCACAAGCCGGTCCTGACATCGTTCTATGTATAGTACCAAGTTAACTGAAAGACATAGTCGTTCTCAGATACTTTCAAGGTCATACGTACCAGCTGAGACATATCCAACTAGGGGGGTTAGCAGAGGCCCGGATTATAGACGTGGGGCTTCAATGGACATCTAATCTTAGCGATGCCCCTACATACATCTGTCGCACGACATTACAGCGAACCTTAAGGGGCATCAAAAGCAAGCGGAAACCGTTTGAGATGGGATAGCTCCGTCTTTGTGACCGACTAATATCGCAATTTCTATTTCCCCGCATGCGTGTTGTTTTTAAGGTCCTCAGGAGAACCAAGCTGGCGCCTAATAAACCGAAATGGTAGTGCACGATGGAGACATAAGGGTAATAACAACGATTCGGCCCGCAGCTAACGACTGGACTTCCTTCCGATATCCTTAACGGTTCGCAAAGTAACATCTGGCTTCTTAGTGTCATTGCTACGCCGTGGTTAATAGATAGTCGGTAAGTATGGATTCGGTCAGGGTAGGAGTCTGCGATTTAAGATTGCCTTGATAAAATCCCAGTGCTACGTTAGCCCCTGCTACCCATCCTGGCTCACTCAGCTACGGAAAGACTAATACTAAATATAAGTTGATGAATGCTACCGTGGGAACATTCCAAGACTCCTCCTTTGTTGTTTTTCACACACTTTCCTTAATAAAGAGCTCTAAGCAAACTCGAATTATAAGAAGCGCTCCGACTGAATTCCCTGGTTTGAAGGCTGGATAACAGTCTCTTTAATAAGACGCGTTCCTTGAAAGAGCTGGTGAGAGCGATTGGCTTGGTGTGCTAAACACTCGAAATGTTCTCGGTTCAGGGGAACGAGATAAGGTTCTTCGTATAGCGCACTCCCTACTCACGTTCACGCACATCCTTTGAATCAGCTCAGGACCATGTCGTAGACAGGAGACCGTCCTGTCTTGAATCCACTGTCCGCAACGTCGGCCGCCCCCGCGGTCCGTACTGCGTGAAGCAGGGGCTTACGTGTTAACTGGTTCTATGTTCCGAGAAGCGTAAATCATTGATTAGCTATTACATATCAGACAATGGTCCAAGTCCAAGGCAACCTTTTACATCAATCAATAGTCGCGGGGGATTGCGCCCCAGAGATATTAGTGATACTCGGAGCGTAGAGGCCGGGCAAAACACTCGCAGCGAGAAGGTCTTAAATCTCTGGCAACTTTGCTGTTTGTGCGTATAGCGTGTCTCGTCTGACGCTTTTGCACCACAGCAGTTTCTCTATAGTAGCCGCGGTTCCTCTAGATCTAAGGTAAGAGAAGAATGTTGATACCATCTCGATGCTGTGTTTGGGGGCCCGGATTACGCAATCGTAACGAGTCTGGTCGTTATAGCGATCAAGGGGAGTCGCAGGTTATGGTAGTTATAAGCAGAATTCCAAGGGTGAAGAGAGTACGTAGTACCGACAACCATGAGCGGTGGACGATGCTATTAGGTATGTAGACAAACTGACGGTTACAAAAATCACGGTATGTACCGAGATTAAGATTATCTTATAACTTTGGAGTTTTGCTTGTTCACTCCGAAGCCAACCCTTACAGTTTAATCAAATTCTAACACCGGGGAGTGGTCATCGCCCGTTTGAATGTAGAAAGAATTTTCGTGATTGACGTAGACCACACTAACTCTAGAAGTGTGCGTGCATACGTTGGATGCGGACGTCAGACAATATCAAATATCAAAGCCCCCCCCATCGACTGTGTCGTTACCAACGGTGCTTCCCTATCCCGGGACATATCGGCCCTAGGGAGGAATTTACGCCTGCGACACCTATTCTCAACACTTTTTCGTGCGCATGACGAGGGTTTCTCGTAAACTAAACGAGGTTCCGTACGGAACAGTTAACCCACTTATGTAAGGCCCTCTTATTGGTGCACATACCAAATGGTTACGAAGCTCAGGTTTTACCGCATTGTATTGTTATTTCTCGGGCTCTCGCGCTGACTGCGTTTCCCCCGGCCATTTCGAGGGTCACCCGCTCGGCCAGGCCAGATGTTGCTCCGACCAAGAGTGGGGGTCCAGTTACTACCGTGTGGGATTGGTGCCTCGTCTTGTTTAGCAGTGAAGGAGTGACAGAGAGGCCTGCCGGATATGCAACCCAACCCCTAGTCAGTATAATGCTTCAGTAATTAATTGATATGCATCCGCGGGCAAGGGAGTTGAACGAAGCATGCTCCAGCTACCCAGCTACTTAAAATTTACCAAACTTATGGAGTGGGTACCGATCCACCCTTTGCACAGCGACTAAATCGCAATGAGATCCATGAACACGTTTTACTTTTACCGTTGCCGTTTCAGACGGCTCCCATAACGCGTTAGTGAGGAGCCGAAAAGTCCAAATTATGGTCAATCGGGCGATGTCCCCAAGAGCGCCTCATCAGAAGTCGTGGTTGGGGACGGTGGGAGGGATCTCGGTCCCAGGAACCCTCGCGCGGACGAGGACCGTTACGTAAATTAGGCCACCCTATCTATAATTTATACAGCAGGATAAATTGCTTCCTATCAACGACTTTCAGTTTCTTGATAAGACACCTAAGTCAAGGTACTTAACCGAGAGACAAATCTCTCTAAAATAAGCCCCATTGTCTCCACCGACAGACTTGCGCTCTAAGCTTGTGTTCAAATGCTACATAGTCAGCCAGGGACTTTGACTGCGCGCCTAGGCCGGTATTCTTCCAGCGGCGTTACCCCGTGAGGCTGCCGGGTAATCGTTTGGGCCGTGAGTAGATGTGTAAACACTTTTTATTGGATTAAACAAGGAGCGGTAGCCTCCGCGATCGTATTAATCCACCCAGGTACTTAAAGGACACACATGTAAAAAGAATCAAATGGCTCACAAGTTATCGCCATCATTGGGCATCTGTGGCGTCCTCAGGCAATTACGTTAATCCTCTGGTTGTACTTCGAACGTAACCCTTATAGCCCAAGTTCCTACGCTTTTCTACACGATATATCTCCATCCGAAAACAGCCGGTAGCGCGTAACCCGCCTTTCGATCGCTAAACTATCTTCGTCAACGATTTCCTTCTTGGGCCGGGACTTGCTGCGTCCCCCATCTGAGGGTAACCCCGGCTCCAGTTCATAGGATATTGTTTACCGTGACGAGCCTGAATTGGCGAGGGCGAGTAGCCGACATGCGGGTGGCGGAATCTCCGCCTACTTGTCCGCATGACACACCACGGACGGGGCCACTCCCCTGACGTCGAAGAATTACGGTGAACTCATGCCCTCTCTGACGTTGCAGGTGATGAGTCTTCCCTCACGATAGTGGAACCCAACCGTGTGTCCACGGAATTAGACACCGTCCGTAAGAAAATGCGTAGCCGTTTAACTAACTTTAACACGGGTGGATTGAGGGTGAGGTCCCGCAATTCGTACACGAAACTAAGCCCACTCGCTGTTAGTATGCTCCGATGTAACCAACTACTTAATTTACGTATCTTGTAAAGTGACAATATAGGTTTACCCGATCTTTAACGAGGGGTGTCCCAGGCATAGACGAGGTTAATTTTCGTAGGTATGAATTTTGGTTGTCATGGTCAGTATCCCCAATTATCATACACTAAACCTCACCCACCGAACTCTCACGGTTACCTTCTAGCAAGGCTATCGCCGGTCCACGCGTCTTTAGATTTATCTGCCGATGCCGTACCATCTTGTACCCATCGCTCTAGTGGAGGTAATCTGCCAGGGGAGTCCTATGGCCGCTTGTCTATTCATACAGACGTGTGGCCATAGCCGGATTATCTTATTGGCCCATGTATTCCTTGCAAACAAAAACGTCCCCTAAGTTTACTTAATGGCCTGTCCCGGTACCATATCCCGCTAGTCCAGGTTTGAGTTTGATATTGTGGTGTAGTGAATCCCTGTGTAACACAATTGGCTAGTTTCCGGAATATATAGTTCCGCTTTGAAATGTAGACCTTGCCGGAAAAGAGTGTGTCAGTAGTATACCGAGGAGTATACGGTCTCTGGGGGATCCGCCCCGCGGGGCCCGGAGCAGAGCTTTTTGTGACGGGCCGTCGCCGCGGCGTACGAGTCTAGTTGAAACTATCTTGTCTTGGCGTCGTCGCGCGCGCGGACGTATGGTATCAATGACAGTAAAAGGGCCGTTAACCGGTCGCCTGGAAGCTGGGTTATTTGTTACGGAAGATCAGTAGCCCGTTTCCAAAGGAGGTCGCCAATACACACTAGGATGGGTAGTGAGACCATCTCTGATGCTCTGTGATGGTACTTCTGACTAAACGCTCGCCACGCTACAGCCCACAGTCCCAGCACCCAACGTGAGAAACAAGTCTTCTCGATGGTTGAACCGTTCCGGGATGGCATATATTGGAATGTTTACTGGCGCGTAATCCACCGTGTACCCTGCAGGCTTGCTCAGTACGGCAGCTCAACTCGTACTTAACTGGATGGACAGTCGTTCTCGGGATCTACTTGTGTTGCAGTATTGTCGAATTTCGACAACCTATCGTACTACTTTTTACTTAACCCTCTGGAACGACTGCCACATTATACCCGGCTGCCCCCGACTGATCACGAAGCCGTTCATATGGTCTATCGTTCATAACCGCTGCACATTCTTGCGTTAGAGGCATGGAAAGTAGGTTTGCTATTTATGCTGATATCATCGCACTAAACAGCGTTACTACGGTCGCCGGGTATAAGACAACATTACCCCCTGTTCCTTAGATCTCACAATAGGTTTACAAAATGGAATTCTAGTAGGTCTGTCTAATAGGATGTACTATGGAACCCCCATCCATCTTACTGTGTATCTGCTCCGTCCATAGCGGGACTAAAATTTTAGCACTACGATCGGCAACGATTTACTCGAGATTGCCCACGTTGCCGGTAACTCTAAGATAAAACACCCTGAAGGGTGGTGCAGTTCCGAAAACTAGTTTTGTAGCTGTTGACAATGTTCGCTCTGATGATTTCGGGCCCTCTGCGAGTCTAGGACTGATCCAACCCTGGCATAAGTACTAGCGTTTTAGAAACTGACATGCCCATTAAATAGACGGGCATGCTGTGGTACAAATCACAGATGTAAGAAAAGGGAATGGTTGCGGAAAGTGGATAGATGGATATATGTATACCTAACTATGGATTTGCTGTTTGTAGGTACAGTTTGGATGTTTTGGAGCACACATGAGGCTGAAATGGGGGTGATGTTAGATTACTGCTTCTGTCTCGCCCACTTTGGTTAAGTGTTGCGTATGGATCCCGACAACAAGACCCAAGAAGAACTAACACTTCCGTACATCGGGCGCTCGGTGCGACTTTTCATGGGCGTACCACCCCACCAATTATATCCAACGGGGTAGGTGTTCGGTCGTGTTTCGTAGCAACTGAAGGAATGAGGCTCACCTGCACTTGTTCCTCTAAAAGCATCTCGATATTCTCCTACAGCATTCTGAGAGTGCGGCAGTCGTCGCGTTATTCCTGCAACGGGCGGAGCCACATGACGGGCCCCTGGACAAGTAGTTAGGCGATATTTCGTCCCCGCTAGCCACTCGCAGAACTCAGAAATAAGGTCGTTTGCCCTTTCTTCCGGGTATATTCAACCATCGGCTGGTCCTTTCCCGCTTCGCCTTCGATCCGGCTTTAACTGGTAATGGATATTAACGGGGGAACGAACATGTTCGTAACACCCCCTGCCACGACCAGAGGCGTGGCACACGTATAGCTCGGATAACTGGGATTGGTCGCCGGCGCTTAGGAAGGCAGACGCTGGCCAAGACCGGAGCCGCGCGTGGTTATATGCGTTCAGACCTGATGGCCAAGTGTGAGTTAAATTTCCTTTATTCAATTGGCTTGTCTTGTAAATAAATGCTCATGTCGGTCGCCATTGATTGTCTCATGGACACATTTTCACGAGGGCTTGCTTAAGCATGGCAAAAAAGCGGGAGGACCTCACATTATGCTAGAACGAGAACCGAATCCATAGGGGGAATGGCTGGTATGTGTCTCATCTTAAGCCCCCATACTCTCGTTGTAGCCGCTCTATGATGGCATACGTTAGGAGCGACCCCTAGCACCTATTTTGTTTTTGAGATACTACTCAGTCCGCTCTTCTCAATCCTAGTTCATGCGCGTATGGCGCCGACAAGCGTATAGTAATTTTAGTCATTAATAGAGTTTCACCAGCAGCGACTGATGAGCCGGTCTTGTCTTCACCTCGGATTTCTGAACGCCCGCTATCCACCGATATTGTCCGGCCCATATCGATTAAGTTTTTAACACTCCAATTTCGTTACCCAATAGGGCAATCTTTGTATCACACACGTAAAGCGGAACACCCCGGCGACGGAGGGTGTCTGCCGGTGCTATAATGACTTCTGCGGGTAACGCATGAGGTGCACGCGGTCGAGAAACCAGAGATGCGATTCGGGGCTGGTTAAGTTACTGGGATAGACTACAGCAACTACATTCATTTTAGGAGTATTCTATGCTCCAATCCACAGGGCAATGTTCGACGCCACTGTGGGTGACACACTCTAGATCGCGGATAGGTGAAGCGTTGCCCTACCTGGTTGTGTGGGGGGGTCTTATCAGTTTTGGTAGACATTCGCGGATGCAAATCATCTCGTGAGATTAACCCCGTTTCTCTTTCCATGGGAGCCTCTTCTGGTAACTTTGATAACAGACACGCCACCGCAAACCAGGTGTCCGTTATTTGTCTCCCTTTATAATTAACGATCATTGGCTCCTCTTGGAAAGAGGTAGGGAGATGCTTTGTCCTTTACGACGAGCAGCGACCTCACTGCTATGACTGGGTCGTGGCTCGAGTCTTCAAGAGCCGTCTAATACCTCCTCCTGAGAAAAGGATTACCCCATTCGTACGTCCATGAAAGTACATCGTAGCTAGAAGTTCTTGGGGTGGTGTGGATCGCGCAGGCCGTTTTATCTACATGTAACAAACTGTCGGTTAGGCTGTATTTTCTGATTTACCAATCGCGCAGTATACGCTGTTCCGTGAGGGCTAGCAATTGTACTTCTCACTGATGGTACTGCCTTATAGTACCCCGCACCCGGGAAAGAACCCCCAGTCAGCAGCAGGGCCAGTTTGAATTACAATTGGGTTCTGATCTGACTACGACCGAGGAGCTCGGCTTCTTTCTCAGTCGGTTGATGAGACCGTAACCACTCCTACGCTCTACTAAACTGTCAAGATTGATTAGTCACCGACACGGTACCTGGGTCCGTCGCTAGTACGATTATATCCGGTTGTGTTGCGGATATATGTTTCGTGTCCCTGTTGCCTGCGTCTAATCCATGCCATCAGACTTAATTGTGTTCGACAAGGCGTGAGGTCGGGAGCGGGTTCTAGGATGGTCGGGACAATGTGGTAAGAATCTCGTGTGCCTTTCCTACCTTGCCCGAGGGTTACGCGGATGACCAGCAAACTCTGGCGGAGGATTGGGAGCGAGACCGTAGCCGCCCCTTGCGAGACTTCTAAAACTCAATTTTTTCCAAGCAAGGAAAAGCACAGAACTATTGGATACTCAACCAGTCAAAACGGCTGGCTTCGCGAAACGTAAATCTACATCGTCGATTGATGGCCAGCTGGGAATCAGAGCCCGTGATGGCACCATTTGACGTCAGACCCT
ECA189   AGTTTGCGGGAAGCCCAGCAGGGCGAATAGATTTGTAACCCGGTTGATGATTGCACGGACCACTTCTCTCATGCGTGCGCTATTTTGACTGCTCTGCTAACGGGCAGATATGATACCCCTGGTGGAGGACGGCCGTTTAAGGGACGTGCAACACCCGCAGGAGCAGCATTACCTCGAAATGAGTGAGCCAATCTATATACAGTTGGTGTCCCTTTTATGGCAGCGTGTCTGTCTAGATCTCTTGAGATGTATGATGATGCGGACGCGTACGATCCGATACTCTGGCGTGAAACCGCAAGAAGACTACATCATTAAGAGAGCTAATCCTCTAGGAGTAATTAAGTCCGCCGTCAGTACCACTGCTTATGCGTATGACTATAGTAACCTGTCCTAACCAGTGACCTCCCTTAGCAGAGCGTCGACCGTATAAGGCTGGAGCTGTCCGCTGACTGAAAGGACCCGTCGGTGCAGCGCAGTTCACGCACTATCGTTCTCGGGGAGACAAGACTCGACTCCTACCTGCTTGGGGCTTATGCAACATGTCTAGACCCGAGCACAGCTCGCAGAATGGAGTGTTGCGGTCCGGACCGACACTGGCAGTGAATCTCGCGTTTACTCACAGGTTCTCGCCAAGCCCCTATCCACGACTATCTGGCTCTGCGCTCAGACACATTCACTGTTCTATCAACTGTACCGTAACAACTCCGTATCATTTGATAGGTACGGTCAGCTTTATAGCACAGGCCGTTTTACGCGCAGGGTGGGACGTTGGATTCAAGGGGAATGTGAGAGCACTAGCCTCTCGGATACCAACACCGGCGGTCGTAGGAAGGACGTGGCCCAGGAGGCAGCTCTCCCGGTACTTATAGCACCCATTCCCTCTAGTGTGCCCTCCGCTTTCTAATAAGAGTAGACGTTGAGCCCAATACTCCAATTCATTGCCATGATGCACTGCTATCATCCCACCTGGTACAATACGCACCGGTTTCGTATCCGGAGCATAGGTACGTGTACTACGCTCGCGATAGCATGAACCGTATGTCTGGAAACTAAAAATTTCCTAGATAGAGCACCTGTAGAAAATCCTAGTCTTGATCTCCTCGTCTATACACAAAGATTCCATTGTCTGGTCCAACATTTTGCCGCCGCGACGGGAGTGAATGGAGGGTGACTGGCGGAGACTCTCTATGCCCAATTTCTGCGGGACGTATGATGGAAGGGTGAACTTCCCGGCACTCCAATCTAGGAGTTAAGGACTCGGTTAGCGCTTCGTAGGTGTGCATCGACACTGCAACATAACCTGCGGAGAGTTGCTGGACCGCGTTGACAAGATTACAACCACAATTGAGCACGTTCCAATACGGTCACTGTAAAACCCACAAATTGCGCCGATGGCTCAACCGTGTACGCTGAGATCGAACAGACCCTATGATGCTCGCGATCTAAAGTCACTGACGTGCCGCAACGGTAACAATCGCGCGACTCCAATCGGCCGGACTATTTTGCACCGATGCGCATGGGGACCGAATAAGGTTTTCCTACCGTCTCAAAAAGATTCTCGGTTGACTCCCTCCATTGTCTCATACGAGAGCGCTTTCCCATAGGGCTCTATATCGGATCGGACCGTGAAGTGTGGAGTCAGGTATTCACTAGGCTGTAGATGTATGAACGGGAGATCGCTAGACCGAGCATTCGGGCTGTGTTTATGGCGGGTCAGTAGCGTAGGGCTGCGTATTTTTGTAGTAACTGAGGTTCGTGCTAAGGTGTGCCCGAGACCCTATATTGAAAGGAAGCACGCATGCCTACAATATAGGTGACCGCTATACCCGTGGCGGCCCAATCTTGCTGGTGGTAGCGGGGTATCTCTTGGAAGGATGCAACACACATAAATACGCGCAAAAGCCAGTAGCGAGACGGCGCCATCAGCTATATCTCGCTTCTTGGGCAGAGGAACTTCTATCACGGGACAGAGTGAATTCTGACTGTAGTGACAAAGTGTTGGATACAGTCTCCAGCCCGCCTTGATAAGGGCACCATCACCGGAGGACGGCGGGGCAGGGGCTCTTGTGGGCGTACGCTTGGGGATGGTACCAGTTGTGACTTCGTAACGGAACGTGACACAAGTTCTATACCAATATCTCACAGGGAACGCAACTCCACTGAACCAATACGTTCTACAGTACCTTAGCCGTGCCGCCTCCTGCGCTGTAGTGCGGTGACTCCGTGGGTCACAGCGAGTGCCTGCAGGTGAACGGCTGCGAGGTGTATAAAATCTGGTGTATCAAGGCCTTAAACTACCGCGTGGAGCCTTGGAATATTTCTCGGACCTTACCCGGAGGAGAAATCTGAGGTGTAATAAGCAGGGGGCCCGCCGGGCCATACGGCGCAACCGAGATTTATCACCCCAAGCTCCCTGGTCCTAACACCATCCTCTGGGCAATGACCGTAGTTCTCTAAATTAGCGTCTGGATCCTTGGCTCAGTAGTCCAAAGTAGGGACAATAAGGCGTGGTTGCCCGGCCTACGGCAGTACTGATGTTTTAGCTCGGTCTCATCCCGACTAGGGGCCATACCTGCAAAGAGCTCGTGACACAAATAACTTAGATCCCAACCGGCTTAAGTTCTGAGCCAAAAAATGTTCGTGGCAGGCTACTCGAACAGACGGGAGTGGAGGCGTCTGGACCTAAGTACTCGACGCTGTGAAAGACAGAACGTATTTAACCACCCACAGGTCATCCAACTCACCGCGGCTTCACGCTGAAATCGCGTTGTAAGCACAGCAGGGAACCGCGGCTCCGACTTTTAGGGCGTGTGATACCGACGTCTGTCGTTCGCTAGCTCGCCGCCCCATCATAAAGTGCGTACGCAGAGTGCCATCGATCGAATTCCTCCAAAACTAAAGCGACAAACTACTAGCGCGCATCCGGTAAATTTCCCTGGATGCCGTGGTAACTATCTCAGACACACCCTTACAGAGGTAAGGTTAGAGTCCATATGAGCCCAGAGTCGGCCCTCCCTGGTGGAGGGACCGACACGGCAGAGGAAATTTCTCAATCTGCCGTGTACTGCGAGCACTGGCCGGACACTCGCCAGTGGAACGCCAAGAGTATCTCGGGATACTGCAAGCAGGTCTAGTTTCAAGTTACGCCCACCCACCTTTACCAAATCGCATTCCCCATACCTCTCAATAACTTAGCAATTTCTACGTGCGAAGCTTTATTTAGCGAAAGCCCCCGAGTGGCCCCGAGGGGACGTACGATTTGCCCATAGAACGTTGAAGGTCTGGGCCAATGCTCCCATGGTGATAACACATATGGCCACTAGACCGTATCCTTTGTTTAACAAAACATTGGATGTTTTCGAAGTATGCACTGATCTAGTGTTTTACGAATTAATTCAAGGCGACGCACAACCCACTATCTCCGATGAAACGACATTGTAACCTCTGGATATCAGTTTCTATGGCACGTGGGTAATAAAAATAGTGAGACCGCGCCGTGAGATTGCAGTCTTCCACGCTCTCTTCGATTGCCGAGATCGGGACGATAGAAAGAGAGGGCGACGGGATTTAGACCAAGTGGGAATGAATACACTGCGAAGGAAGACCTGACGTACGCTCCGGCTTAAGACACTCAGTTCCCTGTTAGAGCCGGCCATTGAACTTGCGCCCAGGAATTCACTTTATTTGTACTTTTCATCCTTTTCGTAATCTCCTGTACGCATCGGTTGCTCCCGGATATATAGAGGACATATTGACTGCGCGGCGTACAGAATGCGGCTCAGCACGATCGGTACGGGCGGGTGGTGTACAATCAATGGAGCAGAATGAAAAGTAGGTACCGTGATCTTGAGTTGTAGATAGGGGGGCTCTGATTCTCCTAACCGCAGCGTACGACGGCATCATAAAACCACAGGAAGAGTGGCAATACTGGCCCAAATAAATGAGGATGCGGTATAAAGCTAAGTCCTTGGAAGGGCCAGTCCGACTGGGTTAATTCACTTGTAGGACATTTACTGCGATGATGTAGTGAAAATGACTACTTAGACACCCGTCATCGCGGTGGATGCACCTCTTGTAAACGTTACTCTTAATTAACCGGTGTCCGGCGAACATAATTAGGGCTGAAGCGACCACCGTATTACCGAAGCCATATACGAGGGGATTCACGTGCGGAATTTTAGAGTTATACGAGGTTATCGCTATACTCTAGACCATCTTACGATGGGAATAAGCATATGAAGTTTTTATAGAAGTGGCACGGTATTCGATAAACCAAAGTCGCAGTGGCACCCTAAAGACGCAAGCATCAAATGCCATGACCCCCTTTCTTATCTACAAGAAGACGTAGTGGAGCTTTACCTGAGGCGATGCAGATTTGCATGTAAATGATAGGTTGTCACACTTCCAGCCGGTAGCAGCTTGACTAATACCTGGTACCGAAACTTCTCCGGATGAAACGCTTTGTTGCGTTTCATTTCTAGTTACAGCCAGGACTAGTACACTAGCAACAGAAGATTGTCACAACGATCGACATAATAAGCAAAACTTGATGATCTTCCCGTACTCAGGCCGTAGCTGGCTAGTCCTTCAACACGAGGCCATTAGGACTGACCCATCAAGTTGCATTGTCTTTTCCGGTATTCACAGAAACACTGAGATAAGGAAGGGCTTCGTCTACGATGTGTAGCCTGGAGGTGAAAGGTGGATTGATGTGCGGCAACGCGGCTGTGGGACGATCACGACGCAGAGTATCGTAAGCAAACAAAGTACGAAAAAAATGCACAAATGCCCCGCTAAGGTAGAGATCCGTATGGCCGCAAATTCGTCGAAAGCGGACTTTATTATTGTGCAATCGGCTGCCCACACCATAAATTGGGCTATGGCTGACAATACGGAAACCGCCGCCGAGGGAACGCAAGCGAGAATAGAGGCTGCATGATCTGATCCAATGGAATTCCATGGGTGTGTCTTAGGCGTAGGAGATGCTGCTCACTCATTCACCTCCACATTTACAAATTGCTCTACCAATTACGAAAGTGAGGATATCAGAATAGCGAAACACATCCCAACATACTGTCGTCGTTTCGAACCTACGGACTAATAGAGCCCGATTTTTTTTACCCCTACGGGGGGTGTAACGCACCTTGTGGATCTAGACATGTATCCACCGCATTAATAGCTGGAGAGATGAAGCAAGAATAATAACGGAACTTGGAAATAACTTCCACGAAAACAGGAATGTATAAGTGATAGCATACGTGCACCGCCATTTGCGGTGCAGGCCTACGTGGCAGATCTTATAGTTCTCTTTGACACCGGCAAACAGAATGCACTTGCGGGATCCAAAAAGACGTGTAGATAATCATCCATCATACCCTAGTCCAAGTGCTATAGCACTAGTGGTCAAGCATGCAGAATTATTCAAATATTCCGGGCGATATCCGTGAAAATGTACGTCTGTACTTTACCCAAGTTTAGATCCGCAAGGCCATGCCTAATAAAACATTACACAGAGGGTACGTCTTGGATATAAGTTATTGTACCATGAGAGTGGAAGGTACAAAGGATTGGACTATATCCTTCGAGAATTCGCTCTGCCAGGATTTCGGTTTATGATTACCTAACTGCAGTCCACTCGGACTTGCTCGGCCGCGGAGAAGAGGTCAAAGCAGCCCCGTCGATTTACCTCATCATTATTAAACTCTGATTCGAAGGTATCGGTATGAGTATCTGAGAGATGCCGTTCAGTACGATAATTAAAAATTCTAGTCACGCGTTCCTCTTAAAGCAAACCTGCCGTCTACGATTTGCCCAAACGTGATCTCAACGAGGGTACGATTCGCACGCTTGCATCAGTAAGCAATCTCATATCGGTCATACCTCTAGTGTGGCCGCTCTGCTAGGAACACATACACCCCGCCTGTTTCCACTACCGTTGTGAGCTAGTATCATACAATCTTAACGTACACATATAGCGTGACATGAGTGGATTACGGTTTGCCAACTAACGCTAGTACGTCCATAGACTCTGTCCGACTACTGCAATCGTCACTCGTGTCATGACAATGGACACCTTCATGCACTAAGCGTTACATGATGCCCAGCTAACACAACCGCGAAAGTGCCCTACGGACGTGAGCCTGCGGACCCTGTAGCTGAATATCTTTTAAAACGCACTGCGACCGCTAACACAAGGGGGTTTGTAAAATTTTTCCTCTACATATTGCGCGTTTGTTTGTCGCCGTCCTACGCTAAAGATACACTTGACTCTTAGGCTAAGTTTTCCGTATAGACCCCGAGCAGATGAAACTTTTACTCATTACGAAAACTTTTCTCATCTGGAGTAGTAAATCAGTGGTATGCTGCATTAGTAACGTAAAATCTGCCTATGCCATAAACCTCCGCATCATCCCATTGTTCGCATCACACAGTTTATACGGCCACGGTCGAAGCCCAGTCTTGAACAAAGACTTATGCAATTTCGATGCTTCACCTGCAGTAAATATAATAGATCCAGTCAAAATCCGGAACTAAAAACAGTAGATTGGCCAGATTTTCTAGTTTATGGTACTTCTAATGTCCTACTTCAATTTCAGATACATTTAGAATCGCAAGTTAGTGACTTATTGTCAGAGATAGAATTACAGAGGTGACCAGCAAGCGACAATCCACCGTATCGACTGCCACAATAAATTACATTGGACTTAGTGGTCCATATTTGCCCTTTGTCAGAAATTAGATCACACCATGTGTCCCATTTTCGTCAGAACGACAGCTGACTTAGGCCGATTTCAGGAGCACGCCTATCCATTAACGCTAGGATGTAACATCAATGTATTGCTACTAACGATGGGATGTTTGGAGCAGGACAGCAGTTCTCGCGGGTTCAGTATTGAAAGCTACTGCAAATTAGCACCAGGGCGCAGTAGGGTTTTCAACAGAGGATTAGCATTACAAAGATTAGCAACCGGTCAACTTGTCTTTAAGCCAATCTTCATCCAACACCATTGTGTAGCAGCAAAGATACCCATTGCAGACATCGTTCTGGACTTGTACCTACAACATAATCTCTGAACCACCTGTCAGCCAGAAAGCTAAATGAGGTGCATATATAGTAATTACAATTAAGTTGACGCCGCTCAGTTAAAGACCGACAGTGATCTAAAAAGTATCCGGTTTAAAGCAACATCGTAGGGGGTGCATTGGGGACAATTTCCAAGCATAGAAGACCCGGGTACACTGAGGGCGTAATAGCACAGTATATGGTTAAAAATTGCCCCTTGTGGGCTTTGAAAGCGCGAGCGCTACAGTATCCAATGATAGTACTCCCAGGGAACTCGAACTTTTAAGCTGTAATCTGATGAAATCTGTGGTTGAAACTGCATGTGTATTCCTCGTGCTTGAAGAAGAATTTAGCCGTTGGCGGTTTACTGCATTTCGAGTCGTCCTCAAGGCGACTATGTTTTCAGTAGCATGTAAGCTTGGAGTGCGGACGCTGTCACAGAACCATGACTGTTCCTTAGAGAGGAAATAGTTAGTCTCTCCTCCTTAGTTACGCTTTGCGTACGGTCTTACGCATATGGAACATTTAGCGAGCACCGGAGCGAAGTCGTAGGATCTACACAAGTGAAGTGTCATATTAGTGGACCGTCCTCTCAAATTGAAATCATGTCTCACACCGGGTAACCAGGTTTGGGGGCTGCTTTTTCACAAAGTTAGCGAACGACGTCCATCAAATAGGCCGCCAATAGATAATCGTCAGCGACTCTACCAGCCTGGAATTTCTACACTGCGGATTGTCTAGGTTGGACGAAATAATCTTATCTGACCTTCAAGATCCGTTGCGTTATGCTGATTCCGTTGCCCTGTGTGGGTTATCGAGGCGTCACGAGGTTCGAACAGGGTTAAAGAGTCAGTTTTTTATACATGACTTCGGAAACGCCAGTCTTTGGCCTAGCTCGAACTCTAGCCGGCGCCCCTTCCGAGAGCCAGTTCTCTATCCTCTTGTCTCAAGTCGCCGAGCAGTTTCCTTATCATCCGCAGGGTAGATTCTCTGGCGGTACAGGTGATGCCCAACCCGAGAAACACTTGCTTCGGAGGACGCGCTCTCGTGCAGGTGTGAGAGTACGATCTAGCGCGGGTGTAGGTTGAAGTGCCGCTCCATCCGTTATAGCATTTATAACGGGGTACTCTAAGATCCACTGAAGTGTTGGAGGACTTACTTTCCGACGATCCTCCTAAGCAGGCCCGACCCGTTAGGTTGCAACGAGTGCAGGTTAGGGTAAAACCGGAAAGAGCTGGTCGTGTGATTGCCATTCGGGACGTGTGCACGGACCGTTGATCGCGCGATAGACGCAAAAGAGGTCCACGCCAGCTTACCGATCCGAGAGAACAACCGGATTCTTGCGTAGCTAGATATACACGTTTATCGCAGGAGTCTTTGCCCGGCCCCTCTTCGTCCACGGTTTTTACCACCCGGAGTTTGTTCCGCATCAATGGTATGTACTACTTGGCACCAGAATCCCGCCGGCCCTGTTTGGATTGACTAAATGGGATTCATTGTTTGCGACGGTGCCATTTTATATGCACCTTACTCTTAACGGCCGAATGGCATCGGTGATGTGTACTCCCCCCAAGCTGGTCGTAAGTCGAATGCCAATGGTGCCCGCCGACCTCGGGGCTATCCGTTCAGCGGAGTCGTGCGAGCCCCGCACTATTACGAGTAAGGGTGGGCTAGATCAGGGATGGCCCTCTATTATTAAACAGCCCCTTGAAAGGTGCCAATAAGCTAGGCTAATTATAGACAGCTGGAAGGCAGGTCATGGGGGCTTATTCTCTGTGCTAGACAGAGGGGAGGACACATAACAAATGCGTTTATCGCGGCGGTCCCTCCACCTGTGATCCCGGCCGACACTTCTTCCCGCTGTCTGCCACGGACGCCTCGCGGGAACCCGCCCGAGGCACCAAGATAATGGAGCTCATCCGAGAGAGGAATAGTATCCCTCCCAGACACGGGGGATGTTAAAATTCGACGCTGTAATTCGATGTGGGTTATATCCGGTGGGCACAGCGGAAGCGATCCTGAGTGGTGTAAGTGTCTGCGCTCTGGCCGGGGGCTGAAATAAACAGACGTTGTAGGAAAAAGCCCTCCTCGAAGTGACTGATCTGGGCCGATTATACGCCGGTATGGGATATGATATGAAAGAATGCTTTGCCACCCGCTCTACAATCACGGTATTAGCACAGTTCTACCGACTCATCATAGGTATTCCTATCTTCCATTGGTACGAAAAGGGTTGAGACTTTATTTAAGAGAGCTGTCTATCTGCATGCTCCCCAACATTCTAAACATCAAAAGCTCCTTGTCTCCATATCGTATATGATTCGTTGGACTACAAAGGTTGAGTAACTGAACGCTGGATTCTTCAGTTCCAGGGGTAGACTGCTTGGCTCTTTGCCTAGAACGCACCCTACGCGGAGTAATGAGAGGACCTAAATGCTGTGAACCATGACACGATTTGACTACGTTCAATCGGGCCGCGCAGTCCCTTGCTCCCCCCACGTGAACTGCATGGATTTTTCTAAATTTAAAAGGAGAGTCCCGAGAGATTTTTCGAACATGACCCAAGTTGTGCATCATAGGCGATACTGTAGCGGACCGTTAGTTTTACCACCGGACGTCCCTAATTCGATTCGTGCAAGCCGTACAAGAACGCTTCTAATAGCCCCGTCATTGGTAGGAAACCTCGGTCACTCCACCCTTCCTAACGACCCAGGGTAAGCAGCGCCACCTTACCAGTGTTTGGGTGGTATACCTGTGCCGACTGGATTTCGCTCATAAATGCTGTCTTCGATATTGGTCTGTTCTGATCGGACAAGTATAAAAGGTTCTTTTCTAGCCGATTTGTTAAGTGAGGCCCGGCTTAGAAGTCGTAGCTCTCCCCCTTCGTTCTCACATGACCCGCCTTCCAAACATATGATGCGGAAGGTATTTTATCGTAATGCCTCTACGAGCGCGGAGCGCGGGAACAGTCCATTTACAAGATAGTGCTACACAGCGTATCACGTAACATCGCGCCCTCCGATCAGTGGTTATGCGCTGCATGCATCTAACAAGAAAGCTATGCGTTGATCTCAAAGCCGTATCAACGGGACATTAAAAGGATCGAAACTATCGTTGAAGCGGTCGCAGCGCGACTTATGGTACCGGGGGAGGGGCTGATGAATGCCACGCGTAGAAACATCATGCGGTGCGCAGTTCACCTTCCAACTCGGAGGAGCCCTCTGATCACCTGACCTTTTAAGCATAACCGGAGAGCCAGGACCATACATCCGAAAGGACTGAGCGGCAGACACTGGCAAGGTACCAGAATTGCTGCTGGTTGAATAGGGTTAGCGGGCTATAAAATCAAAGATAGAGATGGCCCGATCTCATGGACACCTTACAGCGGGGTCTCTAAACCCCTATGCAGATGACTAAACAGGTCCTCACGACTGCCTCGGGGTATCAGGGTTACACGACACCACCTTAGACCGAGCACTGTCCTTTTTCACTTCCCCGGCGGAGTGTCTCCGCTGGAGCCTAAAGAGTGGGACAAAATGTCCGGAGAAAAGGCCTTCAGAGGGTGTCCTCGTAAGGCTCTTTGGCGCTCAAGGACGTTTCGATTTTTAAGGTTTGATGTGTGCCTGGCGCGGGGTTGACTTTCACTTCTACACCCCGAGATGTAATTCACTTTTTAGCTTATCGATCAAGTCCATAGCCTATGACGATAGCAGAGTATCTGCTTACCCATGCAGCTGCCCCGGTCCTTACGGTAGCAGTCCAGCGAGCGGTAGATTTTATAACGCTGTGAGACAATAAGAGCAACGGCGGGGGCCGCCGTTGTTAATATGCTGGAAGCCTTGAGCTTCTTGTGGTACATCTGTGTTGACAGACCCAACGGTTGGCTCGTTCAACGACAGCAAAAAATCTCTAAGGGCCTAAGACTGTGGACATGGACGGTTCTATGTGCCAATATGCTAACGTTACGGAGGCGGGGGCTTCAGCAGAGCACAATTAAGCAGGTTAAGCCTGTGGAAGATACTGGGAGGGTTACAGGAATGTTTATCGAACGGCAGTTCACCCATAATAGAAAAACATAACTCCGAGCGCGCGTGCCGATCCTCCATGAAGAGTAATGATCGGTTCTCTCATCCCAACGCCTGGTGCACTCGAACTCGACAAATACACAAGAGTGAAGATTGCGGAGTCAACTAGAATGCGGGCCAAGTTTATCCTAGCCCGACAGTACTCCCGCATAGGGCCAAGCGTCGGGGGATTCACGCCCGCGCATCCCGATGGGCTGTTGAATCTTGGCGTTCGACGTTGGTCGTATTTCAAGGCGGTACCCTCCGATCAGCAACGCAGTGGGCAGGCTTCAAATCGTTCCGTGCCATCGACCTTCATAGCAATCGCACCAGGCCACCATAGGTGGGCAGAACTGTATTAATCATATATTATGCTCGCCGCGCCAAATGCATGCGGGGTGGACGCTCACCCGGCAGAGCGCTTTTCTGGTCGGATTGTTTGCCTTTCCCAATCTCACGGCTGGAGGACCTGTGTAGAGGACTAACACGAAGGCCGTATCACACAGGTGTCCTAATTATGCGGATTAGGCGCGACTCATGGTAATGGAGAGTCTTCGAAAGCCCCACGTCTCTGTTATGATCCGAAGCTACGGGGCATATATGAAGCTCGTGTGTACACCACGTGTTCTGTCATCCCGCCTAAACGAGATTTGGAGGTGAGGGAAACTCACAGCCCGGCTTATCTAAAGGGCTTAATTATCCTTATCAAAAGGAGCCGGGATCCCATGGTAAGGCCTTTTCGTACAGTCGGAGCTGCCAAGGCGTATATGGTAAGGTGTGGTTTAATCAATCGCTAAATTAGAATCCCTCAGCTTCGGTCCATTTATGTTACAAAAACCTTGCGGGGGCCTTACGTGCGCTGCATCTAAAATTCATTGTTTCCCCTACACCCGTGCGCGTTGACACGATTGCCCTGTGGCCGACTTGGCCCATATAGCATGTCTGAACCCGATGGGCACTCGCCAAAAGTGCTTAGTTAATGATGCAAGGAACGGGTCTCACTAAAGTTATCAATCCTTGCCAGGTGGCTACGACTGCTGTTTAGACTTCGGAACAAGCTGTCTGGTTATGCTCTCTAGGTTAATTCACGGGTAGTCAGGACATCTCAACGCAGTAACGCATTGACTATTGGGTAGACACATCGTCTAATTGGAAGTTACGAGAAGTTGACGATTCAAGGTCTTCTACAAAACTTTTTCTTTCGGATATTCTTTGACTTCCTCACGCAGGTGGGTATCCTCTATCTTGTCGACTGTACATATTGCCCCTGGCCGGTTGTACCCCAATGGCCTCTGTATACACGACATGGAACCGCAGTCCGTAGGGGGGATGAAGATTGTGATCATGGGGCCTTCGTTACTCCACTGCAAACCCCTTAATGACTAGCGGCTGCGTTCATCGCTGTCCAGGTGACCGCTCTAAAGGCCCTTAAATATTCAATTTGGTTTACTCTGGCGTCTCTGAAAAAACAATAGTGATTACTCCCACGGCGCGTTGGGTCTCCATCGGCCGCCCCCGAGGTTACATGGCGGGAGACGTGATAACTGGGTCCACGAGGGTTACAATGCAGATAATGATGCTTAGGTTCTAGATCGGGCGCCTCGTATCTTCTTCACATACTGATTCGTTCTATTCTAGGGGATCGGCATAACAACATGCTGTGTAACCTTGCCCTTCAGCTTTTGTCACTGTGGGTCCACGGGTGTTCCCTATAAGCCTGGGTGCAATTAAGGAAACTACATTTTGGTATTCTATGCTGAAGAAACCAACTATGTAGGCACTGTAGGGGATAAAGACAGGGGGATCGTTGGTGACTGCGGGACATCTTTCGATCTAACATGAAATAGGAGTGCCTTTCGAGTGTTACCGGTCCAGGCGCTTCTCACTCATGAATACAAATTGTCGATAAAAAGTGGTACTTCACGTTATATCCAACAATCAGGATACTGAACACTACGCTGGCCTAAGTCTTTATTATTAGTGTGTCCTTATTATGCTTGGGCTAGTGTGATAATAATTCTCTAGTGAAGAATTATCACGCTCCACGACATCCGTTTTAGATGCCGCGGGACTCTTACCGTCGTTAAACACTCTCGCCATTGTGATTCACAGGGTTCATCAGACTGCAGGGCATACAATCTGCGACCGCTAGCCTAGCAACCCCAAGATCTATACGCGTGAGATTGACTGCGTACGCATCCTGAATCTCTAAGCTCACAAACCAGCCTATGATCATCGATCAGGTCTATGTAAATTGCGCCCAGACCTCGTCCATGCTTCGTTGAAGCCTTTTGGGAAGATAGAGATAGGATGTAACCATCTACTAGTGACATACATCAGTGACAATTTGAATAGTGAGAGGCTCCTGATTCACCCACATGCATACTCATTAAGGATAGGTAGTGAAATTTAACAATCGAATGTCTTCCAGAGGCCGCTGGAACTTCGGACTGTCGCCAGTACGTTTGAGAACCAAGTAAGGTCTATCTTGTGACACGGCAATTCTCCAATGCTATATTGTTGTGCTGCGAGCCGTCGACTCCGGGTGTTTCAGGTAGCCTTTAGCCCATTAGGTCCTATGGTCGGTCAGTCGCAGAACAGTTATGTGAGAGACTCGAGTAGGGACATCTTCAAATCACCCCATAGGTCATAATTATCACAGTAGCATGCGGGTAGTCAACTTCTATCCCCCGGGCAGTTGGCCAGCAGCGCGACGGTTGCAATTTTTTAGGGGTTCCTAACCAGATACCTCCATGGTATAATTTGTTTTACCCGCGGATTCTGTCCAGTTACACCAATGTAACATAGCGCGATCTAGGGGATGTGCTATAGTTGAAACCTCGGGGCCCTTGGCCACAACCTAGACCGGTCGGTGATCCCGATATCCTAAGGTACATTGATTAACAGCACAGAGTGGGGGGCGCACTTTCAGCCGTCTACGCTCTGATTAGCCGAGTCTTTCCGAAACTAAGCATGAAGGTTGTGCAGGCATCTGCACTCGTGAAGCGCAGGTGGATTCCAGCGGGCTCTGTTACTGGAGGTCCATGTCGTAGCTGATAGGGATCTGAATTGAACGAGGCCGGGCTGTTCGTGTTTTGCCATGACTCTGCGACGGTGAACGACCAGTCCCAATGGCAGTTACCGCCGCGCGAGTGTGCCCAGTGTAAGGAGTAGAAGCCTCAACTTCGCAGATGGATGTCGTACCAGGATGCCACGTCGAAAAGATAATACAGCCGATCGACTTCGTCCGAATAGCACGGACAAACGACGACGGCACTGGTCTAGGCACTTTGTTCAGGTGCCGCGGCGCTCTCTTGGTAAGTGCTTTAGCGCAAACGTTAGCTTCCAAAAGCGATGGAGCTGTCGACGGTGTGCCATTGATCGGGTTGCTACACGTACGCACGCACAAACGAATGTTTCGTGTAATTCCCCCGTCGGGACATTAATGGAAGAGATGCTAGTATGACCGGCCGCAGACAGATGAGATAGAATGTCATCCCAGATCCTCTGCTGGAGAAAACTAGGAACTGTGCAGTAAGACGCGGTCAAGTTTCGAGGCCATCGAATTATACTCGAGTGATTCCTACGGGGTACGTGTTGCCTGATGAGCCTGCATGCGACAGGGCCGATGGAGGGGGGTGCGGGTCGAGGTCTGGGAACAGCAACCCTTCATCTGCTGGCTCTAAGTGTCCTGTGAAATAGTTTGGGGGAATGAAAACCGCGCCCTCCCTCGGAACCCTCAGCTATTAGGTGGAAAACTGACCGAAGATCTAACACCAATGAGAGTGGGCGGGAATGACTACTGTATGGGGGCATTAATGGACGACTGTGGGACTAGCGTACACACAAGCAAGGACATCGATAGAGATCGGATGACTACGCCATTAAGATGCCTTTCAAGGCAGCCCCCAGGCAGGGGGCAGCGTCATCCTAGACCCTGAGGGACAGTGTTTGATGGAAAACTAGCAATATTTGTCCCTTTGGGGAACCTAGGTCGGTAATAATTAGTTCGTGAGCGCGGAACGATCGGCCTCGGACTAGGGTAACCAAGATTTGCGCTGCGATGACATCTACTCCGGAGCATGGGCCTTAGCTAGCTGTTGTCGGCTGTAGGCATCACAGCAGAGAAGGCACCCCGCTCTCTCCGAGCTCGCGACTATTCGCTTAACGAGCCTTCTGCGTAATTATACTATAGGGAATGATAGATAATTAAGGAAATTCTTATTGAGGGATGGTAGCCTTTAATCTTACTCCTGATGGAAATCACGCAAATATCAAATGTAATCGAACTTCAGCATCTAGTGCCACAGATCCTCCGTAGCTGTCGCAGCCCCAGGCGGCTGTTTACTAATGTAGAGTGTATAACGACTATACACAGTGCCGATATAATTACCAACGTTAGAGACACAGTCCATCGACGCAGGAGCTACCCGGGTCGATTTCCTATAGCCTTCAAGCGTCCAAGCTGCGCCGCCCCGGGGGCCTCCAGCCTAGGCATTGTTCTGATATGAGCGCTTGTTGAAGACGAACATCCACCGCGAGATTCAGGGGAACCCGGTCCGCCATTCTGGCTGTACGACCAGTACCCCGGGTCACTCTTTGCAATAGGGGTCGTTCACAGAGGTGGGTAGAGCTCGCTCCATAGAGTTCCCGGCTCTATTGCCGAGCTTCCCCGTGATAGGAGGAGTAATGTATCCGTCGGGATACACTACAGAGGGGCCCGGACATACGGGCATCCGGCTGTGAAAAGCTGACGTGCGCCGGCCTCGTATATGGACCCCACGTTTACCTATACGCCGCTCCAGTAACCAGCCCGTAGTCACTCGGTCAATGCTCTCATTGCTGACACAGCGGCACAGTGTCAGGCCTAAAACGCGCGCACGGTAAGGAACTCTGTGGCGCATAATATCCACCGACGGCTCCCACAAGTCCCGTCGTCTCCCAAACACGGCACAGTGGCTCCACTCCCCCGAGGTCCTCCGGAGCCAAGGCCGCGGAACGGATGCAAATAAGTCCGGTCGGGCGCCTTTGACGCTCTCATGAATTGCGATTGGTCATTACACATGTACATCATGGAGCAGCTGGAGGCTCTGTACATAAGTTGCGATGGTCGATAAATTGGGTATTCCGGGGGTACGACGAAACGGCCCCAGGCTGCGACGCGTTGCTTGCACTCAAACCTCGTAACTTTTACTCAGATAGTCTGTACGATATTATATCCCCAGCTGCTGTCGGAGTTATTCCGGCTGATTGAGCGCACTAAGCTGGAATCTAGCCAAAAACTCCACTATCTGGATTCAGAGCCTCCGACCTTTCGTCCTAGCACAAAGTCCAGAGCAACGTCCACAGGAGCTCGTCTGCACACTGAGGAGCCGCCTTGGTATTATTTAGTATTACTCGATTCTAAAGCCCCCTATCCGAGCACTGCGGCGTTACGAGACGTTCTGGCGCCAACCAGCGCGCGCAGCGCCACCGGGCAGCTGAGCGGTGCCCTTCTTCAAAGCGGCAAGGAAATGTGGCCCGAATGTCTTCTATCCGGTTGCACCTGATAAGAGTATCTACGGAGAGATCCGTTACTCCCTCCAGTTTTTCGAACTTGCAACCTGGCTTGCTGAAGGGCCGAGTCCAGGCCAGGGTCATGGTCGTTCTAGAAACACGCCGCCCGAGGTTTTGCCAGCGAAAATCCAACTCCCTTCTTGCCGATCGTGGTCACGGCCTTGCCACCCAGTCCAAGGAGCGGCAGGCGCCCACGTCCCTACATATGCAACAGACCTTTAGATCTCCGTCCTATCAGAGTCTTTGATAGTCGGCAGTACCCTTCGTGGCAACTACTTGGGGGCCCGCGAGGAGCCAGCGTCAAAGGTTGCTAGTGCCTGTGTGAAGAGCGGACAGGTACACGCTCGTTCGGGCTTACGTTAGCTTTGCAACCCATAAGAATTAAACAATATAGATACAGCCGTAGGCTCAGGAAGTGGGCACCCGCCGCGATCGACAGGATTATGCCCAGATCACCGTTATCTTGGCCCACCTATGGGGTAGGACTGCAGCTCTACGTGATATAGATAGCCATATTATGCCTGGTATTTGCAGACACGGCATGCTGTTGTCGCAGCGGCGCTGGCAAGGTGCGAGCCGCCCGGCGCTGGATGCAGTGCGCCATAACACCTGACATTGAGGGTGTTCTCGCTCATGGTCACAGCTGGTGTATATAAACCTTCGACCCTCAGTCATCGTTATCTCCGGCGGACGCATGTCATTGCCATCGTAGTATGGGCGACGCTCGCAAGGCGTGGGCGGCTGGAAACCATGTGTACGCTCGACTTATAAGGGGTTTCTCGGAAACTAGGGCACCTGGCCAGGCGCGCTTGGCAAAGTCGAGTGGTGTGCCCGTAACAAATCAGTGAATTTTATGGGATATGGAGAATTTATATACTGTAAGTGTTTACGGCCCGTATATATTGTACGGTAATCCGTCGTCGGTTGTGATTTGGAGCTTCCTCGCACTCTAATAAACGCCCGCAACGGTGCTCTTTTAAGGTTGGTTGGTTCCATCGCAGAAGAGCCTTAGGAGAGTGACGTCGATTTGTTGGATGGCGCGTGATGGTGAGGCACATCGCCACTGCGTTACTGTTGTCCTATCACCGCGCCTAACCATGTCGTAGCCTGCTGTATATATGCGTTCAACCTGGATATTTATACTACTACTGGTGCGCGGAGTGATCTTTGTTTGTTACGACTGGTAATAATACGGCTGTGGGGCTGTTCCCAGTAGGCTCCCTGCGACTTACAGGTGCAATGGGTCTACTCCATAAACAGGTGTTCTCCGTCCTCGCCCATCGCCGAGGGCAACTTATTCCTCACGGATGTCATCATCAGGCGATTCCGGCAGCTCGGACATAAAGGCTGCTTATCTATGGTTCGGACATGTTGCAAGTCTTGATCAAAACTATGATCTTCGGTAGCCTCACGGTTACGCAGGAACGTGCGTAAGAATGTGGACACGCACTTGAGGCGTCGGCTGTAGCGTGACTAACCCTACTGCGAGTACCTATCGCTTCTTACTTTAATTAGCGTGCGTGGTAATATGCATGCTTGTTATACTGGTAGAGAATCCTGATGCGTCTCCCCGATCTTGTACCAGGTCGCTGTAGCGTTATCGCTTGTCGGGGACGAGAGTTGGAGCCTCCTAGTAGCTTTCACGTTATAAGCATGTTTAGAGTATGGCTTGGGATAAATACTGGATATTTTTCTGTTCAGGCGCAGCCAAAATCGATAGATAGGCCCGGGTGCTTACTGCACGCAACGACGTATGCCACGATTAGATGAATTCAGCAAACCCACCCAGGCTCCGGCTTACGGCCTTTCCGGTTGAATCACGTTGTTAGTGATTATGACAAGGCGACACCCACCTATGGCAAAATGTACGAAAAGGAGTTGATTACTCGCAGAGGAACCTTCTAGACCTCTTCAGCCTATCGGCAGGTTATTAATTACTACTATGCTTGTTTAGTTGAGCAAGCGGGAACGCGCAACCAATCGTGCTAGGGTAATGTGTTGGTCAACGCTTTGAGACCGATGATCTACTGCCCCCGCCTTTATTCAGATTAGTGTGTTGCCACATGTAATGTACGACCCATGGGAGCTATCTCTCGAATCCGTACGCTGTGGTATCATGTGCCTTTCTCAGCTAGTTAGGTCTGGAATGCTGCGTGAATGGCTTCGGAAGAGCCGTCACACGCCTAACTGGTGGATGTGGAGCTTACTCGTGAGTTAGAAGTGTGGGTTTCAAGTCATCTTGATCGGCCGCCTGACCGTCCGACCGTTTAGACCAACGTAATGGTTCTGGACCTCTTTACAAAAAGAAGCCCGACCCAGCAGTATAAGTCATCACAGACGGTGGACTGGATCAGTCCGCGCCTGGTATGGGACGGTCAACTGCCTCAGTTCTCCCCTAACTAGCATGACCGGCCCCACCTGTAACTAAGTAATAGGAGATACGCTTCCATTTGTCATCCCGGGTTGCAGAACTGCAAACGATATTATCGCTCCGCGCTGGACACCACGGGACGCCTCAGTCTGACACGTCCGTCTTCTCCTGTAACCGTTAATTAAAATAATGTGTACCAAAGTAAGTTGTGTGTTCCGATCATAGAGGAGAACCAGGACTCCCGCGAAAACAGGTGTGGTAGTCTATAAATTGGCTCAATACTTACTGACCAACGGTCAAAAGAGACCTATACGTGCGGATATCATCGTAAAGTTTCTGCCAGGGATCCTTATCCTGCCGTCGCCTATTGTGGCTCTGCCAAGACCCAAAGGACCGGTGATCAGCCGTGCCCGATATTTTGAGGTGCTCTTACGGCGAGACTAACCAAAGGGACTCCCCGAGTGGCGTGAATAGTGTGAGCGCATTGGCTAAAAGTACTCACAGGGCGATACTTATGATTTAAACTCAGGAAAGTTCATTATTGGGTCCCACTTGTGACGCCTAGATGAAATAGCAATGGGCATCATGAGTGCGAAACCGGCAACACGTTAGTACACATGTAAGCCTATAATTTGTCACAAGGTAGTTCCAGAAATCCGCGCCCGCTTGCATTAGTAGGAGAGTAGACATGGTTATTTATACGCAGTCGAAAGCGTTTGATATCGTGAGTCTGCAAGTCGGATGTGGTTGCTCCCCTCCTGATGATCACGCATGTGAATTTACTGAAAAATGCAGTAATAGGCAATAATGCTAATAAGATGTGTAGTAGGGTGAACACAGCACTAGCTTCTGGAGCGTTCGACAAGGACCACCTTCTAATGACGAAAACCGCCTAGACCGCTGCGAGATTTTCCATCTGTTCACTACCTCTCACCCATCAGATCGTTGTCTCCGCCCAATTCGGGACCCCGGGTTCATAATATGGGTCGCGTCGAGGGCCTTGATTTGGAAGGATCTACCATATTTGGAGACATGAGAAAGGCAGTCTCATTGAGCGCGTAGAGTGCGGTGACTACGTACCTTAGAATGTGAATTCCATGATTTGATTCATTAGACCAAGGCCTTTCACCAATAGTCATGTCATACTTGTGTAGGTTCAACATTTTTTACCTCCAGCGAGTCGATTGATCCCTTTTCCATATATTCTGAAAAAACGCGAGTCCTGATTCTTAAAAGCATCGCAATTCCCAGTATTAATGTCCCCACCAGTTGGTTTACTTAGTCTGGTTGCTTGTCCACGACTTATTGGACTGAAGTTTCCACTCCCTACAATACCAGCTCGGCCATGCGCCAGGAGCGTAAAGCGCCTAGTGGACTTTCTGAGTGAACCGCTACCTTAGGAGACTCATCGGTATTTCATTATAAATCACAGAGTTCACGTAAGTCAAATTACGCCCCGTCCAGTAATCGGCATTTCACGGGCATCCTTCCTACCGTGTTGGCTCCTCGACCGGAGGAAAGATTCAAATATCCGATACCGTATCCAGGCTCCGCCTGTCCACTAGTATCTGTTAACGCTACCCTATACGTCCTGTGTATTCTATACGCGGTAGGTAAGCGCATACCCTGATAGTTTTGTGCCTCTTCTACGCAAGAAATGTGATAGTCTGTCGTTCGATTTTTGATACCATTCGATCTGTACCTGGTTTCCGCTAACAGCCGTGTACCTAAACTTACGGCGCTCGAAGTACAAGCCAATGAGACGACTCGGTATCAGCCTAGCTCCTCATCACACTATCGGGTTCATCTACTCCGTACTATGACGCTAACTTTGTCCGGATAAATGCCTTTTACAGAATCACGGGCCGCGCGAGCTAGCGGATACCCGGAATCTAGGATTCCTGAAGATTGTGGGTCGCTCCATATACGCCCCGGTCACTCGAGCACGGATTGGGTAAGGAATAACACAAACCTCTCCAATCCAAAATAGGAATCAAGCTTAACCCCTCGTGAGAAGCGAAGGTCTCACGCTCTGACCTAGCATAAGACATGTGACAACTGTATATTGTAAAAGACGTTAGGTCTACCTCCTTGTAGGACGTTACCTAAATAGATGGTGGACTCGGGAAGCATTGTCCTAAAGGACAAATACACGTTGTGCAAGCACTTACGTGCCGCTGTCGGGATAACCGCAAGAAGACGGCAGCAATGGACTTGGTTGTTGGCCCACGTATGAATAGATAGGACAACCAAAGCTTCGTATGACCGAATAATAATCTTTCTGTTATACATGGCGCAAGTAGATACGCGTGTGTATGAGCATCTACCTCCCATCCACCACGCGGAACGTGAGACAATGGTTTACCCACGAACAGGTGCAGTGAGAATCCAAAAACCAACAGCGGTTACTACCTGTGAAAGGTCACTCAGAAGTGGTCAAGCTGAAACAACTGATCCAGTAAGTTGTTGATTGGTTGGGAGAGCCACCTAATTTTGCACTCCTCCATGGTATACAATATAGCTAGCTCTTTAACTAATGAAAAGGGCGTACGTTGTTTTAATTACAAGATAAGGCTCAATACAATCTAGTTAAACAACGAGCCCAGGCCTGTTGTTAACCACACCCTATATAACACACGTGTTAACAGACACCCCCCGATAGTGCAGTACGAGCGCAGGCCGTCCCCTCATTCTGGTATTAAGGAGTGGCTATTACAAATGTTTACGTAGCATTTCCGTGATCCAGCGCGTCGAGGTATGTGATAACGGGAAGTGACATGATATGTGGAAGTAGGCTGGTATCTATCACTCTTTTAGCTCTTATTCACCGTTGCTAACATTATACGTTAATCTAAGCGTACCTGTCCACCCACTCATCTCTGAATCGGAATGGAGGGGCTTTTCACTCACGGGCACATTAAGTCGATCCCTCCCGGCTAGACTGTTATATGCGAAGCTGGCGGTTATGGGCCTCAGGCTAGGTAGGATTCGCGCAACGTGGTTATTTTTTTCGACCAGGGGTCAGCTGCTTGCATTGCGCGAGTATGGAATCACAAGACAATACCGTTATCTATTTCGACCTGCGAGTTAGCTCGGTAGGAGCATTGATCAGGCTATGATCGATTGGGGCAGTGGGCCACGGTACACGAAGCGGAAGCGGAATCAATCGAGGTCGATTCAGGGCAAAAGGAGCTAAGAGGTGAGCCTTCTGATCCTGCTTGTCTCCCACGGGCTGTGCCCGAGCCCTCCAAGCAGGAAGGAAGTAATTACCTGTGAGTGCCTACGTACCATAAGTTTGACGCATGTGACATAGTGTTTGTTAGAGCGCCGCACTGTTTGTAACTGGGCTAGTCAGACTACATATTGGCGGTTTCTTTTTGGACTCCTGTCCTAAAACAACAAAATCCACACGAATTCTTATAGATCACATTGGGGGGCAAATGGGGCCCCGAACACACCAGCAGGGCAACTCCTCCGCAAGCTAAATCATACTGAGTAAGTGCCTTTTCAGATTATATGCAACTTATTAGGCCTATACACTCATGAAACCTGAAAGTATATAGGGTTATGAGCGCCCCTCGCCTCCCTCACTGTATAATCTATGGAGCGATTAATCCGATCACAGACTCTTCGGAGTGGGCTTGAGGTACCTACTTACACCATAGGCGCGTTAGAATGTGACCTCCATGTCCATCCAGCGATCCCAGCATCGATAAACGGTATATACCCCGCTATATCCCTGACTATCTATTATTCCCTATCTTCGTATACTGTCATTAGTTGCTAGTTAAAGCAAATAAACCCTATCTTGTCGCCGTTCTAGGCATTTCATCGCTATTCCGGACATGAAGCCACATCTAATCGTTCTGTTCTGACCTTGTGTCGCCGGAATCGCTATGTCAGTGGTACTTAAGCTTCATAAATCGCCGTTACGCTGGGGTCCAAAGGCAGGCTTGCCTATCCTAGCCAGCATGACGGTATGGTGGTAGTATAATGCAATTGCACAATCGCTGGCACACATCTCGTCATTCGCTCTTGAATCATAGAGCTGCAGCACGCCCAGAGGAATTTACTCGAGGAGACTGCACAGTAGGGGGACACATATATCCCACGCCTGCTTGTTGCCCCACTTACCTTCGCACCGAGCACCAATAACGTGAACATGCACACCTTCTGTGGGATACTGCTGTATGCCTCAGACACATATCTACCTTATCCCATCTGGAGGTTCTTTCAGGCAAGGCCCTAGCCGAATTTTAAGGTCAGTTTACTCTGTCAATTGTTGGAACCGTATAAGAACGAGCCAGCGTGCAGCACATGTGTCCAACCAGACTGGTCACATGACTCGCGTGCTACAATACGCACCTCGAGCGTTTTATTAATGGGCTAAGCGTTGAAGTACGAAAAAATATAAGAGAGTAGGACCGGCGCGTAATGACGTGTAGTATAGTATCTTGCCGCCAGATGAGCTTCGATGCCCGACCCCCGATAAGCTTGCCATGTTCACATTCCTCGCAGCCATCGGTATTGTATTGTTCTAGAGCCGAACCTGTTGAACGATACGTAACTTATATTCTGTTCAATGAGACCGGGGGAGGGCTTGATCCGAACATCCGGCGGTCCCCTAGATACCGTTACGATGTTTGATTAGTACGGGCTAATAGATGACCGATGCGATGCTTGTATTCCTACGCACTAAAAGACCGCCTCTCTGCGTCGCAGGAGCTACGTCTGCGCCTGTTCCATGTTACCACTCCGCTTTGTGAGTGGGTGTCTGGCTTGAGTCGTGTTGTCAAGCGGGAGCTGTACCAGACCTAACGGCGTGCAAGTCCAGCACGCATTACCCTCTCGACCCACCTGTCGCGCTACCGGTTAACAACTGTAGATAGCCATCAGTAACACACTTCGAGGTGGTTTACCTAAACAGATCCGTGAGGCGGTGAAACAAGCCGAGTTATGAATCGCGGGACACCTCAATTAGAAGCTAAAAACATCATGTTGCCGGCAATCGGCAATGTTGCTTCCGTATTTCCCTCGTTAAGTTTATAGAGGTGCCATATCGCTAACTAGGCTTCCTACGATTCATGTAAGTAGAGGTTAATTGCTGAGATGAGTGCTGGACGTGTCACTGTCAGTCTAAGCACACCTTACGCACAAGGATCTCAAGACTATAGATCGCTTTTGTTGCGATAACAGTTGATTAAAAGGGTATGTGTACGTAAGGCATACGAGGATTCGATCGTACGCTGGGCCCTTCGTATCCCGGTGCGATTGGGATTCTCGCTATTATTTAGGTGTGAGTGCAAGCGTATGAGTATATTCAGACGTGACTGGGCGGAGCTTAAGCCGGATGCTTATGAGGGTATTGACCATTGCAGTCGTAGACGCACCATAATGGTCGCACCCGGCTACGGAGTCAACCAGCGAAGAGAATTTTGATTAAGCGCCAGACTAGACACAGCGCGTTAGGCTTGTATTGGAGAGTATTCCCCCATAATATCACATTTCTGAACACTTGCACTACGTTTGGTTATGTTCTAACAGTAATCAACTAAGGAGGTTAGGATGTCCTCGGTACTCGGTTGTCGACGACGGCTCCTATTTGATAGATATCGATACATAGGCTTAAAGACCAACGCGGTGCACTGGATTGCACCGAGGCGCGTTGCAAATTGTAGTAAGCCAAGAGGCCGCGTTCTGAGTATGTGATAAGGCTGGGATGTTGATAATTTTGTCACCTTAAATAGATAGCCCTTGTCTTGTTAGAACTAAAAACCTCGCGGGTGGCTTGTTTATGGGGAAGTAGTATGGACCCCCCCTCTTTTCAACTATTAATACTCCTTAGAGCATTGGCTGGATGCATGGAATAAACGTCGGCACAAAACAAGCTTGGTTTAGCCTTGAACTTAGCTTAGTCGGAGGAAATAACTTCCAGGCCCTTCACCAGGACATCAGAAGGGCTGAGATGTCATTAACCCGACCTCCGGGCTAAGCCACCCTTCGGGAACTGGTAAAGGCGGACTTGAGGGCTTAGACAAAATGGGAGTGGGTGGGCCTTATTAGCGCTGTTGCAAGCCAGACACTTTTGTCTCAGGTTCTCGCTTCATATACACTTAAAGTCAGATGTAAATGAACAGCACTTTCGGATCTCCGAAGGATTTATCATGGGCCGGTGCCAATGGCCGACTGCCGCGTGAGGTTCACTCATATATGCCCGCACTGTATCATTTGCGTTACCATAGTAACTCGTCCCTCTGGACAACCGTCACTAGGCTATATAACCATGGCGTTAGCGCGCAGACACCCGCTCCGTGCACCAACGACCGTACTCACAGGAACCGTACAGGCACCCGTTATATGAAAACAGCAGAACATATGACCTCAATGTATCTAAATAGCGTAGTAGCTCCAGTCGCGCGAGCTTTAGGTCCAGAGTTATAGTTAATTGCATGTCTGGAGAAGCGGCTCACGTGCTACGTTTTTACGCTAACTATCATGCCCGCGTATGACTTCCAGGGTCTTAGTTATGAGGGTCCGAGTCCATACCTAAGTATTAGGGATATCCCCCCCTGACCTACGTCTGGCTTATCAGATCCAGAGCCCTTTACAACAAGGTGTAATTAATTATACTGCTAATCGAAGGAACAATAAAGCTGTCATCACTACAAACTTAGCCATATACCACGAAAAAGGGCATGGAGTACTGTTCGTGCCGGAAGTGTGCTGTGCAAGGATAGTATATATGGAATGAGCCAACTCCGGATGCAGGACACGCTCAAGCGACAAGAACAGCAAATCGCCGTAATTAGCGACAGGTTTCCACTACGGCAATGAAACTACGGATCGACTGTCTATGTTACCAGACGTGCGAACCAAGGTCTAAAGTGCGATTTAAGTGGGCTTCAAAACGGGATTCTCTCGACAGGTTCGCCCCGACAGCCTCAACCTTCCAGCCTATTCAAATAACCGAGCATATGTTGTATTTGATAAAAGCGGACTGGAAGTCATTTCGTTTTGCATTAAGAAATGGCCACTCACTCCAGAGGGTCACCTCACAGAAGGGCACTCGAGAATAAGATAGATCAACTGACGTGGGCGGTATGGCGGTGGTTTCGCCCCGCTAATATTATGTGTGAGTAATTAGATATTAAATATCTCAGTTTCGCTCTGCCGGCTCGAGGTCCTCTCTCGTAGTCTTAGATCGAATAGAGCGATTGTGCACTCACCGCTACGCATCCGCTATCCGTGGCGAAGAGCCAAACGATAGTATGTTGGCTATTTAGCTTGAAGGACTTTTTCGCTTTGTTAGCGTTAACCGTTTGTAGATGCTCAGCCAGACCGGCTCAGGTTTAATTCCTAGTGCCGATTAGGACGGCCGATCCACATTGAAGAGGCTCTACCAGCGACTTTATTCCTGCGAAGTTGAACAGCTTACGGGCTGCACGTGTATCCATCTGAAGGAGTGTATGCTTCACGTACTCGGTCGTCGCGCTTGCAGGATCGGGTATAGGCTTGTCTTCAAGTGAGGCCTCAGATTGAAAATATACTGCGCAGAATTAGGGATGACACGTCGCATCATCACTACTACATACTCGGATCCAGTCAGTAGCCTATAAATAGTTATGTATCGCAGATTCGGCGGTGGCAACTTATGGCCCTCTCGTCCTACGGAGAGGCTAAGTTTACATTAGCTCTTCCATCCCGACTCCGTGATATTAGCCCTGCGGACATTGCAGCTGTTAAGATGAGTAGTACGCGAGCTCATTCGATCGTTGGCCACCTGAAAGTGAAAGCCCTTACGCGCCGGCCCAGAAAGCCCTGGTGACTCAAACTCTAATGTGCGTCTACGTGTCTCGTGGCGGGTCTAATCTATAATGCTTTCGACCGCTTCATGTGCCCACCAGCGCGCCTCGTATGGCACAGTTATTGGCGAATTGAAGCGGCCATGCGGGAGCGCAATTTGTATTCGGTTTGGGGACTCGCGACACCACGCGCCCACGCTACAGTAAACGCTGGTATCTCCGCTCGGGTACCCAGCGTTCGGAGAGACATGTGAAGCGTCTTCTTTAGTAAGTGTGATTAAACACGGTCTCTCCCGATTAACGCCGCCCATGAGTCGAGTCGCAACGCCAGACTGTAAAGGAAGGCGTGCAGTGATCATTTCTTTAATACACCTTTTCTGTTCGATATAATTCAATATTCGAAGTACGGCATACCCGCAGGGCTACGAGTTAGGGAACTTCGAAGGGAGCATTGCCGTGCTCTTTACTAAATATCACTAGAGACCAGTTCCCAAGCCCTAACTAATGACGCTCTTACGTAATTCAAGGCATACAGCTTAGAGATTTCGGGCATAAACTTCCATCCGGTAGCAAGAAGAGGACTTTAGAGGGCTAGTGCCTTCTATGGATTGTTACTTGGCCCGTAAGGTGCTTATCTGATAGTCTCCGACACTTACAGGAGGCGCTGGCTCCGTTCGTCTCCTGAAGACTAATCGCTTGACGCAGCCATTCACTCGCGACAAGACGGATCTCCGTTATCCCCTTCTACCAGGGTACAGGATTCTAGTACCACCGTAGAGCGGGGGGCAACCAGGGCAGACTATGCTGATGACGATCCTCACCCTAGAACGGAAAAGTCCGCCGGGAATATTTATTAATCGTTGTATCGTCAGCAGACCCTTCTGTACCGGGTTGGGGTATGAGGTGCCTCACGACGCCAAGACTACGGAATAGTACCTCAAGTGGGTCCGCTAGCTATAACTAAACAGGATGAAAAGCCACATATTTGTCCAGAAGGGTGGATGCCATGATACCCCGTCTGATCAACCCACTAGTCCTGGTTATCGGATAATTGCCGTGACCGGGTGAGGAACAAAGGTGGAGGTGCACGTCGCCCGAGACAGAGACATCACTACCCAGCTGTTTTTGAGTTTCGGACAAACGGCCATCCCTAATTGCGTGCGTTTATATTCGGACGAGCGATAGCGCCTTATAGGTTTGTACTCTCACACATAGATCGCTTGTTTCTGTATATCACCCCACAGATTTATCCTCATGAATGAACGCTCCCACAGTCCGGCGACGGCACAGGTCTTGTGTCATAGTGTTGACAATACCTGCATTAATCCTCTAATGCTTGGCGTTAGCGACCGGGCGGGTGGAAAGGCAACAACATCTGTTGCCGGCGTGATGTATGTCTAATGCCCCCGCAGTGGTATGAAACGCGTTACAGATCGGGACGGTGTGGTATCTTGGCTTTCTGGAGAGAATGCAGCCGCCCTGGTGTGGCCGTACGCTGATACGGCCTACCAGAGCAAAACTACCGGAGAGCACTCCCCTAGACCCACATACAGCGGATGCCAACCCGAACTGACCGGCGAGGTCCCCAAAACCGCTACTGCCTGGTCAGGTCATTCTCTCCGATGCCCAACACCCGATCCGCCTCCAAAAGGTTCACAGCCTTAGGCATGCTCCTATGGTCGCATAGGCTCTTCTTCTTCGCCGATGCTACGTAAGCCGGCCGGGGTCGTTATAACGGCGGATTCTTAGACCCACTCCCGGATACACGGCCATTACATACGTCTTTTTTATTCGCTCAGTTAAAATCTGAGCAGAGGGTCCTGTATTTATGACGCGAGCGAGAACACCGGGTATCGCCCCATGCCTAATACTTGCACAGATGGCGGTGAGGAGGGCACCGCCAAACGTCATTATGTTATTACGAGCGAATCGCATCCAGATTGTTAAACTTATTTTGGAGGTCAATACGTTAGCAATTTTGTCGTTTTATATGTACACAGCGTGAAACACCCGTTATAAGCTGCTTCCCATCCTCTCTTAACCCACACGCGTAAATACTTGCTTGTTGATCGACGCTTTCCAGAAGGTTGTATGAGACGTCAATAATCTTAAGGAGCGAATCCACTCTAAATGAACGACGTGTAAGGCAGGGTCACGGTGCTTCGCCCTTCACCCGCAGGCGCCAAAGGTTATTTGAGCAATACAAACAGTATGCGACCCCGACGCGTCCAGGTGCACTGCTATAACTCAGGCACGCACTAAGTCGCTTCCGCAGCGACCTGACGGCTGGGCCCGAACACAGTTTAGATACAACAATGAGACCTGTTAACAACGCTCCTGCACGGGGTAAATGCCGTAATACAAGTCTCTTTTGAGAGGCGACCGAGCAGCTCGTGGATGAGGTCATTTCACGGAAACCTTCAGTTTGCTAAGAACTGTCGCTCCTGCTACCCTTGACCCATGGTAGATGTCGCCAGTTGATGTCACAGAGTTCTTCTTATCACCGCCTGGCATAAACAGCTCACCATATGAGTGAATTCCGGCGTCGGGTGGCGTTGAACGGCCTTGTCGAAACGCAACAATGTCTCATATGGCTAAGATGTTTGGTTGCGAAACCACTTTTGCTAGGAAGACTGGTACGCTTCATATGCTGCAGCCAATGCGTCTCACCCTCAACTCAGTTAATTGAGTCAAACGTGATCGAGCTAGCGGCATCGCAGGGGTGACTGTGGCACGTTATGTCGGTCAGTCCCTTCTCACCGCGAAGGGTCCTCTCTCCTAGACTGAGGTCATGCGAGCCCTACCGCCTGCGCCCAAGGGTAGTCCCTTTGGTCCGCGTGGGAAGCCAACACCCAGGAGGCAGTGTAGATTGGGCCGCGGGCTTTGTAAAGGGGACTACTCCACAATGCACTAGTACGCAGCGGCGTACAGCGCGACTGGAATGGCGCGGTAAAACTCAACGGGGGGCTCAGTCATCTTCACGTCGCGGCGAAGGCAGCTATTGTTGAGACGTAGTATTGGTCCTACACCAGATGACGGGGAACGGGAAGTTAGCTCTCCTCGCTAGCGTTCCGCCTTTAGGCACTGGTTTTATTCCTAGAGTAGAGCGGCGCTCGCCGGGTTACGATGTTGACGCTGCTGCCAAGCTTACGGTTCGTTTATCGGCAAATCAATCTACGCAACTCTCATGAACGGCCCACCCCTCCGCCGCTGGTACGCCGGCATCTGTAATGAAGGGATAATAGCCCCATCTCTTGAACGACGTACTAATGTGACACTTAACTGAAGGCTGTACCGGTCGGGGTATGGACCAGGTCCGTTCAACTCAGTGAAATTGTCCTGATTCTAGATATAATCCGAGCCCGAGTCGCGGGGCCGCCCCAAATTTATTCTGAAAGACTGCGGCGCCAACCCAGACTCAACCTCTTCCGGAAGAAGCACCCGGATAACTGAAGTCGATTGTTGGAGCGACTTGTAAGAAACGGACTCGTAGGCTCGACTTACTATTCCGGGTGATATTCGGTACGTGATAAAGGACTATCCGTGCGACTTCGAGTGGTCCTACCAAGCACAAATAATAAGACTGTTCTGGCCAGCCGTCTCTCGATGGGCCGACTATTGTTCGCGGACTACGAGGCTATTCCGGGTGCCTGGCCCCGCACGGGGAAACCTTTGGGTCACTTTCCCAGGTAGCGCTCATATCGGGAATGCAGACGATACCCCCCGATCGCGGATTTCTACGTGCGGGTATCGCTTTCTACCAGACACGGAGGCTGCGCGGTGGCCGACCCCCCTGATCGGCCTGTTATCAGGTCACATTCCTACCATACGGCTGTCATTATTTAGGTGCTTGCCGGTGGGATGCCACGCGCCTATCACATTGCGGCGCATCGCGCTGGATCGGCACCCCTTACTTGCCTGTCACCTGTCTTTACTATTTCACTTAAACTGTAGGTGTGTCGAATGCGAGTAGGGCCGTGAGCCACGCCCGTGATCTCGTACATGGAGGGGCAAAGCCCAGGTGAAACCAGGCGATCGTAGATAACAACGGGGGGTCGTCGTTGGGGCTAATCTGTTTTGTTTGTAGATAGTCTCCTTAGTGTTAACCAGCGAAGTCAAGTGTGGCGATGCGTTTGGGCGCAAAGGATTAACCCAGCGCATACGTAAGACCTAAGTTTTCAAGCTTCCTCCATTGCTGATGGCCATAACCTGCTCCTCGGACATCGAGTATCGCGCATCTCTCGATCTTGAACCTGCCTTAGCCGGCATACAATTACAAATCGCGATTTACGAACAAGCCTTGATGGAGAGCAAGTGATGTACGGCCCCTAGAAAGAGGCATCCTGCGTCGGGCATCCGAACATAGTGAAAGGACACTATACAGTAGGTTGCAGTGCCATACTACGAACATCGCAGTATGTCAACTAGTAGGTCAAATTATGAATCCGCGACTCAGATAATCATCTCCACCTTAAGAGTAGCATCAACAACTGTTTTACTAATCAGGGTTTTTCCCCGTTGGACCTGCGTATAGAGTATCAGAGCTTGAGCTAATGGTTCACACAAGTTTTAAGCCCCAACTTACAAGTGGCGAAGACCACCCATTGCCGGAATATAGAGAATGAAGAGGGGGGGACTTTTGAGTAGGAGACATCAAAGTCGAAGGCTCATCAGAACGGGAGCGTCCCTGTTGTGGCCTCTTCGAGTGGCGAATCAAAACTGCAAGTTAAATATGTGCCCGGTGACGGCTGTACGATTCTGGAGCGCCCATGGAACCATGCTATCTGCATAAAGTCACCGCAACGGAGGGACCCCCTCCACAATGGAGAAGCGGGCCTGCATACGATTGTTTATACCGCTGAAATGGCAATGGGGGTGTATCGGTATGCCGCGTTCAGCCCGGTAGGCTCATTAAAGCATCGTTCGACTCGTCGGAGTCGTAAGAGGTCATTATGGGCCTCCGTCTCGAACGGGTTGCGCGACGGCTGCAGCAGGTGCCTTCTCTACGGACACTCATGAATCCGCTCTACTGCGGTCTAACTCAGGCGATAGCGCCGTCACCATAATAAATAGTCCAAGCAGAACCACGACCACTGACGGGGCTACACTGTGCCCGATAACGAGTCCCCTATAGCCAGCGTGGTACTCCTCATGCCTCAACCAAGCGGGGTTTGTAGTCCACAGCCCGAGCTATCTCCGCCGTGGGCGTAAGTATACACACCCTAACTGACAGCGCCTGCGGCCCTGGAATTCCCAGGTTCTCGGTAAGTACGACTTATAAAGTATTCTCGGAGGACAAGAAGCGTCAAAGGCAAGACATCGGCTCAGAGAGTTTGTAGTGCGACCAGTCGAGTCTGGGCAGAACATCTTGGACGTACAATTGTTTCTCCTTATGACATAAGCCGTGCAGCACGTAGGCTCTTAGTACTTGCACTGGGCATTGGAACCCCAGTCCATATATAACGCCACCAGGCACAAGCATATGGAGCGGTCGAGCCCAGCATAACACGGAAATAAATAGGGACCAGTGACACATAGGTATGTCCAGTCGAGCTCCGCGGGGCAATCAAGCGGCGAAGATCCGCACTAGGTCAGCCTGACTAAGATTCTTGTAGCTAGCCACACAACGAGCGCGTGTAAACCCCCGCATGAGCGCCACACAAGACGCGGAGTTTCCGCCCTCTTGTACATCGCCTAGCCTTATGGAGATAACGGTTTCTTGCGAGATACGATTAATACTCTGTACCCCCAAAGTATAGCGTGAATTTAGAACGGGTTCTGGTATGAGCTATGGTCTACATTAGTTGGAGAATGTGCGCTTCTGTCTCTGCCGTAAGATAACAATGAGTTTGAAACGTGCTGCACGTTCATTACCGTCCGGAGAACAAGTCCGCAGAAGCAGCCGAGTCTATTCTCATGGATTTCTAGCTGGTATGCGGATCAGCAAGCCTGGGGGTCACTGGGCAAATGGTTCGCTATTTACTCGAATTTACATGGTAATTAATCCTAACCCAAGTCGCCGCGGCGCCGGATCTTGTGTCGGTAGGGGCCGCGGGGGCCGAGCTAGTAGGATTTTAGCAGGTTCCGACAGGGTGAACCCAAGAGCAGGAGCCTGAATTTTTATCCTTCCTAGGATTAATTACATGGCTTCGGGCGGATGCTCACAGAGAATGGGATAGGATATATGGAGCACAAGAAGTCAGTCTTCGACCTCTAGCCTTGGCCATTATAGACCCATCGAGTGACGAGTGGTGAACCTTTGCTTTATCATTGCTGTGTTGATTGTACAGATCCGGTGTCACAACACTGCTCTCCCCCGTCCACGCTTTCTGTCACGAAACAATTACGCGATCGACAAGGTCTTGTAAAGTAGGTATCTCAATGGCTCCGAGGCGACTGAGGCTCCCCTGATCTCCGGGTCGTACTCGTACCAACTCCTTAGGTACTGCATTAGCTTAGTGGAGCGGCAGGTAGGGGGCCCCGCGGGACGGGCGTTCCTGCGAGTCTTGGCGTAGTTGTCTAGTGAAGCGAGCGAGCACACATTTATGTACGTCAGGCAAATAGTGTGGACCCGGGCCGAGACGTCTGGTGGGAGATGAAAATTGCTGCGGGGGCTGTGCCATACGCGTGGTCTCACTCCAAACTCCATTTGTCTTTGCGCCGCCAAAGTCTCCGTCGGTAAGTGGAATGAACTGCTAGCTCGCGTTGCGGAAACGGCTGCGGCATAAACCAGGTGCATTGATCTGAAGTGCAATTACTTTGGACAACCGGGTAACGACCGTTGCGACTCAGTAACGCAGTCCGGCAACGATATACTAAAGAGGCGTTCATTGGCTGTAAAAGCTGGTGGGACCCTGTTTATATGTCACTAAGACAGTCGCATAGCCTGTGCGGGCCAGCGCTGGTACTGGGCATCCAGCATTCCTATCCGAGTGGACGAGAACGGTTGATAGACAAATCATAGGAAATTTGGCAGGCTGACGCAAAGTTTAAGGGTCACGTATTTGTCGCGTTTCATTAGTGACTCAGGAAATCCCGGTGAGTTAATGGGAGTGGGCTACTTCTAATTTGCTTGTAGCCCGGGACACTTTGAGGGACTTGCGCTATCCCTTGGGGGCATTAACATGGCCCCGAAGCCTCACTCATCCCGCATAAGAAAAGGTGGGTGTCCCGTCGAGCAACCAAACGTCCCTACTTAATTAAGTAGTAGGTCGATGAAAAGTTCGATGAATAACACGAACCAGGGTTCCCACTCGTTGTACGATCAGCGGGGGATTGTTCCGTTATGGTTGCTAAGGCGCACTCCGCAAGATGTTACAATCACCGGAAATGAGTCGCTCGCTCTTCCCACAGTACGTACAGGCATCGGAACCCGACTGCCGCTTCACCGCTTTGTGTCCTATAACGGCCCCACAGCGCAGCGGTCATTTACCGACGGAGGGGGCTGGGAGCGTCTCGGCGGATTTCAGATGGATGCGGATCTCCAGAGCCCGATTTCATCCACCAAAATCGATGACATTCCGCATGAATTGACTCCCGGATAATATCGGACCCGTTGACCTTCCAGGTGCCCACTCGCGTCTGAACCTCTCATTACTCGTCCCTTTATGCACGACAAGGACCCCCGTCACGTGACTATTTGAGTTTTAACGCGTTGAGTAATCGTGACACTTGCACTGTCATCTCATAATCTCGCGGCAAAGAGCTGAGGAGTTGTTGTTTCATTTGGGGGTGCGTGCCCGAATCTACGATCACTCTCTCCACCCCCCATATTCAATTTACCAGCGTGTATGCCATAAGACTGCAGCCCTCATCTCGAAATGTAGCTCACACGTAGTAGACTGTTATTTGATGGCTATCCCGCCGAAGGTTCCCCGATTCATGCTCCCGCTCGGAGCGGGTGCTGCAGACAGGTATCTCTCCTGTGCGGCGCAGCTCATGGATAGGGGCTTCTTCGCCAGCCGTCGAATCCGTCTGCGATCGTATATCGCATTAAAATGTCTAATCAAGGAAAAAGCAGAACCCATCCAACGTATTGATCTAGGATTCCGGGCCCTTTCACGTCTTGGTTGGATTAGCGGTGATGATGAGTCGGTTGGGCTTCGGAATTTACCCACGTTTGAGTCAACGTGCTCGTGTTGTCTACCGGCTGTTGACTCGGGAGTGACCATTAATACGGCTCTCCGGGGTAACGGGGAAGGCAGACCGTGTAACTCACGCGCACCGCCCGCTAAGCCCTCGAAGCACGAACTCAGCATACTACCGTGGAAGTATACATGGGTAAGGAAGGCCGAGCACCGGATGTTAAAGTGAGTCGTCGCCCTACCTGGTTCGATACCTCCCTCCAGAAGGACCCGGCCACTGGTAAAGCCTGCGCGCACCCTGGTAAGTTTGGATAACGAGGAAGTACTTCAATTACTCCCACATCCGGGCTCTCATGAGGAACGCAGTCGCGTCCCTGTTGCTGTATCAGCCGCAACCCGGTCCATAAGGGCCAACTGACAAGTGGTAGATGCACTCGAGCGGGAAAACGGCAGAAACGTGGAGCGGTAGTCATACCATCCATACCCCGGACAATAACTGCCCGTCGATAATAATAACGAGTGCTACGTTGCGTATCTAATCCCTAGTTAGTTGGCGTGCATGACACGGTACGTAACAACATCCGGTAGTTGGAGACAATTTTCCATCAAATCTCTCTTTCCCAACTTCATAAGTACCGGTAACTCTGGCAGTGTAGGTGCAGTAGCGGCTATGTCGGAGAAGGTTCCCGTAGCGGACACTACTGATCTGGTTTCCCCTAACGGGCCGTCGCTTTGTCTAGTGTTTCATAACAAAACATCCTGGCTGAGAGTCTTCGGTACGCATACAAAAACTATTGGCCCACTAGTGCCCGTGCTCGTTAGAAAGTCAAGACCCTACTCAGATATGAATGTCGTGATCAGGCTCACAGATAAGCCGAGACTTCTAGGTAAATCGGCCCCCACTAGCACTAAGAGTAGGCATCGCGTCGTCTCTCTGAGTGGCTAACGCCGAGTATGGTGACATTTTACTGTGGGTATTAGCCACGTCGCGAGTCGGAAGGTATTGTAAGCAATGCCAAGGACGTTGGTCATTAGGATCCTGGTAGGCTCCGTCGTTGCCCTTGTTAAATGTTCTGGACAAACCGGCCGGACCGACAAAACCGAGCTGAACACAATTGAAAGAGTGGTAGTACTTTTCAACTTACGGAAGACGGGATAGAGGGGCTGTCGGGAGCTTACGCAGCAAGACAAATCATCAGTACGCGGTGTAGAAGTATCATTGCACTTCGCACAGCTGTCTGATTCCGGCCTGTACTCCTGATGCCCATCGCATATAACGCGAGGTCCCCTGCGCTCGGCTGCATTCACTCGGCCTGGGTGAGGCCGAAGCGATAAGAGTTTCCGGTCTAGTAATAGACAGTTTCGCAAGTTAGCCCCCACTCGCTTCTGTCTCATCCGCTCATCGGACTAAGCTGCTATGAGCACAAACGTCTTAATAGTCGATTACCCCTACTGCCGGACCTTTGAGGCGGTTTACAAGTGGATAATGTCTACGATAAATATCGTATTCATCCTGGATCCAGTTATTATAATCAAGCAGATCGAACCGCCTATCACGTCGAGACGTAGAACCGGGATAGAAGCCGCCTTAAACCCGTCACCGACGAGCCCGTGACCCCCCCGCTGGTTTAGGAGCTCTGGGGGACGGAGTTCGTGACTAGCGACAGGCAACATAGCTCCGAGGCCTTACTATGTCAGCCGAATGCGGTCCCTAGACTAGCAGCCGCGTTTGCTGTATTCTACCGGACAATTTGACCCGAGTTAGGAGCTGGCAGGTTTTACTGCGAGCTGCAAAATAGATTTGGTCCGTTCAGCTCCCATCTAGCGTTTCGATCGAGGGCTACGAAAAATCAATACTTCAATGGAGGTCACTTATAATGCCACGAGTCGTGTGGCCCGGTATTAGGAATCTATAATTCTGGATTTCTCTCGCCGCCTTTATACAATACTCAACCGCAAGTATTTACTGTTTGGCCATTCATTTAATCTCCTTGAAACGGCGGAGGGCCTTTAGTCTCCGGCGCTTATCTAGTCTAGTGACTGAGGGCCTAACCTAGGCGTAGCAATTTCCCCTATAATAGTTGTACATGACGTTTTATTCGATTTATTAGTAGGAAAATAAGAAGTCGTCCATCTATTCAGAGGGTCACTGGCTCCGGAAATCAAGGTTGTTTGTTTACCCTTCTGTCCCGACCCTAAGGAGAGACGATTCGCGGACTTGCAGAGCACACCCTTGACATAAAGTAGGCTTAAACAGGTAATACAATGGTAATATTGGACTTTCACCGGGTGTGCGTGACGAACGACCTCAGCCAGTGCCTTAAACCCGCTTGTCCTATGCGACTACCCGAAGTGGTAAACTTCTTATGAGACCAGCGTGGGTTGAAATAACAATACTAGACATTTCCTAAGTTGGACATGCTCGACTCGTATGGGCAAATTTCGGTGTCTATCGCTTCAACATCGACGCATTATTAATGTACGTAGTGGCTAAGGGGTAAAGGTTAAGGCACTAAGCAGCATAGTGTAGAGGCCCTTTTTAATTATTCCCACATTTAATAAGCCGTGACATGCCCACGCCAAGAAATGTAAGTGTTATGCTTATCTGGTTCGTTCGTTGCCACGACTTAGAAGTGACAAAACTAAGTACTAGTGCCTTGTTAGCGTCCGAGCTTATGTGTTTTGATTGCACACCCCGCCTCACCTTCCTCTATTGAATATTCACAGGGAGCAGCAATGGTGGCGCTCGAAGTGTAGCCATCAATGCTTACCAATGAGAAATGGTAGGGGCGGCACAGCTGCCAGCTACTTATGATTCGGCGCTAGAAAGAAATCGAGCATACGCTTAAGGAAAAACTGGTACCATCTCATACGCGGAACGGCGGGCTGACACGTGGACAGCGAACGTAGATGCTAACCAGTATATGGCTCTGTAATCACCCTCTTATCGGAAGATGAGAGCTGCCCCTAGTGAAACCGGAACCGTGATTGGCCTCTGCTATTACGAAGTCACCATATCATGTTAGAACGTCTATGTAGAGGTTGGACACGGACGAATCCCCGATGTCCCTTGGGTTTACACTCGATTACTCGCCACATACCTAAAGTTCCGCCAGTCCCGAGCCGGCCAATGACATTGGTTCGTGGTGCCCCCCCACGTGGCGTCGAGCCAGCAGAGCCCAGCGCGGCGTATGGGCACGCGTCTGCTCGACTAACATACCGACCTCAGAGGAGACAAATTTCGTATAACCACACCCAAAGCCACGAGCCTCGGCCGCTGGGATCCATATGCACTACAGGCCGGAGTCCGGTGAACGACGACGGGCAAGAAGCGGGTGCAGATGGTATGTATCCGCGTTTCAAACGCGAGGCAACGTTTTCCTTCAGAATCGAATTGCCCTGCGTTATGACGCGATTTATCTGGCTGCGCCTTGCCCCCCTCTTACTGGTGCTGTAGAAATTGTATACGGAAAGGAGGCTGGCAACGCACTCGATACTCCGACTTGTGGACTTTGCACCCGGCCCACTCGACGGTCTATTCGTTGTAGCACGTAGGAACTCGGATTTAAAGGTGGCATGCCCGCCTCTACGTTTTAGGAGAGAACCTGAGGTCAATCTACACTTTAAATTATGGATTGTGTCAATGGAACTAGGAGTCCTGGGGGACAGGCCACCTTGTTACCCATCCTCGGAGGCATCCTGAGATGAACAGACGCTAGAATTATGGCTAGCACGTTTTGTCTGCGTGGCGTTTTACTTGTTCGATACGCGAAATTTGGCAGGCCAAAGACTACGCGAGCTTCCCACGTATTTCGCCCCCCCGTAACACATGCAGAGAGGAGGTCCACACACAATACTCTTAGGATTCACATCCAGCACTTCCAGATACCAGTCGGTTCGTAACGCCACGAAACTAATCGCTTCCAACACCGGGGCATATGGTAGATAATAATGTGAAGGCTGTTAAGCTGTTCACCAATGGAGCCACTGTATCAGAAGGGGGTTGGCAGTCGGCATTTGAGGGGTGATTAACTTGCACTGGCAAGACACTTAATGCTAGGCATACGACCCCTTGGAAGTTCATAGTTTTAAGGTGTGAACTTATGGCTGCTCTGGTCTAGCACGGAGCAGCACATGCTCTCACTGAATTTGGTGCGCCAAAACGACATGATAGGCAGTAGGGCTGTGCTCTCGAATGTCACGGACCGGGGCTGGTATATGCTATTAGGAATGATGTAAGTGTTTCTAGCAGGATCCCAGTTGGGAGAATCGCGAGGACGTAGCGCGTCGTTCTCCTACCGGTGTCTGCTGACCTATGCCTCGTAGTTATCGTTAGTGACTATCGGTACAAATAGATCACCGACAGTCTAACCGATTATTGAGTGAATGGCGGAAAACCAACCTCTATCCCTCTATAATAGGTTCCCCCTATTCGAGCTTTAGGGAATCCTCTAGTACGAACTAGGAGTCTTCAATAGGCCGTGTAAACGCGTGACTGTGCTTTGTGGGGTAGCAGAGATATCGATTCTCTCACTCCCTTACGTTACATTTGCAACCGGGGGGCCTAATGGTCAATGGCAGATGTGTTTCGATTGCGCTCATGTCTTCACGTTCTCAACGGCTGACCATATAGTTTGATCCCCAAGTAAGGCGGATCCTCTCGGGAGGTCGATGTTTGGAGTTCCGTTTAACTGGCAAGTGGTCAACATCATCTCGACTCATAGGAGTTTCGCTTGCCTGAGTATAGATGCAGCTACTCCTATATAATTTCGTCCCCCTTGTACGGCCATCCTTGCCAGATGCGAATTGCGACTACTTAAGCCTGTCCCTTGACCTTTACACCTTGTATAGATACATCCACGCGAAAATCTGGCTGGGTATCCAGCCTACAATCTCGCGTATCAAGTCCATTGGGTCGATAAGTCCAAAGACTAGTGCTTAGGAAATATCGAGTGAGGAAGGATAATCTAGTAAAGGAGCGTTTACATCACATTTCGTTTCGGTGGCTTAATACTGGTCGGCGTTGAGAGTACCTGCCATATAGAACAGCGCTTACCGGACCAATAAAGCTAGTCCTCTCAGCTGACCGTTTGTATAAGCTTATATTGATGCCGGCAGCACCGCCCTTGCTTTTGCATTACGGTGTTTTTGACGGTCACGGCTCAGCGGAACGAAACTGTTCTGCCACTAAGCAAGAACCAGCGCCTTGAAGCAAAGCACTGCGTAGTCTCAGTTGGATGTCCTCCATTGCCGACCTCCTATGCTGCTAGGATGCCGAGCCGCCTCGAATCCTCAGGGTCTCAGTGGAAGTTACACCCGGTTTCCAGGTGGGTACACCCGGCGAGCTAGTAAGTCGATGGCTTTCCACCGGCGGTGCGTACCCGACATGGCGTCGGAGCATGGGGCCACTAAATAAGTCCCAGCCCAAGCAGTCATCTTAGCTAATCAGCTATGCCACTCGATCCGGGACTCCCCCACCCGGTCCGTCGCGACATAAATTATGGGTCATAAACCGACATCCTTAAACATCGATATGTAGTAGCATTAGGATCGGCAGAACGTGACACCGGTCGACGTCAAGAGGCTTCGTATGCGCGTCTCCTACTAGGAATATAAATCCTCAGTTAGAGGTGCAGAAAAGTGATATACAGTGGACGAGAGCTTGGAAGTCTCTGCCGGTTCCCTTTCTCATCGGTCCAAACCGGTGAGAAGGGAAATCATCCCTAGCTCCAGTATACTGACGAACACTAGGGACTTCTCGAGCACAAATCACGTTATAATATTGGGTTTCCCTAGATCTCTGAATTGGTCGGTTTAAACATTGAGCTATAAATTCAAATCATCAGTTCGGTTAAACCAGGTTTCCTAGTTAAATAAGAGATCTTTTCACCCTACATGCCCCTAGGAGGTGAACTTTTTCCTAATCACATTACGGAACGGCTTTAGGCACCTAGCGAAGCGGACGGCGAACCGTTGAATTACTAGTCAATGTCATTCCTGGCTCCCTGAGAACACTCCTGAAGTGTAGGTGTCTTTTAAACTGATTGATTATGTGTCCTTCGCTCAGTCCTGTCAGTTTGATTTCTGAGCTTCTGTAATAATCCGGTCGCGTAAATAGGCACAGCTGTGCCGGCAGTGTTACCCTTTACGCGAGTTGTGATCGACATAGCCGGCGAGCCCTAAGCCACATGCGATGGTTAGACAGGTTTAACTAACTGCGACTCATTCGCCATTCAGCTGAATGGAAACAGAGTGTCGCGTTTATCCCTCATCCTCATGTAATTGCTTCTGGTTAGCTCAGAAAATAGAAAGGTAACACGCGAATAGTAGCCAGTCGAGTATATCAAACTCATTTCTTCGTAGCCTATCCGTGAATGTAATGGAGGAACTGGATACCGTAGTGCGTACACGGGTATATAGGTATTACGCCTGCAGGTTCATGTATTTCGTTTATACGCTGAAGCGCACCTCTCTATACCGTTACAATTGATTAATCAGACTGAGGGCTGACCTGTCAATACGTCTAACTTTAATCCGATACTGAGCAAAAAACGGTCGGGGCCACCAATGGGGCGAAACGGCGTTACCAGCCATAGTGGTTGCTTAGAAGCCCCAGACAGCCCACCTTTAACGTCACTTTTTAATCTCACCAATGTAAAAACAACGCGTAGTGTGCGAAGGTGCAACGTGTAGTTTAGAATAACACGCCTCGCAAGTTCTTACGATTAGAATCTTTAGGGTAAAACCTTCCTAGGCCTATCTCAGTACAGGCCCAGGAGGTTACAATTTCGTGCGAGGTTGGCTTCTGGCCAAAATGTATTTTGCCTCCACAATTATCTTGAGCGCTAGGACTTTTTGGAGGGAACAGAATAATGCCTAGCTATACTTAGAGGGGCCGTAGTGTAGAGTAGAGCTTTTGCCGGGTAGGGTTTCTCCAGCGTATAATTCAAAAATTAAAGCTATGATCTATATGGTCCTATCTCTTGCTGGAGCACACCAGTATCGCAACCTTGTCGGACCTCCGGAGGTCTAGCGCACGTTTCTTAATCAGCCTCTAAGTATACGGGTTAACCAGAACTCTCAGGCCGGAAGTATCCTTGGCGAAAACCTGATTTACCCTACACAGTGCTTATGTTATCCGAAGGCTGCCCGGTGGACACCTGAGGGCTATGCTAGTGCTACCATGTCGTTATGCACTATCTTAGGCAGCTAAGCTTACAACAGTATACGGAGTGCCGGTAACCATTTCACCAAAGACTATGCGTCCGCAATATCCCCCTCCACCGGGAGTTTAGATGACTTGTCACGCTCTCCAACAAATTAGGCTTCTGCGATTTCGGATACTTCGCTATGAATTGTTTGGGCGTTACCGTCCCGTCTACGTCCGAAAGGCTGGCCGCGTAACAGGCTTCTGGCTAGGCGTTCACTTGTCTGAGGAAGATGGCGTACTAAGAAGGGGAAGCAGGCTGATTGCGGAGCTGTTTTCAAGCGCATCGACGCATTGATTTGTGGACACAACTGGAGATTCTAACCCAATGCTTATCACTTTACGGATGTACCGCTAGATCTAAGACGAGGCTGGTGGTTTTCCAATACGAATCAGGGTGCACTACTCTCCCGTCGTGACGGCAATTGTGTATGGTGGATCATGTCCAGATACTTTACGGAATACGCAATTGTAGGTGATCAAGCAGGGCACGCCCTCTCAAGGTACGACACTTATACACTTTCTACCGCGGGCATACCATGTGGCTTTCCTCACACTACGTTAGACGGCGGCACTAGGCCGTACCGGACACGCGAGGAGGTAAGTACGGGATGACAATCAGCTATGCAGTTGCTCTCACAAATCACTACCGTTTTGAGTCATAGCTAACGTGTAAGGACGTAAATCACTTTTCGTATATGAAGATATTCAGAGCTACGCCCATTAGAAGGAGATCCCTAAAAAAAACCAACTTTCGTTCCCCCCAGGTCGGTCAGAGGGGGGGCTATAGCTAGCGAACCGGTTCATTAGTGGCCAAAGATCGTGCACTTGCCCCTAGCTACTATCACATCGTATTGGGCGCTATACCCCAGAAACTAAAAAAGGTTCCTTATACCACGAAAACACGGAATGACATTATCGATCTTTGTCAATGAGTACAACTGCTTCATACGCTTCAGGAGGTATATAATTACACCCAACCCTTAGCTCAAGAGCCTGCTCCAGGTTAGACAGCCGCATCAGTCTCTCTATTTAGCGCGAAAGTGAATGGGAAACGGCAGTCGCGTTCTCTGCTACTAAGTAGTATCCTCAGACTTGTTTGTACACCATCCGCAATCCCTACACAGAGGCCCCAGTTCTGCCAAAGAGTCAGATCGTGATAGTGGCTCTACTGACCCGCCGCGCGTGGCATCTTTCTGATGGGAGCCTGAAATTCGTAAGCATTACACACCGGCTCGATACCAAGGATTAAACCAACATTGAGGCTGAAGGCTGACCTAAACGGTCTTTCCCGCCAGCTGCTGGCATAGTGATGAGAATCAACAGTATCGTACTAGTCTGGCCTTATGGCCTTGGTCCTTTGGCGACACTCAAGGCTTCATATTCGCTCCCGATCTCGTTGGCGGCCTTAGGGTTTTCCCCGTTGTAAATTAGAGGGTTGCAACATACGGCAGGCCTACAGCCGGACCCTTGCGACCCTAATGGCGCTCGGAAATAAGTTGGGTGCCGAAGGTCAGCGCCTAGACATCTTACGTGGTTTACCTCAGAGGTCATTGAAGATCTTCTCAAAGAGAAGATGTATTCATTACCCAACACCTAAAGAGCAAACCATTGTAAACTCATTATAGAGGATTTCGTCTGCAGAACAGGGAGACGTGAAAAGCTCGTTCACCCTCACGCATTAACTACGGATGCATAATGGATCGGTACTGAGAAAACAGCCCGGGAGTTTTACGAGCTGGTCGGGCCCCTCAGTCAAGCGTCCGCGACATCGTCGCCGAGGTAGGCCTGGTCCGTAACACCTCGACAATTTGGAATTTCTCTGTTAAGAAGCTGTGTGGTTAGTGTCCTTGACTCAACAACATCGTCCGAGGGTAGTCCCGATTACGTCCGCAGCCAGGCCTACATGATCTTACTGCTCCAAATTAGGGATCTCGAGCGCTGAAGTCTAAGGACATTTTCAATTTGAAAGAATTGCGTGATAAAGGTTTGGCAGATACATTTGGCTCGGGGCCTCACTTCTCGCTCCCTAGTTTCGTCGGAGTCCAGTGGTGGTCATGACAAGTTAGCTGGGATAAATGCCGCGTCTAACCACTGTAAGTGCAAAAAGCACAGAAGATCGGTGTGTTATAATTAGGTATGCCGACACTCGGCTGTCATATGAACGTGAATTGCGTACAAAAACGATTTTCGATAGGTGGTAAAATAAATCGAATTCATGGCGCGTAAAGTTAGAAGATTGACCAATTTTTTCCGGAGTCTAACTGCCACGATCAAGGTCTGACACCGGCCGAAAGATCAGAATCCCCACGACCCCGTCGCGTAGAGGAAAGCACGTAGCCCTATCATGGAAGTCCGAGGACGGACATGGACTCCCAATCGCAGTTAGAGTTCTTCGCGTGACCTGGTCCCATGAGACACTCTGGCTTCGGAATAGTCCCTTATAGCGTTGGTTGGACGGCGCCGGGCTGGACGTCGACGATACATCTCGGCTGATGGCTCGAGCGTTCCTGTAGGGCATAAGCGATGGAGGTATTGTGACCCATTGCAAATCTAACAGGCAGCTGCAGGCCCTGGACAAGCCATCTTTCATTTTGGGCCACTTCGCTGGTTGGGCAGTCTGATTTCGCCCATTGTTCCGCTGAACGCCATAGGTACATGCGATCGTCTAAGGCCCTTGTCCCGAGGACTCAAATAACATTTTTTAAAATTCTATGTTCACATACAAATGCCAACGGGAGTGGAGCGCCAAGCCCCCCGCTATCTTCCGTGTGGTGTGCTCGTCGCCGCCCGGGGGTATCTGTTCGACACCCCCGTCAGCAAACTCAGAGATTAAGATTCGCAATCAACATTCGCGAAGGTCGAATGCTGTCCGACTAGATGGCTGATGCCAGTACGACTTTCGCCGTAGATAGAAGAAAGACCACGCGCAAACCGCCCTGGTTCCTTCGGGGCTCAAGAGAGGCCGTCATTTTCACCGTGGGAGTCTGCCCCCCGGTCCACATTTTCAAGTGCATAACCGCATACTCATGCTGTGACACAACTGTGAAAAAGTCTATGCTCCGGTCGCGGTGCGAGAATACCGGGACCCCCTTGGCACTCATCGGAAGAAGGTGCTGCATCACGTGGGTCTTCTGTCGCGCTCCTCGCGCATATCACTTACTGGGGCAACATAGATAGTAAAGGATTGGTGAGCTCGGGTCTCTTCCATACCTTAAGTCTCTTCGTGCGGTTCCGTCGGTCGAGATAACAGAGGTGGTCACCGAAAAGACTCACTATCAGCGCAACTCATAGAAATGAGGGGGACGGCACTGTAGTACTCTAGAGTTTGAGGCAGAAATGTACGGCATCGAAACGCTACGGAAGCGTAGCACTAGGGTGAAACATCCCGATATCGCCTCAGGCACAATTGACTCATAGATGTTCGCTGCTCGCACGCTCCTGCATCGCTTCGAATAAGGCGTTCTGGTTCACATAGGCGGAGCCGTAAATTCTACTGCGTAATTCACAGAGCGAGCCCCGCAGCTTACGAGATGCTGGGATGTTGACTCCAGTCTTCTAGCTGTAAATGCCACAACAAACGTCAGATCGCGGATCATCACTGGAAAGTAGCGCTGCTAGTTCTTCAGGGGAGAGTAGTCTGTGTGGCGTTTCAAACGGCACTAAGGGCCCTCCGGGAAGGGAGTTGGAAGCTCAAGGTCCCATCTTAGCTCTAAATTAGTATTCACGTGGAAGAGTGTTTGAGATCCGTGTTTCGAGCACAGTACGTTATGGGCTAAGGAACCGTTGAGAGTTCCATATGTGCAGAGCCTATAATAGTGACGAATACAGGAGGTTATATGAGGAATGTGGAGAGAGAAACGACGATTGGGAGTGGTGGATCGTCCGATTCAGAAACGAGGGTAGGGTAAGGTGGGTTGTCCAATCCTTCCAGACGTCACCTTAGTTTTTTCCATTTGTGAGTCAATGTGCGAGACGACTCCCCCGACAAGCCTCCTGTAAAAAAAGGTGTGCTTTTGCTTGCGTGTCTCGGTCTTGCAGGGAGGACTAGCTACGATCAGTGTCCAATCTTTTTCCGCTGTCTTGACTTAAACGGTCTAGGAAGCTTAAATAACGTCCACAAGTGACTAAGACAGCCAGAGTCCAGGGAAGCTGACTTGTATTCCGGTAGGTCCGAGTATTCTTTGGTTCTATATGGTTCAACCGGGTTTAGTTAGTCGAGTAGCAGAAGTAGTTTAAGCCGCCTCGGAACTTCCACTTGCCGACGGGATAGTTACATTCAGATATGTACCTTGGCTATATGTACAGCTAAAGTAATTAGACGTTACAGGCCACGATATAAAGTTGCGGGAATCACATGAAATAAACCCCAGCCCCTTTTTTGAGAAGCAAATTGGGGGACCATGGACTAACTCCCCATATTTCAGTATGCTCTGTTCAACAAACACAAGGAGCAAGTTTCCGACCTTGTGCGTGATATCGGCTCATATTCGTAGCTTACGCAGGACTCACTTACCTATGCGTCTACGGCTTGCGGGAGCCTATCGATAAGGACTTGACTGAGCAGCCTGCTCCTTCCCATCCGAGAAGTAGGACGTCCCCGGTGAAGACTAAAATACCATGAATTGCTCGATTTCTCTGCGAGCAACTGACGACGGGGAAGCAGCAAAACCGTGGCAAGTAAGGTCAGTTATCCCGGATGATAAGTGGCAAGGTACTCCTACCGTATTACGACACTCCGCATGTACCAAACGCCTGAATAGGGCACAACTAGAATAGCTATGACAGATTGCAAGGCGCCCAGAGAAATGCTAGCCCGGGGATCTTGACAATCGCGAAACAAGGATTGCGCACACAGCATTTACATCGGGTATGATAGGCTGTACACGAAAAAGAATAACCAGCCGGTTTACGTGGCACCGGGTATCCATCTATGTAAATAGGCGAGCTTGCTGGCACCTTGTCTGTTTCACGTGCTGGACAAGATATGTTAGTATAAGACTCCGATAGCAGATGAACCTTTCCATAATCCCACATTGTCGATCTAATTTCGCTGGCAAACCCTAGTCGTGCCCCGCGGCATGGCTAAAAAGCAGACATAACTCCATCACCCAAACTTACTACCGGTTCCTGAGATAGGCTCTGGCTCGGGACAAATTCTCATAATTGGGAGCATCGCAGTAATAGTAGACCTGCGGCCACCATCTATGCAAGGGGCGCGCCACTGCCCGCCCTACTGTGGGGCATGGGCTATCCCTTGCCTTTTTACAGCATTCCACTAGTAACGACAACTTTGAATGACGCTTGTGTTTAGTCATGTGCACCGACGCGTCCCCCCCTTGGGCGTCCTCCAACTTCAACCCGTGCACCTACTAGGTATGACATTAGAAGGCCCCATGTACGGTTCCCCGATAAGAACATTGAATAGCTGTGCGACCACAAGGGGGTAGTGCTTTAAGCGTGGAGACAAGAATACTTCCCCCCACCATTGGCCTGACGACTCGGTCAAGGTAGTCTATGCGTCATGCCCGACTGCTGCCTACTCTCAGCTCTGAGTGACATCCGGGCCAATTCACGAAACAGGGAGGGATGAAACCTCACACGACCGCGGCGTTACTTTAAGTACGATACGGGGCTAGTCCCAATATCCCATGACCTCCATATCGTCTTCTTCTATATCTTGCTTGTCAAATCGCTCTAACTAGCACGCAAGACGGGTTTCTTTCAAGGAGTGCAGGACGCTTCAACCGGATGCAATGCGTAACTTTTCTCACAAGATCGCTGGTATTGAATTTGCGAGTGAGCTTACGAACGGCCTTTCGTATGCATCCCGCACGTCTCTAAACTTAGGTATTAACTAGATACGTTCCGTCATTTGGGGAAATCGATATCTACTGTTAATGCAGGCATTATGGCGCACAAAGCTTGTGCTACTGTTTATCGCGCTCCTCTGTATTGGGATGGAGCCAGACGCTCTATACCGATGAACAGATCCGATCGGGAACGCGCAACCCACGTGAGATCCAAATAAGGTCCGCGGTAACACGGACGATAGGCACGAACTCGACTTAGCTAGACTTGCCAGCCGACTTAGAATGCCCGAGGACGGCAAGATATACGGTATGATAGCGTAGCTCAGTTTTTTACATTGGCAAGGGTGCTATAGACGAGGAGAATAACTATCGACGCCAGAGGCATTGCTGCGCCATCGCACTAGGCTATGTGGTATACTCAACGACGGTCACAGCGGAACGGGAACAGATCCTTGCTCGCACACACAACCGAGTGTCGACGCTGCTACAGTCGTCGCTGTAGCTTGCAGACTAGCACAAGCCAGTCACTATCTAGTTTATGTTTAATGTCGTTGTTGATCTTTATTTTTCAGAGGTCTGAGCTAGATAGTCGGATAGGATTGGGGGTCCGTTGATAAAGACTTAGGCCATATACAGGCCCTCCTCATAATCGTTGGAGAGACAAAACACGGGGAAAGACAACTTTATGCTACCAGTTACCGTTCCCTAAGCCATCCAGCTTTAGATGTAGCTGCTACACAACGAATAGAGACACTCGAATGACTAGTTGACTCCCACATACGCGTCGGTGTGAGAGGAAAGAAATGCCTGCTAGTATCTGTCTTGGACAATGACAACTGATCATTTGTTAGTGCAGCGACCGCTGAAACGTCATGTATAACAAGGACCCTACCGTCTAACAGTGATATCAACCTCGTTCTAAGGCGACCCCTGGAGTTCTGCCTTCATGCTGTAGTGACAGGGCCCAGGCGGGAGAGGCTGTCGTTTTACTCTTCTGTTCTCTGGATTGCTATACCAAATTCTAGGGTAGTGTTGTATTGTCGAATGCCGTGTACCGCTATTGGTTGAGTCAGTAGGTTTTATCCGATTGCTCTCTATCCGGTTTGAACGGCGACCTGAGGCGAGTGTCGATGCAATGGCTGAACCGGATTAATCCACGGCAAGTTCGAGCTCTGCGCATACAAAAGTCAGAGTCTAGGCTCTTCATGCAGCGAAGTCGTGAACGCCGAAGTCCCCAAGTGCCCGATTATGTGAAGAAGTCTCAACTAAGAGGTGATGAGCCACTTCCGATCACCGCCGTGTCGCAAATATCGCACCACAGGTGTTATCTCACTACGCTCCTAGCAGAGACGGCCCGAATTCCTAACATTGACACGGTAAACATAATTGTTAAAATAGCGCGGCGGTGCAGCATAATCCTAATCCGGACCATTTTTTCCCGGGCACACAACCTGCCGAACCGCTCGCACAACTATCGTCCTGGGACTAAGTATCTAAAAAAACATCTCTAGAAGGCCATAGGATGTTTTACTGTACATAGGTTCCTTTTGATGTCTCATCAATGTTGGCTGTCCTCTGATGGCGCCTGTGTGCATTGTTCTCACGTGGGCGCTGAACTATTATATCGGAATAGTTGGAGATGGTAATGCCTTGGTTGCAATAAAGCGTATTAAATTCAATTAGTACGCAGTGATTCTTCAACATCATTGGTATTAAGTTTACCCTGAAGATAGGCAAGCTATGCGACTGGGCGATAATATCCTCTGAGCGTGAGTGGCACGTTCGCGTTAGAGCCCCGGTGAACTGGCGCCGTATAATAGCAAATCCGGACCCCCTGTCAGTGGCTTCTTGCCTTTGTTCGTCGGCACGATATTAGGCACCGAGAGGTGTTTATTTAAACCCACAACGATTATATGAACTAGACGCCGGAGCCAACCTGTTACTTCAGCGAAGTACAGAGAGTATGGTCCAATTGTGCCGAACCTTGTGATACAAGGAACGGCCGCGCAGGTTAAGAATAAACTACTCGTCCAATGAGGAAGTTAGCTATCGTTTCATTAAAGCGTGAATGGTGTATGGGTCCACAGGGAGCGAAACAGTGACTCGTATTCGTGGGAGTTTGGATCCCGGAGCAGTAGCAGTTGTGTAAGATGTATAGCCCAGAGCAACTGGTTCGTCGAAACCGCAGCACCATTCCAAAGAACGCCAGATTAATGAATCCTGAGGATATGGGTTCCGCCGGCCGCGCAGGACCAACGACGTCAGTTTGGTGGTCCTACCTTTGCAAGGTGGGGATGATGCCTCGATCGCTCTCGCATCTTTACAATCCAGTTGCTTGATCTTCCCCTATACCTACATAGAGGACGCACATAATCCACTCCAGCTCGTCCACCTTTCACTTCCGAAAACTCAGATGGGATGGAAGCCTTAGACCACAGAGCACCTATGTGGACCCGAACGCGGGCGCCCGCCTTTCGCCGTATCTCGCATACCACCGGCTGGTAGAGTGTTCAATGCGTGTCGGTCTTTTCTATAGGGGGGGTGCAGACGCCCTCGGCAGGGAACCAGAGTAGATTCTCCTCAGGGGTGATCACTATCATGTGCCCCCAAAGTACAAACCCAGCCGTGGGATACGGCTCATCAGTATTTCGTACGGTATTGTTGTCCCCAGTATGTACCTTGAAGACTAGGCCCCTAGTGCGTATACACTGTTACTGCCGAGCCACACTGCCAAGACATACTTTCACCAATCGCCTAGGCGATTGAAGCGTTCGAGTAGGACGTTATGAAAAGGTCTCAATAAATCAACCGACTTCGTCAATACGAACCACGATCAACCGAGCTAGGGGGGTATAATGGTCGTCGGTCCCACCCATTCACTGCCCACCCTCCTAGCAAGCGGAAATGATGACTCCGGAGTCCGAACGTTCCCCATTGCTCAATTTAGGGTTCAGGTGCAAAAAACACCAGAGACGGAGAAAGCGTACTTGGGCCCCACAATTAATGAAGGCATCATCCCGTCTAAGCGTTTGTGTTTCCCGCCCAAGAACACGGGCAATCCTGTAAGTACTAGACCCCGTACGTCAACTTGGGTGTGAAGTCAATGTACCAATTGTTAAGGCTTGCGAGCAGTGAATGTGTTCGGCAACATGATCAGGACTTCACTTCCATGCCTCAGTGGCCCCGGGGTGTGACCGCTGAGAATTACCACCGGTATTGCCGGGTTCATTTGTGTCTGGCACCCCAGCGCAGGCTTGTCGTTCTCTTTGCCGGATGGGCATCGTGGGCCTTGAGGAAGAAGCACAAACGACTAAAGTGCGCAGGTGAATTGGACCAAATACCTACGACTCCAGAAACAAACAACCGTAGTAGGTGATATCATTCTTAAGCCTCTATTTATTCTGACGTAGTTCCGGGCTCGGCTCCTGTCGAGACTCCTGGAGATAAAATAAGACGGTGATTACGTGACTAAGCATACGACCTCTTATGGCACGCGCCCTGGTCAGCCCTCGATGCCAGACATATTGTCTTAACCAACCACGCAGCGTTACTTTCGGGAGAGTGCTCTCCGCCCCTGCAATAGATCTCGTGAACACTATATGGTTTATGTAGCCGATACCAAAAGTGGTACCGATTATTACAACGTAATGTCGGACCCACTAGTCCCCGCACTCGGCGCCGACGGAGAGGACCGGTCGCATCGCTGCCCACGAGGGGTGGCAAGAACGGTCAAAGACGGCGTCCCTGGGTCCAAGGTAATTACAGGGAGACTGTTACAGACGGGCGACGCAACATCTCGGCGACCACAGTTTACACTGTCGTACGGTAGACTTGAGCGTGAAATTTGCCACCCGCCATAGCGTAGGCTCGACGGCGCCCGTTGGGGAGAGGAGGCACAATCCGCGTTCGAGTTTGCGGATGTATGCTGTTTTAGGGCGCGTTCGCTTAAGGATTAGAATTCGAGGTAACATTTAGCTGCTCTACAAGGCATTGAGCCGGATCGCAAATTTAGAGAGAGGAAAGCGAACGGATCGGCCAAATGAGCGGGGTTAACACGTCGGTACGCCTTGTTCAAGGGACATAGAAACTAGGTGTGTCAGGCACACTGCCGCACCAAATGGTCGATCCATGGTCGACTTTTACGATCCTATAGCTAATACTCCACGTCTAACGCGCACGGAAGGTAGACGAGCATAGCGGACGGTCCAGGTCGTGGACCCCGAAAACTAAAGCGAACTCAGAATAAATAGGCATCAGGGACTCCGAACCGGATGATAGAAGCCTTACCTGTACTCTCGATCACGTTAGGGTGCCATCCCCAGTGATTGAAGACTTACAATGGGCATAGGACCCGATGTGAAGATTTGAACGCAGAATACCAGAGGAGATCTTGCTGGTACGTTGGTGAGAAATACGACTGAAGAGATAACATTCTAGCTCCTTATAGACAACATGAGAACATTGGAACCGCAAAACTACGAGGCACCGTGACCCCCACTGTCACAAAGGTTCTTTCCTGCCAGAACCGGGATGAAAACGGGGAACAACGCCCCCAATCCGAAAAGGAAACGGAACACTGAGTTTGCATCTACCCACCCTCTTAGAGTTTGGTGTTAGCCTGTCCGTTCTTTAGAGGGTCCAGGGCGATTGTGTTGGTCTCACACACTTATTACGAGAGTTCGAAACTTGACAACACGGGTACAAAGGAATGCTAGAACTTGCCATGACAAACTTGGAGCGACATCCGCTTGGCCCGCCTGATCCTATAACTAGCCTGCACAGATCCATGCGGGGGTACGGAGACGCATTCGGGTCAAGTTACAACAGAACGCGTACTTCCCACCCGGGCACCGCGAAACGACCTGCGCGCATAGTGTCATGCCCGCTGCTGAATTACTTAATCCTAACCGGGGCAGCTTAGCCCGCGTGTTGCGACCACTACGTATTGCTAATGTGTGTGAATAACACTTGTCGCACTTACTAAGATCTCCGCGTGTACGTTGTAGCGATCCCTTTTAATTCTGGGTTCTCCCCTACACTTTCCGATAGGTGCCTACTTCTGCAGGCTGTTAGGCATTTGCCGCTAGGATGGCCGGACAACTCCATTTCGAAGAACATTCGATGTGAGCGGGTTTAGGTGCAGACACGGTGAGTGTCTATTTCGACTTCTTTTTCGGGCTCCGGACCCGATCACTATGGAGTGACATCACGGTTACTGATGTCAAGTCGATAGGAAAGTCGTAAGTGAGAGTTAATTGTAAAAGGACAAGTTCTTGCCTCGCCCGATTGTGTCTGGAGAGATAGGATAACAAGTCTTACTTCATTCTCGATAACACCAGTATACCGACGTACTACAGCCGCCCCTGATCCCCCGATACGAGACGCCTTACCGGCACGAATCTTCCCCGTCGCTAGCTGACACTATATGCACAACATTCGTAGGATGGATATGTAGCTTTATTCGGAGACTTAAGTGGCTACTCTGGCGCCTGGGATGTATACAAGTAAGATGCTCGCCAGCTTCGAGGCTCCGTCCGCTTCAGACTGACCTTATAACCGATGAGATATATATGGTGATTATCAATCGTGTATCATGTACACTCTACTGAAGGCGCCCCCGATCATTGTTTGTTGATATCTCGTCGAATGCCGAATATTTGGGGACTCGTAGCAGGTATTCTCGCAATTCAAACGACTACACATGGATTTCATACAAGTCAGATGTGGAGCCAGCAGGGTTGCGCGGCGTTCCGCAGCAGCAAAGCTGCACCTCTTTCCAATGAATTAGTCGCCTAGTGCGAAATAAGTTCAGGATTTAGATGGAAGTACTGGGCTTATGATGGGATATACTCTGCTCTGAAAAATTGCCATTGTCTAGCCGTCCCTGTGAGAAGTTCAACGAATATTAGAGCCATCACAAAGTAAGAACATGCATTCGTTTCCACTGGACGTCCTTCCCAGCTTAGGCGCTAAGAGGTGGATTGATAATCTTCGCTCTTATGGCTTCAAATGCTTCTACCGATACCTTTATGGGTTTTGACTCTAAAACTAGCCCACGTGACGGTCTGGGGGCTTGCGTCTAACATTTTACCTTTTAGTAACCACATCGATCCTACTCACGCCCTGTTCACCAACGTACGGTCTTTGTGCCAGACTTCTTTTCCTGACCAACGATTCAAGAAACCGCGAAACCTAAAAACGCCAAACATTTTGATGGAGAAACGTCGTATTTGAATTAATGCCGACATAGGTGACGCGTCCTAGCCTGCGATTAATTCTCTGTAGACAAACGGGTTTGCTGGAGTGCGTGAGTTTGAATTTAAAGATAAAGATGAGCGGGTCGTATAAGCGTGGTTCGTTTGAAGTTCTGTTGCACCGCTCATGGTGGATGGATATTGAATCCAACTCGCTAGCGGGCTTTGTGTGTATAGTTTCGAGGGCCCCCAGCTGAGTTCCAGAAAGATCGAGAGTCATATTCGTCACTCGACCCTCAGATGTTTGCCGACGCCGTATGTACTTCGTGAGCTATCTAAGCGCCGCCTACGGCACCGGTGAGAATTCGCCCGCCATTCTCTCAGGGCTGTCATTATGAATAGTTCTTCGCTTACTCCGACGCACCAGCGATTTTTGTCAGGCTAAATGGCAGGTGATAAGTTAGAATCGCTGATAGTTATTTCAACTTGGCGCCCGAGCATCAATTCCGACTCTATGGCTATAGTGTTTAGGGCACGTTACGGAGTAAAGGCATGAAGGGGTGTTTAATACGGTCCTCAGATCCATGCGACCCTCCATGACTGAAATAGTACGGAATCGCAAAATATAATAGGTTTTGGACCCGGTTTCTGGTGTGAACGTTCGGGTTGCCGGTGTTGTAGAAAGCACCATACACTTAATTCGCTGTTAGTCGGTCTCACTTGATCGCATTTTTTGGACCCCTGTAGACATAGCTTTGGGCTTCTCGATGAGAATTTCGTGTTCATCTTACCAAATAGACAGATAGATGGGGGCTGTCTCCATTTCCCGAGCACTAAGTATCGGCAATTCGCCGTTAATGGGCATTCGAGCCTCGTGAACTCCACTCATAACAAGTTCCTATCTGCATGGTTCTAGTCCTCATACGCCTGGGAGAGAACTTACGCTGATCACAGCCATTGGCGCGAGGATTCTATTAGAGGTCTAGGTGATCAGATATGCCTTCGCATGATAGCGCGAACGAACATATAGCTATAGGTCCTGGCCGGGGGTATATTACTTCGTCTGAACCCGGCCGACGGATATATTTCTTTGTTCTCCGGATATTAATTCGAATGGCAACTACACAGAGGTTATGAATCATGAAGTACTGCAGGTCCAAAAAGAAATCAGGAAGTAGTGAATGTATATCCTAAGCCTCTGGGTTGGACAAAGTGTATAGCTTTTTGTCGGCTAACGCACCATTAGCTATTACTTCCCATCAGGGGATCTCCAAATCGACCTAAACTTTCTAAGATAGCCAAGTCCTGATCTGCGGTTCTTCAATGCCGTATGGCATCTTGGGCGCAAACTTCGTTGTACAGAGTATATGACGTCGTCGTGCGGCTTTAGAGTATCTTAGTGTTACCGATGACTTGTCGGAGAAATTAGCCCTATCTGTTGCGTCATGTAATAATGCGTATTCGCCCAATCGTAAGTTCTCCGGTACGCTATCATTGGTAGGACAATGACTGGCCCTAATAAACGTACTCTCGATGGGATCAGACAGCAATAGACAGATCAGCGTGTCGGTTAATTCACATACTCCGCGTCGCTAATAAGATGGCGTCTGCATGGTTATCTATTGTTCCCGGCCAGGGCTTCAGGGACGCCATGGTATTGGGGATCCATCTACTTATCAAACGATTAGGGGCGTCTACCCTACTGGTCTTAGAAACAGTCCTTAACCACGTGACAGTGCTTATTGGCGAACCAGGGATGATCGTTGCGTATTACAAAAGCGTCTACGGCTCTTTCATCATTAGTTGCACGGCTTATAAATCAACACAGGTCAGCTAATAAGTAACTGGCGTAAATGGCGAACTCTCTGAAAATGCACGGGCCCAGTAAGCTTGGTTGGGGGAGCCGAAGTAACAATCGTGGGGTTATCCCATTCACCCGACCGTTTTAGCTAGGAACCTTTACTCGCGTAAGCGGATAATAGTCCGTACTCGCGTCACTCAGTGTTTATTTGGTTTGAGATCAATACGACGTAAGTGATTGCGTTCTAATCCCCACAACGGGATAGAAAGGTCTGCTGTAGCATATTTATCGTTATAATTGGTGTGAGCTCGCGACTTTGCATAATTGAGTCACCGTCTCATTGTATACCTCGAATGCCGATACAGCGGAGATTGGAAACGTGCAATGTACCGTTGGGATAGAATTATAAGGCCAGTCCTCCGCTTCGGTAGTAGCTCACCAAGATCGCACAGTGAAACACTACGTTAACTTGAGTTTAGCCTCGCATGTATAAGACTGGACAAGGAGATAAGGTAGTATTCGTGTTAAGTAACAATAAACCTGATTCATTTCGTAAACTTTATTTTGTTGCAGCAAAGAAGGTATAAAGTTCGCACGCAATGTGGGCTTAACTATTCCCCCTGGTGTAGGAGATGCCCAGTCCTAGTCTACAGTTCCCTTAAAAAATCACAGAATTAAGTTATAGGCTGTTCTATTTCACGCTACCCGCCCAGAGTAATTGCACTTCCGAGGCACTCTAACGTCTAGCGAACACAAGATCGTAGCGAATATACTGACCGTCGTCTTTGTACCATGCGGACCGTATCAACGGTTCGAGTACCTGTAACTATTTCGATTAATGCCACTTCAGTTCAAGTATGTGACTTGTTAGCAACCTGCATTAGCTTGCGTATTGAGAATTATAAATCACTTTACAATATGCGGACTGGACGCTTGACTAGTTTAGACCAAGCGAAATTCTCTGCGGCTGTTATTAACAGAAACAACATTGAACTTACCTCCTAGAGGCATCTAGGCACATTGTTTACTAGTCGAGTCGGCTCCAACTCACCCGATAACGAGAGGCGGAGGTTGTTCTGTGAGTCCCTTCCCCATCGACCCAGACTCTAGTTATCTGAGACTAAGAGTTTAGTATGATTTCGAGGGAGTGTAGGAACGCTGTCTAGGTGTCGCCAACGGAGCACGAATAGTCAAGTGTTAACGAGGCCGCGGACACTGCCTGAGCTGCCGATGGGGTCCCTGTGATATACAGCCTTGCCTGCGTCGTGCTGCACTGGAGACTGGCTAGCATCTACTACAAATTGAGGCAGGCTGTTAGGTGTTGATCTTACTCAGGGCACTCCCACACCTATGATTAGCGATAGTCTGTTATTCCTAGGTACGTTCTTAATGGATGGATGTCAGAAGGGTCCATAGTTCGATCGAAAGCAAACCTCTCCAAAGATGTAGGATACCGGCGCTTATCAAGGACGCATCTCATTGTTCTTCATATTCATTTGACCCTCGATCGATTGGATGGCAGAAAGGCGCGAAGTCAGGGGCCCACAAGAAGTGCATTGGAGGCGGTTTAGCATGGGACCAGCGTGGCTAAGCGGGTTTCGGAAAGCCATCCGACCTTCCCCATTTCAACTGAGGGTAACCCTTGGCATGTCGTCAAAGGAACCAGTTAAAATTAATAAGGCCAGTCCTTAACCGTCGTTTTCTCTGAATTGTTTAACTTTCATTGCTCAATGATTATGAGAACACACTGGAACAAACTGGCATGCCCCAGCTATAATTCAACAGAGCTTTGGGACATAGGTTACAGCAACTGAACACATTACTGCGGTGGTGAGCGAATTAGAATGGCCATGGTGACAAATCTGCAATAGATGGCTGCAGGCGTCAAATAACCCGTCTCAAAGTTGCTATAAGCACCCCATAGGCAACGGTGGAAGACCCGGCTGTAGTATACAATGTTCTAAGATGTACGATTCAGTGAAGGCTCCTCGTTTCAGTAGATGGACCTTCTAGGTCGAAACGTTTCGCCTGTTACAATCCCTGGCGGATCTATCGTGATAAGGCTGATGTCATTGGCCTGGGAACGGAGCCTCACCCTATAAGCCCGTTGTTAAGTTACTTAGCAAAATCCATCACGATGGGTGCACGCTAGACGATGCAGAGAAATGCCTGTAGCGAGTACCTGAATTTCGTACAGAAATACCGATTGGGATGGCAGGTGTCGGGGAGCGTAAACGCCCGTATATATTCGGATCTCGTGTGTTCCGATTCCGAGTCCTTGCCGGAGCATCTCAGATGATGAACTTACGAAGACGGGGCCATACAATCGGCGCGCCGTAAATCTATGGTACCGCGCCATGAACTACTTCACGGCAAGTGTGAGAATCAGTTGGCGTCAAGCCGTCCCGAGGCGCGCCTAAGGTAACTACTAACCGATCGTGTTACCGCTACGTTGCTGGCTGTAGCTAGCTCGCACTCGGTAGACGACGCGGCGCTTTAGATTAATGGAGAAAGTTGTGCTCAATTATCTATTCTGTCATCGCACCTTGCGTTCTCCAAAGTTTCAACTCGTTAACATCCCGCAATAGACGGCATACTTATGAATCCGTGATTATCGACCGACAGCCGCCTCTTCGAAGCGTTAATGCAAGCTAGTCTAAGTATTATCCATATAGACATTGGGTACTTCCGACACTCGTCTCCCATGCTCAGCAAATCACGCCGAAATGTGCTCCAGTCATGGCCATATTGGTCACGGGCCTGGGAACAAGTATAGGGCGTCATGCGTCGCCCCAGAGTTGGTACCAACATTTTCAATACATTAGCTTTGGTCGGCTGAGGTATGACCATCTGGGAGATTTCCACCTCACTCGCTATATAGCAGATACAAGACCGTTGTCCGTCCGTCGGCGTGAGTGGATCCGGCAGTTAGGTGGTCAATATGGGTGGAAGTCTTAGGCGACCTTCTAACACTACACAGGCGCTCTCAACCTTCCCCTGGTCGGCTGTTGCCCAGGAGACAATGAAGAACCAACACTGGGAAGAGGCGATGCGTGAGCATATAGATGAGGCAAGCGGGCCTGTCGCAAACGATTTGGGAATCCACGATGACGAAACACTCGTGATTGACGGGTTTAGAGTGGCATGGCGAACCTAATTCCCCTTCTTCTACTATTTAGCAAGCGGTCCGCGGACGCGGACGCATAGTTTAAAATTTACCGGTAAGTTCGCCAGGTATACCCACAGGCGGCCACCAGCACCACGATAGTTTGTTGCTAGCGGTCACGTTCAGAGCAAACTATTAAATTGAGATGCGCAATATTCTAATAGGATAAAGAAGTTAAGTCTCTGTCCGGGAATCGAGAAGCTGTTGTAGTATTTATCGAGGGCAGTGGAGCTGGGACTAGCGCCTGTAAGTGAGTGGCGTCCCCTCGGGGCTCGGTAGAGGCCATGTGAACTCCGTAGAGGAGTGTGCCCTCGCACATGCCCTGCTCTTTGATTCAGTGACCTGCGTAGGTTGGCTTAGCGCGTTCGCGAGATCTCCCGCATTGTTACTCTCTGACGACTACAAAGTGATAACGTCTGTTCCTTATAGTATTCATGAAGACACACGCCGTTCAATGCAAATGGCGGTTGAAGGGGAGCAGAAACCCGTCAACTCGCACATTCTCCTTTATATCGTGATACGACCGACTTAACGGCAGCGGAAGTAGAGTTAATGATGTAGTCGAAGGAAAAGAGGCTTATTCGCTGGGGAGCTACGTCTGGGTTGGTGTGGGCTGCTCACCTGGCTTACACCTAGGCTCGTAAGGAGCGGCCATGTAAGTAGGTGGGTCCCGTTGATGCGTCGACCAACCCTTGCCGAGCCTCCTGAGCCAAATCCGTATTCTCGTTGTGTGTTCGATGTCAACCCATTTCTGTAACGGGAAAGTGGTACCTTCGATAATCTCATTCTGCGATTAACATACATTAACCGGATTTTCCAGTGAAAGCCAAGAACTAGTATGACAGTCATGAGTGTCGGTTGAGGTGGGACACCAGCTCCGGGGGCAATATAGCATATTGGCAGTGATTATTAGTGGACGACAGATGTTGAATTAATAATTCTGGTCTGCAAATTTCTCCCTTTGCCGGAGCAACAATAGCCGAATAAGGTCCCCTGTGGCCCACGTATCCGCTCACTATGTACGTCATATGTTAGGTTAGTGTTATAGGCTGGGTCTATAAAACAGCAGGCGCCGGGTGAAATTGACTCACGTAACGCAGTCTCAAACTACGCTAGCTGGCCAGACCCTCGCTGCACTGTTACCACGTTTACAACGGGGCTTGCAAAGATATTCACACGTACCTCAAGTGGAACGCCCGACGCCAAAAAGTGGTCAATACAACGCCTGGGAGCAATGTCCAGGTAGAATAGACTTGGCGACGATGCACATATGCGATTCTCTCCTCCTATTGTATATAAGGGGACGACAGAATGAAGTAATCATGGAGTGAAGCAAGTGGTTTTTGACCAAAGGTCCTGCTAACTCGTGTCCGGAGTTTAATATAATATTGCGTCAATGGCCACCCAGTCTGAGAGCAACGACCTGAAGGACAAACTTCGTCCACCAACGGCAGGGAGCTTTGATAATAGCAAACTAACAGGCTCGTGTTCGGACGGTTTCCTTTCTGGCTAGTCGTAAGCGCCATTGAACACTTTGCTTAACCTCTCCTTCCAATCATCGCGCACGACCATGTTCCTATAGTCCGGAATCCCTGTGAACCTTATAGAGCCCCAATTATTATGCAGGGAGCTACTGGTCTCCCCTCTGGCACGTTGCCACGTCTCATAGTTACGAGCTCGAATCTTGAGCGGACCCCGAAAAGACAAAATTGTGCTCCTGACCTAAACATGTCCAGAATGACGTGGCAAAAGTGACACGCATGTTGCTTGATCGAATTCCACAGTAGAACTGTCTCATCGCAGTTGATTAGGTTCGCATGGACCGGATTGCAAGGGTAAGGGGTACTAGTTGCCGATACGAGTCATTGTTATGTTCTATAAGATAACCTATCAACGGCGCTAGTTTGACGAACGCACCGCCTCCTATCAAGTCCCACTCAATCCACGGTACCCGTCACACGAAGCTTTTGAAACCGACATAACAAAACGATCAGAAATTAGGACAAAAGCATTCAACCTCGGAAAACGAACCTCGGCCCTTTCTGTTCCAGCTGGATGGGAAGGGACCATCGACCCCCGTAGACTGAAGGGGAGCTCCAGGCAAAGCAAACGTCGCTCCATCTTAACCTGACCAAGTCAAATGGGAAATGGGGAAGTGAATTTTTCCAATGGGCCGAACCGAGTGATGTCTTCGTCGTACGATGGCACCCCGGACAGGGCAAAGAAGATATCAGATGATAGACTACCAACTGCTCAATCTAGAAGGAACGAGATGCATGAAAAAAACGAATCTGCAAGGGTATTCGAATTATAAACCGACTGTGATATTACCATTTTAAATCTTGACCGAGGACCGCGACGCGTTATTCATGAACTGCGTTCGGCTCTTCTTTGGTTTACTTTTGCGTCGGAATGTTCCAGAAGGTTCTTGTTAAGACAATAACAATATTATAGGGTTTGGTTTGCCTCTCGACCTATTCTTTTGGTACACGGAGCATTAATGGCGACGATAAACAACCGTGTGTCTAGTTAGAGCATCAATCGCCTCCACCCCCTCTAACGAGAGATAGTATGACAAGGGGCTTCCTTCTTGGTTGTCGAATAGTCTGGGGTGCTCTGCATCAATATTCTTCATGGCTTTTCCAGGCAACTGCCTGAACAGTTAAGCAGTTTTTCGTCAGTTAACCAACGATGCTATGTCAGCGACCTTGAATCGTTTCCTTTTCAAGACCTAGAGCTTCAGTCGTCGCGAGCTAAATATGTGGAATTATCGCTCTACATACACATTCGAGATGCCGAACGAGTCGCGAGATCGACTACACACAAAACAGCCAATTTTAAATACACAGAGAGTGGACCATTCTGAGCCCAACAAGGCACGATCTATCTAAAATGCCTAGCTATAACCACGAAGAGTAACCCGTCTGCATCTTCGGAAATAAGCCTCCGTGAAGGAGAAGAGCACTGACGTGTGAGGAGGATCGCTTTAAGACTTTTGGGGACAATATATTGAAATCTATTGGCAGGAGATCGGTCTGTGGGGCAATGTAAACAACCAGCAGACTCATAAGAACAAAACCCGTATATCGTTTACTCACCCTGTTTAAGAGCATCCGATGCTTCTAGAATATAATTATGCATGCCACCACCGATATGGAATATGGTGCTATTCAGGTAATTTGCTTGTAGTTGAGGCAGCTTAGGATTTCGCCATGCTGACTCTTGCGATCTCGGATTACCGTAGCTCACGGACTGAGGTCAACGTGGGTAGATCTGGCATTTTATTTACCCTGTCTCGCATGCTATGTCCCACGCGATCTTAGGTAGCAAATCCGACCTGTTTGGAGGTTAGCTCTTTATTTTTGTAAATACTCATGGTAAGTCGGTAGATAATATAGTAACCACAGCTCTGTGTGTTGGTATCTCTCGACCGAGATTGCCCAAGCTATCCAACTGGACAATGTACCTCGTGTTACCCCAAACCCCATCTATGAATATAACTAAATTTTACCTAGTCTTCTTCTGGGGATAAAGGCGGGGCCAGCAAACCACGGATCGTACGGATTTCTCCCATGTGAGCACCCAACTCAGAAAGCCAAATAAGGAGAATTGGCGGACAATAAGTCCTCGCAAACGAGAACACTGCATCTGTAAAGAGTCGACACCCAGTCCCTCAGCTATACACACATAAACCCAACTTCGGACATAGTAATACACCCACCATACTAAGCATGGCTACTAAGTGCATGCGGATCCTGGTACCCTCATGATTACGGCTGGAGTAGGTAATCGAAATAACGTGATTCTCGAACCCAACTGTCACCATATTGAAACATATATAGTCAGGCCAGCAACGGAGACGGTGCAGCCTAAAGTCGAGGGTAAAGCTTAAAAGCTTAACAAATCGCAAATGCCGGACCACTCCTAATTATAAGATGACACTGGAGTCAGTGGTGGCCATATTTAAGATCGCGTTTGGACAGCCGATTCATGCTTTGCATCTAAAAGTCCCTAAAACCTTTAGCTCCGCTTACAGGCAGTATGTCCTTTCGATGTCCTTAATGTAGGTAATAACATACTCCCCGCGTTGTCCTGATAGACGAAGCTAGGTCCCAATTCTAGATGAACACGTACACCAGGCCTGGAGCTAACCAATGGATTGGGCCACCTCACGTGAGAGTGCGCCAGTTCGAAACGGAACCGGCCAACGACCTCTTGGTCCCTTTATCGCTTGTTACTAGTCCTCGGCGAATTTCCGATAACTATTTCTTGACGGTAGACTGTCACTATTCACAAAACTACCTCCACTTACTCGGGCGCGGATATGCACAAAAAGAGAACAGTGTAGGGTTCCTCTGAATTCTAATGTGGCTGGAGCACCATCCAAAGCGCAAATCAGTCGAAAGACCCCAGCATCACATTTAGCGTCGGGTTGTTCAGGATAAGGGCAACGTAACGTTAGTCGCCATCCCGGATCCCTCAATAAATGTCCCGGGGAACAAAAATGGTCTAAAGTAACAGTATCCGAAGCAATCACACAGGGATACCCCTATACTTGGCGTTTTCTATATGAGCGAAGCTTAGTTGCAACCCTCGAGGATACATAAACGCTCCTCTCACCCGCAAAAGTTTTTGACCTTATAAGATCAAAGGGTCAAATACGAAGAAATATTACCCGATCAGTAACCTGGGGTATCCGCATTCATTCAGGTAGCTCGGGGGCGGGGACAAAATCTCGCCGAAGCTCGGTTTTCCAGTTGTATCACGTAAGACGAATGGAAGACACATTCACCCCAGGATTAAGCTATAAATTCATGCGGATAAGACCAATACAGAGCTCGTATTAGCCTAGAGCATCGCTAATGGAGCGTTCTCCAGCGGCCGTGTACGTATATCCACCGCAGAGTCAGGTTATTCTGATACTATCTCGCATATGCCGTTTACGGCATTTCATAAACAGGAAATTTACATAAATGCGATGCCCCGACCGCTTTTCCAACAGGCACCGCCGTCAACTCCTAGAACGGTGTTGAAACATGGCGGACGGCAGATCTGGGCCAATATTTGTCTCTTCGATCTGGAAGGTGTCAGGATACATGTTTAGGCGTTCACCTAGTCGCGGCCGAACTAATTCTAGAGGGAACTATTCAACAGCAAAAGTATCGTAACCCAAGTTGTGCACGTCACTGTGTTCTTTATTTACCGTAGGGTCTCGCCTTGAGAGCCGAGGGCCACAATGATGTGTATTTAGGCCTAGTCTTTATCCAATGACAGCGCAATGTACACATCAGAATCATCCTGCTAATCATGTTCCGCACCTAAGTACCATTGCTTACCGCGGCTAAAGCACTGTTGGTATAACATCACAATAGCCACGTTACCGCGTGCTAAAACCGTTCAAGCAGATGGGGTTCTAGGCTACGGTTAGGTGCTATGGGAGAGGGCGTTTGTACATGTGAATTGGTTGCTCACTGCGAAACCATCTAAGCATAACGTATACTTAGCAAGTCTGGACGTTCCCATCATCACCTCGCCAACGCCCACTGATACTCGTAGCTTCGAGAGCGTAGTCCCATTCCCGCTCTTGGCTGCAAAGGGTCTGTCTTGGTCCTGGTCGGACCACCAACGAACTCTCAACATCGGAGAATGGCGTTTCCTTATTGTTAAAATCAGAGTAGGAAATCTCTTGTCTTACCTCCCAGCATGATTGTCTTCACGATGTGCGCTTGATGGAGATTATCTACTCAGTCTTCACAGGATGGATTATTATCTGCTGGGGGCCGGCCGTCTGACATCGTGGGTGCGCGACCGACTCCGCTAAAACACGTGGCTCCGTGTGGTCTAGCCGTCTACGGGACAGTCCCGTTAACATTGACTAGCTGGACGACGTGGTCTTATTCTATTGGGGAAACCGCTGTCATGCACGAATCGTTCTCGTACATCTCCTTATAAGAAGGCATAGTAATTAATAGTTTCCTAATAAAACACTAATGCTCGCGTTCGCTTGAGCAACGTCATTACGCTCCGATGTCTCAATCCACTAAAACTGTCGTGGTGTCTGTTTTGCTAGCTAAGGATAGTTAAAAACTGTACCGGATATAAGGTACGGTGCAGGTAGACCCCGATCGCTAGAATAATTTAGGTACGGCCGGTACTCCCCGGTAATACGTTGGTTTCAGTCGATCGGTTCATGAGTATTCTCGCGTACCCCCATGCCTGGGACGTCGTTCCTCCATCGGTCCAAAAATCGGTATATGGTTGGCATGCGTCACTATCTGGGACTCAGTCTTATGTTGTATCCACATCAGTCGTAACCAATCACGTCCCGACGTAAGAAGACAGGTTCTCTCCTCCAACTCGGTAGCTAGTATGCCTTCGAAACCATCCGAGACAAAAATGACGCTGGTGCCTGATTTGTTCGTCTTTACGAGTCAGTATGCCGTTTTGACAGTGTGCAGCGCCATTTCACGAGCCCTGGGGAACGACGTCCTGTTAGGACCGAATACTCATCCTCCTTATGTTTCGTATGCGCGGTATCTATTTCCCGGAGAGATCTGCGCGAGCGCGTGCGATTATAGGACCGTCTTTATCTTAAATGATGGTCCCATTGGGTATCATTTCAGTGCAGCTGTATTAACAATCGTGTCATAACTTTCTGACACTATTACAACCAAGTAATGCGGTCACGTAGAATCCAAAATTGCTTGCGTCGGATATATCTCGGCGGTACGTAGAATGGCTGACCGACAATTCCCACTCCCGGTCACGGTGCTCAATTTTGAAAGCCGTCCATCGCCCGCACATTATCATAGACAAAACGACTTTCACCTATATGTCTTGAGTTCAGTGGCGAAGCGACGGCAAAAATAACGTTTACTGTCGCTCCAAGCGACTACTCACTACTCCTAACGTATGTAAAACTGACGTAAAAACATAATGCTCTCAGGTTGAACAGGTATTTCGTATGGTTTCAACCGGCTAAGCGCGCGCATGATGGTCTTGCAATCAAACACTGCACTTACGGGTGTTCCGCTAGAGAGGTTATCGTTACCTATACGCGAGGCCACCAGGGATTTTTAGGGACTTCACCTAAGACTCCCGGGCAGTCCTGCGTAGCGTGGGGCTCAAAAGTTTCGGGCCAATGTCCGACAGATGAATCGTCAGATCCACTCGGGAATCAGGTGACATTTCTTCGGGTTTGGCCGAAGAAGAAAGCAGGCGTCGAACACAGCTCACACTTATAACGGCGCGACTAGAGGAATCCTTTCGATACAGGCAACATCATTACTAGAGCGGGCGAAAACTTCCAAAAACAACCAGCCAATAATACTGATATTAATCCTCGAGGCACCGTTGGCTGCCAAACTACAATGCGTTAGGATTGAACCGTCTTATTAGTGCCAGAGCCCGACGTTGCACTCACCGAGCCTCACTCGTTTGGATATGCAGACTTGTAACTGTACGGATAGTCCTACATACACAAGGCGGATTACTAAGAGTCGAGGTAAAGCACCGTCTGCCTCTAGAGTTTGTTGGCTGCGGTAATACTTCCTAGACTGATTCGTGCGGCTATTCGTCAGAACCCCCACCGGCACGTTATTCACTTTGGTGGGACGCTTATGATATGATTCCGTGTCCAGACGCCGGGACGTCCCTGGCTGCTCCCAACGTGCTAATCCCTTATTCTTGAGCCTTCGGATTGCCCAGCAAAGCGCCCCATGGACGCTAACCACACCACCCCTTCCGCGATTGATATGGCTTGCGATGATGCAAAAGCTCAGGCTATTGATCCTGCTCTCACGGGGTACCCAGCAGCCCGCACCTCTGAATCTAGTTGAGTGAAGGCTTACCCACTGGGGCCGAGCAGCCGCGTCTTGAATTACGCTCACTTTGGAACGTTGACAAAACTGTGGAGACAAGGTAGCCGGGCTACATCTCCCCTGACTTACGGGAGGGTGGCTGTCTGGACCATCGGCATGAGATACACTAACCCGACACGTGGTAGGCTCTGCTCCCCATTTACATTTATGAGTTTTGGATGTTAAGCAGTGTACTATTTTTGGTCAGCGGGCTCGAACCTAAGCTTCTACGAACTTTTAGTTGGCCGCAGGGGCTCAGATTATACGTGTTGGGTCCAAGGTAATGTCCGAGAGGACGAGTAAACTTTCACGAGCTCAAAACCAAGCATCTGGCACAGCCATGAGCCGCCCCATGATCATCAACGGAGGGGGTCCTTCTATATTCGTTTGAAGAGGAGGTGTTGTAAGTAGGCCTTGAGCCATTCGGACCGTACCAGGCCTACCGACTTTCCCAAACCAACGTCAAGGTTTGAGGGGGTTGTGGGCATATGGTTGTGGCCGTTGGTGACGAAGTCCAAAGGACTAATCCGGTGAGCACGGAGGCCTCCACGGACCTGCGAGCTAGCACCCGCGAGAACAAGCTGGTACTCAACGGGCATCGTCTGCCTAGTCTCAGTCGATGGGATCTCGGTCTCTTCGTCCGAAAGGCCCGACTACGTGGGGACGCCCTACTATTGTAACCTCTTTCCTATAACGACCAAGAGTGCCAGCTCACCCGTATCGGCGACGAACATCTAGTATCACGTGGGAGCATGACCCCTTCATGTAGAGTCGTCACCGGGAAGTACCAGACCTAGATCAATTGACATCTAGCCTGACTATAACCACCAGTCTGACGAAATCAGGTACGCATGCGCCCGCGCCCGCGATGTAGCATGCGTCTTCTGTAGTCAATACGAAGTCTCGGGACCCTGTTATGAATTACCAGAACAGAGGTCGTGGAAGTACTGGGCCTGCGTTAGATACCTGAGCTGTAGATAAAACTCTTATCAGGCGATGGTTCTTATGTTGTGCTAACTCGAAGGGCGTAACTGTCATAACAGTGCGTTACACTCTCGCATGCCGGCCTGGACAAGTAAGTTGGTATTACTATCGGCTTAATAGTCCAAGCATGTGTTGTAGACTGATGGGGAAGGTTTGGGGAAACACGTGGACAATCAGGTGTGTCTCTTACCGTACTTAGTTGGTAATCGTTTTGAGGGCAACGACTATAAACGAGCATGGTTTAACTCTTTTAAGATCCAACGGTATACCAAGACTCAAGTAACCCCCTGTGGGGAAATATGATACTAGGCGGTAAAGCCGTCTGTCGTAATAAACAAACCCTCTCGGTCCACGCCGCCCTCCAGCGCTGTTGCGGAGCTGGAGCCGGCAGATGCAACTGTAGAGTCGTGCTTCGATGGGAACTCACCCCGTCGTGTGGATTATCGTTTTACCTGTCCCGATAATTTGGGCCGACACAAGACTAGTGCATTAGTCGAATTGCTTTCCCATTAGACTAAGCATCCAAAATTAAAGCCGTGACCCGGGTGTTGTTGTTTCTATTACAGCTTCCTGCGTGCTCCTTAGGACGGGCTACGTTTGGAGCTTGCACTGTTTGGATGGTGACCACCGGTGTTACGCAAAATTCAACGGCCCCTTGTCAATCGGCCTATAATTGTATGAGACAATTATTGGATCCAAATGGGCGTTGACCGACGAACCACCATGGTTAAACTAAGACCGCATTGTCGCCCAGCCCCGTACTGAGACATACCTATTTCATTTGTCGTGTTCACGCCTGCCTGACGCGGCGGCCTACTCGACGTCCCTCCATTTACAAATAACATTTCTGTGAGGCCGTCAAGCCGATTGATATCACCGACTCGAATATAATCGTGACCGAGATATACCGAGGGCGCTTATGGACACAGGACGGTGACTTAGTCGGAGACTTCCACCTGGGTTTCAAGGGGTCCTTCGCGGCCCTATGGAGTCTAAAGGATAGACCCGGAGGTTTACTAGCGGCAGAACGTCACGGCACGACCCAACAACCAAACAAGACCAGGCCTCTAACCGACATGCAATTAAGCGTGCCTTTTTTAAGCCCCCGTAATTGCTATCATGCGGGCTGTCTCGTGCATCAGGCCATCCAGCTGTCGAGCTGGTGAGTCGCATTTTAGAATACTCAGATAAAAACGTTAATGACAACAGCGTTGCACCTGCGGTGGTCCAGGTAAGTGAATACTGGGCTTTTACGGCACAGTCTACTAACTTAAGGAGTTCCAAGCCAAGTGGGCATATTACACCATTGGCTTTCGCACATGATGTAGGAGAGCTCGGGGAACACGAACTCAAAGGCGTCTCTTGGGAGGTCAGATGGATTCACGGCCTACCGACCAGTTCTGTCGGTAGTATGACGGGTAACGTAGACAAGTCACCCCTTCGTAGAAAACTTGGCCTGGCTTAAAGTCCCGCTGACTCTCCTCGCTATACATTTCGCATGTTATCGCTCGGTGCGGATCCCCAGTACTTACGATGCGCGTCATAAGTAAATGGTTAGCAAGGGGGCAGGAATTCTGGGCGTCCAGTATTTATGGGGGTAAGCATCCTGGTCGCGAATGTCTTGGCTGTTCTACCGACATCGGCCCCACACCATGTGCGTGTTATACCTAGGCTGCTTCTCAAACCGGTTATTCCTTGATCATTTTGAACAGGTCGAGGAGTGATATGCACCGGGCAATTAATAACTTGAGTGCACTGTTTAGGAAGTCGTGGAAACAAAGAGCGGGCATCTGTATTTCAGCCCCGCGCATGCATTTGTTCAAGTGCACCTTTGAGTTTGTAGGTTATTATTGATAACAAGCCAAGAAGTTGAAGACTCTGAAACCCATAGAACGCATCGTGTTCTATGCCTCCCCCACATGAACTGCTCCATATCAGCCTAACGACATAGTGAGAGGAAGGTTTCGGGAGAAAGTGTAAACAATCACTCAATGAACTACTCCATAAGGTGTCGCTCACCTAATATTATGGGACCATTCTCCCGATCAATTTAAATTGCTCCATCAGGGATAACCATCCATGCCGGTCGGTTTAACTATCCACTCGCCAAACAACACTAATCGAGGCTCCTGTGTTGAGGAGGTACAGTGGTAATTCGTTTCGGCACCGTATCTGGGAATCGTCAAATCACCTTTGGGTTAGCCGAGCACGATAATCATACTACCTTGGACCTCGCCCTTAGACCTTCTACTATATCATCCAACTCATACAATACATCGCAATGTCTAGTTTGGCCACCCTGAGGAGTCTTACTACTTATGCTATAATGCTCTCATGCATACAATAATCACCTTCCCAGACAACTGTAAAATCCCTAATCATAGAGGCTGATTCACAATGGCCTATAAAGTTAGTGGAGTTGTCTGAAGGGCCTCGCCCGCACAAGATATATTCGTGACGGTATTCGCGCCTACGGCAGAGACGGATCCAACCGTCCCAGCCCGGATTAGGGCTCCTTTGGGCTGGCTATGTGATGTATCTACACACTACCCATTTCCCTCCAAAGGCCCCTCGAGAGAGGACTGCTCCGTTCCAGTTGGAACCAAAGGATCGATAGGTGGATGTTAGGGATTTGTAGCTTCGGGTCCATGCGTGTCAATATAATCCTTGGATTCTTGCAGTAGGTGGGGACGTCTTTATGACGCCCCATACCTCGGACGGAATCGCGCCAGTTTAGCCAGTATCAAACAGTCCTATCGAGATTTCGAGCACTCGAATGACTGAAGTTAAGTTTTCTCGTCATTCGTAAAATGTCGGCGGCCGAGCCATGCAGGATACGGCGAGGACGAACATTTGGGCGATCAAAGGTAGCCAGTGTGCGCTACTAATCTTGCTCGATAACTTTCTTTCCTACGGGACAGGCCAGGACTAGCCGTATGGGGGACAACGCGGCTGTCGGAGGCCACGTGAGACCGCCGAGGGTCAGGGACCGTGATGTTGGCAAATGAAGACTCGCAAGGTGAAATTCAGGCGATGGCTTTCGATTCAGTCCACTCGCACGGCGAGAAAAACTTAAGGGCCCCCGGTTCGTCTTCAAAGTATATTGTACGCCAACATGGCCAACCGGGTAGTCCCCGATGGTGATCGACCGTCGTAAACAGTCAGGAATAGGCGCCCAATGTAAGCGGGTAGTGAGAGTATGTGCACCGTTTCTCCCGAAACGTGCAGAATTATTATATCGGATACATCGTTGGTGACGATGTCGGGTGGCTGGGTGACGCGGTACCTAGGAGGAGGGGAAGATACAGCCTCTGGTACCTTTCCGGAGCCTCGGTACGGGCCGAAGGTCTCCAACCGCAGGAATCGCAGTAAATGGTTAAAATATGCACGTAACATGCTAGAAACGCCAAACGTCAAGACTACGATAGTTAAGCAGAACGGGAGCAATCGATAATCAGCTCACCGCCTGAGAGCGATACCCCTTGTCGTGTAAAGAATGTGTGAATAGTACAGTTTTACCCCCTCTTCGAGAACTGTCCGGTCAAAGTGGTTTCCCAGCGCAGCAGCGGCTAGCTAGGAGAGATGACACTGCCGTTCGAGCGGTGACGCAACCTCGGTATCTGACTCGCCCAAGGACACGGAGAATATGAGTGTCAGACCAAGAAGCGGCATGTCCACTGGAGTGTGGTCAGTGACGCCGACGGGACCTTTGTGGGAACTGTAGGCATGTTGCCCTTAACTTTACCCCACGCGATTAACCTTTACGTGCCTGAGTGAAAGGTTTTTGGGATTATAAATTATTCGTCAGACATCATAAACCTGGTAAGGCACGCATTGATCGTTACCGACGAGTAGATTAGACGCGGCCTAAAAATCCTCCCCTACGGTTCGGATCCAGAGGAGCGACGTTATGATGGCATGTTTAGCCGTATGGACGCCCTGGGTTAGGGTCTAGATCCAAGGTGACGTGTCCATGGCGGGAACTTTTATTTCGGCTGTACAGGCAGAACCACCGGGTTCTGTCCTCGATGAGATAATAGCATCCGAGTAGAAACCATTCAGTATCGGGTATAACGCCCGGCCCATTGGAAATTTCCCTGAAATGCCACTCACCGCAAAAGTGTATCGCCTCTTGCCGCTTTTTCAGAACTCACTTTGCATACGGTTCTGGAGTCAACCCGAGGATATGGTCCTTCAGTGCGTATTCCGCAGAGGAAATTATGTGTTTACTATACGACTGCCAGGCTCGTCCTCTTTCCTTGTCATGTGATGTTGACTGGACCTTAAAGTGAATATGCCCTATCGCCGTAAGTTTATAAGGCCGGGCGCTTTAGGAAAAGGTCGGGACGGGTCAGGCAATCTTGAGGGTATTTAACCCTTTACGTGTCCCATGTACGATCTCACGTCATGAAAGGTTGGACCTCAGCGATGCTCCCGTCACGCGCATCAACTTCTTCGCAACCTCTCTGGGAGAGATCCAATTCAGTAAGTGGCCGGGAGGATTTCGTTGGAGGACCGAGACCCTATGTAACCGGTACGCTCACCTTACGGAAGTGGCCGGCTTGTAGCGAGTCCTTGAACAAAAGGATTGTCGGAAGGAACACGCTTACCATTGCCGTCCGAGCTTCACGGGACCGATGTAGGCTCAAGGGGAACTGAATTTGCTTTTGTCGTGCATAATCGTATTAATCGGGACCCGATTTAGAGCTCTCTCCCTGATTCCCCTTCCGATGTCCGAAAGGAATCCTAAACAAGCCGTCCCTTTATCCTGCGTCACTCTCTACTGTTACTCGAACCCATACGGTTTGCACTCTCGCCCCTTATCTATCTGTCACTCCCTGTTGCCTTTCATCCTACAGGAAAGGGTATTCTCCAACGTGGATTAAGGCGTGCTACGTATGATAAAGTAACACGATGTGGGGCGGGCTAGTATGGGTACTGGAGAGGCCCACCAATCCAAAATCAGTTCTTTGTTTCATCTATCTACGACCCAACCGGTTAAGTGCGTGGATACCTCCCCCCTCCTCTCAATTTGTTCGCGTACCGCTTTGACGCCCTCGTCATTTCGGCTAGGAGAGCACGCATTTGGGGCAGTGGTAAGCCTAACTAGGCACATCTCCCAAACTTGATACCGCGGGATATATTAACGCACTATGAGAGGTTTTTGGATGCGAAACATAATACGACACCATCGAAGGTACCGGGAAACCATTCTGGATGAAGATGGGGCATAATTATATAGCTCAAGGTCAGGTCGTCAGCTCTGGAAACGTTGGGGAGTGGGGTGTGCCTCATATGATGTAATTCCCTTACCGGCAGCGAATATCAACTCGACCAGCATCCATCAACATCACATTTAAGTCTATGTTTCGAAAGTTGATGCATCCAGCTACACTTATGACTGGTATGTTGGCCCTTGCGCTCGCTCTTATTGTATTCTATTACAACTTGAGCAACCGTGTACTTACCTCATGTCAGCGAAGGCAGTTTGCTGATTCTCTGGTAACCTCGGAAAGTATACCTGATTTATCGACACTTGACTCTCATGATTGTTATAATAAGTGCACATTAATCGGCCAATCGCGCGATCACCTAGAGGGGGCTGTGGTCCAGCAAGTAGATTAATCATTGATACCCAAGTCTGTCGGCCTATCTATGTATGGACATCCAGATGGCAATAACCATCATAGGGATGCTTATGCCAATGTTAGGTCAGGCCGAGTCACTTCAGAGAGTAAAACTGCCATACTTCCAGTAGGGCTCTTTTGAGTTGGAATATCCGCGCCCACATGGGGGGAGACTTCTAGCTGATTAGATGCATTGGTTCGGGGACGCTACGGAAGTCCGATTTTAGTCACCCAATTAGTGGATTGTGTAATTTTCGAGGAGGGATTCTAGGCACCAGTGGGACGGGGTACCACGAGACAACGACCTGTCCGGCTTCATCACTCGTTATGGCAAACTCAGCCAGCTGCTGACGCGGTTGCGAATATGCTAGAAGTCTGGGTGAACTCGTGACGGGTAGTCGGGGGCAGCGTCTTCCATGATACGTCGGAAGGTATGGCGACACTGGCTGATATCCAGCATTGCGGGCATTATCTGTGAGGTTGGTGTCTGTTTAAGTTGGTCAAAAACGGCTAGGATCGTGCAGACAACATCGAACGTCTCCAGCCATCGCGTACGCAAAACTTCTAAATGCTGAACCAAGGGAATACGGAGACAACTTTAACTTCATAGCTGTGGGGGTCCGCTGGTAGATCTCGGAGTTCAACACCTATGAGTGTTCTCACAGATCAACTGATAGGCAAGCTTTCGGTAAGAGGCCAGGCCAGGGAACCAATCGGCTCCGGTGTATCAAGCTGGACTAACAAACGAACGGGCTTGGAATGCAAAAAATTATCATTACGACGCTCGCTTTTACTCGTTTAATAGCTGAATCTTGTGTTGTAGCTGGACTACTTGTGCCGGCTCCGACTTAGTAGTCCGATTGCGATTCATCCTGAGATGTCTAAGATCGAATCTCGCCTTACTTTCTCGACGCATGAGTACGAGAATTTCAAGATTCATGTAAAATGACTTGCCACCGAATCACATGCACGCTATAATACATAGCACAGATCGGAGCTGCGCCCAGGAAGTGAAATAAGTGCGTGCACCTTAAAGTACTCCGACCCCATTTAATGTGGGTCCTGTGTGGCTCTATCAGTTAAGACTGCATATACCAATATCAGTTCTTCGCTTGGGCGGTCTAGGATAGATGCCGCAGTTCCATTCCGGTGTCGTTAATTTATAACGTTTACGCTGTGAAGCGCACGACACCAACCGCGCTAACGCAGTCGATAATAACGAAATCGGCACTGTATGAGTAGCAGCCTGATACCGTCATGACGTTTGCTCTAATGGCAATAACGGAAACTACTGTGTTGTTCTCTCACGGAGCACTTGATTAAGGGTTGTGATTCTGAGGTAAATGAATCCGAGTCACGGTGTGACCCGTTTGAAACGAATAGTGAGTTCCTCAGCCGATGGGGCCTGTGGCTTTCGGACTGGGCGAGAGAACATAAATCCCACGCTGGCATTTTTGTTTGTCGGGCCATACAGTACGCAAGTTTGAGTCAGTAAGCGCCTAAATGCAGAGGACGATCCAGTGGGCCTGTAGGGGTCGGTTAATGTGATATTATCGGGGGCTTCGATGTGAATCACCACGCCTTCGAAGTCAAGCGGATTGCAAGTCAACGGGCGAGTGCAGACATACAATGGTTTCCGTAAGGATAGGGTTCCTATTAGTTACGCGGTAACCCGTCCACCCTTATTTACTTGTTCTCCGGTTTAGCTTGCTTACCTGGATGTTTCGATGCGTTCGTAAATTATGTAGATCTGATGTTGCTCTACTAAGCGGAAGGCAAGCCCTATCGCTTTAAACCCAACCCTCCTGGATAGCTGTCTCAATTGGAGGTTGCTGCCCTAGAGTGAGGGAGCAAGGCATTGATATAAGGGGAATGTAAAAATAAGGTTTGAAGGCGGCTGGTACTGTCGGATTGGGACGCATGGGGTTGGCTGTACACCCCACGTCGCTCGGGCGTCCAGCAAGACCATTTGAATCGTTTCTCATAGAGATAATCTGTAATATCGGAACGGGAACATCTACCGCTTCTGATCCAGGGAGGAAAAGTTACGTTTTATATCAATTGATTCCCCATCGGTGCTCACGCTTTGTTCTCGCCGAAAAACAACACCGAGCAATCCAAAACGGTTCCTACGTGACTGTTTCCTATTGCTTCGCTATGCTGGGGGTCCGTGGACCTGTGGTGACGAACTAGCCTTTCTGGATAAAAATTGTAAGGAAGTAAACTCCGGTCGTCGTGATAGGTTAGGTCCACTCAGTCGGGAAACGCGGCGTATCCCCGCGTAACCCTCCACTTCCAAAGTTGTCTTCCCCACACCGGGTTGTTGACTTTACTAGCTCCGAACCTAAGGCTTGTACCTCGTTCTGTACACACCGCTCCAATGGTATATGTTTAGTTCATTCAGTCTAAACGTTGCGGCTCGTTTCTCGATCACATCGGATGTGCTTCGATTTGTAAGATGTTGTAAGGGTAGTTGTCTGAATAAAACTTTGAGAGGTTCGTAGATACTCTTTTACCACGTGCTAAATAACCTTGATCTAAAGACCTGACACGAATCGTGCGTTCAATTATTAATTCCACACTAGAGATAGTGCGTGCGTCCGTACCTCATACTCTGGTCAGTTGCCTCGATAGAGTATACTAAGACTGAACACAATTCCTATGGGCAACAGAGCCAAACGTTAAGATTACTCCATCCTGTGACGTCAGCGGATTCCCGGGTTCCCAAAATGGGATGGACAGGTCGAAATGCTGGTTTAGTCGATGACATATGTAGAGTCAACGATCGAAATAAAATAACTAAGGGCCTACGACAGGACATCTTCGAGAAGTCCACCAAACGGTGTAGAGCGCTCTCCTGTCATCTGCTGGAAATGCTGTCGCGGTGTTTCATAAGGAAGCCACGTCATCCAGTAAGTCACACCCAGAAAATTTACATTTTCATTAGTAAGTATTTTATAAAGTCGATCGCAATGGTGAACTTACATTGGTATAGGCCACGGGGGATGTTTCACCACGTGGGCTGACTACGTTCTCATCGTACCTCGTGCACTAAATTCCAGCAATTGACTGGGCATGTTAGTAGTTTCTATTAATAGATGCGTACGTGATTCCATTATTATATCACCCTGTTGGGCAATCCTATTCTGCCTAATAGTTACTATTTCTAATGAATGTTTTTCCACGACTGAAGTGTTAACCTCCGCTATCCCAGGGTTAGTATTTTTGTACTGCTGATACCGTCTCATTCCTGAGCAGAGAGAAGTGAGGTGCTCCCCGGATGCAATTCAGGAGACGAGCTTACACAAAGGAACTGATATCAGGCCCAGAGTCATCTTTCGGTGCCCGGTAGTCGTGACCTTCACGGACGCGCAGAGAGCAATATAGAAACGTGGAACAAAAGAGACGCCCTTTTAAGGGAGGCACGCAAAGGTTAGTGGTTTTCTGAGGCGAACCGATAACTCCCAATGATAGTGCCAGGAATCGGTGCACTCTTGCGCTCAATAATGATTCACCCCCGTGGAACGCCGTTAATTACCGGGCGACATCCTGTGGTAGGACGTTACGTACATGACAGAGGAAAATGATTACAAGTGGGCTGCAGTTTATTCCATTAGCGGAATTCAGTGAGTAAGGGGTTGAGTTGAGAGCGTTATGGAAAATATTCAGCCTGATTGTCGGAGGAGGAGACTCGCCAAAAACGCCGGATACGTGTAAGGAGCAGACATTTTGGATCCGAACCCAGACGTCCCAATTTACACACAGATTTAACCCCCTAAAGACTGGCGGTTCGTCGTACGATGACTCTTAGCACATCATCTTCACTAGATTGGAGATACGTCTGTTCGCGTGTCAGCAACCAGTCAGCACGGGAGTATTTTGGCCAAGGGTCCGGCTATTGATGTCACGTCCAGGCGAGTGACATCGTGGGACTGGTGTCAGACGATAAGCTAAGGTGTATTCCCCCGGTACAAAAAGCTCTGGAGCAACACAGCTTCGCACACAATCCGCGGAAGAATACCGGCAGCTTAGGGCCTACGTTACTCTGCTTATGGCCCCGAGTTAATCGTCCCTGTAGATGCGTTCGCTTCGCACTACACATCGACCAAGGGTAAAATGACTGCAAAAGTTCCCCGCTTCAAATACTTTAGAACCAACTCCGCCACATTGTGCCTACTTAACCATATAATACGGTCGACATTTCGAAGCTCGACTTTTATAAGCTATGATCACGGAGTGCTCAGATGGTGTCCTCCTTCATCTAGAACCGGTCTTGATTATCCAATATCATCCAAACCTCCCATGGTCACTTGCGGATAGCTTGCAACATGTGGGTCTAGAGAGAGGTCTCAGCATATTGAAGCAGTGGCTTATATCACTCGGTCCAGAAACAGCTGACATTCTAAAGAAAAGGCTTGATACACTGGGTAGCAGCAGTGGTATTCAGGCAAACTCCAGTTTCCTACCATAGGTAATACAGTTGCCCCCTGGAGCTTGGTTAGAATTCAAACGAGTATAATACTTACTTAGTACAGGAGCGACCTCACAAGCGCAAACCGATCCCCCTGATATGTCGAAAGTGAATCTGTTACCATATAACTTCTGCTGCTTCATTCATTGAACGAGTAGTCGAGCGCAGTACTGATAGACTGTGTTGGTCCCTTCAGCATATGTCCAAATTGACACGGCGCTAGCGGGAGCTCACGACTTCGTGGTACTACGAGTAGAATTGTTTGAAAGCTTCAAAAATTCACGCATGATCAACAGGCATTTACGGAACACGCCACCTCGTGCATCCTATGTCAGGGACCCACGCTTATCAATGCGATAATCAGCAGGAGTATGGCTTGCATAGCCTCTCCCTTTTTTACTCGGAACGTTGAGACTTACCCGAGCTGCTATAACCTACGTGTCCTAAAATGCGCGGACACCCCAAATCTCCGCTAACTTAAATCCCTTAATACAGGAGATATCATGGGTGTGTCGTAATCGGGACCATAGCTGACGTTATATTGGTCGTGGTTACGAGCCGAGTGTGACTTTGGCGCCCCAGTTTAAAGTACAATATAGATGAATTACTACTATAATCCGGACACGTACATGTTATTTTCCGGCAGCGAGACCACACGAGAAACAATGGCACCCTGCGAAAAGATCTATTTCCAATTGGGGATCAAAACAGTCACAATAGCGATTCTGCAAAGTTCAGGGTATGGCACTAACCATGATGGAACGAACGGAGTCTACTATTTGTTGGCGCGGGAGAGCTCCTAGATTATTCATAGCCCAGCGTAACAACGTGGTACGACGGAACCCTACTGACACGAACCAGCGGCGGCTTTGGAGCTAACTCCGAATCCAGGCACTTTAATGATATAAAAACCTGTAGCATCCGGAATCGCTCGTAACGAGACGTATATTCCAACGAGATTGAATACCTACAAGATCGACTGTTCGAACTCGAGTTCGAGGTAAAGAAATATGAGAACCCAATAAGATGGACAATGGGCGCAAAGGTGAATGAGAAGTAGAGGCGCCGTGGCGCGCTCCTCTTCCTACTGTTAGACAGGACCTAGAGGGCAAAATTAGGTACGGCATTATACCGTGATATCAAGACTAGTGCATCACACCTAAGCAGTAGAGTGACTTCAGGCATCCACCTGTCGGATCCTCCAATGTCATTCGAAACCAAGTACCTTTAAGTACTAGCGTTTGGGTGGCCCCATTACAAGACGGATATTTCTTATAATACCCAGGCCCATACCGTGCGCCTGTTCTTCGGCACGCTGTGTCGTACAGCCTAGTTTACACTAATGATCTGGATAAAGCTTGCTTACGAGTGAGGTGCCCTCTCGTCTGTTCTTTAACTCGGGAGAAGGCCAAACTTAAATAAAGAACGATTAAGGGGCGGCGACGTAAAAAAGATGGGGAGTGAAAGAACGAGGAATTTCGTGTGTTTGTGCCGGAATACAAAGCTTACCCAGACGAGCGCTCTATATTGGTGCATCAGAGGGGGATGCCCTCACTGCAACTACCGGGAGGGTGTCGTACAGTTTCTCGAATGACATCCCCGCTTTGGAGCATAACGTAGGCAGTAAAGCCCCTATGCCCTACCCCCAACACCAACATAAACGTGTTTGCTTCCATACGTGAATTCCAAGTGTTCAAGGTTGTAGAAAGGAGATCGTCCTCGGCCGCTCGCCACCAGAATTGCAAACTACTCCATCGAATACAGTACTCATGTCATTGGCAATTTCCTAGACGTTGGACCGAAAATGCTTCCGTTGCAATGCAATCCTGTCGGGAAAGGGAGTAGGCCGATATAGTACTTCCTGTCCTGCGTTTAAACCTACGATTTGGCGCGCACACCGTCAAGAAACAAGATCGTCCCGCATGTCTCCACCTAAATTAGGAAAGATCTAGACCACTCTATGCGCGTCGTTGGAAGAAAACAAAAACTTCCGAGCCCGACTACTCAAGTAAGGCGACCCTTGACGATTTAATAGACAAGGAATGCTCAAGGTGCTCGTTTCCCGTCAACGCTATTATTCGAAGTGTATTGCCTGGACTTACTACGTTTATAAAGTGCGGAAAGGGAAGAGGGTCTAGTTCCTTCTCATTCAGCCTTCGATTGACCTTTTGACGGTTCATGCGCTTCGGGGTACGACGGAGGTGTGAAACCTTACTAGAGCCTGGTTGTAACATAGGGTTGTCGCTGACCTGAAATTGCTTAATTGGGTTGTCTGAAAGCGAGTACAGAGCAAGTGAACTCTGAGCGGTATCGCGCACTCCGACACAGATCGAATTATACGAGTAGGAGTACTTAAACTGCACCTAATTTGACGGGAATAGAAGATATTGTGTCACTATCATCCGTTACCTAGAGCTCCTCGTCGATTTCAGCCGTGTGGACCCGATGGTTCGAAGCTACACCCCGAGAGCATATGTCGGCCATGACAATATACATCAGGTTAGCGCTAGTATGCATAAATCTTCGCCGGATATAAAGACAGGTTAACCAAGACACTGAGGAGCTGCTTGAAATTCAACTATCTCCTTGTTATCGACGTCGACACACCTAACGCGACTTCTCGGTGCTGTTGCCGTTCCCCTGTCGAACTTTGGTTTCATTCGGATCTGAGCCATAAAGCTCGACGAGGGTGTGCTCGCGGTTACCAGATGGCGTACAGATGGGGGGATACTCCATATCAGCCTTACAACCTTTCGCGTGGAGGTCGGTCTTGTGGGATCAAATTTTTTTTTTACGACACTTGGAGAGACCGGTTAACTCTAATCCCAGGAGATTACAATTTGAACCCGGAACCATTCACAAAGGCGGCGCAAACGGCATGTCGCGATACATCAAATCGTCGCGATGTTGAAATTTTACTAACCAATGGGAATATCGGAGCATTAGCCTAATTTGAACCATTTGGGAGCTGACCAGACCAACATCGAGATCACTACATCTCCACCTTTCTAGCGAGTGCCGACGCCTCGTAAGACTCGGTATCACCCCCTCACGATGCTCTGAAGTTATGCACATACGCACGGCTCGCGTCATAAGTAGTCACGATGACCATCTAAATCCACCACGGTAGCGTATAATCCCGACGTATGTGTTCGTCGGCCAGCATCGGTGTCTCTGCATTGACGAGTTTTAGTTGTTAAAAAATATATAACGTTAACGGTTTGTGCCGGTATGTAGGTGCGTGGAGTTGCACTTGCATGCCCAATAGTAACACGCACTGCGCAAGCACTAATCTCGCAGTCTGCGGGCGTGCCACTTCCAGTGCTTACCTCAGCTCGGTCTGATAAACCGTCAATGATTCTGGCGAGAAGATAAGTAACCCTTACAAGTAAAACATCGAATACCTTTCCATAATCGATTCTACTCCGTAATAGCAATTGCGGCGGGTTACCTATCTTGAGGGGCTCCTTAAGATATGCACGAGTCCTTTCTGCGAGGCGTCATCCGAACGTGCAATTCGTCCATGATTCCCTGGCTACGGTTCCCTTGTCAAGTAAAAATTGAAACGTGCATACAGGACCATTATACTCGCGAGTCTACTATAAGAAACTAGTACCGCATCACCGATATATATACTTTGTTATAGCATATACCTATTTCAGTCAAACATTTGTAACTGCGGTCTCGTTGTTCCTTTGATACACGCTATAACTAACATCCGCGTTTACAGATACCAGGGCGCGAGAATTGCCTCTCCGATGCATTAATGCTTGCTAAGATCAATAGCAAGCGACTACTACGGTCACCTCTGTTCATTATTTTTTTCATACTCGTTTCTGGCAGGAATAAATATAGGAACTTATATTGGATGACATGGCGTTCGTCCGAGAAGGCATAGTGCAAATACTACAGTCAGTACGCAGAATGTTGAGTGTGAGTGAAAGACAGTTAGGGATGAAGTAACGCTCCCGTGCCGAACGATGTCTCATCAACGACATATACGGGAAGAGGTAGTACAGAGCCGAGGACTACGTACGGGAGAAATTAGAAGTCCGGAGTCCAAGGGGGGCAGCCTGTGAACTGAGATAGTATAAGCCGCCAAATCTGACGGGCGACCAATATTTGGTTTAATCTGCGAACTTTAGGCAAACCGCCTCGGACGTGCCGGGGCCTGGGGCAGGCAAGTCAGTTTGTCCGCTCCTCCAGAGCTCCCATGTAGTAGAGCGCTGGAACCAGATAAATATATGTCTGAGGTACTACCGATGTGACTAATGACACTTTTCCTTCACTTCGCGGGTTTACCACTAACTATATATTCCTGTAACTTCTCTGCAGGACCCCGGGTCTGTCGACTCCTTCTCGGTGACTTTGCCTCTCTCCAACGCTGAGTAGTTGACCTACGATGCGCCCGGTCATTCCATTCGAGAGACGACCCGTTGTAGACTTCTCATGCATCAGAGAGGGGCGTGCGAGAACGTTATCACCGGGCTTTAGTGTTCGCGTCTGAATACCTCTGGAAATGATCTAAGAGTTGCCCCTACATGTTACCATGTAAGGCAACATCGTAGCGGCTTAGACTGTATGACATCCACTATGGAAGATGCTCGAGACAATTTACTATAGCATTGGTTAATTTTCACCCCGGAACACGGTAACATGTGCAGCAGGGGATTTAATCCTATACATATATCTAGTCTGCTCTGTATTGTAATTCGTATATATACCTCGCAATATGGGGATTCATCGAAAAGGCAACTTAGGGTATAAACACGCCGTTGCAACGATAGTGCTACGCGGGGGTAATCAGAAACGTCCCCGGGACATCTGAAGGAGGCCCCATGTGCTAGAATAACGGGATAGAAAACGCATGCGTGTTAGATTAATCGTACCTCGAATAGACGAGGGTTGTATACCGGCCTCATAATGACCGTGAATATAAACGCGTTCTCCCTTAGGCACGGGGGAGTTATTATGAAGTTGGATACCCGTATGTGAAAATTGATTTAAAACGTGAGTTAAACGCGGTCTTCACATTACCTAGCGCGTCTGGCTGGGCGAAAGCGTGGTGTGGAGTCATTCGTAAGGTTGACGATAATATCTGCGTTGGGTTAAACCGTTTCTTCACGTCACGATCTATAGGTACAGATCTACTGGACATTTTGAGAGCGTGTGTTAAAAGGAGTAACGTTTGGACGACTAGTATGCCCAAACGGGTGAGGATCTATTTTTCGACGAGGGTGTGCACAGGTGCGACTATGCACGTGCGATGTTGGTCAAATGCATCATGGTGACGGTACGATAGCGCGATGCTAGGACGACCCAGTACTCTGCCCATGGTTACTAGAGGGGAAACCACGGGAGTAGTTGTTTGAAATTATAAAGGGTCTGGTTGAAATGGAATGTTGCGAGCCTATTTCTATTAAACCGGTTACTTTAATGAGAATGGTTGAGTGCACGCAATTAACCAAAACATTGGTGCAGTAATCTCGAGGTGTCCTAGCTGCGTCGAATTTGGACCAAGACTGCGCAAAGTGACGTACTGTACAAAGGGTACCCGCCATTATACCTGAGGACAGCGGTTCAGAGAAAACAGCGAGCCCATACCGAGACCGTCAGGATCTGGCTTCCGTCTATATAGGCAGACCTTTTGAAGGTCTAGATACAGGCAGGATTCAACGCGTCCAGCTCCGAAGTGCAATTAAAGCGCGTTGCGGGAGCAGCCCCTTTCACGCGGCGGGTACGGAGCTATTTAGACGCCGGCGCATCCGGTACACATAAGTCGCCGGGGGACTTGAGATCAATGGGAAAAGCACGGATAGTAGGTTCCGCCGTGATAACAAGAACGTTCTGAGACAGACCCAGATATCAAGCTCCTCCCGGGGTGCCAGCGAGACCCATGAGAAGACTTTCGAAACTCATTCCTTTTACGCGGTAGATTTCCTGTACTGTGTAGTTTAACATATAGTTTCATGATCTGGTGGGTGGCTGAGGGCAAATGTTAGTCGATGTCGAATATGGGTCGAGTGGCGGGAGCCGCGTGTTGAGTCAACCCGTCACTTGCGATTTATTCCGTGAAGTACGGTAGTGAACAATCGCTGTTATAAAGAAGCTGTGCTTGTTTGGAAAACCTCGCCGCGCTCTTATGTGATTATAACAGTGATCATAATCGAGTGTGAAATCGTTCGCCGCTAACTGGTCACCTGGTGGATAGAGAGATTAATCGGCCGCACACCTGCGCAGTAGTGGTGTACAATGTCCGCCATTAGATGCATCTATGCCCGGCCTCCCAAGAAAATGCTGCATACAATCGAATTCTATTGTCACTAGATTCATGGTAACGGTGATTTATCTACGGTTTAGAATCTGAAAGTTCGGGGCTTCCAGCATGCTGAGCCAACCCAAACAGAACTTACTATTGGATTAAGGTAGTGATACCCACGCTGAGTGTCTTAAGATCCAAGAACTCCCATCGTCTGGCTCTTAGAAGTGGGCCCTATATTGACTAGTCCCTCCCCTATCTCCTTTAGCAGAGTTCATTGGACGCCAGCCATATAACGTTCTATTAAACATGGAGCCGATTGCGTTTCTCGATGTCTCATAACTCATTTCCAGAAGAATGAGCGTAGTAAGAACTAGAAACATCTTTATTCATGCAAAAGGCGAGAGCGATCCTGTATGAAAACGCCATTGACCTCGTTGCTATCCTCCAAAGTACGAACCGTAATCAGTCCAATTAGGCAATTCGTTTTGCATTTAAATAGAACTCACATAGGTCCTAGGAGGTTAGAGCCACCGTCCGATGAAGGAGTTCGTCGCTACTCCGGCCAGCACACACTTCGCCGAGGATGTCACTAAGAACTCCGCGAGAGGCTAAGCAACAACACAAACCTCTCTAGGAGGCCGGGGCCATTTCGTCCTGGGTTCAACGAGGCGGTGCTATCATTATATTCCCATCTTGTCGCGTTTTCCCTGGCCCCGATAGTTAGGAGGAAGCCGACTTTCGGCGCATAGGGGTTTAGCAGTAACAATGAGGCCTGGTATGGTCTCTCAGATCGAGCTGTTTCTACCTGCGATGTAGATGGTTATTTTTGCGAAGAAATGCGCTTTGGCTTCAGCGGGGCGAGTCCAGACGACTTGTGGTCGCGCTCGTATGAGTGGGACTTAACGTTAAAGCGGAGGCGATAGCATGGGACGTGCTCCCTGTGAAACAATGCGTAGTTGATAAAGGTCCTAACTTGGCGATTAGGGAGACCCCGGGAAGTGAGGATAGTTTGCCACAAAGATCATGCATAGATCCGAGTGCGCAACGGGGAGGTCCATTCCAATAAACCGTATTTCCTTACGAAAGTGCAATACCGTTATTATACAGAAAGGAGTATCCGCCTTGCTTCCCTGGACGGTGCTGTGGATGGTCGGAGCCTGCGGGTCGTTTTTGTTGTCAAGTATTTAATGCTTAAGAAACGAGGCACGTGCTCTGAGGCATTTTTCTGTAGCCAGTATGGCTTCGTAGTTAGATCGGTACGCGCGAGGCAGACCAAAATCTCCCACAGCTGTATCGTATCCGTGAACAGGTTAACGACTTGCAGACAGCCGAGAAAGAGCTTCAAATTTCCAAATATTATAAACCCATCGGCTTCCAAACTAAAACAACTTCATCCGGAGTAGCATTCCCTTAAGTGCGCTGTACACAATCTCTATATAGCTTTTTGGCGTAAGCATAGGCCAGGTTGGAAGCTCGGCCGGGATAAACAGGATGTCGCGACTGTTCGTCGGCATTCTAGTACATAGTCGCTTCGCGGTTAGGGTAACAAAGTGTCCTCAAGGTTTTTGACAGTGCGTGGAGGTTTGTTGGTGGCGCGATGAGTGGCTCCTCAGCATTCTCCGCCATCGCTACTCATTTTTTCATGGACAGACTAGGAGTTCATGAGTCTGACCCAATGGTCGGTAGGGGAGCAACGTTTTTGGGCCGAACCCTTGTCCCAGCTGGCGGCGTCTATTCGGAGCAAGGAGGGGGGGGTCCGCATATCCACCAGACGAGCGCCCAGGTTGGAGGAACAACGAAGCCTTATTCGGACAGGGTGGTAACCCAGCAACATGTGGCCTACATGCTCGTGTTAGGAACTAGCGATGTAGATCTGAGCATGTCATAAGAATCGGAATACACCTTTACGCGCGCCATAGAGGTTTCTCAACATTCTACCCTATCCGCTGCTCAATAGTGTTACATGCTCCGCCGATGCTATGGTCAGCTACACTAAGTGCATACTTTATTACTACCGTACGATGAGCCCCTCTATCGCTCGATCTCGCGATCGGTACATGAGGGGATCAAATGCGAGACGGTGGGGAGGTTATAGAGCTCCGGTTATCTCATATATCCGGTTTCTCCTGTAACGCGGAGTACATCTCAAACAGCCAATTCCTGGGCACTCACGACACCGGTCGCGACTCCTATGGCAATCAAGGTACTGGCGCTCGAGCCCGCGGGACCGTTGAGAAGTCGTCTGAGTGGGAGAGCCCTGGACGCATTTCAAAAAGCCCGCGAACGATCCCTCCTTGGAACGAAGTCTGCGACCGCCGGAAACCGCCTTTGACTCGACAGGGAGGTGGCCGAGCCGTCGGGGCCACGATTGAAGGAACTAAAGAAGTGACGCGCCGATGGCGACAGTGGGTACGGGCATGCGATACTTCCCCTCGTGCCAGCGCAAGCCGACTGGGGCAACATTCAGAGCTTTTCAGTAGATATTCATGGAGTCCTACCAAAATACTGTTGTGTTATTGTTTACCACTTAAGGAGTCCATACGAAGACCGACAGCTACTGCATCTTGCACCAGGTTTCTATCTTATGAATCTCCACACGCAAGGACTCATTTGTGTGCTACGGTGCGTTGTATAGGTGCCCATGGACGTCTGGGATTCCCAAAATAAGGATAACTGCGGGGAGACTGGCGCAAGAAGTATATTCAGAGCAGCCGATTCACCCCCAACTTTCGCTATGATGCAAATCGCGTTAAACTCTTGTGACCATTGTACGCCTGACACGGTACCAGCGACTCATAACCGTCTGGTTTACAGATACTTAACCTGAGGGATACACGAGCTAAGACACAGCGCGCCACCTCGTCTGCAAAGGCTCTACGGTCAATGTGGAGGGCGATGTGGGGACAAACATGACACAACAATAATCCAGTTGAGTGAGTTTTATACTAGACAATTTTTGCTGGTCTATCGGCACAGTTCCGTTGGTATCCTGAGGGCAATACTTGCGGTAGTCTACGCCAGGCGTGAAGACCATCCGATTCGCAAAGGTATAGACGTTTATCGCTCACTCACTTAACAGCACGGTTTTTATTCCCTATCAACTTCCGACATCTTGGTGGGCGTATTATTAAATTGGGGCTCGCAAATCAAGTTTGTAGAACCTATAGGAGGCTACCTTGTTGCCACCCTGAAATACAAGTTGGCAGATAAGTCGCAAACCCAAACGCCAGTAGGAACCTATTGCCGAACGACAAATGAATCTTCAATCATACAATGCGCCGTTACCCGGGTATGAGAACTGTCTTATGGGTATAGGTGCCGTGTAAAAAAAGCCAGTACATATTTTTTCTTTTCAGGTAGCTCTCATTCCCGATGCCGTCGCTTTCTCTAGAAGCAAAGCCTAAGCCGCGTCCCTGCGCGGAAACTATGGGCAAGCTTCAAGTGTACGATCCACATTTACCTTCCGAACGAGTCAGCGTCAGACCCTGGTCAGGCGTCAATTGCTATGCGTCTGCGCGGCCTAAAAGGCCTACCGATCAGTCTACGAGGTGGGGGGAGGGACTCAACCGTCGAGTTAGCTTCCCAACGTGGGTGTTAGCTTTCAAGACGCCAACGATAATAGCAATAGCTCGAGATCCCCATCTGTGGATCCATTTCGTTTCCATCGACGGGGCAGTACTGTACCACACTCAGGACTATCATCTCGGTTGAAATTGTTGCATAAAATCTTGCAATACTGGTACACTGCCATACCGTAGAACTCCGTAACGACCGGCCAAACCTTGGTAACTGCTAATGTTTTTGGCACGTTGGCCATCTCAAGCTGGTTTTCGAACTAAAACTGAGCCAGTCCTCAATCGGACGGCCCCCCATGGCACTACCGGGGGTAGGGGTCCCAAAGCTGTTTGCGGCTAGGTGACGACGCGCTTTGTCTCGTATATGCTAAGAATGCCAATGTACATCTAGCCGGGTAGCTGTTTTCCTACGGTACCCTTTTGAGGGTGTCTATGGATGGACGTGTTGCCTACCAAGTTTTTCTAACTCCCCGCTGGGGTTTCCACTGCCCCCGGACAGGAGATCCATCTCGCATTTGCCTCCGTCACCCGGACTCACCCATGCGTGAGTCGAGAACAATGCAGTTGGGAATCGGCCTGACCTTAAGTGCCGATTACGTCATAGGGCACTAATAAGGGACAGCGTAGACTTGCTTCTGATATATTGCTCTAGTGTTCTAACATAACGAAAGGCACGCTAGCCCGAGAGACCATCGCATTATCGTCAAGGAATTAGAACGTTCCCGGTTGATTGATGTTATACATAACTAGATCATTAGTGTCTCAAGGCAAACTATCCCTGTGCGTGTATCGAACATCGAATCGGCTCATCCTTAATCGAGTCATCCAAGCAGCGTGGAGGTGATATGCGCGGTAGTCCGTACTTATACTATACGCACGAGACTAATGAGGTGCTTTATAGAAGAAGGGGTCAATTGCGTCCCTTCCTGAAGATATCCCCGGTTATACGTTTGGACCCACCAGGTGGTAATCCCGTTGTGACAAGCCGGCGCGGTCTAAACGTGCGTTGCCACGTTGTGGCCATACTATTAGCAGGGTTTGAAATGTTCGCGGAGGAAGGAAGTGCGCTTCTGCGACCCACTCCCCGTCTCCCACTTCGCCGTCATTCTCCGGGGGGCGGTGCCCTACGTCTTACTGCCCCCTTCGATAACTGACCCCGTCCAGCTGGCACCCTTCAGGGCCTGCTGGGACTATGTACACTAGCTTCATCTGCCTGCTTAACAGAAATTAGGTTGCCGGTTCAGAGCAATTTGGTCCCGTTACCGCGCGAGGGACGACTAACCCCTCAGAGCCTTCGCGGCGCGATGTTGGCGCAAAGCTGCTCAACACCACCGCACCACGCATCCACGGCCTGCACGGAGCTCGTCATTGTCGACGCTTGGCTCACGTAGTATGGAACTGGGCAGGGCCCACTGCGGGAGCGCATTCATGAGATCCCAGATACTCCCGCGTGAACCAGCGCTCTTCGGTTTTGCAGTGGAAACATTCACACTGCGACGCTATCGCTTCGAGCTATAATGGAAGCGTGGTACGGGTGCTACGCTGGGTTGCGGCTCCCAATGCGTTCCAAGGCGGTGTGCCAAGTCGGCAATGTCCTGCTTCATCAGGCTGGAACCCGGGGTATCGATCCGATACCCGTTACTCTCGTGGCGAGGAGTGCGAGTGTTTACTATTCTACGGGGTATGTACGGGGAGATCCTTGACTCAAGCATTGGTTCGCGCCCTGCTCGTCGCCTTAGAAAAGACGGAACATTAGGTCAGCGGGTACATGCGTTACGTTTCTCGTCGGATGATCCACACCCACGCTTGGTCTCGCTCGCTCGAGACGAAATCCAATCGCAGCTGGTCCTCATGCCTTATCCTGTCAACGCGGGCGTCGTCCTTCCCCGGACTGCCTTTGCCGCTTCCTTACGGAGTCCAATGGTTAACCCACCCAGAGTAGTGTCAAGAAAGCCGTCCATGACGTTGGCTTCAATGCGCCCCAGTTGCGTTGCTCGGAGGGCGAAAGGCAACGAATATAAGATGACGGCGCGAAAAATTAAAGCCTGAAACCCCTAGCGTAGACCATGCGTTATGGAGTCAACGTGGGAACGGCCGTGTATGATATTACGAAGCGAGACTCCAATAGTAATTCTAGCAAGGGCGACCCCCCAGTGGGCCTTCTCCTCTCCCGTGAGCGGTTGGTCATCATCGTAAGCTACCTGGTTCAAGCTCACAAAGTCATGACATCACCCGAGGTACTCACTGGGAGACCGTTTTAGTGATGTGCTCTCGTGGCAGCCCCAACGGATTAAGGACTCTTCACACTTCCCACAACTGGCAAGGGTTTGGTTTTACGTTAGGACCCTAGGGACGTGTCAAGCGGAATCAACAGCTCAGCACAAACGAGGCGACAGTTCTCTCTAGATCCGAAGTTGTGCGCGCCTCCTATGGTCATCCTGCTCTGGTATTTCACGGAGTACCTGATATAACTAGCATAGGCCCCAGATTATAGGCGCTGTCGGCGGGGTAGTTATGCTCGCAGAGTGGAAGACGATTCACAAGCCAAGACAGGCACTCAGTAGGCGACCCCTCGATGAACGGGTTGTTACGCGTGTCTCGAAGCTAGCGCTAACACTAACGCCTGCCCACAACCATTATAATCAGGATCGCGGTAGTGGCAGCACTGAAACTACTCCCCACAAGGGGGAGGCGAATTAGCTCTCTAGTATCCGTAAAGCTTTATGAATCTGTAGCAACTTGTATTGACGCGTAGCAGGTCTGGAAGCACTTATGGCCCGGTCACAACCAAAGGGGCTTGTTAGGACTCTGAAGGCAAATCCGTCCGGGGGGTGGTTCGGACACGCTACGGGAGAGACGCGCAGCTTCGATGGCGAATTATTCAGGTTTATCCCGGCTCGAAACATCCGCGGTGGAACCAGTGGGAGGGCGCTTTATACGGACAGATACTCTTCCCTATCGAGGTGTGCCATACCCAGGAACATACAAGATTGGTGACGCGAACCGGCTGAGTTCTACTCCCCAGGCAGAAAAGTCCTACAGACTTCGTCTACAATTCAATCGTAATCGCGTGAGCTTTGTCCGGCGAATCATATGGGGCCGGGTGGCAACTTTTCCTACACCCTTGGGATCATGGGCTTGTATGGCTGATCAAGTCTATGTTGATCCTAGCATAGGCGGTTGATATGCAGCGTAGTATATTCGAGCGACACATCCACATATCGCTGGGGTTCGCAAACACGCGCAACTCGCCATACGGGATATTAAATTGAGTTCTTAGTGTCATGCGTGCCCGTCTATCCAAACACCGCGCAAGTTCCGCCGGGGCCGTGAGCTAGCTACACTTACCTTTCTCTCCATTGCGCCAAACTGGGGGCTCATTGTGTGAAAAGATCAATACAGATAATAGGAGGTTGAAGGTCTCCTTGGACTTGCGATGTAATCTCGCCTACTTCCTATATTTAACAGGCAACGGGAGTGAACTCGACTCAGGTATGGTCTGAGTGGTGAGAGTATCTTGGTCCCCAGTATGCGACTGTCGGTAATGTGATTTATACCCAAGGCGATCCCTTTTACTCACACTTCTACCCGCAGTGACCGTCGAAGAATCGGCTGGGACAGGTCCGAGGCCCTATTGGCTATTGGGGGAAGATACTTGTGCGACATTAGACTATGTACCACCCCTTATGACTGTCTATTAGTGGGAGAGGCGAGGGTCCCGATAGTTGCGAGATTCAATCGTCCAGCCGGCGGGGGCGCCGCCTTAGTCGCGGGTCATCGGAACTCCGGCCATACGTCGGTGGAGCTTATCGCTATTAGTGGGTTACCGACTCGGAAAGGTAGAAAACCTTTTGATCATGTCTCATGCTCCCGGTAATAGCTTAGACGTTACACGAATTTATCCGTTGTGGCCAAAGCTGGATCCGGGAGCCTAAGCCTAGTTTGATGTCCGAACTCCGTGATCAATTCAGTAGGTTCATCTCTCAGCCATGAGGACGAACGGTTTCAATTGTCCTCTCAGCGCGGGGGTTGTTTGTTGTGGAGAGGAATCCGGGTCCCATCAATTTGACAACACGCACACACGCGCCTTGTGAAGAACGGAAATTAGTCCAGCTCTGAAGTCTAGTAGTATGCCATGTTTGAGCCCGGTATAAAGTGTATAACAGCAACGCACAGCGTCAGCGCGCCTCCTTGCAAATCAAGCCAACGTCAGTTCACCTCGTCTCGTGAGTTTACGGTTCAACAGCAGCCTCGTGTGTAAACAGACGAGCCGCCATCATTCGACTCCGGATAGCATTAATTTCCAATTCCTCCTTAACTGTTTAAATCATTTACTGGGTTTCACACTCTCACTATTTCCAGTAAGTCTGGTGTGAGTCCTTGATTAGCGCGAGGGCTCTCATATTTAGGAACCACTGGCGCGTCTTTACGATTGCCCTGTGAGTCACACTAATAATCTGAGTAGATGAATGCCCAGGAATCATTGTGTGCCTTTTCACGACGGTAACGGAGGTTGCCTCGGAGCTATATAAGCTAAACGATCGATTTTAATGGTGTTAATTAGGGACCTCCCTACTCCCAAGACCGGACTACGCTATGGTACTCCGCTCTAATACCATCGACTTAACCCGTAGACTCATTAGTTCCAACGTGTGCGAGACCTCTCCACTCCAATGTCACAGAATTCATATACGTTTTCGATTAATGCTATTGGTAGTCGCTGATTTCAATAAACATGGCTAAAGGCGCACACACCCCATCCCGACTACTGACAAAGGCTCTAGCGGTTTGAAGGTCTGGCAGTACAGGTCGGAGCTCCCGCAGGGTTGCTATAAGTCTAAGTGGGTCTAGCACATAGTTTTCCCACAGGCCGGTGGTGAGTCTAGGTGTGGAGCTGCTCTTAGGAGGTTCTAATATCGTGAGACTTGCGAGACCACTGTTTCGCGTTCTCTCTAAATACTTACCTGCTCGGCCCTTTCCGCGTCGTCGTCCCGAATTCAAAAAAATCTATAAGGTAGAGACGAATGAGGATGACACATAACCTGGTCCTGGGGCACCGCTTGCATACAACCGTCGTCAAGGCCCCTTTAACGCGTAAGGCTCATGTGATCCGTCGGTAGTATGTGACCACTGGAGATAGCCTGGGTTCCACGATCGTCCCCCGTTGCGTTTGGTGTTTAGCGAGTAAGACCTTCATGCCGTAACTGACAAGGTCCTGGGGATAAAGGGTCTGGGACACTTGCGTAAGACGCTCACATCAGAAAGGAAACATTGGGGTGGTTCACATTACACTGTTTATCGTCGAGGTTCCTAAAACGATATGCAACAACATCCGGGAGAGCCGGTGATCTATCTACACAAGACTAGGCGTATTTAACGTTGCCACAAACGGTAGTTGAGCCGGCGTGCTCGAAGTGCAGAGCATTGGATCTCTGGATATAGCGTGCCCACACTTCGCAGTTGTCATTTACCATACCATCTGCAAGGCGATAATCCATACCGAGGCGATTACGGCTCAAGGCTCGACTAGCCACCCGGAGCCTATTGGACGCCTTGTTGGTATATTTGGCCTGTTCGCAACGGCACCATAACCAATCTCAAAGGGGCAGTGAATCTGGTTTGCGGAACAGGTTCGTTTACAATCTGGTGGTCAATACGTGGCCAGGGCCCAAAGCAAATCAACTTAGCACCCAACAGCACGCCGTATTAGCGATACGAGCAGCTCGCTACATCGTAATAGAGCCACTGCACACGTCTAATCATATGCAAGGCCGACCACGACTAAACAAGTAGGCTAAACACCTGCACGCGAACCAAGCTGGCCGTTACAAGAGAAACGTTCCAAGAATACCGACAGATGGACTCTCCCGAGGGGAAGGTTCGTCCACCTAGAGAAAGTAGTCGCCAAGTGGTGACCGAAGTCAGCGGGCCACGACCGGGCTGACAGTCAGTTACCGTAGCGTTTGGCTGCCACGAATCATTACCTAGAGATCGTTCATCGCCATCTAGTGAAATGTCCACCGCTAGGTCCCGGATTCTATTACCGCCGATCCACGTGCTTACCGCGACGTCGCCTCACGAATAGTAGAGTCAATCCCCTAGCACAGGCATGTGGAAACAAGTCAAACCCGACGCGCATGCTTAATACAGTTCGATGCCAGTGACATTCTCCTCCAGGCTGGGTCACGTCCGCTCCCAACCGTCTTATTTCCATATGAACTCTAAACCTATCGCGCAGTTCCCCTCATGCCTCGCCTACTTCGAGTCAACTTCCCGAAAAAACGACCTGGTCTTTTCTAGTTCTAAACGCGGCATCGCCGTAGACAACAGTTTATAAGGTCACCCACTAATCCGACGCATTAACAAGGGGTTTAGGGCGCCTTCTTAAGTTCGTATAGGACGTAAGCTGTATGTATACCATAGCTCAGTACCTCGGGCGCTTAGGCGAACATAGCTTTCGAGGGATGACGAGCACTATTTGCGACTCGGTTCCAATCCGAGTACGACACGTATTGAACGTTAGAGATATCTTCCTACTTTGTATCGGGGGTGTTACCGTTTTTCTGGGCTTCAGGGTGAGGGGGATATCTTCCCGATAAGGCGTAGAAGCCGGTCCTATATTAATACGTGTGTAGTCAAGGGCCTTCATGAGCGTATCTTTTAACATTTAAATTCACTCGACAGCGACGGGCCGATATAATTCGCGAACTCAGTTTGACATGCGGTCCCCCGCACGGGCAAGATGCAAGGACTGAAGCGGATTTAATATTCATAACGCCAAGCATTATTGCTCCCATCCGCTCCACTTTAACGTTGAAAACCATATACCGGCAGGTTCCCTTAGAATGACTAGTAGGCGCGCCCATGGGGATACACGCGATTTAGCTCTACAGGGGACTCGTTACCTGCCTTGGCTGAGTGCATTAGTCTCTGCAATCAGTGTTCGCCCAAGGGACAGCCAAGCCGGCTACTTAACTCTGTTCGAGCTTAACCCTTAGTTTAGAGGAGGCTCTACGATGTAGGACCCAGTGCGCAAACTTTTTAGTGCGTTACGCAATGGGGTTGGATGGCCCGCTAGGGTCAGAGCCAGCACAAAGGGGGCTACATGGACATGTTGTTTATGTGAATATGTTAAAAAAACTGGGCCGATGTTTTAACTCCTTAACTCTTACCCAACGAAGCCCCTCACACTCTGGTAAGGTTGGGCAGACACCCGTCGCGCCCTAGAAAAACCCATCTTTTTTCCTTACTTCCGCGTGTTCGCTAGTCAGACATATCTGAGGAGCACGGTTCGGGCGGGAGACCGGAGGGCGATCTGGATCATCGTTCTATATAATACCATGCCGCACTGTGGGAATCTGGGGTCCCAGTAGCACGTCGATGACCCTCCCTGGATTCAACGGACACTTACAGTCATCATATGTTCTGGGCTTTCCCCTAATGCACGCCAAAAGTTCGACCTTGACCTGCATAATCCCGTCTATAGTACAGAAGGAGTTCGGTTGTACTGTACGCAAAGGATGCGTTCCATCGCAGCCTTGAGAGTGAGCATTGTGGGGCGACGGACTGCTGGTTAATCATGGCGAACTTAAAATCGGACAGGTATGTTCTCACCATAGGGTTCTGTAACCGCCCGCATTCTAGATTGGGTCATCCCAGCTTTCAGAGGTCGGTAGCACCAAGCCACAACGCGGTACTTAGCCAATGGTGCCTGGGGTTAGATCGGTTCATGATCCGGACCGCTGCCTCATAGTTTGCTCCGGTATGGTTTGTCCCAATCATATAGGATGCGTTTATGACTGTGAACGCAAACGTGGTGATAGCCCACCTAACGATGTATTTGTGACACGTGTGAGTTGTCTATGGAGAGATCTGAGAGCATTGTCGGCCCATAGCACATTATCTTGGTGATGACATCCAATGTGTTTCTAAGTATCAATATGTTTTCACAACCCCACTGGGCCGTGAAGAGCCTGGTAGGGACAGATCCCTTGGTATGTAGCTGAGTCCGTACCACTGGATACAACAGAATTCGACTGAGAGCATTAGTGTTGGAGGTCCGGCTCCCGTGTAGTTACCCATACGAATAAACACTGAAGATCCTGGTGTTAGTGAAAAAAAATAAAGTTCGTCCGGACAATCCTTGCGTCGGATGGTCGGAAACTGGGATATGCACTCACTCACATCCAGTCTCTAATAGTCTGGGCGAGAGTGCCGGCTAGAAAATTCTGCTGAGTGAGTCGATTGCTGTTATCAACCCGACGGTTAAGGTTTTTGGGCCAGACCCACTGATGCCTCAGATGATGAAAGACGCCTGATGGCAATGCTCGTGGTCTGGATGTGTGTCGAATATTGCACAGTATCCAGGCCAAGCATGAGGGGCGCGTAGTATGTTTGACATGGCCTTATCGATTCGTGTACGTAGTCAGGAAATTTCTTAGACTCGTACCACCCTTCCCCCCTGTCGTAACAAGTAGGGTGATTTTCTAGTCTCCTAACCCCATATATTAACAAGGGCTACTATCCCTGCTTCCTTATCTCCCATCAACGCTACGGACATACAGGAGCAAAAGATTTTACATGGATACCATAGTATCCTGTGACCGAATTCGGCTTCAAGATGTGCAACGGTTTTCTTACCTCTCTATGCTCCAAGTAATGATGGAGGCGCATACGGGTAGAAGAAGGAGATCTTGCTTGTAATACCGCGCAGCGAAGGACAGACCACCACCCCCAGCGGGCGCTGGGGACGAATCTTACAGTGCTGTGCCAGGGACGGGATTGGAATTACCCGGCGTCACAGAAAGATCATCCCTCCAGCATGGGGCGTCAGTAAATTGACTAACTTAATTCTTAAACGTTGGGGGTTACGTGAACACCTTTCCTCCTTCCCCCACACCGGCTACTAGATCATCGCCCGTGGCGAAAGCCATTCTAAACTACCGTTGACTGTCTTATCACCAGTCTCGCTATGTAGGCTCTAATCGTGGGGAGGATCCATCACCACCCTGGGCAACCTAATCTACAGCATGGATAGTCTGTATTTCATACTAACCGATTCGACTCTAGTCGAGGTTACTGTTTTAGACCGTGGCGACAGCTTTAATTTCATCTGTCCTTAGGCATGTGGCATCAAGAGGTAAGACCGCAGGCCTGTTTCCCACCATAAACAAGCGCGTTCCTACCTGTGATACACCGTAGAAACGCGCTCTTATCCAAACCGAGGTTATAAATTGCTCGTACGATCCGTTACCGCTGATAGTTATAAGGTTGCCCAGGATGGACCCACCGCTCGGATAGGACGAGCACCACAACATGACGCTGGCTCGATCGCTTCACCGGGTTGTCACAAGACGCGACCGACGATGATCTCATGTTCACCAACATCCATCATCACTATAACTGATACGTCTCTCGAGAGCCTCTAAGGCGGCGAGCAGAAGCGAAAATAAGGCGGTCAGTTAACCTATTCCGTAGCTATGCGGTACGTGTGTTTGGCCAGAAAGGCCGGGGACCACTTTAAAAACGTTACATTGTCTTGCGTCGGTGGTTCCCGTTAGGATGGACTTGGGGGATACTAACTAAGATCGTAACCCTCTCTAACTTCAATATCCTAGTTTGGCTGTGGACAATTTAGGCCGACCGACTTTGGTGACACCCCGGGTAGGATTTGCTCGCTTCTCAAAACAATGGCACTAACTCGATGTGACGCCCTAGGCCACGTATCAAGTAGCAATTCTTCGTGGTGCCACTTACCTAAGGGGTCGACATCGTGCGCGGTGAAAAGTAACGACCAAGAACTTGGTCAAATGCCCTAAGTGGTTTATTGCTGCGGACCGGATCCCATCCAACACCGGGCTGCTGTCTCCGGCCTCTCGTGCACATTGCGAATAGTCAGAACGGTGTTCAGAACAAACACGGGTGCACGGAACGGACCGATTCCTACCGACTCAGTAAAGAGCATCCCGCTATGGCATTTTGCGTGGTCTACCCTCCTGGTTCTGGCTGTCCACTCTAAAGACTAGTTCTTTAGTCTTGCTTGTGCGCAGGGGCTATTCTTGAGATCTCTCATATCTACAAAACACGTTTCCACGGGATGAAACCCGGGTTCCAGCTCGTTGCGGTTATACATGTTAAGACAATAGCTTGCTTTTGTGGGAATAGATAAGTAATTGGGATGGCCAGTCCACATGAGGCTTGGGCGGTTTTGAAGCTACAAACGTGAGCTGGATTATTATGGGGATGGGTCAAATCAACCAACCACGCATCCAACCAGGAATTATCAAACTATGGAAATAGACTTGAGTCATACAGAAAAATCAGTGCTTGGGAATGTTTGAGGATGCGTCATATATTCTCAAGCTTACTAGGTTACCGCCTTCGACTGCAAACGGTGTGTTGAGGTAGCTATAAGGATATACCGCGACGGACAGTAAGATTCTCTACGACCGCAATGTAGAATCAAAAACCGTTTTCAAAAGAGGAGCGTGACACTCATTGCGATCTGTCACCCAGTGTAGATTAGTTCTCTCGGACGCACGTGAGGGGGGTGAAAGTGTTCGTCCTGTTGTATAGATTGCTTGACTTCGTCGCAAGGTTACCTAACGCCCACGATATAGCATTATACTCGAATTTCAGTACCAGCTTCTGCCGGTATTTGTATTTGTCCCACGTGACTTAATGCGAGTAACACCATCTTTTAGTCTGGCACGAGAAAAGGTCCAGCATCACACGCTTTCGGTGACTAGAATACCTACGAGAGGATGGGATACTCCCTTAGCTAAGCTAGGCAACTACCCCTTCCCAATCTAGGTTGCCGCTCCCACAATTACAACTAATCATGTAAACTATCTAGTTTGTGATGGACAGCAACAGGAGCAGACCCATAGTGATTAATAGGCGGTGGGACTAATCTTGATCACTTACGCGATCCCATGAAGCTGCCGTTATTTATTAAACACGCTATTTCAGTAATACGGCTCCCGATCGCGAGTTGCAGCCCTCAAAGCGTGACCAGGGACTCACTTCAGTAAGAACCCGAAGACCGAGAGGTCAGCCCAGGTAGCTTTGCCTATGACAACATGTTTTGACTAACTTTCACGCTGATCTTATATAGTCACCACAAGCTGCAGGATCATGCCGAAACCCGCCTAGACTCTAGGGTTATCATCCCAGCGCTAGACGTAATATACTGAATTTGTGCCTTAAATGGATAACGCCACCAAGAGTGCCTCGTGAATAATATGACGTTCGGTTGGACCCGAGTAAGATGTTGCACTTCAGGTACAGAGACGAGCAAAAGCCTTATGCTGTTCCAACAGCTGGGTGGCTAATGGAGACTCTACCATAGTTAGCTACTGGCTCTCAGGGACAGTCAGGATGCGCTTCTATCGGGCTTATGCTTATAACAGGGGCGTAGACTAAGGTGTTTATTCTTTCCCGGGGTCAGGCGGTGTAGTCTCCTAACAGGTCCAAGAACTATCGAACATGAGTTACCCTGAGACCCACAGTGCAAATCTGCGACAGAGTATTGGAGGACGCTACCGACCATGAAAGCCGGCCAGGCTTGCTGAAACCGGTGCTAGACCAACCGTATCGAGCTGCGCTATTGTGACGAATTGGTACATATATTGGGAGAGCTTATAGACTCGGCCGACGCTGGAGGATGCTCCAAAAATCCCGGTCCTAGTCATGATGCTCGGACACATCTAAGTACACTGATTGTCAATAGCACACCGACATGGTAAACCGGTGCACGCCGTTTGTACCGTCAGTTACCAACATTCAGGTGCGCCCGTACTAGTCATGGTTTGTTAACGGGTTTTTCTCGTGCGTTTAGATCACACTACGCCGCCGCATCCATCAGCCACTGAGCGATTAGGGGGCTAGGATTACCCTGGGAGCAGATTGTCGTACCCCTGTGAGGCAGCGTACTCACATCCTTCCCGAGTCACGAGCTCTCGCCGTCTACAATCTCATTAGGGAAGTTATTGGACGTAAGCCCTGAAGGGGTAGTCAAGGATACAAATACATTCAACCGGCTGTGGTGACGGCTCGACGAGCCCCAAGGCCTCGTCTCCGTTATAGGTCTATACGACGACGAAAAAACTAGCACGTAAATCCTCACTTAAAGATTGTCGGTACAACCTTGTTACGCTCTTATTTCTGTCATGACATAGTTGGCAGGGTTGCTCGACGCTCCCAAGAGCCAACGCCTTTAACCTGAGAGGGCTCACATTTTAAAGACTTATACGCAATATAATCCTACTCGTAGTTCGAACCCCACAGTAGTCCGATTTCGTGCAGATCATGATAAAATTCTTATTCACTTCTAGGTCACGAAAACATTATTAATTCGGCGCCCTTAATCGCGATAGTAGTTTGACCAAGTGGATTGCAAAGCTTATGGATACCCAGCCGACCTTGGTCGCACGAAGAGTATCCCGTCCCAACCTCACATACTCGAAAACACCTTGCACGGCCCTGACATTCCGTGGCAACCATACCCAAGCATTCTGTACGAGTGAATACGTAAGGCATGAACGACTCAACTCTTATGGGTCCAATAGCATTGTTCGTACATGTCCCATGACAAATAGGGTGAAGTCGTCTGACTCCCGTAATGTGCCCACCTCCGGTGTGGTTAACGTTAGTGATTTACCTTTTGTAGATCGAAGCACTCCCAATAGATGCCGAATCAAGAGGAGAAATTATCACCTCTTAAGGGATTCTTAACCCCTGCCGCAGCTTTTCCTTGAGGTAAGGTCTTTTAGTCCGCTTACGTCTGTGGGATAGTGCATGGAACTGTTTAGGTCCCCGAAAGTCACTAGGAGCTCCACGGAGACTTGAAACCTGCGGCTATTAACATGGTCAAGGCCATGTCAACAGTACTCAAACCACGGTAGAGAACCGCCTCGAAGGCGATGTGTGGCTCGTTGCTGTCCAAGTCGTAAATAGTTCACCATTAGCCCACAGGACAAGTAGGGGAACTGTTCGATACACTAGCGATAGGGTGTCCTTAATAATTACTGCGGCCTAGGGAGTAGCTCGAAGCTGTTCTATTAGCGGTAATTGTGTTCAGAAGAACTTTCAGACATAAAACGGATTGTACTATAGTGGCAAATTGAGTCACCTCTGTCACCAAGCACAAATATGAGCTCTTGAGGTGCGCGGATCGACTTCTTTTGCTTCACGCCAGGTCATCGGCCCAATTTATCAAGTGACGGTATACACGTAGTTAATAACTGCAGTTAGGGGGAAGACGGATAAGCTGTGTCAAATAGCACGGTTCCACTTAGAAATTCATATTTCGCTTCCGTGGCCGACGCTTACACCTCTGGGACCGAAGGCGCCCCTCCTGCATCGTCCGCGTCTGGCTTCCTATTTAATGAGAACGTCACCCGGGGCTAACTGTGACTTATGGTTAGGGACGATGGAATGGATTGCATAACTAAATTTTACGATATTCAGACCAATTCAAGTTAGGTTCAAGATTCTGGAGGCCCAGCCTGGGGCGAGCGTATGTCCCACCTAAGAGCCTGCCGCTCTTCAGTGCAGCTATCAGTTCTTATCGATTGGGGGCTCCCCAGGATTCGGCGGTGAAGGCGTTATACCACCTCTGTTTTTTTCTTGAATAAACTCCTACGGTTGGTCGCGGATCCACTCAGATTGCATTGTTTGAACTGCTGTACTGTAAAGCGAGGGGTTTCCCAAAGCTTCTGTAGCACTAGTGCGGCAGATTGCTAGTGAACTTACGTCCTAGTACGCCCCCGGCACTGGGTTTGATGTTCGTCGGTGCATAGCTCCTGTGCGGTCAGGACAATTTACAACGAATCGGTCGACAGAGATAGCGGAAGTCTAGCTCGGGACACATAGTAGAGCCCCCTGTTAACCAGGTGTTGGGTTAACGATCCCGCTACATTTCCTACGACCAAAGGTTCAGCTCAGTCTACGTGTCGCCACCCGTAGTGAGGGAGAGGTGATCGAGAGACCCATAGTAGGATGGCTGCGGGGTGCCTCAAGTAATGACAAGCCTTCGATTGACTTCCTTTCTCTAGACAGTGTAGTCTAGACCTCCACAGGAAAATATTAATCAGTCTCTAATATATTGCGACGCCCACTCCCTCTTAATTCATTCAGGTTCAAATAGCTAAAATCAGAGTGAACCTACGGGTAAAATAGGCCCTTAGTAAACTTAAATCCCCCCGGATTTAAGTGAGGGTTCGCGGTACGTTAAACACCTTAGCAGCATACGGTGTGAGCGTATATTATAGTAGACCCGGGACTCATTGTGGTTCCCACAGAATGGAAAAGATGAGCTGTCGAGTACCAAGCTGCTCCGGTCTTACGGAACCGATTAGAGAGCCGACCTGATGGTGGAAACTCCTTGGAAAACTTCCAATTAGCTTAGAAGCCATTCTTTATGGACTAAGGATTTTTAAAGGAGCGTAGACGCGAATTACTGGCTAAGACGGGACTTTCTACTGCCTACCCACGAACTGACCAAATCTTACTGGCTGTAAACAGTTGGACGGATCTAGCGACGTCCGTGTATTGGCGTAAAGGCAATAATTCTGCTGTTTCCCTATACTAAGAGACTGGCGGCATAGCCAGTGATACCAACACGGAAGGTATAGGGCCCGAACCAGAATTACATGGACACGATCGTAACGGATTCATGCTTTAATGAGCTCAGCACGCAATCAGCGAAAGATCCAAGGGAGCAAGACTTATCGGTTCCAGCGTCGCTCATAGAAGATATGACTCTCCCATGCGTCACGAATATTAAAAGGCTCACGGCCAAGTCGTTTATCTGAGAATCCGCGCTACTTATCGCTCCATTGCTAGCACGTACGCTTAGGTGCTGACCCCCGGTCAAAGCAGGTCAAGATAACAGGATTGTGAAATGGGAGTAGACAACGCAAGGAAAAGGTTCCCGACTGCACTCGGCAGTGTGGCGGAGAGCTAGATAACACTGGAGGGTCGCCCGCTCCTAAGCAGAAGCCTCGTTTCGCCCCATCCTAGGGAGTTCTCCTTAAAGTGTACCTGTATGTATGGAAGCTTCTGCTATTAAAAAGTGGTACTCTCAGGCCTATGATGATCGTCTTCTTGGTGTGACTGCCCAGATGCCAGTCCCGACGGCGTCATAACAGTCCACTCTCGTTTACGAATTCTTTTGCTATTATTTCAGTACAATGGGCTCTACAATTGGAGCAGAATAGAGACGGATGGGTAGTAACCCGTAATTGTCTAAGGGGACTAAATTGTCCATGAACAGCACATTATGATAGGAATCCCAGTAAGATAATATACCCTATGACGTGGTGATTGCCGTCCAATGGCTCCAAGGCGGACAACGTAATATATAGGGAGCTCCTATCCGCTCACGTAAATTGTAGCTTACAGAGGCCATTCTGCATCGGCACTGGCAAAACACGCTCTGCTCTACCTCAGGCACACTCGCAACTGTTGCTGATTTTGGCGTGTGGATTGTCTGAACGTGGTCGACGCATCGATAGCTCCCTAGTATCAATACTAGCCAAGTACCAACCAGGGCAGGGTCTCCTTTGTAGTTAATATGCCCACAGTGCGTGCCCTTCCTGTTGATCCACCAGCCCAACAGAGTAGCTATTTCCAGATAGGCCACCACAGAGATCTAATTCAGAAACACCTTGCCGAATTATGGGTCGATGCCCTATTCCCGCGCCTGGTTGCTTCCTACTGACACGAACCAGCTGAGGGGTACACTTAGGTGCCCTTTGCCGGATGCTACACCTGCGCCTAGCTGACGTTATCGCGAGGCCGTGCCGAGCTATCTGGGTCACTGGTCATAAGCACATACGACTCCTCGTTGGACAAACCCCAGAATTGGGCTCACATGCCTCGCCGTAGGGAGGTTTCTAGTCCTATTGAAGCCTTTAGTTCATTGTTGAGTTTCCCAGAGACTTGACGTGGAAGACTAACACATCTCGGTAAGCTACTGGAGTCCTCGAGTCAGAACTGGAATTATCACCATTTCCGCGTAAAGCCCGCCCGGCGATCCAGCTATCTTACCCGTATCAAAGGTAACGAGTGACGCCTGACTTGCGCAATGGGAGTAAATAGCCCCTCACTGTCACATGCTTTTTATACCGGCTTAGACTATGCTCCTCCCTGTCCCATTAGAGATCCAACAACTAACCTTACATTGTTTAGTACGCTTGATGGGTGCAGCACCGCTTACGAGATCCCCTAACCGGGTCAAAAGTTTTTATTGTGACTACTTAGTATCCCCCCTTCTCGATTCAGGATCACCGGTGCGTAATGGGGTTCAGGAGGAGGTCTCGGTGTAGGGTTGCAGATGACGTAATTTCTCCAGTACGTGTATGCCCTGTTTTGTGAGCGTACTCGCAGTACTCACTTATCTGACAATAAGTTGCTCTTACAATCCCTCTATGGCCCCAATGTACCCCGCGTCCGCCTGAATACTGTTTAACCAAATGTGAAACTCCCTCACAGACTACCCACCTTTTCCAATCGCTAAATGAAGTTGGCCTATGCCGAGCCACCCGCAATAGTCGGTCCGGTTAGATCTGGTCCGTAACGTATTTAGGCCTGGTGCGTCTTCATTGGTCACGTTGGGGATCAAGGAGATATGTCGTAGCGCTTGACAACATCCTTGGAAACGATTATGTCGTGTGGCAACCAATCTTCTATCCACGCTGTTTCGGGCCTTACCGTCCTCAGTTTGGATAGTATTAGGTGTAACGAATCAACCTAAGCTTTTTGCCACGTTTAGATCTCCATGAGGGGTTTATAGGAATTAACGGCTCTCCGTTCTAGTGTCCTGCGATGCGCAATTGGGCAGAAGACGTCGCGTCTGTATTTAGACACAAATTGATACCTCTTCGGGCAAATGGTGATTGCCATGTCGGATAAATTCATCATCTGGAGACTTACTAAACAGCTACGGTAGTTAGACGCTCTCGAATTAGCGAAAACGTGAGGAAGCTAGCAGTACTACTATCGCCCTGATGGTGCGCGTATAACGAGTACAGAGCTGATATTGACCGGTCTCTGAGACCAGTCTAGAGTGATCTTCACGCCGCGCGTGTGGTGCTCAAAATACATTATTAGCTCAATGCTTGGAAAACAAATAATGTGGGGGTTAGAAGGAACTTAACGTCGGGTGGTTGTCTCAATGGCATACCAGTTCTCATAAAGAAGGAGGGTCGTTTAGACTATCGTGCACGCTCAATGTTATGGACGATTTGGTAGATTCTTGCTTAGGGTCAACCGGACGGTAATGTATTTTCCCAGTTTAGTACTCAGCTACGACCACTAAGATTTCTGCTGGCAAGCAGTTTCATTCATTAAAGCACACCGTTATTATCACACTAATCAGAGCGTATCTTCTCCGCCTCCCTCGGATTCGCGCGGGCGCTCGAAACTGAGACGCAACACTTCTGCCAAGTGTAGGCACGTGATCTCAACTGCGCGGACCATGGGTGTAAACAGACGCCATCTGGTACTTTCCACCTATGACAGAACCTACCAAGCCGAGCGCTGAAAGGCTCTCCTACCACTGTTCCTAGTGTGCAACTGGCGAGGAACCGTCACGTGCTTGGGATCTTACGCCCCCAGTAGCTATGTCCGCTGCAGTTTGCTATTTCTGGCTCTTTTTGCAGCAATTGAACAAGATACACCGCCGTGGCGAACTATAAGTATCCTACTCGTTCTAGGTAAAGACCCATCGTAGGGACGTGCATGAAGCACTGAGGGCCGTGACGGTCGTTTGTATACTAGGTGTGGGAATGCTGGTGGGTGGCGTGTAATCGTTAAGAAGCAATGTCCCAAATAAGTGTATTGGCTGATGCACACGTGCGGTGTGATATGTCAGCCCATGAACTTATTCTCCCTACGCCACTTAATGCGCTGTGCGCCAGATCTGAATGCCATGTATACGGCAACACCCCAACCAAGCTCTATGATACCCAGTCACCCTAACCACCTACACGCGTCGTCGTTTGGGATGCAGTTATCGGTCGAAAATCCGTTCGCATTAATAAACATCTCGTACGTAAAAAACATAGCGGATGGAGGGCGGAATTCTAAAGGGAGGGTTGCGAGTAGCAATTCCAGCCGCCCCCACTGTTGACTTCCTTCCCGCCTCGCTTAGTATCCTCGACAGTCATGTTGCAAGTCGAAGTCTGCGGGAGCTTCGATTTCAGGTAATTGGACCTTTGGGTCCCCAATGTAAATACTCAATTGAGAATTTCGTCATGGTCAGCTGAGCTTGGCGCTATATGGCCGAAATCTCTATTAGTCCTGCTACCAACCTTGAGTTATCATATAGCTCACCTGCACTGGTAGAGCCGGGACTGACCTCCTTAAACATGCCCTATCAGAAAAACCCCAATGCCTCTCTTTTGCCCTCAACACGATTTCTCTCACAGATGACTTCCTAGTACTGTCAGTCCAGAGAAGGACTTAGAGATCCGTAGGAGCTTTAAACACGTAAGGGTGCCAGGCGATGGTCAAAACATTTTGGAGGGTAGCCGCCTCCTGGTAAAATCTCCGGTGGAACACTTGGAAGATTGGGTCAGCACCTCAGGGTTGACAAATTGGCTTCTCCCGAAACTGGTTCTGGCCGAGGAGTCGTGCCGTATCAATCCCCGGAATCTGCGGACGTCTCTACGACAATTGAATGCTCGTATTTAAGACCTGGCTCTCGGTGACTGTCGTCCACGCGAATTAAGCAGACCTGCCAACCCGACTCCAACCAGGTTAGGGAATAGGGTTCCACTTGTTCCACTTCCCCTGCACTTTCAAAGGCGTCTCAGGAGGGAAGCTGGTCAGGTCCAAATAGGACATGATTCGGACGCATAATTACCAGGCTGGGATTGCAACTAGCGTACCTGCTGTGTCTCTCCGATATTTGCAGCTCGAAGTAGTCTCTACCGCTAGTTATACATTTAGGATGACATGAAGCAGGGAATGTCGAGTGTTCTGTGACCTAGCGTTCACGGTGAACGCGGGTAACGTCGACTGCGGAGGTACTAGTCGTTGCTCCGAGATAGTTTCTCAGTCACTACTTCTTATCCAGTATAGATGACTAATACTCCCTTACCAGATGTGCATTAAACGGAGAATTTACATGTTACGTGTCATTGGACTGGTGTTACCTTGAGTTCAATGAAATAAAATAAACCAGAGCTTTTGTATAGGGCTCGGTGCGCTACTTAGGTCGCCAGCTATTGGATTATATGTCTGATGCACCCAAATGCCCAAGTAGAACTGATCGTCTAGGCGTCGACGCGTCGTAGTAAATCCGTGCCTCCGTGATCGTGCGAGTATGGTTTACGAGATTTGTATGGGACCGCTCGCTCATGCCGCCCTGAGATATATGCCAGACTGTCCTTTCCCCTAGCTTATTCTCCTTATAGGAAGCGGGTTAGTTCCGGTTCATAACGACTCGTCCCCATCCGGAGGCATAAAAGGTCGAGCTAGTGGTTTTGTCTGGGTTAGCAAACTTAGAAACGAGCCAAAACGAAGTGACTCCCTACCGATTGGAAACCGAGGGCTGATACTAGAACTGATTAGTACCCATCTTAAGGCCCGCCCCCAGTAACACCACGTCCCAAACACCTAGGTGCACGGATAAATGTCTTTAGATTCTCCGGCGCCATGAATCCCCGTGTCTCCTTGCCTGTAGTTGGGTCACCGAACACCTAAATAGTACCTTACATAATAAAAGCAAGTATGTATGTTCGACTGCCGGGATCGTGCCAAACAATAGCCTAGGTGGCGTTGTCTTGCAGCGATATGTAGTGCCGCCTTCGCCGCACGAATAGTAGTGCCGAAAGCTTCAGTAAGTGCCATGTAATTACGTTGAGTTTCAAGTTAGCACGTTCATTACTGAACAGTCAAAAGTAGGGTCGGAGTTAAGTCTCATTTTCTCTGGGGTTAACAGTAACTCGTTCCTTTTTTGATGTACCCTACTCGGAACATGAAAGCACATATTACCCCCGAGTATATTTCGTTAGGTGCACTAGCCATCCACACCATAAAGAAGAGCGTGTAAGGGGTTCACTTTTCTAAATTAGTGCAACATGTTAAGGGTAAATCATTGCGTCGTGAGCAGTCGAACCCAAAAGCGCAAAATGCAGATGGCCCCAGAAGAGTGGGTGACGTTAGAGTAGGTTACGTGGTGGTCGGTACACCCCCAGCTTTACCCATTTGACCTTAAGACGAATGTCAAACGTTAAAACAAGTAGATATACCTATCGCAGCTTGCATTTTAGACTCTGCTGGCCTGCAGGTAGGCAGCGTATCGCGTACCGGCCCTATACTGACACTCACATTTAATTATTCGGCCCAGCAGACAGCTATGTGTGTGACTAGGTACTTATACATTTTTCCAAGACAGAACTTATAAGGAGACGCAGCGCTTGTGATTTCGTCGAAAACCCGATCCTCCCATGAAAGCCCGAACGGTGGATTAGATGCAGCACTGAATAGGAATAAAGGTGGCAGATCCGATACCATACTAAGTAGGCCCCATTAACATCTGTGCCAATTGGGACCGCTTAGCAGTCGTTCTCACTCCAAATCTGCAGGACCTTTTTCTGAAACTTCCGCTAGTCGCGGTCATACCTTTGACTAATCAGATCTACGCAGTGAGGTAATAGGTAGCCCCACCCTGTGAGGCCTAGTATTTCTAAGCAGAATTGGATCGCTAAGGAGCTAAATGATGTAACCCTATTGGGGAGATTTTGTATCGAGATCCCGGCTTGAAGGATATATAGTCGAATATGGCCGATCGAATGATGCGGAATTTAGTGGATGTGCACCAGCTTATGTAACGCCGCAAGCGGATACTTGGGCGCGTACATATTCAGCAATCTATGTTTAAGTTTGATCACAGTGCCAGTACCTACACTCACTTAGGTACCTAACAGGTCATAGCCGCGCTGGGGCGATACGCGTAGACTGTCATAAGGAAACTTCACAAGACATTCGGACCTTCTGCCGATCTTGCCTGATTGGGCAGGCGTATTACGGTTTCTTATTGCTGACTAAGTTAGCTAGGGTAGCTGGCGACGCACGAAGATGTGGGACATGTAGATGGACCTCTCACGCGGTCATTCCGAACGGTATCAAGTAGGTTTCAATTGAGTAAAAACAATAATAAGAGCTCATTACTAATTCCATGTACCGCTCGTGCCAGGTGGCCGATTTAGCTATCGCTCTGGTAAGACCTTTTTAACTGGGGCGCGTTTTTTGGTTGTTGTACAAAACTGGGGAGTACAAGACGAACTAACAACTTTGCGGCCCTGCTAGTGCACCGGTACACTACCAGCAATTTCTTGCAAGCGACCGACTGCCTTGTAACCCGTACCACGTCCCGTTGCGTGGGTTCGTCCGCTAGTCGGACCTACATAATTATTTGCCCGGAATCCCTCCCCTTTCGCAAGTTTATTACCATGACACTAATCGATGACAGTCCTATGGGAGAACTGTCGACGGCAAGTATGCGGCTGAGAATACATTTGAATTTGCCTTATAGTGCCAAGCATTATTTTATCTCTGTGTGTGCCGTCTCTCCGTTTTGCTGGGCACATCGTTCACCAACGGTACAGTCGTCGGTCGTCAACGAAAGTTGCAGATGCCCCCAACGCATTCCAGACCCATGTATCGTATAGGCGTTTCATGTCCTCCCTAGGGTCGCTATTCGCCTTCTCAATGATCGTAGTCAAGGCGGCCTATCCCCACGTGCCCGCGTCCACAGCACACCGGAATGGCCGGGTTGGTTAGCTATTCGTAGCGAACTCCTCGAAATTTAACGACTCTCGGGTGTAAGCACAATCACTATCAAGTGTTTCGCTGTAACTAACACGCTCTCTATTCGAACGTACAGAACCAAACAAAGCCTAAAACGACAGGCAAACGATTACTCTCAGTGGCTGGCGAGTCCCATATAAAATCCACTCTCAAGTAGTACTATCTTCCGCAACGAACATTACCTCCCTGCACTCTGGGCCAGTTGCTTCTGATCCGTAAGACTGTGGGTAAATGCTTTCCGCCGAATCAAAGAAAAAAGACCCATCGATCAAGATGTGGGTGCAAGATGAGGCTTCCGAAACTCGATGATGACGTTGTGATCTACTGGTCGGACTACTTTCGAGGTATACAGACCGATTATGAACTATATTTCACACATCGCCCGTGCGCGCGAGGTGCACAAGAAAGTGCAACCCCCATCGCAGCACCAAGTGGCACACTACATGCTCCTATTAAACCTCTTTGCTTACAGAACAAGTCTACTTGAGCCTAGTTAGCATACCCCACTAACAGCTACTTTGCATCTGCGAACGTTGGTCAGCGCTACAAGCCGATCTTTACATCGTCCTATATATAGTACCAGGTTAGCTAAAAGACATAGTTGATCTCGGATACATCCAAGGTCATACGTGCCAGCTGAGACATATTCAGTTAAGGGGACTAGCAGAAGCCCTGACTATCGACATGGGGCTGTATTAGACATCCAATCTTAGCGACGCACCAACATATGTCTGGCGGAAGACATTACAGCGACCCTTAAGGGGCATCAAATGCAAGCGGAAACCGTTTGAGATAAAATAGCTCCGTCTTTGTGATCGACTAATATCGCGATCTCTATTTCCCCGCATGCGCAATGTTCTTAAGGTCCTCAGGAGAATCAAGATTGCGCCTAATAAACCGAAATAGTAGTGCACGATAGAGATATAAAGGCAGTATCAGCTATTCGGCCCGCAGCTAACGACTGGACTCCCTTTCGGTATCCTTAGCGGATCGCAAAGGAACATCCGGCTTCTTAGTGCTATTGCATCGCCATGGTTAATAGATAGTCGTTATGTATGGGTTCGGTCACGGTAGGAGTCTGCGATTTAAGACTGCCTTGATAAAATCCCAGTGCTACGTTAGCCTCTGCTACCCATCCTGGCTCACTCAGCTATGGAAAGACTAATACTAAATATAAGTTTATGAATCCTACCGTGGGAACATACCAAGAATCCTCCTTGGTTGTTTTTAATACACCTCCTATGATAAAGAGCTCCAAGCAAACCCGAATTACAAGAAGCTCCCCGACTATATTTCCTGGTATGAAGACTGGGTAGCAGACTACTTAATAAGACACGTTCCATGGAAGAGCTCGTGAATGCGATTGGCTTGGCGTACTAAACACTCGAAATGTTCTCGGTTCAGGGGGACAAGATAGGGTTCTTATTATAGTCCACTCCCTACTCACGTTCACGCACATCCTTCGAATCAGCTTAGGACCATGTCGGAGACAGGAGACCGTCCGGTCTTGAATTCACTGTCCGTAACAACGGCCGCCTCTGCTGTCCGTACGGCGTGAAGCAGGAGCTTACGTGATAACCGGTACTATGTTCCAAGAAGCGTAAATCACTAATTAGTTACTACATATCAGATAAAAGTCCGAGTCAAAGCCAATCTTTTACATCACTCAATAGTCGCGGGGGACTTCGCCCCAGAGATATTAGGGACACTTAGAGCGTAGAGGCCGGGCTAAATACTCGCAGCGAGAAGGTCTTAAATCTCTGGCAATTTTGCTGTTTGTGCGTATAGCGTGACTCGTCTGACGCTTTTGCACCACAGCAGTCTCTCTATAGTAGCCCCGGTTCCTCTAGATCTAAGGTAAGAGAAAAATGTTGATACCATCTCGATGCTGTGTCTGGGGGCCCAGATTACGCGATCATATCGAGTCTGGTCGTTATAGCGATCAAGGGAAGCTGCAGGTTCTGGTAGTTATGAGCCGAATTCCAAGGGTGAAGACAGTGCGTTGTACCGACAACCATGCGCGGTGGACTGTGCTATTAGGTGCGTAAACAAACTGACGGTAACATAAATCACAGAGTGTACCGAAATTAAGATTATTTAATATCCTTGGTGTTTTGTTTGATCACTCCGAAGCCAACCCTTACAGTTTAATCTAGTTTTAATACTGTGGTGTGGTCCTCGCCCGTTCGAATGTAGAACAAATTTTCGTGATTGACGTAGACCACATTAACTTTAGAAATGCGTATGCATACGTTGGATGCGGACGTCAGACCATATCAACTATCAAAGCCCCTCCCATAGACTGTATCGTTACCAACGGTGCCTCCCTATCCCGGGACATATCGGCCCTAGGGAAGAATTTACGCCTGCGACACCTAATCTCAACACTTTCTCGTGCGCATAGCGAGGGTTTCTCGTAAACTAAGCGAAGTTCCGTACAGAACAGTTACCTCACTTGTGTAAGGCCCTTTAATCGGTACATATACCAAATGGTTATGCGGCTCAGGTTTTACCGCATTGTATCGTTACTTCTCGGGCTCTCGCGATGACTGCGTTGCCCCCGGCTTTTGCGAGGGACACCTGCTCGGCCAGGCCAAATGTCGTTCGTACCAATAGTGGGGGTCAAATCACTGCCGCTTGGAATTGGTGCTTCGTCTTACTTTGTAGTGAAGGAGTTACAGAGAGGCCCGCCGGATATGCAACCACGCACCTAGTCAGTATAATGCTTCAGTAATCAATTGATACGCACCCGCGGGCAAGGGAGTTAAGCGAAGAATGCTCCAGTTACCCAGCGACTTGAAATTTACCAAGCTTATGGAGTGGTTACCGATCCACCCTTTGCACAGCCACTGAATCGCAATGAGTTCCATGAACTCGTTTTGCCTTTACCGTTGCCGTTTCAGACAGCTCCCATAACGCGTTAGTGAGGGGCCGAAAAATCCAAAGTATGGTCAATCGGGCGACGTCCCCAAGAGCGCCTCTTCAGAACTCGTGGTCGGGGACGGTGAAAGGGATCTCGTTCCCAGGAACCCTCGCGCAGAGGAGGACCGTTACGTAAATTAGGCTAGCCTATCTATAATTTATACAGCAGTATAAATTGCTTCCTATCAACGCCTTTCAGTTTCCTGACGAAGCACCTGAGTTAAGGTATTTAACTAAGAGCCAAATTTCTCCCAAATAAGCCCTACTGTCTCTACAGATAAACTTGTACTCTAAGCTTGTGTTCAAATGCTACATAGTCAGCCAGGGACTTTAACTGCCCGCCTGGGCCGGAATTCCACTAGTGGCGTTACCCCGTGAGGCTGCTGGGTAATCATTTGGGCAGTGAGTAGAAGTGTAAACACTTTTTACTGGATTAAACAAGGAGCGGTAGCCTCCGCGATTGTATTAATCCACCTAGGTGCCTAAAGGACACACATGTAAAATAAATCAGATGGCTCACAAATTAACGCCATCAGTGGGCGTCTGTGGCGTCCTCAGGTAGATACGTTAATCCTCTGGTTGTATTTCGGACGTAACCCTTATAGCCCAAGTTCCTATGCTTTTCTAAACAATATATTTCAATCCGAAAACAGCCGGTAGCGCGTAACCCGCTTATCGATCGCTAAACTATCTTCGTCATCGATTTTCTTCTTGAGCCGGGACCTGCTGCGTCCACCCTCTGAGGGTAACCCCGGCTCCAGTTCATGGGATATTGTTTACCGTGACGAGTCTGAATCGGCGAGGGCGAGTAGCCGACACGCGAGTTGCGGAATCGCCGCCTACTTTTCCGCATGAAGTATCACGGACGGGATCACTCCCCTGGCGTCGAAGATGTAAGGTGAACTCATGCCCACTCTGACGTTGCAGGTGATGAGTCTTTCCACACGAAAGTGGAACCTATCCATGTGTCTACGGAATAAGGCACCGTCCGTAAGAAAATGCGTAGCCGTCTAACTAACTTTAACACGGGTGAATTTAGGGTGGGACCACACAATCCGTAAACGAAATTGTGCACACTCGCTGTTAGTACGCTCCGATGTAATCAACTCCTGAATTTACGTGTGTTGGCAAGTGTCAAAATAGGTTTACCCGGCCTTTAATGAGGGGTGTCCCACGCAGAGACGAGGTTAATAACCGTAGGTATGAATTTTTGTTGTCGGGGTTAGTATTCCCAATAATCATACACTAAATCTCACCCAGCAAAATCTCACGGTTACCATCTAGCAGAGCTATCGGCGGTCAACGCGGCTTTAAATTTATCTGCCGATGCCGTACCATCTTATACCCATCGCACTAGTGGAGGTACTCTGCCAGAAAAGTCCCGTGGCCGCTAGTCTACTAATACAGACGTTTGGCTATCGCCGGACTATCTTATACGCCCATGTATTTCTTGCAAACAAAAATGTCCCCTAAGTTTACTTAATGGCTTGTCCCGGTACCATATCCCGCTAGTCCAGGTTTGAGTTTGATACTGTGGCGTAGTGAATCCCTGTGAAACACAGTTGGCTAGCTTCCGGAATACATAGTTCCGCATTGAAATGTAGGCCTTGCCGGGGAAGAGTACGTCAATAGTATACCAAGGAGAATACGATCTCCGGGTGGTCCGCCCAACGGGGCCCGGAGCAAAGCTTTTTGTGACGGGCCATCGCCGCAGCGTACGAGTCTAGATGAAGCTATCTTGTCTTGGCATCGTCGCGCGCGTGGACGAATGGTACCAATGACAGTACAAGGGCCGTTAACCGGTCGTTTGGACGTTGGGCTTTTTGCTGCGGAAGATAAGTATTCCGTTTCTAAAGGGGGCAGCCAATACCCATTAGGATGGGTAGTGAGTCCATCTCTGATGCTCTGTGATAGCACTTCTGACTAAACGCTCTCCACGCTACAGCCCACAGTCCCAGCACCCAACGTGAGAAACTAGTCTTCTCGATGATTGAACTGCTCCGGGGCGGCATATACTGGAATGTTTTCTGGCGCGTAATCCTCCGTGTACCCTGCAAGCTTGCTCGATACGGCAGTTCAGCGCGTACTTCACTAGATGGACATTCGATGTTGGGATCTACTTGTGTTGCAGTATTGATGAATTTCGACAACCTATCGGATCTCCTTTTACTAAATCCCCACGAACGACTGCCTCATTTTAGCATACTGCCCCCGACTGATCGCGTAGCTGTTCATATGGTCCATCGCTCATAATCGATAGGCATTCATGCGTTAAAAGCATGGAAAGAAGGTTTGCTATTTGTGCTGATACTATCGCACTAGACAGCGTTACTACGGCCGCCGGGTTTAAAACAACATTACCCCCTGTTCCTTATATCTCACAAGAGGTCTACAGAATGAAATTCTAGTAGGTCTGTCTAATAGGATATGCTATGAAACCCCCATCCATCTAACTGTGTATCCGCTCCGTCCGTAGCGGAACTAAAATTTAAGTACTACGATCGGTAACGATTTACACGAGATTGCCCACATTGCCAGTAACTCTGAAATAAAACACCCTGTAGGGTGGTGCAGTCCCAAAAACTAGTTTTGAAGCTGCTGACAATGTTCGCCCTGATGATTTCGGGACCTCTGCGAGTCTAGGTCTGATCCAAGCTTCGCATAAGCACTAGCGTTTTAAAATCTGATATGCCGATTAATTAGACGGGCATGCTGAAGTCTAAATCACAGATGTAAGAAAAGTGAATGGTTGCGGAAAGTGAATAGGCGAATATATGAATACCTAACAAGGGATTTGTTATTTGTAGGTACAGTTTGGATGTTTTGGAGCACATATGAGGCTGAAATGGGGGTGATGTTAGACTACTGCATCTGTCTCGCCCAGTTTGGTTACGTGTTGCGTATGGATCCCGGCAACAAGGCCCAAGAAGAAGTAACTTTTCCGTGCATCGGGCGCTCGGTGCGACTTTTCATGGGCGTACCAACCCATTTATTATATCCAACGGGGCAAGTGTTCGGTTGTGTTTCGTGGCAACTGAAGGCATGAGGCTCACCTGCACTTGTTCTTCTAAGAACATCTCGATATTCACCTACAGCAATTTGAGAGTGCGGCGGTCGTCGCCTTATTCCAGCAACGGGCGGAGCCCCATGACGGGTCCCTGGACGAGTCGTTTTGCGATATTTCGTCCCCGCTAGCCACCCGCAGAACTCAGAAATAAGGATGTTTGCCCTCTCTTCCGGGTTTACTCAACCACCGGCTGGTCCTTTCCCGCTTCGTCTTCGATCCGGCTGTAACTGGTAAAGGAAATTAACGGGGGAACGAGCACGTTCGCAACACCCCCTGCCACGACCACAGACGTGGGACACGTATAGCCTGGATAACAGTGACTGATCGCTGACGTTCAGGAAGGCAGACGTTGGCCTAGACCGGAGCCGTGCTTGGTTATATGCGTTAAGACTTGATGGCCAAGTGTAAGTTAAATCTCCTTTATGCAATTGGCTTGTCTTGTAAATAAATGCTCATGTCGGTCGCCATTGATTGTCTCACGGACACAATTTCACGAGGGCTGGCTTAAGCATGGCAAAAAAGTGGGAGAACCTCACATTATGCCAGAACGAGAACCGCATCCAAAGGGGGAATGGCTGGTATGTGTATCATCTTAAGCCCCCATACTCTCATTATAGCCGCTCTATGATGGCAGACGTTAGGAGCGACCCCGAGCACCTATTTTGTCTTTGAGATACTACTCAGTCCGCTCTTCTCAATCAGAGCTCATGCGCGTATAGCCCCGAAAAGCGTATAGTAATTTTAGTCATCAGTAAAGTTTCACCAGCAGCAACCGACGAGCCGGCCTTGTCTTCATCTCGGTATTCTGAACGCCTGCTATCCACCGATATAGTCCGGCCCATATCGATTAAGTTTTTGACACTCCAATTCCGTTACCAAATAGGGCAATCTTTGTATCACGCACGTAGAGCGGAACACCCCGACGACGGAAGGTGTCTGCCGGTGCCATAATGACTTCTACGGGCAATGCACGAGGTGTACGCGGTCAAGAAGCCAGAGATACGATTCGGGGTAGGTTGAGTTACTGGGACAGACTACAGCAACTAAATTTATTTTAGGCGTATTCTCTGCTCCGATCCACAGGGCTATATTTGACGCCACTGTGGGTGGCACACTCTAGATCGCGGTGAGGCGAAGCGTTGACCTGCCTGTTTGTGTGGGGAGGTCTTATCAGTTTTGGCAAACATTCGCGGATGCACATCATCTCGTTTGGTTAACCTCGTTTCTCTTTCCTTGAGAGTCTCTTCTGGTAACATTGATAACGGACATGCCACCGCTAACCAAGTGTCCATTATTTGTCTCCCTTTAAAGTTAACGATCAATGGCTCATCTTGGAAAGAGGTAGGGGAATGCTTTGTCCCTTACGACGGGCAGTGACCTCACTGCTATGACTGGTCCGTGGCTCGAGTCTTCAGGAGCCGACTATTACCTCCTCTTGAGAAAGGAATTACCCCATTCGTAAGCCCAAGAAAGTACATTGTAGCTAGTGGTTCTTGAGGTGGTGTGGAACGCGCAGGCCGTTTTGTCTAAATGTAACATACTGTGGGTAAGGCTGCATTTTCTGATTTACCATGCGCGCGGTATACGCTATTCCGTGAGAGCTAGCAATTATACTTCTCACTGATGTTACTGCCTCATGGTATGCCGCACCCTGGAAAGAACCACCAGTCAGCAGTAGGGCCGGTTTGAGTTATAATAGGGTCCGGATCTGACTACGACCGAAGAGCTTGGTCTCTTTCTCAATCGGTTCATGAGACCGTAACCACCCCTACGCTTTGCTAAACTGTCAAAATTGGTTAGTCACCGACACGGTAGCTGGGTCCGTCACTAGTACGAATATATCCGGTTGTGTTATGGATATAGGTTTCGTGTCCCTGCAACCGGCGTCTAATCCATGCCTTCAGACTTGATTGTGTTCGACTAGGCGTGAAGTCGGCGGCGGGTTCTAGGATGGGCGGGACAATGTAATAAGAACCTCGAGTGCCCTTCTTACTTTGCTCGAGGGTTCCGCGGATGACCAGAAAACTCTAGCGCAGGACTGGGAGTGAGAACGTACCCGCCCCTTACGAGGCTTCTAAGACTCAAGTTTTTTCAAACAAGGATAAGTACAGAACTATTGGATACTTAACCAGGCAAGACGGCTGGCTCCGCAAACGGTAAATCTCCATTGTCGATTGATGGCCAATTGGGAATTAAAGCCCGAGACGGCATAATTTGACGTCATAACCT
[truncated: 4,717,968 more chars]
