# Supplementary material for: Deep sampling of Hawaiian Caenorhabditis elegans reveals high genetic diversity and admixture with global populations
Source: eLife. 2019 Dec 3;8:e50465. doi: 10.7554/eLife.50465 (PMC6927746; doi:10.7554/eLife.50465)
Supplement: Figure 6—source data 1. — The isotype column gives the isotype name. The max_pop_frac colum indicates the largest population fraction for any of the 11 populations estimated by ADMIXTURE for that isotype. The pop_assignment column contains the admixture population (A – K) with the largest population fraction for that isotype. The Hawaiian column is ‘TRUE’ if the isotype was isolated in Hawaii. The cluster column indicates the admixture population under consideration for that isotype. The frac_cluster column is the fraction of each admixture population estimated for each isotype. (Used to generate Figure 6A). [file elife-50465-fig6-data1.csv]

isotype	max_pop_frac	pop_assignment	Hawaiian	cluster	frac_cluster	ordered_isotype
QX1791	0.559108	A	TRUE	A	0.559108	QX1791
XZ1515	0.569182	E	TRUE	A	1e-5	XZ1515
ECA701	0.58748	F	TRUE	A	0.250814	ECA701
QX1792	0.617955	E	TRUE	A	1e-5	QX1792
XZ1516	0.624136	F	TRUE	A	0.174719	XZ1516
ECA738	0.720652	E	TRUE	A	1e-5	ECA738
ECA372	0.766152	E	TRUE	A	1.8e-5	ECA372
ECA189	0.842304	E	TRUE	A	1e-5	ECA189
XZ1513	0.843273	E	TRUE	A	1e-5	XZ1513
ECA743	0.84473	E	TRUE	A	1e-5	ECA743
QX1794	0.855294	E	TRUE	A	1e-5	QX1794
ECA706	0.856741	A	TRUE	A	0.856741	ECA706
QX1793	0.875683	E	TRUE	A	1e-5	QX1793
ECA710	0.928485	E	TRUE	A	1e-5	ECA710
ECA724	0.991476	F	TRUE	A	1e-5	ECA724
ECA742	0.999881	F	TRUE	A	1e-5	ECA742
ECA723	0.999884	H	TRUE	A	1.3e-5	ECA723
XZ1514	0.999894	F	TRUE	A	1e-5	XZ1514
ECA740	0.999895	F	TRUE	A	1e-5	ECA740
ECA777	0.999896	E	TRUE	A	1e-5	ECA777
ECA778	0.999896	E	TRUE	A	1e-5	ECA778
DL238	0.999898	A	TRUE	A	0.999898	DL238
ECA741	0.999898	F	TRUE	A	1e-5	ECA741
ECA745	0.999898	H	TRUE	A	1e-5	ECA745
ECA768	0.999899	E	TRUE	A	1e-5	ECA768
ECA812	0.999899	E	TRUE	A	1e-5	ECA812
CB4856	0.9999	A	TRUE	A	0.9999	CB4856
ECA191	0.9999	H	TRUE	A	1e-5	ECA191
ECA347	0.9999	F	TRUE	A	1e-5	ECA347
ECA363	0.9999	F	TRUE	A	1e-5	ECA363
ECA369	0.9999	A	TRUE	A	0.9999	ECA369
ECA396	0.9999	H	TRUE	A	1e-5	ECA396
ECA703	0.9999	A	TRUE	A	0.9999	ECA703
ECA705	0.9999	E	TRUE	A	1e-5	ECA705
ECA712	0.9999	E	TRUE	A	1e-5	ECA712
ECA722	0.9999	H	TRUE	A	1e-5	ECA722
ECA730	0.9999	H	TRUE	A	1e-5	ECA730
ECA732	0.9999	A	TRUE	A	0.9999	ECA732
ECA733	0.9999	A	TRUE	A	0.9999	ECA733
ECA744	0.9999	H	TRUE	A	1e-5	ECA744
ECA746	0.9999	H	TRUE	A	1e-5	ECA746
ECA760	0.9999	E	TRUE	A	1e-5	ECA760
ECA807	0.9999	E	TRUE	A	1e-5	ECA807
QX1791	0.559108	A	TRUE	B	0.107565	QX1791
XZ1515	0.569182	E	TRUE	B	1e-5	XZ1515
ECA701	0.58748	F	TRUE	B	1e-5	ECA701
QX1792	0.617955	E	TRUE	B	1e-5	QX1792
XZ1516	0.624136	F	TRUE	B	1e-5	XZ1516
ECA738	0.720652	E	TRUE	B	1e-5	ECA738
ECA372	0.766152	E	TRUE	B	1e-5	ECA372
ECA189	0.842304	E	TRUE	B	1e-5	ECA189
XZ1513	0.843273	E	TRUE	B	1e-5	XZ1513
ECA743	0.84473	E	TRUE	B	0.044726	ECA743
QX1794	0.855294	E	TRUE	B	1e-5	QX1794
ECA706	0.856741	A	TRUE	B	1e-5	ECA706
QX1793	0.875683	E	TRUE	B	1e-5	QX1793
ECA710	0.928485	E	TRUE	B	1e-5	ECA710
ECA724	0.991476	F	TRUE	B	1e-5	ECA724
ECA742	0.999881	F	TRUE	B	1.2e-5	ECA742
ECA723	0.999884	H	TRUE	B	1.6e-5	ECA723
XZ1514	0.999894	F	TRUE	B	1.2e-5	XZ1514
ECA740	0.999895	F	TRUE	B	1e-5	ECA740
ECA777	0.999896	E	TRUE	B	1e-5	ECA777
ECA778	0.999896	E	TRUE	B	1e-5	ECA778
DL238	0.999898	A	TRUE	B	1e-5	DL238
ECA741	0.999898	F	TRUE	B	1e-5	ECA741
ECA745	0.999898	H	TRUE	B	1e-5	ECA745
ECA768	0.999899	E	TRUE	B	1e-5	ECA768
ECA812	0.999899	E	TRUE	B	1e-5	ECA812
CB4856	0.9999	A	TRUE	B	1e-5	CB4856
ECA191	0.9999	H	TRUE	B	1e-5	ECA191
ECA347	0.9999	F	TRUE	B	1e-5	ECA347
ECA363	0.9999	F	TRUE	B	1e-5	ECA363
ECA369	0.9999	A	TRUE	B	1e-5	ECA369
ECA396	0.9999	H	TRUE	B	1e-5	ECA396
ECA703	0.9999	A	TRUE	B	1e-5	ECA703
ECA705	0.9999	E	TRUE	B	1e-5	ECA705
ECA712	0.9999	E	TRUE	B	1e-5	ECA712
ECA722	0.9999	H	TRUE	B	1e-5	ECA722
ECA730	0.9999	H	TRUE	B	1e-5	ECA730
ECA732	0.9999	A	TRUE	B	1e-5	ECA732
ECA733	0.9999	A	TRUE	B	1e-5	ECA733
ECA744	0.9999	H	TRUE	B	1e-5	ECA744
ECA746	0.9999	H	TRUE	B	1e-5	ECA746
ECA760	0.9999	E	TRUE	B	1e-5	ECA760
ECA807	0.9999	E	TRUE	B	1e-5	ECA807
QX1791	0.559108	A	TRUE	C	0.137053	QX1791
XZ1515	0.569182	E	TRUE	C	0.334387	XZ1515
ECA701	0.58748	F	TRUE	C	1e-5	ECA701
QX1792	0.617955	E	TRUE	C	1e-5	QX1792
XZ1516	0.624136	F	TRUE	C	1e-5	XZ1516
ECA738	0.720652	E	TRUE	C	0.279258	ECA738
ECA372	0.766152	E	TRUE	C	0.232283	ECA372
ECA189	0.842304	E	TRUE	C	0.157606	ECA189
XZ1513	0.843273	E	TRUE	C	0.156637	XZ1513
ECA743	0.84473	E	TRUE	C	0.025694	ECA743
QX1794	0.855294	E	TRUE	C	0.10701	QX1794
ECA706	0.856741	A	TRUE	C	1e-5	ECA706
QX1793	0.875683	E	TRUE	C	1e-5	QX1793
ECA710	0.928485	E	TRUE	C	0.071425	ECA710
ECA724	0.991476	F	TRUE	C	0.008431	ECA724
ECA742	0.999881	F	TRUE	C	1e-5	ECA742
ECA723	0.999884	H	TRUE	C	1e-5	ECA723
XZ1514	0.999894	F	TRUE	C	1e-5	XZ1514
ECA740	0.999895	F	TRUE	C	1e-5	ECA740
ECA777	0.999896	E	TRUE	C	1e-5	ECA777
ECA778	0.999896	E	TRUE	C	1e-5	ECA778
DL238	0.999898	A	TRUE	C	1e-5	DL238
ECA741	0.999898	F	TRUE	C	1e-5	ECA741
ECA745	0.999898	H	TRUE	C	1e-5	ECA745
ECA768	0.999899	E	TRUE	C	1e-5	ECA768
ECA812	0.999899	E	TRUE	C	1e-5	ECA812
CB4856	0.9999	A	TRUE	C	1e-5	CB4856
ECA191	0.9999	H	TRUE	C	1e-5	ECA191
ECA347	0.9999	F	TRUE	C	1e-5	ECA347
ECA363	0.9999	F	TRUE	C	1e-5	ECA363
ECA369	0.9999	A	TRUE	C	1e-5	ECA369
ECA396	0.9999	H	TRUE	C	1e-5	ECA396
ECA703	0.9999	A	TRUE	C	1e-5	ECA703
ECA705	0.9999	E	TRUE	C	1e-5	ECA705
ECA712	0.9999	E	TRUE	C	1e-5	ECA712
ECA722	0.9999	H	TRUE	C	1e-5	ECA722
ECA730	0.9999	H	TRUE	C	1e-5	ECA730
ECA732	0.9999	A	TRUE	C	1e-5	ECA732
ECA733	0.9999	A	TRUE	C	1e-5	ECA733
ECA744	0.9999	H	TRUE	C	1e-5	ECA744
ECA746	0.9999	H	TRUE	C	1e-5	ECA746
ECA760	0.9999	E	TRUE	C	1e-5	ECA760
ECA807	0.9999	E	TRUE	C	1e-5	ECA807
QX1791	0.559108	A	TRUE	D	1e-5	QX1791
XZ1515	0.569182	E	TRUE	D	1e-5	XZ1515
ECA701	0.58748	F	TRUE	D	1e-5	ECA701
QX1792	0.617955	E	TRUE	D	0.220457	QX1792
XZ1516	0.624136	F	TRUE	D	1e-5	XZ1516
ECA738	0.720652	E	TRUE	D	1e-5	ECA738
ECA372	0.766152	E	TRUE	D	1e-5	ECA372
ECA189	0.842304	E	TRUE	D	1e-5	ECA189
XZ1513	0.843273	E	TRUE	D	1e-5	XZ1513
ECA743	0.84473	E	TRUE	D	0.052205	ECA743
QX1794	0.855294	E	TRUE	D	0.037616	QX1794
ECA706	0.856741	A	TRUE	D	1e-5	ECA706
QX1793	0.875683	E	TRUE	D	1e-5	QX1793
ECA710	0.928485	E	TRUE	D	1e-5	ECA710
ECA724	0.991476	F	TRUE	D	1e-5	ECA724
ECA742	0.999881	F	TRUE	D	1e-5	ECA742
ECA723	0.999884	H	TRUE	D	1e-5	ECA723
XZ1514	0.999894	F	TRUE	D	1e-5	XZ1514
ECA740	0.999895	F	TRUE	D	1e-5	ECA740
ECA777	0.999896	E	TRUE	D	1e-5	ECA777
ECA778	0.999896	E	TRUE	D	1e-5	ECA778
DL238	0.999898	A	TRUE	D	1e-5	DL238
ECA741	0.999898	F	TRUE	D	1e-5	ECA741
ECA745	0.999898	H	TRUE	D	1.2e-5	ECA745
ECA768	0.999899	E	TRUE	D	1.1e-5	ECA768
ECA812	0.999899	E	TRUE	D	1e-5	ECA812
CB4856	0.9999	A	TRUE	D	1e-5	CB4856
ECA191	0.9999	H	TRUE	D	1e-5	ECA191
ECA347	0.9999	F	TRUE	D	1e-5	ECA347
ECA363	0.9999	F	TRUE	D	1e-5	ECA363
ECA369	0.9999	A	TRUE	D	1e-5	ECA369
ECA396	0.9999	H	TRUE	D	1e-5	ECA396
ECA703	0.9999	A	TRUE	D	1e-5	ECA703
ECA705	0.9999	E	TRUE	D	1e-5	ECA705
ECA712	0.9999	E	TRUE	D	1e-5	ECA712
ECA722	0.9999	H	TRUE	D	1e-5	ECA722
ECA730	0.9999	H	TRUE	D	1e-5	ECA730
ECA732	0.9999	A	TRUE	D	1e-5	ECA732
ECA733	0.9999	A	TRUE	D	1e-5	ECA733
ECA744	0.9999	H	TRUE	D	1e-5	ECA744
ECA746	0.9999	H	TRUE	D	1e-5	ECA746
ECA760	0.9999	E	TRUE	D	1e-5	ECA760
ECA807	0.9999	E	TRUE	D	1e-5	ECA807
QX1791	0.559108	A	TRUE	E	0.061847	QX1791
XZ1515	0.569182	E	TRUE	E	0.569182	XZ1515
ECA701	0.58748	F	TRUE	E	1e-5	ECA701
QX1792	0.617955	E	TRUE	E	0.617955	QX1792
XZ1516	0.624136	F	TRUE	E	1e-5	XZ1516
ECA738	0.720652	E	TRUE	E	0.720652	ECA738
ECA372	0.766152	E	TRUE	E	0.766152	ECA372
ECA189	0.842304	E	TRUE	E	0.842304	ECA189
XZ1513	0.843273	E	TRUE	E	0.843273	XZ1513
ECA743	0.84473	E	TRUE	E	0.84473	ECA743
QX1794	0.855294	E	TRUE	E	0.855294	QX1794
ECA706	0.856741	A	TRUE	E	0.143163	ECA706
QX1793	0.875683	E	TRUE	E	0.875683	QX1793
ECA710	0.928485	E	TRUE	E	0.928485	ECA710
ECA724	0.991476	F	TRUE	E	1e-5	ECA724
ECA742	0.999881	F	TRUE	E	1.3e-5	ECA742
ECA723	0.999884	H	TRUE	E	1e-5	ECA723
XZ1514	0.999894	F	TRUE	E	1e-5	XZ1514
ECA740	0.999895	F	TRUE	E	1e-5	ECA740
ECA777	0.999896	E	TRUE	E	0.999896	ECA777
ECA778	0.999896	E	TRUE	E	0.999896	ECA778
DL238	0.999898	A	TRUE	E	1e-5	DL238
ECA741	0.999898	F	TRUE	E	1e-5	ECA741
ECA745	0.999898	H	TRUE	E	1e-5	ECA745
ECA768	0.999899	E	TRUE	E	0.999899	ECA768
ECA812	0.999899	E	TRUE	E	0.999899	ECA812
CB4856	0.9999	A	TRUE	E	1e-5	CB4856
ECA191	0.9999	H	TRUE	E	1e-5	ECA191
ECA347	0.9999	F	TRUE	E	1e-5	ECA347
ECA363	0.9999	F	TRUE	E	1e-5	ECA363
ECA369	0.9999	A	TRUE	E	1e-5	ECA369
ECA396	0.9999	H	TRUE	E	1e-5	ECA396
ECA703	0.9999	A	TRUE	E	1e-5	ECA703
ECA705	0.9999	E	TRUE	E	0.9999	ECA705
ECA712	0.9999	E	TRUE	E	0.9999	ECA712
ECA722	0.9999	H	TRUE	E	1e-5	ECA722
ECA730	0.9999	H	TRUE	E	1e-5	ECA730
ECA732	0.9999	A	TRUE	E	1e-5	ECA732
ECA733	0.9999	A	TRUE	E	1e-5	ECA733
ECA744	0.9999	H	TRUE	E	1e-5	ECA744
ECA746	0.9999	H	TRUE	E	1e-5	ECA746
ECA760	0.9999	E	TRUE	E	0.9999	ECA760
ECA807	0.9999	E	TRUE	E	0.9999	ECA807
QX1791	0.559108	A	TRUE	F	1e-5	QX1791
XZ1515	0.569182	E	TRUE	F	0.096351	XZ1515
ECA701	0.58748	F	TRUE	F	0.58748	ECA701
QX1792	0.617955	E	TRUE	F	1e-5	QX1792
XZ1516	0.624136	F	TRUE	F	0.624136	XZ1516
ECA738	0.720652	E	TRUE	F	1e-5	ECA738
ECA372	0.766152	E	TRUE	F	1e-5	ECA372
ECA189	0.842304	E	TRUE	F	1e-5	ECA189
XZ1513	0.843273	E	TRUE	F	1e-5	XZ1513
ECA743	0.84473	E	TRUE	F	1e-5	ECA743
QX1794	0.855294	E	TRUE	F	1e-5	QX1794
ECA706	0.856741	A	TRUE	F	1e-5	ECA706
QX1793	0.875683	E	TRUE	F	1e-5	QX1793
ECA710	0.928485	E	TRUE	F	1e-5	ECA710
ECA724	0.991476	F	TRUE	F	0.991476	ECA724
ECA742	0.999881	F	TRUE	F	0.999881	ECA742
ECA723	0.999884	H	TRUE	F	1e-5	ECA723
XZ1514	0.999894	F	TRUE	F	0.999894	XZ1514
ECA740	0.999895	F	TRUE	F	0.999895	ECA740
ECA777	0.999896	E	TRUE	F	1e-5	ECA777
ECA778	0.999896	E	TRUE	F	1e-5	ECA778
DL238	0.999898	A	TRUE	F	1e-5	DL238
ECA741	0.999898	F	TRUE	F	0.999898	ECA741
ECA745	0.999898	H	TRUE	F	1e-5	ECA745
ECA768	0.999899	E	TRUE	F	1e-5	ECA768
ECA812	0.999899	E	TRUE	F	1e-5	ECA812
CB4856	0.9999	A	TRUE	F	1e-5	CB4856
ECA191	0.9999	H	TRUE	F	1e-5	ECA191
ECA347	0.9999	F	TRUE	F	0.9999	ECA347
ECA363	0.9999	F	TRUE	F	0.9999	ECA363
ECA369	0.9999	A	TRUE	F	1e-5	ECA369
ECA396	0.9999	H	TRUE	F	1e-5	ECA396
ECA703	0.9999	A	TRUE	F	1e-5	ECA703
ECA705	0.9999	E	TRUE	F	1e-5	ECA705
ECA712	0.9999	E	TRUE	F	1e-5	ECA712
ECA722	0.9999	H	TRUE	F	1e-5	ECA722
ECA730	0.9999	H	TRUE	F	1e-5	ECA730
ECA732	0.9999	A	TRUE	F	1e-5	ECA732
ECA733	0.9999	A	TRUE	F	1e-5	ECA733
ECA744	0.9999	H	TRUE	F	1e-5	ECA744
ECA746	0.9999	H	TRUE	F	1e-5	ECA746
ECA760	0.9999	E	TRUE	F	1e-5	ECA760
ECA807	0.9999	E	TRUE	F	1e-5	ECA807
QX1791	0.559108	A	TRUE	G	1e-5	QX1791
XZ1515	0.569182	E	TRUE	G	1e-5	XZ1515
ECA701	0.58748	F	TRUE	G	1e-5	ECA701
QX1792	0.617955	E	TRUE	G	1e-5	QX1792
XZ1516	0.624136	F	TRUE	G	1e-5	XZ1516
ECA738	0.720652	E	TRUE	G	1e-5	ECA738
ECA372	0.766152	E	TRUE	G	1e-5	ECA372
ECA189	0.842304	E	TRUE	G	1e-5	ECA189
XZ1513	0.843273	E	TRUE	G	1e-5	XZ1513
ECA743	0.84473	E	TRUE	G	1e-5	ECA743
QX1794	0.855294	E	TRUE	G	1e-5	QX1794
ECA706	0.856741	A	TRUE	G	1e-5	ECA706
QX1793	0.875683	E	TRUE	G	1e-5	QX1793
ECA710	0.928485	E	TRUE	G	1e-5	ECA710
ECA724	0.991476	F	TRUE	G	1.3e-5	ECA724
ECA742	0.999881	F	TRUE	G	1e-5	ECA742
ECA723	0.999884	H	TRUE	G	1e-5	ECA723
XZ1514	0.999894	F	TRUE	G	1e-5	XZ1514
ECA740	0.999895	F	TRUE	G	1e-5	ECA740
ECA777	0.999896	E	TRUE	G	1e-5	ECA777
ECA778	0.999896	E	TRUE	G	1e-5	ECA778
DL238	0.999898	A	TRUE	G	1e-5	DL238
ECA741	0.999898	F	TRUE	G	1e-5	ECA741
ECA745	0.999898	H	TRUE	G	1e-5	ECA745
ECA768	0.999899	E	TRUE	G	1e-5	ECA768
ECA812	0.999899	E	TRUE	G	1e-5	ECA812
CB4856	0.9999	A	TRUE	G	1e-5	CB4856
ECA191	0.9999	H	TRUE	G	1e-5	ECA191
ECA347	0.9999	F	TRUE	G	1e-5	ECA347
ECA363	0.9999	F	TRUE	G	1e-5	ECA363
ECA369	0.9999	A	TRUE	G	1e-5	ECA369
ECA396	0.9999	H	TRUE	G	1e-5	ECA396
ECA703	0.9999	A	TRUE	G	1e-5	ECA703
ECA705	0.9999	E	TRUE	G	1e-5	ECA705
ECA712	0.9999	E	TRUE	G	1e-5	ECA712
ECA722	0.9999	H	TRUE	G	1e-5	ECA722
ECA730	0.9999	H	TRUE	G	1e-5	ECA730
ECA732	0.9999	A	TRUE	G	1e-5	ECA732
ECA733	0.9999	A	TRUE	G	1e-5	ECA733
ECA744	0.9999	H	TRUE	G	1e-5	ECA744
ECA746	0.9999	H	TRUE	G	1e-5	ECA746
ECA760	0.9999	E	TRUE	G	1e-5	ECA760
ECA807	0.9999	E	TRUE	G	1e-5	ECA807
QX1791	0.559108	A	TRUE	H	1e-5	QX1791
XZ1515	0.569182	E	TRUE	H	1e-5	XZ1515
ECA701	0.58748	F	TRUE	H	0.161626	ECA701
QX1792	0.617955	E	TRUE	H	1e-5	QX1792
XZ1516	0.624136	F	TRUE	H	0.201065	XZ1516
ECA738	0.720652	E	TRUE	H	1e-5	ECA738
ECA372	0.766152	E	TRUE	H	1e-5	ECA372
ECA189	0.842304	E	TRUE	H	1e-5	ECA189
XZ1513	0.843273	E	TRUE	H	1e-5	XZ1513
ECA743	0.84473	E	TRUE	H	1e-5	ECA743
QX1794	0.855294	E	TRUE	H	1e-5	QX1794
ECA706	0.856741	A	TRUE	H	1.6e-5	ECA706
QX1793	0.875683	E	TRUE	H	1.2e-5	QX1793
ECA710	0.928485	E	TRUE	H	1e-5	ECA710
ECA724	0.991476	F	TRUE	H	1e-5	ECA724
ECA742	0.999881	F	TRUE	H	1.6e-5	ECA742
ECA723	0.999884	H	TRUE	H	0.999884	ECA723
XZ1514	0.999894	F	TRUE	H	1e-5	XZ1514
ECA740	0.999895	F	TRUE	H	1e-5	ECA740
ECA777	0.999896	E	TRUE	H	1e-5	ECA777
ECA778	0.999896	E	TRUE	H	1e-5	ECA778
DL238	0.999898	A	TRUE	H	1e-5	DL238
ECA741	0.999898	F	TRUE	H	1.2e-5	ECA741
ECA745	0.999898	H	TRUE	H	0.999898	ECA745
ECA768	0.999899	E	TRUE	H	1e-5	ECA768
ECA812	0.999899	E	TRUE	H	1.1e-5	ECA812
CB4856	0.9999	A	TRUE	H	1e-5	CB4856
ECA191	0.9999	H	TRUE	H	0.9999	ECA191
ECA347	0.9999	F	TRUE	H	1e-5	ECA347
ECA363	0.9999	F	TRUE	H	1e-5	ECA363
ECA369	0.9999	A	TRUE	H	1e-5	ECA369
ECA396	0.9999	H	TRUE	H	0.9999	ECA396
ECA703	0.9999	A	TRUE	H	1e-5	ECA703
ECA705	0.9999	E	TRUE	H	1e-5	ECA705
ECA712	0.9999	E	TRUE	H	1e-5	ECA712
ECA722	0.9999	H	TRUE	H	0.9999	ECA722
ECA730	0.9999	H	TRUE	H	0.9999	ECA730
ECA732	0.9999	A	TRUE	H	1e-5	ECA732
ECA733	0.9999	A	TRUE	H	1e-5	ECA733
ECA744	0.9999	H	TRUE	H	0.9999	ECA744
ECA746	0.9999	H	TRUE	H	0.9999	ECA746
ECA760	0.9999	E	TRUE	H	1e-5	ECA760
ECA807	0.9999	E	TRUE	H	1e-5	ECA807
QX1791	0.559108	A	TRUE	I	1e-5	QX1791
XZ1515	0.569182	E	TRUE	I	1e-5	XZ1515
ECA701	0.58748	F	TRUE	I	1e-5	ECA701
QX1792	0.617955	E	TRUE	I	1e-5	QX1792
XZ1516	0.624136	F	TRUE	I	1e-5	XZ1516
ECA738	0.720652	E	TRUE	I	1e-5	ECA738
ECA372	0.766152	E	TRUE	I	1e-5	ECA372
ECA189	0.842304	E	TRUE	I	1e-5	ECA189
XZ1513	0.843273	E	TRUE	I	1e-5	XZ1513
ECA743	0.84473	E	TRUE	I	0.032585	ECA743
QX1794	0.855294	E	TRUE	I	1e-5	QX1794
ECA706	0.856741	A	TRUE	I	1e-5	ECA706
QX1793	0.875683	E	TRUE	I	1e-5	QX1793
ECA710	0.928485	E	TRUE	I	1e-5	ECA710
ECA724	0.991476	F	TRUE	I	1e-5	ECA724
ECA742	0.999881	F	TRUE	I	1e-5	ECA742
ECA723	0.999884	H	TRUE	I	1.7e-5	ECA723
XZ1514	0.999894	F	TRUE	I	1.3e-5	XZ1514
ECA740	0.999895	F	TRUE	I	1.5e-5	ECA740
ECA777	0.999896	E	TRUE	I	1.4e-5	ECA777
ECA778	0.999896	E	TRUE	I	1.4e-5	ECA778
DL238	0.999898	A	TRUE	I	1.2e-5	DL238
ECA741	0.999898	F	TRUE	I	1e-5	ECA741
ECA745	0.999898	H	TRUE	I	1e-5	ECA745
ECA768	0.999899	E	TRUE	I	1e-5	ECA768
ECA812	0.999899	E	TRUE	I	1e-5	ECA812
CB4856	0.9999	A	TRUE	I	1e-5	CB4856
ECA191	0.9999	H	TRUE	I	1e-5	ECA191
ECA347	0.9999	F	TRUE	I	1e-5	ECA347
ECA363	0.9999	F	TRUE	I	1e-5	ECA363
ECA369	0.9999	A	TRUE	I	1e-5	ECA369
ECA396	0.9999	H	TRUE	I	1e-5	ECA396
ECA703	0.9999	A	TRUE	I	1e-5	ECA703
ECA705	0.9999	E	TRUE	I	1e-5	ECA705
ECA712	0.9999	E	TRUE	I	1e-5	ECA712
ECA722	0.9999	H	TRUE	I	1e-5	ECA722
ECA730	0.9999	H	TRUE	I	1e-5	ECA730
ECA732	0.9999	A	TRUE	I	1e-5	ECA732
ECA733	0.9999	A	TRUE	I	1e-5	ECA733
ECA744	0.9999	H	TRUE	I	1e-5	ECA744
ECA746	0.9999	H	TRUE	I	1e-5	ECA746
ECA760	0.9999	E	TRUE	I	1e-5	ECA760
ECA807	0.9999	E	TRUE	I	1e-5	ECA807
QX1791	0.559108	A	TRUE	J	1e-5	QX1791
XZ1515	0.569182	E	TRUE	J	1e-5	XZ1515
ECA701	0.58748	F	TRUE	J	1e-5	ECA701
QX1792	0.617955	E	TRUE	J	0.161508	QX1792
XZ1516	0.624136	F	TRUE	J	1e-5	XZ1516
ECA738	0.720652	E	TRUE	J	1e-5	ECA738
ECA372	0.766152	E	TRUE	J	0.001477	ECA372
ECA189	0.842304	E	TRUE	J	1e-5	ECA189
XZ1513	0.843273	E	TRUE	J	1e-5	XZ1513
ECA743	0.84473	E	TRUE	J	1e-5	ECA743
QX1794	0.855294	E	TRUE	J	1e-5	QX1794
ECA706	0.856741	A	TRUE	J	1e-5	ECA706
QX1793	0.875683	E	TRUE	J	0.124224	QX1793
ECA710	0.928485	E	TRUE	J	1e-5	ECA710
ECA724	0.991476	F	TRUE	J	1e-5	ECA724
ECA742	0.999881	F	TRUE	J	1.8e-5	ECA742
ECA723	0.999884	H	TRUE	J	1e-5	ECA723
XZ1514	0.999894	F	TRUE	J	1e-5	XZ1514
ECA740	0.999895	F	TRUE	J	1e-5	ECA740
ECA777	0.999896	E	TRUE	J	1e-5	ECA777
ECA778	0.999896	E	TRUE	J	1e-5	ECA778
DL238	0.999898	A	TRUE	J	1e-5	DL238
ECA741	0.999898	F	TRUE	J	1e-5	ECA741
ECA745	0.999898	H	TRUE	J	1e-5	ECA745
ECA768	0.999899	E	TRUE	J	1e-5	ECA768
ECA812	0.999899	E	TRUE	J	1e-5	ECA812
CB4856	0.9999	A	TRUE	J	1e-5	CB4856
ECA191	0.9999	H	TRUE	J	1e-5	ECA191
ECA347	0.9999	F	TRUE	J	1e-5	ECA347
ECA363	0.9999	F	TRUE	J	1e-5	ECA363
ECA369	0.9999	A	TRUE	J	1e-5	ECA369
ECA396	0.9999	H	TRUE	J	1e-5	ECA396
ECA703	0.9999	A	TRUE	J	1e-5	ECA703
ECA705	0.9999	E	TRUE	J	1e-5	ECA705
ECA712	0.9999	E	TRUE	J	1e-5	ECA712
ECA722	0.9999	H	TRUE	J	1e-5	ECA722
ECA730	0.9999	H	TRUE	J	1e-5	ECA730
ECA732	0.9999	A	TRUE	J	1e-5	ECA732
ECA733	0.9999	A	TRUE	J	1e-5	ECA733
ECA744	0.9999	H	TRUE	J	1e-5	ECA744
ECA746	0.9999	H	TRUE	J	1e-5	ECA746
ECA760	0.9999	E	TRUE	J	1e-5	ECA760
ECA807	0.9999	E	TRUE	J	1e-5	ECA807
QX1791	0.559108	A	TRUE	K	0.134366	QX1791
XZ1515	0.569182	E	TRUE	K	1e-5	XZ1515
ECA701	0.58748	F	TRUE	K	1e-5	ECA701
QX1792	0.617955	E	TRUE	K	1e-5	QX1792
XZ1516	0.624136	F	TRUE	K	1e-5	XZ1516
ECA738	0.720652	E	TRUE	K	1e-5	ECA738
ECA372	0.766152	E	TRUE	K	1e-5	ECA372
ECA189	0.842304	E	TRUE	K	1e-5	ECA189
XZ1513	0.843273	E	TRUE	K	1e-5	XZ1513
ECA743	0.84473	E	TRUE	K	1e-5	ECA743
QX1794	0.855294	E	TRUE	K	1e-5	QX1794
ECA706	0.856741	A	TRUE	K	1e-5	ECA706
QX1793	0.875683	E	TRUE	K	1e-5	QX1793
ECA710	0.928485	E	TRUE	K	1e-5	ECA710
ECA724	0.991476	F	TRUE	K	1e-5	ECA724
ECA742	0.999881	F	TRUE	K	1e-5	ECA742
ECA723	0.999884	H	TRUE	K	1e-5	ECA723
XZ1514	0.999894	F	TRUE	K	1e-5	XZ1514
ECA740	0.999895	F	TRUE	K	1e-5	ECA740
ECA777	0.999896	E	TRUE	K	1e-5	ECA777
ECA778	0.999896	E	TRUE	K	1e-5	ECA778
DL238	0.999898	A	TRUE	K	1e-5	DL238
ECA741	0.999898	F	TRUE	K	1e-5	ECA741
ECA745	0.999898	H	TRUE	K	1e-5	ECA745
ECA768	0.999899	E	TRUE	K	1e-5	ECA768
ECA812	0.999899	E	TRUE	K	1e-5	ECA812
CB4856	0.9999	A	TRUE	K	1e-5	CB4856
ECA191	0.9999	H	TRUE	K	1e-5	ECA191
ECA347	0.9999	F	TRUE	K	1e-5	ECA347
ECA363	0.9999	F	TRUE	K	1e-5	ECA363
ECA369	0.9999	A	TRUE	K	1e-5	ECA369
ECA396	0.9999	H	TRUE	K	1e-5	ECA396
ECA703	0.9999	A	TRUE	K	1e-5	ECA703
ECA705	0.9999	E	TRUE	K	1e-5	ECA705
ECA712	0.9999	E	TRUE	K	1e-5	ECA712
ECA722	0.9999	H	TRUE	K	1e-5	ECA722
ECA730	0.9999	H	TRUE	K	1e-5	ECA730
ECA732	0.9999	A	TRUE	K	1e-5	ECA732
ECA733	0.9999	A	TRUE	K	1e-5	ECA733
ECA744	0.9999	H	TRUE	K	1e-5	ECA744
ECA746	0.9999	H	TRUE	K	1e-5	ECA746
ECA760	0.9999	E	TRUE	K	1e-5	ECA760
ECA807	0.9999	E	TRUE	K	1e-5	ECA807
