# Supplementary material for: Deep sampling of Hawaiian Caenorhabditis elegans reveals high genetic diversity and admixture with global populations
Source: eLife. 2019 Dec 3;8:e50465. doi: 10.7554/eLife.50465 (PMC6927746; doi:10.7554/eLife.50465)
Supplement: Figure 7—source data 3. — (These data are used to generate Figure 7C). [file elife-50465-fig7-data3.zip]

Archive with 5 entries (4 files):
- LD_0.8_MAF_0.004.11.Q
- __MACOSX/
- __MACOSX/._LD_0.8_MAF_0.004.11.Q
- LD_0.8_MAF_0.004.11.P
- __MACOSX/._LD_0.8_MAF_0.004.11.P
