# Supplementary material for: Deep sampling of Hawaiian Caenorhabditis elegans reveals high genetic diversity and admixture with global populations
Source: eLife. 2019 Dec 3;8:e50465. doi: 10.7554/eLife.50465 (PMC6927746; doi:10.7554/eLife.50465)
Supplement: Figure 7—source data 3. — (These data are used to generate Figure 7C). [file elife-50465-fig7-data3.zip › LD_0.8_MAF_0.004.11.Q]

0.000010 0.457146 0.000010 0.542764 0.000010 0.000010 0.000010 0.000010 0.000010 0.000010 0.000010
0.000010 0.000010 0.000010 0.999899 0.000010 0.000010 0.000010 0.000010 0.000011 0.000010 0.000010
0.142338 0.000010 0.019301 0.493992 0.000010 0.000010 0.000010 0.000010 0.000010 0.344299 0.000010
0.000010 0.999900 0.000010 0.000010 0.000010 0.000010 0.000010 0.000010 0.000010 0.000010 0.000010
0.000010 0.207768 0.000010 0.792139 0.000013 0.000010 0.000010 0.000010 0.000010 0.000010 0.000010
0.000010 0.000010 0.692965 0.306945 0.000010 0.000010 0.000010 0.000010 0.000010 0.000010 0.000010
0.000010 0.000010 0.000010 0.533478 0.000010 0.000010 0.000010 0.000010 0.000010 0.466432 0.000010
0.000010 0.000010 0.815787 0.184123 0.000010 0.000010 0.000010 0.000010 0.000010 0.000010 0.000010
0.999900 0.000010 0.000010 0.000010 0.000010 0.000010 0.000010 0.000010 0.000010 0.000010 0.000010
0.000010 0.000010 0.999899 0.000010 0.000010 0.000011 0.000010 0.000010 0.000010 0.000010 0.000010
0.000010 0.000010 0.999900 0.000010 0.000010 0.000010 0.000010 0.000010 0.000010 0.000010 0.000010
0.000019 0.604814 0.000010 0.000010 0.000010 0.000010 0.000010 0.000011 0.395086 0.000010 0.000010
0.000010 0.000010 0.656296 0.000010 0.000010 0.000010 0.000010 0.000010 0.000010 0.237537 0.106087
0.000010 0.000010 0.999900 0.000010 0.000010 0.000010 0.000010 0.000010 0.000010 0.000010 0.000010
0.000010 0.000010 0.999900 0.000010 0.000010 0.000010 0.000010 0.000010 0.000010 0.000010 0.000010
0.000010 0.000010 0.271679 0.286364 0.000010 0.000010 0.000010 0.000010 0.000010 0.441877 0.000010
0.000010 0.015529 0.591298 0.185454 0.000010 0.000010 0.000010 0.000010 0.009696 0.197963 0.000010
0.000011 0.000010 0.662305 0.000010 0.000010 0.000010 0.000010 0.000010 0.000010 0.337604 0.000010
0.000010 0.000010 0.727048 0.272862 0.000010 0.000010 0.000010 0.000010 0.000010 0.000010 0.000010
0.000010 0.000010 0.599570 0.183651 0.000010 0.000010 0.038083 0.000010 0.070271 0.057709 0.050666
0.000010 0.000010 0.999900 0.000010 0.000010 0.000010 0.000010 0.000010 0.000010 0.000010 0.000010
0.000010 0.000010 0.855784 0.144126 0.000010 0.000010 0.000010 0.000010 0.000010 0.000010 0.000010
0.000010 0.000010 0.000010 0.174635 0.000010 0.000010 0.000010 0.000010 0.736236 0.026985 0.062074
0.000010 0.054011 0.722598 0.137152 0.000010 0.000010 0.000010 0.000020 0.000010 0.070261 0.015908
0.999898 0.000010 0.000010 0.000010 0.000010 0.000010 0.000010 0.000010 0.000012 0.000010 0.000010
0.000010 0.000010 0.157606 0.000010 0.842304 0.000010 0.000010 0.000010 0.000010 0.000010 0.000010
0.000010 0.000010 0.000010 0.000010 0.000010 0.000010 0.000010 0.999900 0.000010 0.000010 0.000010
0.000010 0.999900 0.000010 0.000010 0.000010 0.000010 0.000010 0.000010 0.000010 0.000010 0.000010
0.000010 0.000010 0.000010 0.000010 0.000010 0.999900 0.000010 0.000010 0.000010 0.000010 0.000010
0.000010 0.000010 0.999900 0.000010 0.000010 0.000010 0.000010 0.000010 0.000010 0.000010 0.000010
0.000010 0.000010 0.999900 0.000010 0.000010 0.000010 0.000010 0.000010 0.000010 0.000010 0.000010
0.000013 0.000019 0.000010 0.000010 0.000010 0.999888 0.000010 0.000010 0.000010 0.000010 0.000010
0.000010 0.000010 0.000010 0.000010 0.000010 0.999900 0.000010 0.000010 0.000010 0.000010 0.000010
0.999900 0.000010 0.000010 0.000010 0.000010 0.000010 0.000010 0.000010 0.000010 0.000010 0.000010
0.000018 0.000010 0.232283 0.000010 0.766152 0.000010 0.000010 0.000010 0.000010 0.001477 0.000010
0.000010 0.000010 0.000010 0.000010 0.000010 0.000010 0.000010 0.999900 0.000010 0.000010 0.000010
0.250814 0.000010 0.000010 0.000010 0.000010 0.587480 0.000010 0.161626 0.000010 0.000010 0.000010
0.999900 0.000010 0.000010 0.000010 0.000010 0.000010 0.000010 0.000010 0.000010 0.000010 0.000010
0.000010 0.000010 0.000010 0.000010 0.999900 0.000010 0.000010 0.000010 0.000010 0.000010 0.000010
0.856741 0.000010 0.000010 0.000010 0.143163 0.000010 0.000010 0.000016 0.000010 0.000010 0.000010
0.000010 0.000010 0.071425 0.000010 0.928485 0.000010 0.000010 0.000010 0.000010 0.000010 0.000010
0.000010 0.000010 0.000010 0.000010 0.999900 0.000010 0.000010 0.000010 0.000010 0.000010 0.000010
0.000010 0.000010 0.000010 0.000010 0.000010 0.000010 0.000010 0.999900 0.000010 0.000010 0.000010
0.000013 0.000016 0.000010 0.000010 0.000010 0.000010 0.000010 0.999884 0.000017 0.000010 0.000010
0.000010 0.000010 0.008431 0.000010 0.000010 0.991476 0.000013 0.000010 0.000010 0.000010 0.000010
0.000010 0.000010 0.000010 0.000010 0.000010 0.000010 0.000010 0.999900 0.000010 0.000010 0.000010
0.999900 0.000010 0.000010 0.000010 0.000010 0.000010 0.000010 0.000010 0.000010 0.000010 0.000010
0.999900 0.000010 0.000010 0.000010 0.000010 0.000010 0.000010 0.000010 0.000010 0.000010 0.000010
0.000010 0.000010 0.279258 0.000010 0.720652 0.000010 0.000010 0.000010 0.000010 0.000010 0.000010
0.000010 0.000010 0.000010 0.000010 0.000010 0.999895 0.000010 0.000010 0.000015 0.000010 0.000010
0.000010 0.000010 0.000010 0.000010 0.000010 0.999898 0.000010 0.000012 0.000010 0.000010 0.000010
0.000010 0.000012 0.000010 0.000010 0.000013 0.999881 0.000010 0.000016 0.000010 0.000018 0.000010
0.000010 0.044726 0.025694 0.052205 0.844730 0.000010 0.000010 0.000010 0.032585 0.000010 0.000010
0.000010 0.000010 0.000010 0.000010 0.000010 0.000010 0.000010 0.999900 0.000010 0.000010 0.000010
0.000010 0.000010 0.000010 0.000012 0.000010 0.000010 0.000010 0.999898 0.000010 0.000010 0.000010
0.000010 0.000010 0.000010 0.000010 0.000010 0.000010 0.000010 0.999900 0.000010 0.000010 0.000010
0.000010 0.000010 0.000010 0.000010 0.999900 0.000010 0.000010 0.000010 0.000010 0.000010 0.000010
0.000010 0.000010 0.000010 0.000011 0.999899 0.000010 0.000010 0.000010 0.000010 0.000010 0.000010
0.000010 0.000010 0.000010 0.000010 0.999896 0.000010 0.000010 0.000010 0.000014 0.000010 0.000010
0.000010 0.000010 0.000010 0.000010 0.999896 0.000010 0.000010 0.000010 0.000014 0.000010 0.000010
0.000010 0.000010 0.000010 0.000010 0.999900 0.000010 0.000010 0.000010 0.000010 0.000010 0.000010
0.000010 0.000010 0.000010 0.000010 0.999899 0.000010 0.000010 0.000011 0.000010 0.000010 0.000010
0.000010 0.000010 0.262562 0.059760 0.000010 0.000010 0.000010 0.000010 0.000010 0.000010 0.677598
0.000010 0.000010 0.335005 0.242701 0.000010 0.000010 0.000010 0.000010 0.000010 0.135938 0.286286
0.000010 0.721350 0.000010 0.278560 0.000010 0.000010 0.000010 0.000010 0.000010 0.000010 0.000010
0.000010 0.000010 0.000010 0.540785 0.000010 0.000010 0.000010 0.000010 0.459125 0.000010 0.000010
0.000010 0.000010 0.000010 0.277931 0.000010 0.000010 0.000010 0.000010 0.000010 0.721979 0.000010
0.000010 0.000010 0.000010 0.352974 0.000010 0.000010 0.000010 0.000010 0.152700 0.494246 0.000010
0.000014 0.000017 0.000010 0.679556 0.000010 0.000010 0.000010 0.000010 0.000010 0.320344 0.000010
0.000010 0.000010 0.000010 0.348489 0.000010 0.000010 0.000010 0.000010 0.148789 0.502642 0.000010
0.000010 0.000010 0.000010 0.250640 0.000010 0.000010 0.000010 0.000010 0.000010 0.749270 0.000010
0.000010 0.000010 0.000010 0.934359 0.000010 0.000010 0.000010 0.000010 0.000010 0.065551 0.000010
0.000010 0.000010 0.000010 0.755340 0.000010 0.000010 0.002367 0.000010 0.034257 0.207966 0.000010
0.000010 0.261096 0.063511 0.675313 0.000010 0.000010 0.000010 0.000010 0.000010 0.000010 0.000010
0.000010 0.000010 0.000010 0.222824 0.000010 0.000010 0.014195 0.000010 0.193368 0.000010 0.569544
0.000010 0.020153 0.000010 0.207140 0.000010 0.000010 0.000010 0.000010 0.124086 0.648550 0.000010
0.000010 0.000010 0.000010 0.124487 0.000010 0.000010 0.282191 0.000010 0.000010 0.593241 0.000010
0.000010 0.024101 0.406269 0.569549 0.000010 0.000010 0.000010 0.000011 0.000010 0.000010 0.000010
0.000010 0.000010 0.000010 0.909434 0.000010 0.000010 0.000010 0.000010 0.000010 0.090476 0.000010
0.000010 0.160151 0.000010 0.690335 0.000010 0.000010 0.000010 0.000010 0.110807 0.038637 0.000010
0.000010 0.000010 0.000010 0.781020 0.000010 0.000010 0.000010 0.000010 0.000010 0.218890 0.000010
0.000010 0.000010 0.765549 0.234361 0.000010 0.000010 0.000010 0.000010 0.000010 0.000010 0.000010
0.000010 0.682998 0.000010 0.316912 0.000010 0.000010 0.000010 0.000010 0.000010 0.000010 0.000010
0.085670 0.725328 0.000010 0.000010 0.000011 0.000010 0.000010 0.000010 0.188922 0.000010 0.000010
0.000010 0.000010 0.000010 0.000010 0.000010 0.000010 0.000010 0.000010 0.999900 0.000010 0.000010
0.000010 0.000010 0.000010 0.000010 0.000010 0.000010 0.000010 0.000010 0.999900 0.000010 0.000010
0.000010 0.250224 0.000010 0.000010 0.000010 0.000010 0.000010 0.000010 0.749686 0.000010 0.000010
0.000010 0.999900 0.000010 0.000010 0.000010 0.000010 0.000010 0.000010 0.000010 0.000010 0.000010
0.000010 0.253260 0.000010 0.746648 0.000010 0.000010 0.000010 0.000012 0.000010 0.000010 0.000010
0.000010 0.000010 0.000010 0.204082 0.000010 0.000010 0.045369 0.000010 0.370459 0.380020 0.000010
0.000010 0.000010 0.000010 0.644812 0.000010 0.000010 0.000010 0.000010 0.152121 0.202986 0.000010
0.000010 0.006749 0.000010 0.687095 0.000010 0.000010 0.000010 0.000010 0.180640 0.125447 0.000010
0.000010 0.000010 0.000010 0.000010 0.000010 0.000010 0.000010 0.000010 0.364017 0.635893 0.000010
0.000010 0.000010 0.000010 0.417306 0.000010 0.000010 0.000010 0.000010 0.582604 0.000010 0.000010
0.000010 0.652060 0.000010 0.347850 0.000010 0.000010 0.000010 0.000010 0.000010 0.000010 0.000010
0.000010 0.999900 0.000010 0.000010 0.000010 0.000010 0.000010 0.000010 0.000010 0.000010 0.000010
0.000010 0.000010 0.000010 0.000010 0.000010 0.000010 0.000010 0.000010 0.999900 0.000010 0.000010
0.067559 0.103112 0.000010 0.171678 0.000010 0.000010 0.000010 0.000010 0.657580 0.000010 0.000010
0.000010 0.861778 0.000010 0.138132 0.000010 0.000010 0.000010 0.000010 0.000010 0.000010 0.000010
0.000010 0.337599 0.000010 0.582993 0.000010 0.000010 0.079329 0.000010 0.000010 0.000010 0.000010
0.000010 0.022996 0.000010 0.000010 0.000010 0.000010 0.000010 0.000010 0.976914 0.000010 0.000010
0.000010 0.689435 0.000010 0.000010 0.000010 0.000010 0.000010 0.000010 0.310475 0.000010 0.000010
0.000010 0.000010 0.000010 0.000010 0.000010 0.000010 0.000010 0.000010 0.999900 0.000010 0.000010
0.000010 0.135212 0.000020 0.000010 0.000010 0.000010 0.000010 0.000010 0.179676 0.000010 0.685022
0.031787 0.654548 0.000010 0.313585 0.000010 0.000010 0.000010 0.000010 0.000010 0.000010 0.000010
0.000010 0.102256 0.000010 0.000010 0.000010 0.000010 0.000010 0.000010 0.897654 0.000010 0.000010
0.199819 0.025318 0.000010 0.000010 0.000010 0.000017 0.000010 0.000010 0.524188 0.250599 0.000010
0.018765 0.000010 0.000010 0.502314 0.000010 0.000010 0.000010 0.000010 0.182837 0.214345 0.081678
0.000010 0.000010 0.686517 0.313393 0.000010 0.000010 0.000010 0.000010 0.000010 0.000010 0.000010
0.130618 0.068426 0.403460 0.272208 0.000010 0.000010 0.000010 0.000010 0.000010 0.085963 0.039275
0.012700 0.142023 0.000010 0.000010 0.000010 0.000010 0.000010 0.000010 0.845197 0.000010 0.000010
0.000010 0.034485 0.000010 0.000010 0.000010 0.000010 0.000010 0.000010 0.831556 0.133879 0.000010
0.000010 0.219596 0.000010 0.000010 0.000011 0.000011 0.000010 0.000010 0.780312 0.000010 0.000010
0.000158 0.551605 0.000010 0.404098 0.000010 0.000010 0.044068 0.000010 0.000010 0.000010 0.000010
0.000010 0.000010 0.000010 0.000010 0.000018 0.000010 0.000010 0.000010 0.999892 0.000010 0.000010
0.000010 0.999900 0.000010 0.000010 0.000010 0.000010 0.000010 0.000010 0.000010 0.000010 0.000010
0.000010 0.000010 0.000010 0.000010 0.000010 0.000010 0.999899 0.000010 0.000011 0.000010 0.000010
0.000010 0.000010 0.000010 0.626128 0.000010 0.000010 0.000010 0.000010 0.144591 0.229200 0.000010
0.000010 0.000010 0.000010 0.999900 0.000010 0.000010 0.000010 0.000010 0.000010 0.000010 0.000010
0.000010 0.000010 0.344298 0.278516 0.000010 0.000010 0.000010 0.000010 0.377106 0.000010 0.000010
0.000010 0.072771 0.000010 0.865712 0.000010 0.000010 0.000010 0.000010 0.020539 0.040909 0.000010
0.000010 0.000017 0.000010 0.000010 0.000010 0.000010 0.713829 0.000010 0.000010 0.286074 0.000010
0.000010 0.000010 0.000010 0.000010 0.000010 0.000010 0.000010 0.000010 0.000010 0.999900 0.000010
0.000011 0.000010 0.000010 0.000011 0.000010 0.000010 0.999899 0.000010 0.000010 0.000010 0.000010
0.000010 0.000010 0.000010 0.553552 0.000010 0.000010 0.000010 0.000010 0.446358 0.000010 0.000010
0.000010 0.999900 0.000010 0.000010 0.000010 0.000010 0.000010 0.000010 0.000010 0.000010 0.000010
0.000010 0.770245 0.000010 0.113902 0.000010 0.000010 0.000010 0.000010 0.115773 0.000010 0.000010
0.000012 0.000011 0.000010 0.000010 0.000010 0.000010 0.000010 0.000010 0.999889 0.000019 0.000010
0.000010 0.709448 0.000010 0.000010 0.000010 0.000010 0.000010 0.000010 0.290462 0.000010 0.000010
0.000010 0.834920 0.000015 0.000010 0.000010 0.000010 0.000010 0.000013 0.164982 0.000010 0.000010
0.091793 0.015965 0.000010 0.336444 0.000010 0.000010 0.000010 0.000010 0.554878 0.000010 0.000860
0.000010 0.000010 0.000010 0.457496 0.000010 0.000010 0.000010 0.000010 0.000010 0.542414 0.000010
0.132455 0.070774 0.000010 0.000010 0.000010 0.000010 0.351847 0.000010 0.097688 0.347177 0.000010
0.000010 0.000010 0.000010 0.000010 0.000010 0.000010 0.000010 0.000010 0.000010 0.000010 0.999900
0.000010 0.000010 0.000010 0.154338 0.000010 0.000010 0.112716 0.000010 0.077208 0.655669 0.000010
0.000010 0.000010 0.000010 0.112700 0.000010 0.000010 0.000010 0.000010 0.095606 0.000010 0.791614
0.000010 0.816724 0.000010 0.000010 0.000010 0.000010 0.022935 0.000010 0.091148 0.069123 0.000010
0.000010 0.000010 0.000010 0.000010 0.000010 0.000010 0.000010 0.000010 0.000010 0.000010 0.999900
0.000010 0.000010 0.000010 0.002319 0.000010 0.000010 0.000010 0.000010 0.997591 0.000010 0.000010
0.000010 0.000010 0.000010 0.003757 0.000010 0.000010 0.000010 0.000010 0.996153 0.000010 0.000010
0.000010 0.000010 0.177774 0.674056 0.000010 0.000010 0.000010 0.000010 0.000010 0.148089 0.000010
0.000010 0.467065 0.000010 0.159944 0.000010 0.000010 0.000010 0.000010 0.372911 0.000010 0.000010
0.192454 0.000010 0.017396 0.454041 0.000010 0.000010 0.164015 0.000014 0.000010 0.172030 0.000010
0.000010 0.999900 0.000010 0.000010 0.000010 0.000010 0.000010 0.000010 0.000010 0.000010 0.000010
0.000010 0.000010 0.000010 0.000010 0.000010 0.000010 0.000010 0.000010 0.000010 0.000010 0.999900
0.072467 0.000010 0.048379 0.000010 0.000010 0.000010 0.000010 0.000010 0.000010 0.547199 0.331886
0.091283 0.000010 0.000010 0.605505 0.000010 0.000010 0.000010 0.000010 0.303132 0.000010 0.000010
0.000010 0.254208 0.000010 0.379173 0.000010 0.000010 0.000010 0.000010 0.000010 0.366539 0.000010
0.000010 0.003358 0.426445 0.334683 0.000010 0.000010 0.030298 0.000010 0.135274 0.069892 0.000010
0.000010 0.000010 0.999900 0.000010 0.000010 0.000010 0.000010 0.000010 0.000010 0.000010 0.000010
0.000010 0.000010 0.184730 0.617716 0.000010 0.000010 0.000010 0.000010 0.000010 0.197475 0.000010
0.000010 0.000010 0.298322 0.076059 0.208736 0.000010 0.000010 0.000010 0.000010 0.000010 0.416813
0.000010 0.215485 0.000010 0.520081 0.000010 0.000010 0.000010 0.000010 0.264353 0.000010 0.000010
0.000010 0.520035 0.000010 0.479872 0.000010 0.000010 0.000013 0.000010 0.000010 0.000010 0.000010
0.000010 0.000010 0.000010 0.412869 0.000010 0.000010 0.000010 0.000010 0.587041 0.000010 0.000010
0.000010 0.782558 0.000010 0.065245 0.000010 0.000010 0.000010 0.000010 0.140303 0.000010 0.011824
0.000010 0.159879 0.000010 0.383364 0.000010 0.000010 0.000010 0.000010 0.000010 0.456677 0.000010
0.000010 0.181840 0.000010 0.208539 0.000010 0.000010 0.000010 0.000010 0.000010 0.609540 0.000010
0.000010 0.002708 0.000010 0.758862 0.000010 0.000010 0.012627 0.000010 0.225733 0.000010 0.000010
0.000010 0.000010 0.000010 0.000010 0.000010 0.000010 0.000010 0.000010 0.999900 0.000010 0.000010
0.000010 0.016018 0.000010 0.764890 0.000010 0.000010 0.000010 0.000010 0.133263 0.085759 0.000010
0.000016 0.000012 0.000010 0.999892 0.000010 0.000010 0.000010 0.000010 0.000010 0.000010 0.000010
0.000010 0.162265 0.000010 0.090919 0.044108 0.000010 0.000010 0.000010 0.290968 0.411680 0.000010
0.000011 0.000014 0.000010 0.000011 0.000010 0.000010 0.000010 0.000010 0.999887 0.000017 0.000010
0.000010 0.000010 0.000010 0.322822 0.000010 0.000010 0.000010 0.000010 0.109345 0.201050 0.366712
0.000010 0.000010 0.000010 0.372107 0.000010 0.000010 0.000010 0.000010 0.430619 0.197194 0.000010
0.000010 0.000010 0.000010 0.507458 0.000010 0.000010 0.000010 0.000010 0.492452 0.000010 0.000010
0.000010 0.000010 0.000010 0.386084 0.000010 0.000010 0.000010 0.000010 0.064104 0.000010 0.549732
0.000010 0.945253 0.000010 0.054657 0.000010 0.000010 0.000010 0.000010 0.000010 0.000010 0.000010
0.000010 0.159227 0.000010 0.000010 0.000010 0.000010 0.000010 0.000010 0.840683 0.000010 0.000010
0.000010 0.999900 0.000010 0.000010 0.000010 0.000010 0.000010 0.000010 0.000010 0.000010 0.000010
0.000010 0.211507 0.000010 0.000010 0.000014 0.000010 0.000010 0.000010 0.788400 0.000010 0.000010
0.000010 0.999900 0.000010 0.000010 0.000010 0.000010 0.000010 0.000010 0.000010 0.000010 0.000010
0.000010 0.648635 0.000010 0.205326 0.000010 0.000010 0.000010 0.000010 0.145959 0.000010 0.000010
0.000010 0.194369 0.000010 0.785725 0.000010 0.000010 0.000010 0.000010 0.019826 0.000010 0.000010
0.000010 0.000010 0.000010 0.505091 0.000010 0.000010 0.000010 0.000010 0.264312 0.230516 0.000010
0.000010 0.000010 0.000010 0.007380 0.000010 0.000010 0.000010 0.000010 0.000010 0.000010 0.992530
0.000010 0.000010 0.000010 0.288859 0.057705 0.000010 0.000010 0.000010 0.000010 0.653356 0.000010
0.000010 0.000010 0.000010 0.000010 0.000010 0.000010 0.999900 0.000010 0.000010 0.000010 0.000010
0.000010 0.000010 0.000010 0.000010 0.055318 0.000010 0.032413 0.000010 0.000010 0.912188 0.000010
0.000010 0.000010 0.000010 0.026341 0.000010 0.000010 0.669680 0.000010 0.000010 0.303899 0.000010
0.000010 0.000010 0.000010 0.000010 0.000013 0.000010 0.000010 0.000010 0.999897 0.000010 0.000010
0.000010 0.000017 0.000010 0.420040 0.000010 0.000013 0.000016 0.000010 0.000010 0.073057 0.506807
0.000010 0.165206 0.000010 0.267768 0.000010 0.000010 0.000010 0.000010 0.566412 0.000544 0.000010
0.000010 0.000010 0.066172 0.627600 0.000010 0.000010 0.000010 0.000010 0.023390 0.126669 0.156110
0.000010 0.000010 0.000010 0.000010 0.000010 0.000010 0.000010 0.000010 0.000010 0.999900 0.000010
0.000010 0.999900 0.000010 0.000010 0.000010 0.000010 0.000010 0.000010 0.000010 0.000010 0.000010
0.000010 0.000010 0.000010 0.332990 0.000010 0.000010 0.000010 0.000010 0.000010 0.632621 0.034310
0.000010 0.000010 0.000010 0.624069 0.000010 0.000010 0.302755 0.000010 0.036305 0.036801 0.000010
0.000010 0.000010 0.000010 0.000010 0.120714 0.000010 0.000010 0.000010 0.000010 0.000010 0.879196
0.000010 0.000010 0.000010 0.000010 0.000010 0.000010 0.000010 0.000010 0.000010 0.000010 0.999900
0.000010 0.490751 0.000010 0.096592 0.000010 0.000010 0.000010 0.000010 0.412577 0.000010 0.000010
0.000010 0.000010 0.000010 0.730147 0.000010 0.000010 0.000010 0.000010 0.122791 0.000010 0.146982
0.000010 0.000010 0.000010 0.000010 0.510437 0.000010 0.000010 0.000010 0.000010 0.000010 0.489473
0.000010 0.509916 0.000010 0.109590 0.000010 0.000010 0.000010 0.000010 0.235805 0.086836 0.057793
0.000010 0.000010 0.000010 0.780637 0.000010 0.000010 0.000010 0.000010 0.179515 0.039768 0.000010
0.000010 0.000010 0.000010 0.756458 0.000010 0.000010 0.000010 0.000010 0.072714 0.170748 0.000010
0.000010 0.340119 0.000010 0.000010 0.000010 0.000010 0.000010 0.000010 0.659791 0.000010 0.000010
0.000010 0.000010 0.000010 0.999897 0.000010 0.000010 0.000013 0.000010 0.000010 0.000010 0.000010
0.000010 0.000010 0.000010 0.960228 0.000010 0.000010 0.000010 0.000010 0.000010 0.000010 0.039682
0.000010 0.000010 0.000010 0.999899 0.000010 0.000010 0.000011 0.000010 0.000010 0.000010 0.000010
0.000010 0.000010 0.000010 0.333723 0.000010 0.000010 0.000010 0.000010 0.000010 0.000010 0.666187
0.000010 0.000010 0.412856 0.069194 0.000010 0.000010 0.000010 0.000010 0.000010 0.065168 0.452711
0.000010 0.000010 0.000010 0.809122 0.000010 0.000010 0.000010 0.000010 0.000010 0.190788 0.000010
0.000010 0.007009 0.000010 0.285364 0.000010 0.000010 0.000010 0.000010 0.707546 0.000010 0.000010
0.000010 0.022450 0.000010 0.000010 0.000010 0.000010 0.000010 0.000010 0.000010 0.000010 0.977460
0.000010 0.000010 0.000010 0.804639 0.000010 0.000010 0.000010 0.000010 0.195271 0.000010 0.000010
0.000010 0.999900 0.000010 0.000010 0.000010 0.000010 0.000010 0.000010 0.000010 0.000010 0.000010
0.000010 0.000010 0.000010 0.537592 0.000010 0.000010 0.000010 0.000010 0.391043 0.071285 0.000010
0.000010 0.381514 0.000010 0.024945 0.000010 0.000010 0.000010 0.000010 0.593461 0.000010 0.000010
0.000010 0.794023 0.000012 0.000010 0.000010 0.000010 0.000010 0.000010 0.205885 0.000010 0.000010
0.000010 0.042248 0.000010 0.351926 0.000010 0.000010 0.000010 0.000010 0.375155 0.230601 0.000010
0.240886 0.129079 0.000010 0.012150 0.000010 0.000010 0.274649 0.000010 0.029185 0.314001 0.000010
0.133143 0.000010 0.000010 0.000010 0.000010 0.000010 0.467578 0.000010 0.270330 0.128879 0.000010
0.000010 0.425122 0.000010 0.574788 0.000010 0.000010 0.000010 0.000010 0.000010 0.000010 0.000010
0.000010 0.046455 0.000010 0.670979 0.000010 0.000011 0.000010 0.000010 0.201677 0.080818 0.000010
0.000010 0.000010 0.000010 0.760836 0.045083 0.000010 0.000010 0.000010 0.000010 0.194002 0.000010
0.000010 0.000010 0.000010 0.000010 0.000010 0.000010 0.000010 0.000010 0.045183 0.954727 0.000010
0.000010 0.438872 0.000010 0.044505 0.000010 0.000010 0.000010 0.000010 0.205607 0.310945 0.000010
0.253162 0.047590 0.000010 0.000010 0.000010 0.000010 0.699168 0.000010 0.000010 0.000010 0.000010
0.068154 0.000010 0.000010 0.000010 0.000010 0.000010 0.000010 0.000010 0.000010 0.931756 0.000010
0.000010 0.207636 0.000010 0.679449 0.000010 0.000010 0.000010 0.000010 0.112835 0.000010 0.000010
0.000010 0.000010 0.000010 0.000010 0.000010 0.000010 0.641916 0.000010 0.000010 0.357994 0.000010
0.000010 0.000010 0.000010 0.000010 0.000010 0.000010 0.999897 0.000010 0.000013 0.000010 0.000010
0.000010 0.121680 0.000010 0.000010 0.000010 0.000010 0.175711 0.000010 0.165003 0.537535 0.000010
0.000010 0.000010 0.000010 0.066757 0.000015 0.000010 0.701671 0.000010 0.000010 0.231487 0.000010
0.000010 0.000010 0.000010 0.000010 0.000010 0.000010 0.999900 0.000010 0.000010 0.000010 0.000010
0.000010 0.000010 0.000010 0.000010 0.000010 0.000010 0.871335 0.000010 0.000010 0.128575 0.000010
0.000010 0.000010 0.000010 0.000011 0.000010 0.000010 0.999899 0.000010 0.000010 0.000010 0.000010
0.028665 0.252131 0.000010 0.000010 0.000010 0.000010 0.048040 0.000010 0.000010 0.671094 0.000010
0.000010 0.000010 0.000010 0.214366 0.000010 0.000010 0.000010 0.000010 0.000010 0.785544 0.000010
0.368281 0.000010 0.049807 0.000010 0.048434 0.000010 0.000010 0.000010 0.000010 0.452486 0.080932
0.000010 0.000010 0.000010 0.000010 0.000010 0.000010 0.000010 0.000011 0.163144 0.836765 0.000010
0.000010 0.000010 0.000010 0.000010 0.000010 0.000010 0.691917 0.000010 0.000010 0.307993 0.000010
0.000010 0.000010 0.000010 0.000010 0.000011 0.000010 0.000010 0.000010 0.031337 0.968573 0.000010
0.000010 0.000010 0.000010 0.000010 0.000010 0.000010 0.000010 0.000010 0.000010 0.999900 0.000010
0.000010 0.000010 0.000010 0.169383 0.000010 0.000010 0.000011 0.000010 0.000010 0.830526 0.000010
0.000010 0.000010 0.000010 0.000010 0.000010 0.000010 0.000010 0.000010 0.000010 0.999900 0.000010
0.000010 0.000010 0.000010 0.394955 0.000010 0.000010 0.000010 0.000010 0.604955 0.000010 0.000010
0.000010 0.000010 0.021269 0.463088 0.000010 0.000010 0.000010 0.000010 0.484239 0.028997 0.002347
0.000010 0.000010 0.000010 0.000010 0.000010 0.000010 0.000010 0.000010 0.999900 0.000010 0.000010
0.000010 0.000010 0.000010 0.664857 0.000010 0.000010 0.000010 0.000010 0.335053 0.000010 0.000010
0.000010 0.000010 0.000010 0.000010 0.000010 0.000010 0.000010 0.000010 0.000010 0.999900 0.000010
0.000010 0.000010 0.000018 0.000010 0.000010 0.000010 0.000010 0.000010 0.000010 0.999892 0.000010
0.000010 0.000010 0.000010 0.334146 0.000010 0.000010 0.051678 0.000010 0.196771 0.417336 0.000010
0.000010 0.094386 0.000010 0.420282 0.000010 0.000010 0.050353 0.000010 0.198222 0.236696 0.000010
0.000010 0.000010 0.000010 0.463138 0.143358 0.000014 0.020281 0.000010 0.000010 0.373149 0.000010
0.000010 0.000010 0.000010 0.268203 0.000010 0.000010 0.079686 0.000010 0.143430 0.327151 0.181470
0.000010 0.027725 0.000010 0.154581 0.000010 0.000010 0.036296 0.000010 0.624523 0.156816 0.000010
0.000010 0.000010 0.000010 0.762944 0.000010 0.000010 0.000010 0.000010 0.062372 0.174604 0.000010
0.000010 0.069957 0.000010 0.685008 0.000010 0.000010 0.000010 0.000010 0.070933 0.174032 0.000010
0.000010 0.000010 0.127500 0.872410 0.000010 0.000010 0.000010 0.000010 0.000010 0.000010 0.000010
0.000010 0.000010 0.999900 0.000010 0.000010 0.000010 0.000010 0.000010 0.000010 0.000010 0.000010
0.000010 0.000010 0.999900 0.000010 0.000010 0.000010 0.000010 0.000010 0.000010 0.000010 0.000010
0.000010 0.269674 0.000010 0.730226 0.000010 0.000010 0.000020 0.000010 0.000010 0.000010 0.000010
0.043366 0.007539 0.097807 0.246360 0.000010 0.000010 0.076140 0.000010 0.000010 0.142644 0.386104
0.000010 0.000010 0.089958 0.522272 0.000010 0.000010 0.000010 0.000010 0.000010 0.387690 0.000010
0.000010 0.000010 0.860267 0.000010 0.139643 0.000010 0.000010 0.000010 0.000010 0.000010 0.000010
0.000010 0.000010 0.999900 0.000010 0.000010 0.000010 0.000010 0.000010 0.000010 0.000010 0.000010
0.000010 0.000010 0.000010 0.519928 0.000010 0.048502 0.172277 0.000010 0.259223 0.000010 0.000010
0.000010 0.000010 0.000010 0.000010 0.000010 0.999900 0.000010 0.000010 0.000010 0.000010 0.000010
0.043174 0.000010 0.806142 0.000010 0.000010 0.000010 0.000010 0.000010 0.000010 0.000010 0.150604
0.000010 0.000010 0.855445 0.144465 0.000010 0.000010 0.000010 0.000010 0.000010 0.000010 0.000010
0.559108 0.107565 0.137053 0.000010 0.061847 0.000010 0.000010 0.000010 0.000010 0.000010 0.134366
0.000010 0.000010 0.000010 0.220457 0.617955 0.000010 0.000010 0.000010 0.000010 0.161508 0.000010
0.000010 0.000010 0.000010 0.000010 0.875683 0.000010 0.000010 0.000012 0.000010 0.124224 0.000010
0.000010 0.000010 0.107010 0.037616 0.855294 0.000010 0.000010 0.000010 0.000010 0.000010 0.000010
0.000010 0.000010 0.000010 0.999900 0.000010 0.000010 0.000010 0.000010 0.000010 0.000010 0.000010
0.035989 0.000010 0.000010 0.000010 0.000010 0.000010 0.261792 0.000010 0.032126 0.000010 0.670023
0.000010 0.235821 0.000010 0.611919 0.000010 0.000010 0.148065 0.000010 0.004125 0.000010 0.000010
0.000010 0.000010 0.000010 0.495533 0.000010 0.000010 0.000010 0.000010 0.000010 0.000010 0.504377
0.004214 0.388676 0.000010 0.000010 0.000010 0.000010 0.000010 0.000010 0.607030 0.000010 0.000010
0.000010 0.000010 0.156637 0.000010 0.843273 0.000010 0.000010 0.000010 0.000010 0.000010 0.000010
0.000010 0.000012 0.000010 0.000010 0.000010 0.999894 0.000010 0.000010 0.000013 0.000010 0.000010
0.000010 0.000010 0.334387 0.000010 0.569182 0.096351 0.000010 0.000010 0.000010 0.000010 0.000010
0.174719 0.000010 0.000010 0.000010 0.000010 0.624136 0.000010 0.201065 0.000010 0.000010 0.000010
