# Supplementary material for: Deep sampling of Hawaiian Caenorhabditis elegans reveals high genetic diversity and admixture with global populations
Source: eLife. 2019 Dec 3;8:e50465. doi: 10.7554/eLife.50465 (PMC6927746; doi:10.7554/eLife.50465)
Supplement: Figure 7—source data 3. — (These data are used to generate Figure 7C). [file elife-50465-fig7-data3.zip › LD_0.8_MAF_0.004.11.P]

0.205353 0.000010 0.000010 0.000010 0.000010 0.000010 0.000010 0.000010 0.000010 0.000010 0.000010
0.284188 0.794923 0.104900 0.320403 0.976369 0.999990 0.471574 0.999990 0.269195 0.000010 0.113687
0.000010 0.000010 0.109706 0.000010 0.790976 0.000010 0.000010 0.000010 0.000010 0.000010 0.000010
0.000010 0.000010 0.000010 0.000010 0.000010 0.050125 0.000010 0.171350 0.000010 0.000010 0.000010
0.000010 0.000010 0.074712 0.000010 0.000010 0.000010 0.000010 0.000010 0.000010 0.000010 0.000010
0.000010 0.000010 0.037459 0.000010 0.165101 0.000010 0.000010 0.000010 0.000010 0.000010 0.000010
0.108835 0.000010 0.000010 0.000010 0.116362 0.999990 0.000010 0.999990 0.000010 0.000010 0.000010
0.000010 0.803209 0.000010 0.330886 0.000010 0.000010 0.483740 0.000010 0.271612 0.000010 0.169139
0.099252 0.000010 0.000010 0.000010 0.116823 0.000010 0.000010 0.000010 0.000010 0.000010 0.000010
0.000010 0.000010 0.114103 0.000010 0.000010 0.000010 0.000010 0.000010 0.000010 0.000010 0.000010
0.000010 0.000010 0.073343 0.000010 0.000010 0.000010 0.000010 0.000010 0.000010 0.000010 0.000010
0.098367 0.000010 0.000010 0.000010 0.116815 0.000010 0.000010 0.999990 0.000010 0.000010 0.000010
0.000010 0.000010 0.000010 0.037558 0.000010 0.000010 0.000010 0.000010 0.000010 0.000010 0.046125
0.000018 0.000015 0.000010 0.000010 0.000010 0.000010 0.000010 0.000010 0.000010 0.082777 0.000010
0.000010 0.180750 0.151138 0.062802 0.036686 0.000010 0.462457 0.000010 0.349030 0.688047 0.431390
0.099931 0.000010 0.000010 0.046965 0.000010 0.000010 0.000010 0.000010 0.000010 0.340624 0.000010
0.201531 0.000010 0.000010 0.000010 0.000010 0.000010 0.000010 0.000010 0.000010 0.000010 0.000010
0.000010 0.795027 0.000010 0.238276 0.000010 0.000010 0.000010 0.000010 0.050087 0.000010 0.081248
0.000010 0.075433 0.687712 0.536685 0.000010 0.000010 0.000010 0.000010 0.086316 0.000010 0.000010
0.000010 0.000010 0.000010 0.019161 0.000010 0.000010 0.570486 0.000010 0.213973 0.026423 0.089178
0.000010 0.000010 0.000010 0.000010 0.000010 0.000010 0.000010 0.000010 0.000010 0.054954 0.000010
0.000010 0.000010 0.000010 0.000010 0.000010 0.000010 0.132275 0.000010 0.102545 0.000010 0.000010
0.000010 0.000017 0.000010 0.000010 0.116942 0.000010 0.000010 0.000018 0.000010 0.000010 0.000010
0.000010 0.000010 0.000010 0.000010 0.000010 0.000010 0.000010 0.000010 0.144018 0.013863 0.279555
0.205353 0.000010 0.000010 0.000010 0.000010 0.000010 0.000010 0.000010 0.000010 0.000019 0.000010
0.000010 0.000012 0.000010 0.032907 0.000010 0.000010 0.000010 0.000010 0.000010 0.000010 0.000010
0.000010 0.000010 0.000010 0.000010 0.000010 0.870551 0.000010 0.868398 0.000010 0.000010 0.000010
0.108835 0.000010 0.000010 0.000010 0.116362 0.999990 0.000010 0.999990 0.000010 0.000010 0.000010
0.000010 0.000010 0.109706 0.000010 0.790976 0.000010 0.000010 0.000010 0.000010 0.000010 0.000010
0.000010 0.000010 0.000010 0.000010 0.000010 0.999990 0.000010 0.000010 0.000010 0.000010 0.000010
0.000010 0.000010 0.000018 0.033231 0.000010 0.000019 0.000010 0.000010 0.000010 0.000010 0.000010
0.000010 0.000010 0.000010 0.000010 0.000010 0.613251 0.000010 0.000010 0.000010 0.000010 0.000010
0.000010 0.000010 0.000010 0.000010 0.000010 0.000010 0.000010 0.241278 0.000010 0.000010 0.000010
0.000010 0.000010 0.074712 0.000010 0.000010 0.000010 0.000010 0.000010 0.000010 0.000010 0.000010
0.000010 0.000010 0.000010 0.000010 0.000010 0.000010 0.198151 0.000010 0.000010 0.115734 0.000010
0.000010 0.803209 0.000010 0.330886 0.000010 0.000010 0.483740 0.000010 0.271612 0.000010 0.169139
0.149270 0.000010 0.037369 0.000010 0.163754 0.000010 0.099250 0.000010 0.102316 0.000010 0.000010
0.098367 0.000010 0.000010 0.000010 0.116815 0.000010 0.000010 0.999990 0.000010 0.000010 0.000010
0.000010 0.000010 0.000010 0.000010 0.000010 0.000010 0.000010 0.241279 0.000010 0.000010 0.000010
0.000010 0.000010 0.000010 0.019161 0.000010 0.000010 0.570486 0.000010 0.213973 0.026423 0.089178
0.000010 0.000010 0.000010 0.000010 0.000010 0.000010 0.132275 0.000010 0.102545 0.000010 0.000010
0.284188 0.794923 0.104900 0.320403 0.976369 0.999990 0.471574 0.999990 0.269195 0.000010 0.113687
0.099931 0.000010 0.000010 0.046965 0.000010 0.000010 0.000010 0.000010 0.000010 0.340624 0.000010
0.071123 0.798601 0.125014 0.322852 0.795294 0.000010 0.480819 0.000010 0.270641 0.000010 0.125577
0.000010 0.000010 0.114103 0.000010 0.000010 0.000010 0.000010 0.000010 0.000010 0.000018 0.000010
0.000010 0.180750 0.151138 0.062802 0.036686 0.000010 0.462457 0.000010 0.349030 0.688047 0.431390
0.000010 0.000010 0.000010 0.000010 0.000010 0.000010 0.000010 0.241279 0.000010 0.000010 0.000010
0.000010 0.000010 0.000010 0.000010 0.000010 0.000010 0.000010 0.363716 0.000010 0.000010 0.000010
0.000010 0.000010 0.000010 0.000010 0.000010 0.613251 0.000010 0.000010 0.000010 0.000010 0.000010
0.000010 0.000010 0.000010 0.000010 0.000010 0.000010 0.000010 0.000010 0.000010 0.000010 0.227197
0.000010 0.000010 0.109706 0.000010 0.790976 0.000010 0.000010 0.000010 0.000010 0.000010 0.000010
0.000010 0.000014 0.000010 0.000010 0.000010 0.000010 0.000010 0.000010 0.000010 0.082778 0.000010
0.201531 0.000010 0.000010 0.000010 0.000010 0.000010 0.000010 0.000010 0.000010 0.000010 0.000010
0.000010 0.000010 0.000010 0.000010 0.000010 0.999990 0.000010 0.000010 0.000010 0.000010 0.000010
0.000010 0.000010 0.000010 0.000010 0.000010 0.000010 0.000010 0.000010 0.144018 0.013863 0.279555
0.000010 0.000010 0.000010 0.000010 0.000010 0.000010 0.000010 0.241278 0.000010 0.000010 0.000010
0.322742 0.164431 0.190039 0.024116 0.145580 0.000010 0.575728 0.000010 0.499912 0.690803 0.470496
0.000010 0.803209 0.000010 0.330886 0.000010 0.000010 0.483740 0.000010 0.271612 0.000010 0.169139
0.000010 0.000010 0.074712 0.000010 0.000010 0.000016 0.000010 0.000010 0.000010 0.000010 0.000010
0.000010 0.075433 0.687712 0.536685 0.000010 0.000010 0.000010 0.000010 0.086316 0.000010 0.000010
0.098969 0.000010 0.000010 0.000010 0.116820 0.000010 0.000010 0.363471 0.000010 0.000010 0.000010
0.205353 0.000018 0.000010 0.000010 0.000010 0.000010 0.000010 0.000010 0.000010 0.000010 0.000010
0.099252 0.000010 0.000010 0.000010 0.116823 0.000010 0.000010 0.000010 0.000010 0.000010 0.000010
0.000010 0.139613 0.000010 0.201280 0.000010 0.000010 0.000010 0.000010 0.000010 0.000010 0.083940
0.098367 0.000010 0.000010 0.000010 0.116815 0.000010 0.000010 0.999990 0.000010 0.000010 0.000010
0.284188 0.794923 0.104900 0.320403 0.976369 0.999990 0.471574 0.999990 0.269195 0.000010 0.113687
0.108835 0.000010 0.000010 0.000010 0.116362 0.999990 0.000010 0.999990 0.000010 0.000010 0.000010
0.000010 0.000010 0.000010 0.000010 0.000010 0.000010 0.000010 0.241279 0.000010 0.000010 0.000010
0.000010 0.000010 0.000010 0.000010 0.000010 0.613251 0.000010 0.000010 0.000010 0.000010 0.000010
0.000010 0.000010 0.000010 0.000010 0.000010 0.000010 0.132275 0.000010 0.102545 0.000010 0.000010
0.071123 0.798601 0.125014 0.322852 0.795294 0.000010 0.480819 0.000010 0.270641 0.000010 0.125577
0.149270 0.000010 0.037369 0.000010 0.163754 0.000010 0.099250 0.000010 0.102316 0.000010 0.000010
0.000010 0.803209 0.000010 0.330886 0.000010 0.000010 0.483740 0.000010 0.271612 0.000010 0.169139
0.201531 0.000010 0.000010 0.000010 0.000010 0.000010 0.000010 0.000010 0.000010 0.000010 0.000010
0.380835 0.057014 0.637652 0.588339 0.000010 0.000010 0.000010 0.000010 0.267878 0.347068 0.419293
0.000010 0.000010 0.000010 0.000010 0.000010 0.000010 0.000010 0.241278 0.000010 0.000010 0.000010
0.099931 0.000010 0.000010 0.046965 0.000010 0.000010 0.000010 0.000010 0.000010 0.340624 0.000010
0.000010 0.000010 0.036852 0.033285 0.000010 0.000010 0.000010 0.000010 0.000010 0.000010 0.000010
0.000010 0.000010 0.000020 0.000010 0.000010 0.000010 0.000010 0.241279 0.000011 0.000010 0.000010
0.000010 0.075433 0.687712 0.536685 0.000010 0.000010 0.000010 0.000010 0.086316 0.000010 0.000010
0.000010 0.000010 0.000010 0.000010 0.000010 0.000010 0.000010 0.000010 0.000010 0.000010 0.227197
0.000010 0.000010 0.114103 0.000010 0.000010 0.000010 0.000010 0.000010 0.000010 0.000010 0.000010
0.759983 0.057832 0.725923 0.529486 0.015221 0.492819 0.086869 0.000010 0.420315 0.351921 0.467216
0.000010 0.000010 0.000010 0.000010 0.000010 0.000010 0.000010 0.000010 0.144018 0.013863 0.279555
0.000010 0.000010 0.074712 0.000010 0.000010 0.000010 0.000010 0.000010 0.000010 0.000010 0.000010
0.099252 0.000010 0.000010 0.000010 0.116823 0.000010 0.000010 0.000010 0.000010 0.000010 0.000010
0.000010 0.000010 0.000010 0.000010 0.000010 0.096955 0.000010 0.119777 0.000010 0.000010 0.000010
0.108835 0.000010 0.000010 0.000010 0.116362 0.999990 0.000010 0.999990 0.000010 0.000010 0.000010
0.322742 0.164431 0.190039 0.024116 0.145580 0.000010 0.575728 0.000010 0.499912 0.690803 0.470496
0.000010 0.000010 0.000010 0.000010 0.000010 0.999990 0.000010 0.000010 0.000010 0.000010 0.000010
0.071123 0.798601 0.125014 0.322852 0.795294 0.000010 0.480819 0.000010 0.270641 0.000010 0.125577
0.205353 0.000010 0.000010 0.000010 0.000010 0.000010 0.000010 0.000010 0.000010 0.000010 0.000010
0.000010 0.000010 0.037459 0.000010 0.165101 0.000010 0.000010 0.000010 0.000010 0.000010 0.000010
0.000010 0.000010 0.000010 0.000010 0.000010 0.000010 0.132275 0.000010 0.102545 0.000010 0.000010
0.098367 0.000010 0.000010 0.000010 0.116815 0.000010 0.000010 0.999990 0.000010 0.000010 0.000010
0.000010 0.000010 0.109706 0.000010 0.790976 0.000010 0.000010 0.000010 0.000010 0.000010 0.000010
0.000010 0.000010 0.000010 0.000010 0.000010 0.613251 0.000010 0.000010 0.000010 0.000010 0.000010
0.284188 0.794923 0.104900 0.320403 0.976369 0.999990 0.471574 0.999990 0.269195 0.000010 0.113687
0.000010 0.000010 0.000010 0.000010 0.000010 0.000010 0.000010 0.363716 0.000010 0.000010 0.000010
0.000010 0.000010 0.000010 0.000010 0.000010 0.000010 0.000010 0.000010 0.000010 0.026049 0.063163
0.000010 0.803209 0.000010 0.330886 0.000010 0.000010 0.483740 0.000010 0.271612 0.000010 0.169139
0.098969 0.000010 0.000010 0.000010 0.116820 0.000010 0.000010 0.363471 0.000010 0.000010 0.000010
0.099931 0.000010 0.000010 0.046965 0.000010 0.000010 0.000010 0.000010 0.000010 0.340624 0.000010
0.000010 0.000010 0.000010 0.000010 0.000010 0.000010 0.000010 0.000010 0.144018 0.013863 0.279555
0.099088 0.000010 0.036618 0.033241 0.116425 0.000010 0.000010 0.000010 0.000010 0.000010 0.000010
0.000010 0.180750 0.151138 0.062802 0.036686 0.000010 0.462457 0.000010 0.349030 0.688047 0.431390
0.099252 0.000010 0.000010 0.000010 0.116823 0.000010 0.000010 0.000010 0.000010 0.000010 0.000010
0.000010 0.000010 0.000010 0.000010 0.000010 0.000010 0.000010 0.241279 0.000010 0.000010 0.000010
0.000010 0.000010 0.000010 0.000010 0.000010 0.000010 0.000010 0.241279 0.000010 0.000010 0.000010
0.201531 0.000010 0.000010 0.000010 0.000010 0.000010 0.000010 0.000010 0.000010 0.000010 0.000010
0.000010 0.000010 0.000010 0.000010 0.116942 0.000010 0.000010 0.000010 0.000010 0.000010 0.000010
0.000010 0.000010 0.000010 0.000014 0.000010 0.000010 0.145187 0.000010 0.000010 0.000010 0.000010
0.205353 0.000010 0.000010 0.000010 0.000010 0.000010 0.000010 0.000010 0.000017 0.000010 0.000010
0.149270 0.000010 0.037369 0.000010 0.163754 0.000010 0.099250 0.000010 0.102316 0.000010 0.000010
0.000010 0.000010 0.109706 0.000010 0.790976 0.000010 0.000010 0.000010 0.000010 0.000010 0.000010
0.000010 0.075433 0.687712 0.536685 0.000010 0.000010 0.000010 0.000010 0.086316 0.000010 0.000010
0.284188 0.794923 0.104900 0.320403 0.976369 0.999990 0.471574 0.999990 0.269195 0.000010 0.113687
0.108835 0.000010 0.000010 0.000010 0.116362 0.999990 0.000010 0.999990 0.000010 0.000010 0.000010
0.071123 0.798601 0.125014 0.322852 0.795294 0.000010 0.480819 0.000010 0.270641 0.000010 0.125577
0.000010 0.000010 0.000010 0.000010 0.000010 0.613251 0.000010 0.000010 0.000010 0.000010 0.000010
0.000010 0.000010 0.000010 0.000010 0.000010 0.999990 0.000010 0.000010 0.000010 0.000010 0.000010
0.000010 0.000010 0.000010 0.060743 0.000010 0.000010 0.000010 0.000010 0.000010 0.008216 0.000010
0.380835 0.057014 0.637652 0.588339 0.000010 0.000010 0.000010 0.000010 0.267878 0.347068 0.419293
0.000010 0.803209 0.000010 0.330886 0.000010 0.000010 0.483740 0.000010 0.271612 0.000010 0.169139
0.098367 0.000015 0.000010 0.000010 0.116815 0.000010 0.000010 0.999990 0.000010 0.000010 0.000010
0.000010 0.000010 0.074712 0.000010 0.000010 0.000019 0.000010 0.000010 0.000010 0.000010 0.000010
0.201531 0.000010 0.000010 0.000010 0.000010 0.000010 0.000010 0.000010 0.000010 0.000010 0.000010
0.000010 0.000010 0.000010 0.000010 0.000010 0.000014 0.000010 0.241279 0.000010 0.000010 0.000010
0.000010 0.180750 0.151138 0.062802 0.036686 0.000010 0.462457 0.000010 0.349030 0.688047 0.431390
0.000010 0.000010 0.000013 0.033231 0.000010 0.000010 0.000010 0.000010 0.000010 0.000010 0.000010
0.374872 0.000010 0.000010 0.045436 0.000010 0.000010 0.000010 0.000010 0.152331 0.356726 0.299899
0.000010 0.000010 0.000010 0.000010 0.000010 0.000010 0.202290 0.000010 0.000010 0.086171 0.000010
0.284188 0.794923 0.104900 0.320403 0.976369 0.999990 0.471574 0.999990 0.269195 0.000010 0.113687
0.000010 0.000014 0.000010 0.000010 0.000010 0.000010 0.000010 0.000010 0.000010 0.054954 0.000010
0.099931 0.000010 0.000010 0.046965 0.000010 0.000010 0.000010 0.000010 0.000010 0.340624 0.000010
0.108835 0.000010 0.000010 0.000010 0.116362 0.999990 0.000010 0.999990 0.000010 0.000010 0.000010
0.205353 0.000010 0.000010 0.000010 0.000010 0.000010 0.000010 0.000010 0.000010 0.000010 0.000010
0.000010 0.000010 0.000010 0.000010 0.000010 0.000010 0.000010 0.241279 0.000010 0.000010 0.000010
0.000010 0.803209 0.000010 0.330886 0.000010 0.000010 0.483740 0.000010 0.271612 0.000010 0.169139
0.000010 0.000010 0.114103 0.000010 0.000010 0.000010 0.000010 0.000010 0.000010 0.000010 0.000010
0.000010 0.000010 0.000010 0.000010 0.000010 0.000010 0.000010 0.000010 0.048771 0.000010 0.000010
0.149270 0.000010 0.037369 0.000010 0.163754 0.000010 0.099250 0.000010 0.102316 0.000010 0.000010
0.000010 0.000010 0.000010 0.000010 0.000010 0.999990 0.000010 0.000010 0.000010 0.000010 0.000010
0.071123 0.798601 0.125014 0.322852 0.795294 0.000010 0.480819 0.000010 0.270641 0.000010 0.125577
0.000010 0.000010 0.000010 0.000010 0.000010 0.000010 0.000010 0.000010 0.000010 0.000010 0.193473
0.000010 0.000010 0.000010 0.000010 0.000010 0.000010 0.000010 0.000010 0.144018 0.013863 0.279555
0.099252 0.000010 0.000010 0.000010 0.116823 0.000010 0.000010 0.000010 0.000010 0.000010 0.000010
0.000010 0.000010 0.000010 0.000010 0.000010 0.000010 0.138370 0.000010 0.000010 0.000010 0.000010
0.000010 0.000010 0.000010 0.000010 0.000010 0.000010 0.000010 0.363716 0.000010 0.000010 0.000010
0.000010 0.000010 0.000010 0.000010 0.000010 0.000010 0.000010 0.241279 0.000010 0.000010 0.000010
0.000010 0.000010 0.109706 0.000010 0.790976 0.000010 0.000010 0.000010 0.000010 0.000010 0.000010
0.000010 0.000010 0.000010 0.000010 0.000010 0.613251 0.000010 0.000010 0.000010 0.000010 0.000010
0.000010 0.795027 0.000010 0.238276 0.000010 0.000010 0.000010 0.000010 0.050087 0.000010 0.081248
0.000010 0.000020 0.000010 0.047267 0.000010 0.000010 0.000010 0.000010 0.028161 0.000010 0.000010
0.098367 0.000010 0.000010 0.000010 0.116815 0.000010 0.000010 0.999990 0.000010 0.000010 0.000010
0.000010 0.000010 0.000010 0.000010 0.000010 0.000010 0.132275 0.000010 0.102545 0.000010 0.000010
0.205353 0.000010 0.000010 0.000010 0.000010 0.000010 0.000010 0.000010 0.000010 0.000010 0.000010
0.034598 0.000010 0.000010 0.000010 0.474017 0.000010 0.000010 0.000010 0.000010 0.000010 0.000010
0.000010 0.000010 0.074712 0.000010 0.000010 0.000010 0.000010 0.000010 0.000010 0.000010 0.000010
0.000010 0.000010 0.000010 0.000010 0.000010 0.000010 0.000010 0.241279 0.000010 0.000010 0.000010
0.999990 0.120657 0.161398 0.093478 0.267196 0.999990 0.534692 0.999990 0.662195 0.999990 0.788291
0.000010 0.000010 0.037459 0.000010 0.165101 0.000010 0.000010 0.000010 0.000010 0.000010 0.000010
0.108835 0.000010 0.000010 0.000010 0.116362 0.999990 0.000010 0.999990 0.000010 0.000010 0.000010
0.000010 0.000015 0.000010 0.000010 0.000010 0.000010 0.000010 0.000010 0.000010 0.082777 0.000010
0.000010 0.000010 0.000010 0.000010 0.000010 0.000010 0.000010 0.000010 0.144018 0.013863 0.279555
0.000010 0.000010 0.000010 0.000010 0.000010 0.000010 0.000010 0.363716 0.000010 0.000010 0.000010
0.149270 0.000010 0.037369 0.000010 0.163754 0.000010 0.099250 0.000010 0.102316 0.000010 0.000010
0.000010 0.803209 0.000010 0.330886 0.000010 0.000010 0.483740 0.000010 0.271612 0.000010 0.169139
0.322742 0.164431 0.190039 0.024116 0.145580 0.000010 0.575728 0.000010 0.499912 0.690803 0.470496
0.000010 0.000010 0.000018 0.033345 0.000010 0.000010 0.000010 0.000010 0.000010 0.000010 0.000010
0.099931 0.000010 0.000010 0.046965 0.000010 0.000010 0.000010 0.000010 0.000010 0.340624 0.000010
0.000010 0.075433 0.687712 0.536685 0.000010 0.000010 0.000010 0.000010 0.086316 0.000010 0.000010
0.000010 0.000010 0.000010 0.000010 0.804060 0.000010 0.000010 0.000010 0.000010 0.000010 0.000010
0.386209 0.786657 0.092828 0.333048 0.973464 0.999990 0.482967 0.999990 0.297083 0.000010 0.389398
0.000010 0.000010 0.000010 0.000010 0.000010 0.999990 0.000010 0.000010 0.000010 0.000010 0.000010
0.201531 0.000010 0.000010 0.000010 0.000010 0.000010 0.000010 0.000010 0.000010 0.000010 0.000010
0.098969 0.000010 0.000010 0.000010 0.116820 0.000010 0.000010 0.363471 0.000010 0.000010 0.000010
0.000010 0.000010 0.000015 0.000010 0.000010 0.000010 0.000010 0.000010 0.000010 0.308055 0.017213
0.000010 0.000018 0.074712 0.000010 0.000010 0.000010 0.000010 0.000010 0.000010 0.000017 0.000010
0.099252 0.000010 0.000011 0.000010 0.116823 0.000010 0.000010 0.000010 0.000010 0.000010 0.000010
0.205353 0.000013 0.000010 0.000010 0.000010 0.000010 0.000010 0.000010 0.000019 0.000010 0.000010
0.071123 0.798601 0.125014 0.322852 0.795294 0.000010 0.480819 0.000010 0.270641 0.000010 0.125577
0.108835 0.000010 0.000010 0.000010 0.116362 0.999990 0.000010 0.999990 0.000010 0.000010 0.000010
0.000010 0.803209 0.000010 0.330886 0.000010 0.000010 0.483740 0.000010 0.271612 0.000010 0.169139
0.000010 0.000010 0.000010 0.000010 0.000010 0.000010 0.000010 0.241278 0.000010 0.000010 0.000010
0.380835 0.057014 0.637652 0.588339 0.000010 0.000010 0.000010 0.000010 0.267878 0.347068 0.419293
0.000010 0.180750 0.151138 0.062802 0.036686 0.000010 0.462457 0.000010 0.349030 0.688047 0.431390
0.099931 0.000010 0.000010 0.046965 0.000010 0.000010 0.000010 0.000010 0.000010 0.340624 0.000010
0.000010 0.000010 0.000010 0.000010 0.000010 0.000010 0.000010 0.241279 0.000010 0.000010 0.000010
0.000010 0.000010 0.000010 0.000010 0.000010 0.000010 0.132275 0.000010 0.102545 0.000010 0.000010
0.000010 0.004510 0.000010 0.000010 0.000010 0.000010 0.000010 0.000010 0.000010 0.000010 0.224060
0.000010 0.000010 0.000010 0.000010 0.000010 0.613251 0.000010 0.000010 0.000010 0.000010 0.000010
0.000010 0.000010 0.000010 0.000010 0.000010 0.000010 0.000010 0.000010 0.144018 0.013863 0.279555
0.000010 0.000010 0.000010 0.000010 0.000010 0.000010 0.000010 0.363716 0.000010 0.000010 0.000010
0.000010 0.000010 0.000010 0.000010 0.000010 0.000010 0.000010 0.241279 0.000010 0.000010 0.000010
0.000010 0.000010 0.037459 0.000010 0.165101 0.000010 0.000010 0.000010 0.000010 0.000010 0.000010
0.000010 0.000010 0.000010 0.000010 0.804060 0.000010 0.000010 0.000010 0.000010 0.000010 0.000010
0.098367 0.000010 0.000010 0.000010 0.116815 0.000010 0.000010 0.999990 0.000010 0.000010 0.000010
0.201531 0.000010 0.000010 0.000010 0.000010 0.000010 0.000010 0.000010 0.000010 0.000010 0.000010
0.000010 0.000010 0.074712 0.000010 0.000010 0.000010 0.000010 0.000010 0.000017 0.000010 0.000010
0.000010 0.075433 0.687712 0.536685 0.000010 0.000010 0.000010 0.000010 0.086316 0.000010 0.000010
0.284188 0.794923 0.104900 0.320403 0.976369 0.999990 0.471574 0.999990 0.269195 0.000010 0.113687
0.205353 0.000010 0.000010 0.000010 0.000010 0.000010 0.000010 0.000010 0.000010 0.000010 0.000010
0.000010 0.000010 0.000010 0.020521 0.000010 0.000010 0.188762 0.000010 0.052696 0.188045 0.000010
0.000010 0.000015 0.000010 0.000010 0.000010 0.000010 0.000010 0.000010 0.000010 0.026049 0.063163
0.000010 0.000010 0.000010 0.000010 0.000010 0.999990 0.000010 0.000010 0.000010 0.000010 0.000010
0.380835 0.057014 0.637652 0.588339 0.000010 0.000010 0.000010 0.000010 0.267878 0.347068 0.419293
0.000010 0.046816 0.000010 0.000010 0.000010 0.000010 0.000010 0.000010 0.000010 0.000010 0.261888
0.108835 0.000010 0.000010 0.000010 0.116362 0.999990 0.000010 0.999990 0.000010 0.000010 0.000010
0.071123 0.798601 0.125014 0.322852 0.795294 0.000010 0.480819 0.000010 0.270641 0.000010 0.125577
0.000010 0.000010 0.000010 0.000010 0.000010 0.613251 0.000010 0.000010 0.000010 0.000010 0.000010
0.099252 0.000010 0.000010 0.000010 0.116823 0.000010 0.000010 0.000010 0.000010 0.000010 0.000010
0.000010 0.000019 0.000010 0.000010 0.177441 0.000010 0.000010 0.000010 0.000010 0.000010 0.000010
0.322273 0.164497 0.274287 0.030165 0.139494 0.000010 0.576637 0.000010 0.497217 0.684741 0.466366
0.000010 0.803209 0.000010 0.330886 0.000010 0.000010 0.483740 0.000010 0.271612 0.000010 0.169139
0.000010 0.000010 0.000019 0.000010 0.000010 0.000010 0.132275 0.000010 0.102545 0.000010 0.000010
0.000010 0.000010 0.000010 0.000010 0.000010 0.000018 0.000010 0.241279 0.000010 0.000010 0.000010
0.142457 0.000010 0.000010 0.016272 0.999990 0.999990 0.000010 0.999990 0.000010 0.000010 0.000010
0.000010 0.000018 0.000010 0.037558 0.000010 0.000010 0.000010 0.000010 0.000010 0.000010 0.046125
0.000010 0.000010 0.037459 0.000010 0.165101 0.000010 0.000010 0.000010 0.000010 0.000010 0.000010
0.000010 0.000010 0.000010 0.046917 0.000010 0.000010 0.000010 0.000010 0.000010 0.341728 0.000010
0.201531 0.000010 0.000010 0.000010 0.000010 0.000010 0.000010 0.000010 0.000019 0.000010 0.000010
0.000010 0.000010 0.109706 0.000010 0.790976 0.000010 0.000010 0.000010 0.000010 0.000010 0.000010
0.000010 0.000010 0.000013 0.033231 0.000013 0.000010 0.000010 0.000017 0.000010 0.000010 0.000010
0.149270 0.000010 0.037369 0.000010 0.163754 0.000010 0.099250 0.000010 0.102316 0.000010 0.000010
0.000010 0.000010 0.000010 0.000010 0.000010 0.179992 0.000010 0.000010 0.000010 0.000010 0.000010
0.000010 0.000010 0.074712 0.000010 0.000010 0.000010 0.000010 0.000010 0.000010 0.000010 0.000010
0.098631 0.000010 0.000010 0.000010 0.116816 0.000010 0.000010 0.739667 0.000010 0.000010 0.000010
0.000010 0.000010 0.000010 0.000010 0.000010 0.000010 0.000010 0.000010 0.144018 0.013863 0.279555
0.000010 0.180750 0.151138 0.062802 0.036686 0.000010 0.462457 0.000010 0.349030 0.688047 0.431390
0.000010 0.000010 0.000011 0.000010 0.000010 0.000010 0.000010 0.363716 0.000010 0.000010 0.000010
0.215013 0.799259 0.115002 0.343004 0.799362 0.000010 0.472516 0.000010 0.269000 0.000010 0.116785
0.205353 0.000010 0.000010 0.000010 0.000010 0.000010 0.000011 0.000014 0.000012 0.000010 0.000010
0.000010 0.000015 0.000010 0.000010 0.000010 0.000010 0.000010 0.000010 0.000010 0.082777 0.000010
0.099290 0.000010 0.000010 0.000010 0.000016 0.000010 0.000010 0.241092 0.000010 0.000010 0.000010
0.000010 0.000010 0.000010 0.000010 0.000010 0.000010 0.000010 0.241279 0.000010 0.000010 0.000010
0.099252 0.000012 0.000010 0.000010 0.116823 0.000010 0.000010 0.000010 0.000010 0.000010 0.000010
0.000010 0.803209 0.000010 0.330886 0.000010 0.000010 0.483740 0.000010 0.271612 0.000010 0.169139
0.284188 0.794923 0.104900 0.320403 0.976369 0.999990 0.471574 0.999990 0.269195 0.000010 0.113687
0.108835 0.000010 0.000010 0.000010 0.116362 0.999990 0.000010 0.999990 0.000010 0.000010 0.000010
0.000010 0.000010 0.037459 0.000010 0.165101 0.000010 0.000010 0.000010 0.000010 0.000010 0.000010
0.000010 0.000010 0.000010 0.000010 0.000010 0.000010 0.000010 0.241279 0.000010 0.000010 0.000010
0.000010 0.000010 0.000010 0.000010 0.000010 0.851503 0.000010 0.000010 0.000010 0.000010 0.000010
0.149270 0.000010 0.037369 0.000010 0.163754 0.000010 0.099250 0.000010 0.102316 0.000010 0.000010
0.099931 0.000010 0.000010 0.046965 0.000010 0.000010 0.000010 0.000010 0.000010 0.340624 0.000010
0.000010 0.075433 0.687712 0.536685 0.000010 0.000010 0.000010 0.000010 0.086316 0.000010 0.000010
0.098367 0.000010 0.000010 0.000010 0.116815 0.000010 0.000010 0.999990 0.000010 0.000010 0.000010
0.000010 0.000010 0.000010 0.000010 0.000010 0.000010 0.000010 0.000010 0.144018 0.013863 0.279555
0.000010 0.000010 0.074712 0.000010 0.000010 0.000010 0.000010 0.000010 0.000010 0.000010 0.000010
0.000010 0.000010 0.000010 0.000010 0.000010 0.613251 0.000010 0.000010 0.000010 0.000010 0.000010
0.099252 0.000010 0.000010 0.000010 0.116823 0.000010 0.000010 0.000010 0.000010 0.000010 0.000010
0.108835 0.000010 0.000010 0.000010 0.116362 0.999990 0.000010 0.999990 0.000010 0.000010 0.000010
0.000010 0.000010 0.109706 0.000010 0.790976 0.000010 0.000010 0.000010 0.000010 0.000010 0.000010
0.000010 0.000010 0.000010 0.000010 0.000010 0.000010 0.000010 0.363716 0.000010 0.000010 0.000010
0.000010 0.000010 0.000010 0.000010 0.000010 0.000010 0.000010 0.000010 0.048771 0.000010 0.000010
0.284188 0.794923 0.104900 0.320403 0.976369 0.999990 0.471574 0.999990 0.269195 0.000010 0.113687
0.000010 0.803209 0.000010 0.330886 0.000010 0.000010 0.483740 0.000010 0.271612 0.000010 0.169139
0.000010 0.000010 0.037459 0.000010 0.165101 0.000010 0.000010 0.000010 0.000010 0.000010 0.000010
0.000010 0.000010 0.000013 0.000017 0.000010 0.000010 0.000010 0.241279 0.000010 0.000010 0.000010
0.000010 0.000010 0.000010 0.000010 0.000010 0.000010 0.000010 0.241278 0.000010 0.000010 0.000010
0.444593 0.164329 0.189861 0.023980 0.144225 0.000010 0.571525 0.000010 0.498588 0.688465 0.469466
0.205353 0.000010 0.000010 0.000010 0.000010 0.000010 0.000010 0.000010 0.000010 0.000010 0.000010
0.071123 0.798601 0.125014 0.322852 0.795294 0.000010 0.480819 0.000010 0.270641 0.000010 0.125577
0.149270 0.000010 0.037369 0.000010 0.163754 0.000010 0.099250 0.000010 0.102316 0.000010 0.000010
0.098631 0.000010 0.000010 0.000010 0.116816 0.000010 0.000010 0.739667 0.000010 0.000010 0.000010
0.099931 0.000010 0.000010 0.046965 0.000010 0.000010 0.000010 0.000010 0.000010 0.340624 0.000010
0.000010 0.000010 0.074712 0.000010 0.000010 0.000010 0.000011 0.000010 0.000010 0.000013 0.000010
0.000010 0.000010 0.000010 0.000010 0.000010 0.613251 0.000010 0.000010 0.000010 0.000017 0.000010
0.000010 0.000010 0.000010 0.000010 0.000010 0.000010 0.132275 0.000010 0.102545 0.000010 0.000010
0.000010 0.000010 0.000010 0.000010 0.000010 0.000010 0.000010 0.363716 0.000010 0.000010 0.000010
0.000010 0.180750 0.151138 0.062802 0.036686 0.000010 0.462457 0.000010 0.349030 0.688047 0.431390
0.099252 0.000010 0.000010 0.000010 0.116823 0.000010 0.000010 0.000010 0.000010 0.000010 0.000010
0.000010 0.000010 0.000010 0.000010 0.000010 0.999990 0.000010 0.000010 0.000010 0.000010 0.000010
0.000010 0.000010 0.000010 0.000010 0.000010 0.000010 0.000010 0.241279 0.000010 0.000010 0.000010
0.149270 0.000010 0.037369 0.000010 0.163754 0.000010 0.099250 0.000010 0.102316 0.000010 0.000010
0.000010 0.803209 0.000010 0.330886 0.000010 0.000010 0.483740 0.000010 0.271612 0.000010 0.169139
0.000011 0.000014 0.000010 0.000010 0.000010 0.000010 0.000010 0.000010 0.000010 0.082778 0.000010
0.108835 0.000010 0.000010 0.000010 0.116362 0.999990 0.000010 0.999990 0.000010 0.000010 0.000010
0.284188 0.794923 0.104900 0.320403 0.976369 0.999990 0.471574 0.999990 0.269195 0.000010 0.113687
0.099931 0.000010 0.000010 0.046965 0.000010 0.000010 0.000010 0.000010 0.000010 0.340624 0.000010
0.201531 0.000010 0.000010 0.000010 0.000010 0.000010 0.000010 0.000010 0.000010 0.000010 0.000010
0.380835 0.057014 0.637652 0.588339 0.000010 0.000010 0.000010 0.000010 0.267878 0.347068 0.419293
0.000010 0.000010 0.109706 0.000010 0.790976 0.000010 0.000010 0.000010 0.000010 0.000010 0.000010
0.098367 0.000010 0.000010 0.000010 0.116815 0.000010 0.000010 0.999990 0.000010 0.000010 0.000010
0.000010 0.000010 0.000010 0.000010 0.000010 0.000010 0.000010 0.241278 0.000010 0.000010 0.000010
0.000010 0.000010 0.037459 0.000010 0.165101 0.000010 0.000010 0.000010 0.000010 0.000010 0.000010
0.205353 0.000010 0.000010 0.000010 0.000010 0.000010 0.000010 0.000010 0.000010 0.000010 0.000010
0.000010 0.000010 0.074712 0.000010 0.000010 0.000010 0.000010 0.000010 0.000010 0.000010 0.000010
0.000010 0.000010 0.000010 0.000010 0.000010 0.613251 0.000010 0.000010 0.000010 0.000010 0.000010
0.000010 0.075433 0.687712 0.536685 0.000010 0.000010 0.000010 0.000010 0.086316 0.000010 0.000010
0.000010 0.000010 0.114102 0.000010 0.000010 0.000010 0.000010 0.120080 0.000010 0.000010 0.000010
0.000010 0.000010 0.000010 0.000010 0.000010 0.000010 0.132275 0.000010 0.102545 0.000010 0.000010
0.000010 0.000010 0.000010 0.000010 0.000010 0.000010 0.000010 0.000010 0.144018 0.013863 0.279555
0.099252 0.000010 0.000010 0.000010 0.116823 0.000010 0.000010 0.000010 0.000010 0.000010 0.000010
0.000010 0.000010 0.000010 0.033345 0.000010 0.000010 0.000010 0.000010 0.000010 0.000010 0.000010
0.000010 0.000010 0.000010 0.000010 0.000010 0.999990 0.000010 0.000010 0.000010 0.000010 0.000010
0.000010 0.180750 0.151138 0.062802 0.036686 0.000010 0.462457 0.000010 0.349030 0.688047 0.431390
0.149270 0.000010 0.037369 0.000010 0.163754 0.000010 0.099250 0.000010 0.102316 0.000010 0.000010
0.000010 0.000010 0.000010 0.000010 0.000010 0.000020 0.000010 0.241279 0.000010 0.000010 0.000010
0.098751 0.000010 0.000010 0.000010 0.116818 0.000010 0.000010 0.612577 0.000010 0.000010 0.000010
0.000010 0.000010 0.000010 0.000010 0.000010 0.000010 0.000010 0.612861 0.000010 0.000010 0.000010
0.227147 0.796762 0.119471 0.323243 0.791823 0.007286 0.473979 0.000010 0.269875 0.000010 0.118686
0.201531 0.000010 0.000010 0.000010 0.000010 0.000010 0.000010 0.000010 0.000010 0.000010 0.000010
0.108835 0.000010 0.000010 0.000010 0.116362 0.999990 0.000010 0.999990 0.000010 0.000010 0.000010
0.000010 0.000010 0.000010 0.000010 0.345853 0.000010 0.000010 0.000010 0.000010 0.000010 0.000010
0.000010 0.000010 0.114103 0.000010 0.000010 0.000010 0.000010 0.000010 0.000010 0.000010 0.000010
0.000011 0.000010 0.000019 0.033474 0.000010 0.000010 0.000010 0.000010 0.000010 0.000010 0.000010
0.099931 0.000010 0.000010 0.046965 0.000010 0.000010 0.000010 0.000010 0.000010 0.340624 0.000010
0.000010 0.000010 0.000019 0.000016 0.000010 0.000010 0.000010 0.241279 0.000010 0.000010 0.000010
0.284188 0.794923 0.104900 0.320403 0.976369 0.999990 0.471574 0.999990 0.269195 0.000010 0.113687
0.205353 0.000010 0.000010 0.000010 0.000010 0.000010 0.000010 0.000010 0.000010 0.000010 0.000010
0.000010 0.803209 0.000010 0.330886 0.000010 0.000010 0.483740 0.000010 0.271612 0.000010 0.169139
0.098367 0.000010 0.000010 0.000010 0.116815 0.000010 0.000010 0.999990 0.000010 0.000010 0.000010
0.000010 0.000010 0.074712 0.000010 0.000010 0.000010 0.000010 0.000010 0.000010 0.000010 0.000010
0.000010 0.000010 0.000010 0.000010 0.000010 0.000010 0.000010 0.363716 0.000010 0.000010 0.000010
0.000010 0.016841 0.000010 0.000010 0.000010 0.000010 0.000010 0.000010 0.035179 0.000010 0.000010
0.034598 0.000010 0.000010 0.000010 0.474017 0.000010 0.000010 0.000010 0.000010 0.000010 0.000010
0.000010 0.000010 0.000010 0.000010 0.000010 0.000010 0.000010 0.000010 0.144018 0.013863 0.279555
0.471595 0.163506 0.185156 0.022094 0.291205 0.999990 0.570856 0.999990 0.498764 0.685624 0.460258
0.160900 0.798548 0.000010 0.326084 0.138286 0.999990 0.477515 0.845344 0.251996 0.000010 0.147765
0.000010 0.075433 0.687712 0.536685 0.000010 0.000010 0.000010 0.000010 0.086316 0.000010 0.000010
0.099252 0.000010 0.000010 0.000010 0.116823 0.000010 0.000010 0.000012 0.000010 0.000010 0.000010
0.000010 0.000010 0.000010 0.047267 0.000010 0.000010 0.000010 0.000010 0.028161 0.000010 0.000010
0.000010 0.000010 0.000010 0.000010 0.000010 0.000010 0.000010 0.241279 0.000010 0.000010 0.000010
0.108835 0.000010 0.000010 0.000010 0.116362 0.999990 0.000010 0.999990 0.000010 0.000010 0.000010
0.149270 0.000010 0.037369 0.000010 0.163754 0.000010 0.099250 0.000010 0.102316 0.000010 0.000010
0.000010 0.000010 0.037459 0.000010 0.165101 0.000010 0.000010 0.000010 0.000010 0.000010 0.000010
0.235666 0.776053 0.091658 0.416360 0.786759 0.000010 0.418609 0.000010 0.311837 0.303252 0.126769
0.123991 0.000010 0.000010 0.000010 0.796189 0.000010 0.000010 0.000010 0.004092 0.000010 0.000010
0.000010 0.800257 0.000010 0.338459 0.000010 0.000010 0.482328 0.000010 0.289702 0.000010 0.167493
0.000010 0.000010 0.000010 0.000010 0.000010 0.000010 0.000010 0.241279 0.000010 0.000010 0.000010
0.258566 0.061575 0.716992 0.544515 0.027286 0.000010 0.000010 0.000010 0.231107 0.000010 0.451375
0.149978 0.000010 0.000010 0.000010 0.000010 0.000010 0.099194 0.000010 0.101710 0.000010 0.000010
0.307602 0.162644 0.152692 0.023504 0.040077 0.999990 0.577990 0.000010 0.500390 0.685553 0.424815
0.000010 0.000010 0.000010 0.000010 0.000010 0.613251 0.000010 0.000010 0.000010 0.000010 0.000010
0.098367 0.000010 0.000010 0.000010 0.116815 0.000010 0.000010 0.999990 0.000010 0.000010 0.000010
0.099194 0.029226 0.000010 0.000010 0.116816 0.000010 0.000010 0.000010 0.000010 0.000010 0.000010
0.000010 0.000010 0.000019 0.000017 0.000010 0.000010 0.145187 0.000010 0.000010 0.000010 0.000010
0.000010 0.000010 0.000010 0.000010 0.116942 0.000010 0.000010 0.000010 0.000017 0.000010 0.000010
0.201531 0.000010 0.000010 0.000010 0.000010 0.000010 0.000010 0.000010 0.000010 0.000010 0.000010
0.099252 0.000010 0.000010 0.000010 0.116823 0.000010 0.000010 0.000010 0.000010 0.000010 0.000010
0.000010 0.000010 0.074712 0.000010 0.000014 0.000010 0.000010 0.000010 0.000010 0.000010 0.000010
0.205353 0.000010 0.000010 0.000010 0.000010 0.000010 0.000019 0.000010 0.000010 0.000010 0.000010
0.000010 0.000010 0.037459 0.000010 0.165101 0.000010 0.000010 0.000010 0.000010 0.000010 0.000010
0.000010 0.000010 0.000010 0.000010 0.000010 0.999990 0.000010 0.123588 0.000010 0.000010 0.000010
0.000010 0.000010 0.000010 0.000010 0.000010 0.000010 0.000010 0.999990 0.000010 0.000010 0.000010
0.000010 0.000010 0.000010 0.046917 0.000015 0.000010 0.000010 0.000010 0.000010 0.341728 0.000010
0.000010 0.000010 0.000010 0.000010 0.000010 0.999990 0.000010 0.999990 0.000010 0.000010 0.000010
0.000010 0.000010 0.000010 0.000010 0.000010 0.000010 0.000010 0.000010 0.000010 0.055133 0.000010
0.409913 0.057297 0.839253 0.579139 0.821790 0.000010 0.000010 0.000010 0.267095 0.361563 0.430275
0.000010 0.803209 0.000010 0.330886 0.000010 0.000010 0.483740 0.000010 0.271612 0.000010 0.169139
0.000010 0.000010 0.000010 0.000010 0.000010 0.613251 0.000010 0.000010 0.000010 0.000010 0.000010
0.328304 0.162597 0.152792 0.023631 0.040195 0.000010 0.577697 0.000010 0.500307 0.685068 0.424611
0.000010 0.000015 0.000010 0.000010 0.000015 0.000010 0.000010 0.000010 0.000010 0.082777 0.000010
0.000010 0.000010 0.000010 0.000010 0.000010 0.000010 0.000010 0.241279 0.000019 0.000010 0.000010
0.000010 0.000010 0.000010 0.000010 0.000010 0.000010 0.000010 0.000010 0.144018 0.013863 0.279555
0.258566 0.061575 0.716992 0.544515 0.027286 0.000010 0.000010 0.000010 0.231107 0.000010 0.451375
0.000010 0.075433 0.687712 0.536685 0.000010 0.000010 0.000010 0.000010 0.086316 0.000010 0.000010
0.099252 0.000010 0.000010 0.000010 0.116823 0.000010 0.000010 0.000010 0.000010 0.000010 0.000010
0.155564 0.000010 0.092624 0.063650 0.779100 0.000010 0.000010 0.000010 0.009165 0.339577 0.000010
0.000010 0.000010 0.037459 0.000010 0.165101 0.000010 0.000010 0.000010 0.000010 0.000010 0.000010
0.000010 0.000010 0.074712 0.000010 0.000010 0.000010 0.000010 0.000010 0.000010 0.000010 0.000010
0.000010 0.000010 0.000010 0.000010 0.000010 0.999990 0.000010 0.000010 0.000010 0.000010 0.000010
0.000010 0.000010 0.000010 0.000010 0.000010 0.000010 0.000010 0.241279 0.000010 0.000010 0.000010
0.149978 0.000010 0.000010 0.000010 0.000010 0.000010 0.099194 0.000010 0.101710 0.000010 0.000010
0.205353 0.000010 0.000010 0.000010 0.000010 0.000010 0.000010 0.000010 0.000010 0.000010 0.000010
0.000010 0.000010 0.000010 0.000010 0.000010 0.000010 0.000010 0.999990 0.000010 0.000010 0.000010
0.000010 0.000010 0.000010 0.047267 0.000010 0.000010 0.000010 0.000010 0.028161 0.000010 0.000010
0.000010 0.000010 0.000010 0.000010 0.000010 0.999990 0.000010 0.999990 0.000010 0.000010 0.000010
0.000010 0.000010 0.000010 0.000010 0.000010 0.000010 0.000010 0.000010 0.144018 0.013863 0.279555
0.000010 0.000010 0.000010 0.000010 0.000010 0.000010 0.000010 0.241279 0.000010 0.000010 0.000010
0.148409 0.000010 0.000010 0.000010 0.999990 0.000010 0.000010 0.000010 0.000010 0.000010 0.000010
0.000010 0.000010 0.000010 0.000010 0.000010 0.000010 0.000010 0.363716 0.000010 0.000010 0.000010
0.328304 0.162597 0.152792 0.023631 0.040195 0.000010 0.577697 0.000010 0.500307 0.685068 0.424611
0.000010 0.000010 0.000010 0.000010 0.000010 0.613251 0.000010 0.000010 0.000010 0.000010 0.000010
0.099252 0.000010 0.000010 0.000010 0.116823 0.000010 0.000010 0.000010 0.000010 0.000010 0.000010
0.000010 0.000010 0.037459 0.000010 0.165101 0.000010 0.000010 0.000010 0.000010 0.000010 0.000010
0.000010 0.000010 0.000010 0.000010 0.000010 0.000010 0.000010 0.000010 0.000010 0.026049 0.063163
0.000010 0.000010 0.000010 0.000010 0.000010 0.999990 0.000010 0.000010 0.000010 0.000010 0.000010
0.000010 0.075433 0.687712 0.536685 0.000010 0.000010 0.000010 0.000010 0.086316 0.000010 0.000010
0.099931 0.000010 0.000010 0.046965 0.000010 0.000010 0.000010 0.000010 0.000010 0.340624 0.000010
0.201531 0.000010 0.000010 0.000010 0.000010 0.000010 0.000010 0.000010 0.000010 0.000010 0.000010
0.155564 0.000010 0.092624 0.063650 0.779100 0.000010 0.000010 0.000010 0.009165 0.339577 0.000010
0.000010 0.000010 0.000010 0.000010 0.000010 0.000010 0.000010 0.999990 0.000010 0.000010 0.000010
0.149978 0.000010 0.000010 0.000010 0.000010 0.000010 0.099194 0.000010 0.101710 0.000010 0.000010
0.000010 0.000010 0.000010 0.000010 0.177441 0.000010 0.000010 0.000010 0.000010 0.000010 0.000010
0.827020 0.055854 0.838427 0.546242 0.825696 0.000010 0.090948 0.000010 0.412071 0.357972 0.416436
0.000010 0.000010 0.000010 0.000010 0.000010 0.000010 0.000010 0.000010 0.144018 0.013863 0.279555
0.000013 0.000010 0.074712 0.000010 0.000010 0.000010 0.000010 0.000010 0.000010 0.000010 0.000010
0.000010 0.000010 0.000010 0.000010 0.000010 0.999990 0.000010 0.999990 0.000010 0.000010 0.000010
0.375315 0.000010 0.000010 0.000010 0.000010 0.000010 0.084746 0.000010 0.101064 0.000010 0.000010
0.000010 0.000010 0.000010 0.000010 0.000010 0.000010 0.000010 0.000010 0.000010 0.000010 0.193473
0.000010 0.000010 0.000010 0.000010 0.000010 0.613251 0.000010 0.000010 0.000010 0.000010 0.000010
0.205353 0.000010 0.000010 0.000010 0.000010 0.000010 0.000010 0.000010 0.000010 0.000010 0.000010
0.099252 0.000010 0.000010 0.000010 0.116823 0.000010 0.000010 0.000010 0.000010 0.000010 0.000010
0.000010 0.000010 0.000010 0.033128 0.000010 0.000010 0.000010 0.000010 0.000010 0.000010 0.000010
0.000010 0.000010 0.000010 0.000010 0.000010 0.000010 0.348733 0.000010 0.000010 0.000010 0.000010
0.257804 0.000010 0.000010 0.000010 0.000010 0.000010 0.000010 0.000010 0.160332 0.007885 0.275200
0.000010 0.000010 0.000010 0.000010 0.804060 0.000010 0.000010 0.000010 0.000010 0.000010 0.000010
0.116127 0.000010 0.000010 0.033555 0.000010 0.000010 0.111585 0.000010 0.137962 0.360191 0.000010
0.000010 0.000010 0.000010 0.043865 0.000010 0.000010 0.000010 0.000010 0.000010 0.380364 0.000010
0.000010 0.000010 0.000010 0.000010 0.000010 0.000010 0.000010 0.241279 0.000010 0.000010 0.000010
0.000010 0.801731 0.133279 0.344173 0.091580 0.000010 0.480969 0.000010 0.267938 0.000010 0.195164
0.003726 0.000010 0.000010 0.000010 0.801177 0.999990 0.000010 0.999990 0.000010 0.000010 0.000010
0.000010 0.000010 0.000010 0.000010 0.000010 0.851498 0.000010 0.000010 0.000010 0.000010 0.000010
0.000010 0.000010 0.000012 0.000010 0.000010 0.000010 0.132275 0.000010 0.102545 0.000010 0.000010
0.000010 0.000010 0.000010 0.000010 0.000010 0.000010 0.000010 0.999990 0.000010 0.000010 0.000010
0.000010 0.000015 0.000010 0.000010 0.000010 0.000010 0.000010 0.000010 0.000010 0.082777 0.000010
0.000010 0.000010 0.000010 0.000010 0.000010 0.613251 0.000010 0.000010 0.000010 0.000010 0.000010
0.000010 0.000010 0.113099 0.000010 0.163534 0.000010 0.000010 0.000010 0.000010 0.000010 0.000010
0.000010 0.000010 0.074712 0.000010 0.000010 0.000010 0.000010 0.000010 0.000010 0.000010 0.000010
0.000010 0.000010 0.000010 0.000010 0.000010 0.000010 0.000010 0.000010 0.144018 0.013863 0.279555
0.000010 0.000010 0.037459 0.000010 0.165101 0.000010 0.000010 0.000010 0.000010 0.000010 0.000010
0.113352 0.076199 0.686808 0.517689 0.000010 0.000010 0.000010 0.000010 0.087828 0.000010 0.000010
0.099252 0.000010 0.000016 0.000010 0.116823 0.000010 0.000010 0.000010 0.000010 0.000010 0.000010
0.000010 0.000010 0.000010 0.000010 0.000010 0.000010 0.000010 0.739908 0.000010 0.000010 0.000010
0.378445 0.063053 0.663456 0.540050 0.000010 0.000010 0.088281 0.000010 0.266951 0.357202 0.000010
0.000010 0.000010 0.000010 0.000010 0.116942 0.000010 0.000015 0.000010 0.000015 0.000010 0.000010
0.108835 0.000010 0.000010 0.000010 0.116362 0.999990 0.000010 0.999990 0.000010 0.000010 0.000010
0.257804 0.000010 0.000010 0.000010 0.000010 0.000010 0.000010 0.000010 0.160332 0.007885 0.275200
0.000010 0.000010 0.000010 0.000010 0.000010 0.851498 0.000010 0.000010 0.000010 0.000010 0.000010
0.000010 0.000010 0.000010 0.000010 0.000010 0.000010 0.000010 0.241279 0.000010 0.000010 0.000010
0.000010 0.182025 0.153344 0.086190 0.035451 0.000010 0.469933 0.000010 0.341439 0.641513 0.448842
0.000010 0.793701 0.000010 0.332040 0.000010 0.000010 0.485361 0.000010 0.252348 0.000010 0.153107
0.000010 0.000010 0.000010 0.000010 0.000010 0.000010 0.000010 0.999990 0.000010 0.000010 0.000010
0.000010 0.000010 0.000010 0.000010 0.000010 0.000010 0.000010 0.241279 0.000010 0.000010 0.000010
0.000010 0.000010 0.000010 0.043865 0.000010 0.000010 0.000010 0.000010 0.000010 0.380364 0.000010
0.999990 0.056259 0.698170 0.508215 0.897798 0.999990 0.089275 0.999990 0.414343 0.407214 0.363887
0.000010 0.000015 0.000010 0.032854 0.000010 0.000010 0.000010 0.000010 0.000010 0.000010 0.000010
0.000010 0.000010 0.000010 0.000010 0.000010 0.613251 0.000010 0.000010 0.000010 0.000010 0.000010
0.000010 0.000010 0.037459 0.000010 0.165101 0.000010 0.000010 0.000010 0.000010 0.000010 0.000010
0.113352 0.076199 0.686808 0.517689 0.000010 0.000010 0.000010 0.000010 0.087828 0.000010 0.000010
0.000010 0.000010 0.000010 0.000010 0.000010 0.000010 0.000010 0.363716 0.000010 0.000010 0.000010
0.116127 0.000010 0.000010 0.033555 0.000010 0.000010 0.111585 0.000010 0.137962 0.360191 0.000010
0.154823 0.000014 0.000010 0.000010 0.795313 0.000010 0.000010 0.000010 0.000010 0.000010 0.000010
0.099252 0.000010 0.000010 0.000010 0.116823 0.000010 0.000010 0.000010 0.000010 0.000010 0.000010
0.000010 0.000010 0.000010 0.000010 0.000010 0.000010 0.000010 0.000010 0.144018 0.013863 0.279555
0.000010 0.000010 0.000010 0.000010 0.000010 0.000010 0.216443 0.000010 0.000010 0.000010 0.000010
0.000010 0.000010 0.113099 0.000010 0.163534 0.000010 0.000010 0.000010 0.000010 0.000010 0.000010
0.000010 0.000010 0.000010 0.000010 0.000010 0.000010 0.000010 0.241279 0.000010 0.000010 0.000010
0.136938 0.000010 0.000010 0.000010 0.000010 0.058491 0.000010 0.000010 0.000010 0.000010 0.000010
0.000010 0.000010 0.000010 0.000010 0.000010 0.999990 0.000010 0.999990 0.000010 0.000010 0.000010
0.000010 0.000010 0.000010 0.000010 0.000010 0.000010 0.000010 0.739908 0.000010 0.000010 0.000010
0.099069 0.000010 0.000010 0.000010 0.116821 0.000014 0.000010 0.241096 0.000010 0.000010 0.000010
0.000010 0.795027 0.000010 0.238276 0.000010 0.000010 0.000010 0.000010 0.050087 0.000010 0.081248
0.205353 0.000010 0.000010 0.000016 0.000010 0.000010 0.000010 0.000010 0.000010 0.000010 0.000010
0.000010 0.060095 0.000010 0.000010 0.000010 0.000010 0.000010 0.000010 0.000010 0.000010 0.000010
0.000010 0.000010 0.000010 0.052876 0.000010 0.000010 0.572227 0.000010 0.000010 0.055383 0.000010
0.000010 0.000010 0.000010 0.043865 0.000010 0.000010 0.000010 0.000010 0.000010 0.380364 0.000010
0.071939 0.000010 0.019908 0.000010 0.151824 0.000010 0.000010 0.000010 0.000010 0.000010 0.000010
0.243182 0.000010 0.000010 0.000010 0.116607 0.000010 0.000010 0.296576 0.000010 0.000010 0.000010
0.000010 0.000010 0.000010 0.000010 0.000010 0.851498 0.000010 0.000010 0.000010 0.000010 0.000010
0.000010 0.000010 0.000010 0.000010 0.000010 0.000013 0.000010 0.241279 0.000010 0.000010 0.000010
0.000010 0.000010 0.000010 0.000010 0.000010 0.000010 0.000010 0.363716 0.000010 0.000010 0.000010
0.000010 0.000010 0.000010 0.000010 0.000010 0.000010 0.000010 0.000010 0.000010 0.026049 0.063163
0.223171 0.000010 0.000010 0.000010 0.116195 0.999990 0.000010 0.999990 0.000010 0.000010 0.000010
0.139050 0.060190 0.662461 0.526313 0.000010 0.000010 0.000010 0.000010 0.253754 0.000010 0.385321
0.154823 0.000010 0.000010 0.000010 0.795313 0.000010 0.000010 0.000010 0.000010 0.000010 0.000010
0.000010 0.000010 0.000010 0.000010 0.000010 0.000010 0.000010 0.000010 0.144018 0.013863 0.279555
0.099252 0.000010 0.000010 0.000010 0.116823 0.000010 0.000010 0.000010 0.000010 0.000010 0.000010
0.113352 0.076199 0.686808 0.517689 0.000010 0.000010 0.000010 0.000010 0.087828 0.000010 0.000010
0.000010 0.000010 0.037459 0.000010 0.165101 0.000010 0.000010 0.000010 0.000010 0.000010 0.000010
0.000010 0.000010 0.000010 0.000010 0.000010 0.000010 0.000010 0.612861 0.000010 0.000010 0.000010
0.000010 0.803209 0.000010 0.330886 0.000010 0.000010 0.483740 0.000010 0.271612 0.000010 0.169139
0.000010 0.000010 0.000010 0.000010 0.000016 0.097220 0.000010 0.000010 0.024353 0.000010 0.000010
0.000010 0.000010 0.113099 0.000010 0.163534 0.000010 0.000010 0.000010 0.000010 0.000010 0.000010
0.116127 0.000010 0.000010 0.033555 0.000010 0.000010 0.111585 0.000010 0.137962 0.360191 0.000010
0.000010 0.637193 0.000010 0.000010 0.000010 0.000010 0.000010 0.000010 0.094306 0.000010 0.000010
0.000010 0.000010 0.000010 0.000010 0.000010 0.000010 0.000010 0.241279 0.000010 0.000010 0.000010
0.724139 0.060304 0.722395 0.507439 0.896612 0.999990 0.000010 0.999990 0.243489 0.000010 0.354886
0.000010 0.000010 0.114103 0.000010 0.000010 0.000010 0.000010 0.000010 0.000010 0.000010 0.000010
0.000010 0.000010 0.000010 0.000010 0.000010 0.999990 0.000010 0.112727 0.000010 0.000010 0.000010
0.094524 0.182102 0.151887 0.085284 0.042037 0.000010 0.467358 0.000010 0.340526 0.640499 0.448218
0.000010 0.000010 0.074712 0.000010 0.000016 0.000010 0.000010 0.000010 0.000010 0.000010 0.000010
0.000010 0.000010 0.000010 0.033345 0.000010 0.000010 0.000010 0.000010 0.000010 0.000010 0.000010
0.000010 0.000010 0.000010 0.000010 0.000010 0.000010 0.000010 0.241279 0.000010 0.000010 0.000010
0.000010 0.000010 0.000010 0.000010 0.000010 0.851498 0.000010 0.000010 0.000010 0.000010 0.000010
0.000010 0.000010 0.000010 0.000010 0.000010 0.000010 0.000010 0.000010 0.000010 0.055133 0.000010
0.000010 0.000010 0.000010 0.060743 0.000011 0.000010 0.000010 0.000010 0.000010 0.008216 0.000010
0.000011 0.000010 0.000010 0.000010 0.000010 0.096870 0.000010 0.119786 0.024351 0.000010 0.000010
0.099221 0.000010 0.000010 0.000010 0.000014 0.096877 0.000010 0.000010 0.000010 0.000010 0.000010
0.000010 0.000010 0.000010 0.000010 0.000010 0.613251 0.000010 0.000010 0.000010 0.000010 0.000010
0.000010 0.000010 0.000010 0.000010 0.000010 0.096867 0.000010 0.119776 0.000010 0.000010 0.000010
0.154823 0.000010 0.000010 0.000010 0.795313 0.000010 0.000010 0.000010 0.000010 0.000010 0.000010
0.000010 0.000010 0.000010 0.000010 0.000010 0.000010 0.000010 0.000010 0.100319 0.000010 0.000010
0.149978 0.000010 0.000010 0.000010 0.000010 0.000010 0.099194 0.000010 0.101710 0.000010 0.000010
0.000010 0.000010 0.000010 0.000010 0.000010 0.000010 0.000010 0.612861 0.000010 0.000010 0.000010
0.000010 0.000010 0.000010 0.000010 0.000010 0.000010 0.000013 0.000010 0.000010 0.026049 0.063163
0.099069 0.000020 0.000010 0.000010 0.116821 0.000014 0.000010 0.241096 0.000010 0.000010 0.000010
0.000010 0.802514 0.000010 0.329606 0.000010 0.000010 0.484767 0.000010 0.251578 0.000010 0.169902
0.260344 0.061146 0.747142 0.522233 0.000010 0.000010 0.000010 0.000010 0.233200 0.000010 0.379516
0.000010 0.000010 0.000010 0.000010 0.000010 0.000010 0.000010 0.000010 0.144018 0.013863 0.279555
0.000010 0.000010 0.037459 0.000010 0.165101 0.000010 0.000010 0.000010 0.000010 0.000010 0.000010
0.000010 0.000010 0.036852 0.033285 0.000010 0.000010 0.000010 0.000010 0.000010 0.000010 0.000010
0.113352 0.076199 0.686808 0.517689 0.000010 0.000010 0.000010 0.000010 0.087828 0.000010 0.000010
0.000010 0.000010 0.000010 0.000010 0.000010 0.000010 0.000010 0.241279 0.000010 0.000010 0.000010
0.722492 0.060074 0.799305 0.512556 0.889599 0.999990 0.000010 0.999990 0.241997 0.000010 0.348828
0.000010 0.000010 0.000010 0.000010 0.000010 0.999990 0.000010 0.714032 0.024317 0.000010 0.000010
0.116127 0.000010 0.000010 0.033555 0.000010 0.000010 0.111585 0.000010 0.137962 0.360191 0.000010
0.865843 0.056317 0.780969 0.514839 0.875722 0.999990 0.090355 0.999990 0.413744 0.404366 0.362083
0.000010 0.000010 0.000010 0.000010 0.116942 0.000010 0.000010 0.000010 0.000010 0.000010 0.000010
0.000010 0.000010 0.000010 0.000010 0.000010 0.999990 0.000010 0.000010 0.000010 0.000010 0.000010
0.099252 0.000010 0.000010 0.000010 0.116823 0.000010 0.000010 0.000010 0.000010 0.000010 0.000010
0.720256 0.056496 0.719461 0.531407 0.104392 0.999990 0.091510 0.999990 0.413710 0.391662 0.387763
0.000010 0.000010 0.000010 0.000010 0.000010 0.000010 0.000010 0.363715 0.000010 0.000010 0.000010
0.274433 0.000010 0.000010 0.000010 0.116110 0.999990 0.000010 0.999990 0.000010 0.000010 0.000010
0.000010 0.000010 0.000010 0.000010 0.000010 0.729183 0.000010 0.000010 0.000010 0.000010 0.000010
0.201531 0.000015 0.000010 0.000010 0.000019 0.000010 0.000010 0.000010 0.000010 0.000010 0.000010
0.000010 0.000010 0.074712 0.000010 0.000010 0.000010 0.000010 0.000010 0.000010 0.000010 0.000010
0.000010 0.000010 0.037459 0.000010 0.165101 0.000010 0.000010 0.000010 0.000010 0.000010 0.000010
0.000010 0.000010 0.000010 0.000010 0.000010 0.000010 0.000010 0.487522 0.000010 0.000010 0.000010
0.000010 0.000010 0.000010 0.000010 0.000010 0.000010 0.000010 0.487524 0.000010 0.000010 0.000010
0.000010 0.000010 0.000010 0.000010 0.000010 0.000010 0.000010 0.363716 0.000010 0.000010 0.000010
0.000010 0.000010 0.037446 0.000010 0.164831 0.000010 0.000010 0.439676 0.024560 0.000018 0.000010
0.263930 0.000010 0.000010 0.032034 0.999990 0.000010 0.108638 0.000010 0.136644 0.368328 0.000010
0.000010 0.182025 0.153344 0.086190 0.035451 0.000010 0.469933 0.000010 0.341439 0.641513 0.448842
0.303468 0.000010 0.050856 0.033914 0.999990 0.999990 0.106513 0.999990 0.160078 0.369206 0.000010
0.000010 0.000010 0.000010 0.000010 0.804060 0.000010 0.000010 0.000010 0.000010 0.000010 0.000010
0.000010 0.000010 0.000010 0.000010 0.000010 0.999990 0.000010 0.462984 0.000010 0.000010 0.000010
0.000010 0.000010 0.037446 0.000010 0.164814 0.039709 0.000010 0.182810 0.024563 0.000010 0.000010
0.000010 0.000010 0.037398 0.000010 0.164218 0.999990 0.000010 0.639456 0.024534 0.000010 0.000010
0.000010 0.000010 0.000010 0.000010 0.000010 0.000010 0.000016 0.241279 0.000010 0.000011 0.000010
0.000010 0.000010 0.000010 0.000010 0.000010 0.000010 0.132275 0.000010 0.102545 0.000010 0.000010
0.000010 0.000010 0.000010 0.000010 0.000010 0.000010 0.000010 0.000010 0.122531 0.000010 0.000010
0.116127 0.000010 0.000010 0.033555 0.000010 0.000010 0.111585 0.000010 0.137962 0.360191 0.000010
0.000010 0.000010 0.000010 0.000010 0.000010 0.000010 0.000010 0.000010 0.153673 0.000010 0.000010
0.000010 0.000010 0.000010 0.000010 0.000010 0.000010 0.000012 0.363716 0.000010 0.000010 0.000010
0.123497 0.073427 0.730562 0.532704 0.068950 0.000010 0.000010 0.000010 0.117995 0.000010 0.092650
0.000010 0.000010 0.552589 0.000010 0.000010 0.000010 0.000010 0.000010 0.000010 0.000010 0.106992
0.459055 0.062455 0.761694 0.531840 0.987369 0.999990 0.086295 0.999990 0.304110 0.369502 0.000010
0.000010 0.000010 0.000010 0.000010 0.000010 0.000010 0.198151 0.000010 0.000010 0.115734 0.000010
0.185797 0.000010 0.037404 0.000010 0.164796 0.000010 0.000010 0.000010 0.000010 0.000010 0.000010
0.000010 0.000010 0.000010 0.043865 0.000010 0.000010 0.000010 0.000010 0.000010 0.380364 0.000010
0.201531 0.000010 0.000010 0.000010 0.000019 0.000010 0.000010 0.000010 0.000010 0.000010 0.000010
0.000010 0.000010 0.000010 0.000010 0.000010 0.000015 0.000010 0.363716 0.000010 0.000010 0.000010
0.000010 0.000010 0.000010 0.000010 0.000010 0.000010 0.000010 0.886217 0.000010 0.000010 0.000010
0.000010 0.000010 0.074712 0.000010 0.000010 0.000010 0.000010 0.000010 0.000010 0.000010 0.000010
0.099252 0.000010 0.000010 0.000010 0.116823 0.000010 0.000010 0.000010 0.000010 0.000010 0.000010
0.000010 0.000010 0.000010 0.000010 0.000010 0.999990 0.000010 0.112727 0.000010 0.000010 0.000010
0.000010 0.000010 0.000010 0.000010 0.000010 0.000010 0.000010 0.487524 0.000010 0.000010 0.000010
0.000010 0.000010 0.037459 0.000010 0.165101 0.000010 0.000010 0.000010 0.000010 0.000010 0.000010
0.000010 0.000010 0.000010 0.000010 0.000010 0.000010 0.000010 0.241278 0.000010 0.000010 0.000010
0.237648 0.000010 0.000010 0.000010 0.999990 0.000010 0.000010 0.000010 0.000010 0.000010 0.000010
0.096365 0.000010 0.000010 0.000010 0.000010 0.999990 0.000010 0.999990 0.000010 0.000010 0.000010
0.099154 0.000010 0.000010 0.000010 0.167759 0.000010 0.000010 0.000010 0.000010 0.000010 0.000010
0.159453 0.000010 0.000010 0.000010 0.664555 0.000010 0.000010 0.000010 0.000010 0.000010 0.000010
0.000010 0.000010 0.000010 0.000010 0.167916 0.000010 0.000010 0.000010 0.000010 0.000010 0.000010
0.102543 0.182115 0.153274 0.085548 0.035418 0.000010 0.467155 0.000010 0.340296 0.640249 0.448240
0.000010 0.000010 0.000010 0.000010 0.000010 0.000010 0.000010 0.739914 0.000010 0.000010 0.000010
0.000010 0.000010 0.000010 0.000010 0.000010 0.000010 0.000010 0.241278 0.000010 0.000010 0.000010
0.000010 0.000010 0.000010 0.000010 0.000010 0.000010 0.132275 0.000010 0.102545 0.000010 0.000010
0.301436 0.058373 0.733028 0.518779 0.687220 0.000010 0.096583 0.000010 0.426220 0.387923 0.428498
0.000010 0.000010 0.073343 0.000010 0.000010 0.000010 0.000010 0.000010 0.000010 0.000010 0.000010
0.201531 0.000010 0.000010 0.000010 0.000010 0.000010 0.000010 0.000010 0.000010 0.000010 0.000010
0.000010 0.000010 0.000010 0.000010 0.000010 0.000010 0.000010 0.363716 0.000010 0.000010 0.000010
0.000010 0.000010 0.000010 0.000010 0.000010 0.000010 0.000010 0.241279 0.000010 0.000010 0.000010
0.000010 0.000010 0.000010 0.000010 0.000010 0.000010 0.000010 0.000010 0.175986 0.005719 0.276493
0.839874 0.057764 0.741336 0.510876 0.989939 0.999990 0.091030 0.999990 0.422482 0.370722 0.408806
0.000010 0.000010 0.074712 0.000010 0.000010 0.000010 0.000010 0.000010 0.000010 0.000010 0.000010
0.000010 0.000010 0.000010 0.046806 0.000010 0.000010 0.000010 0.000010 0.000010 0.343037 0.000010
0.000010 0.000010 0.000010 0.000010 0.000010 0.999990 0.000010 0.999990 0.000010 0.000010 0.000010
0.000010 0.000010 0.037459 0.000010 0.165101 0.000010 0.000010 0.000010 0.000010 0.000010 0.000010
0.000010 0.076197 0.687149 0.519513 0.000010 0.000010 0.000010 0.000010 0.087783 0.000010 0.000010
0.099154 0.000010 0.000019 0.000010 0.167756 0.000010 0.000010 0.000010 0.000010 0.000010 0.000010
0.000010 0.000010 0.000010 0.035273 0.000010 0.000010 0.116977 0.000010 0.139848 0.326203 0.000010
0.099252 0.000010 0.000010 0.000010 0.116823 0.000010 0.000010 0.000010 0.000010 0.000010 0.000010
0.000010 0.000010 0.000010 0.000010 0.000010 0.179992 0.000010 0.000010 0.000010 0.000010 0.000010
0.000010 0.000010 0.000010 0.000010 0.000010 0.000010 0.000010 0.739914 0.000010 0.000010 0.000010
0.009251 0.000010 0.000010 0.000010 0.678535 0.000010 0.000010 0.000010 0.000010 0.000010 0.000010
0.000010 0.000010 0.000010 0.000010 0.000010 0.999990 0.000010 0.000010 0.000010 0.000010 0.000010
0.000010 0.000010 0.000010 0.000010 0.000010 0.613251 0.000010 0.000010 0.000010 0.000010 0.000010
0.000010 0.000010 0.000016 0.000010 0.000010 0.000010 0.132275 0.000010 0.102545 0.000010 0.000010
0.000010 0.000010 0.000010 0.000010 0.000010 0.000010 0.000010 0.241279 0.000010 0.000010 0.000010
0.000010 0.000010 0.000010 0.000010 0.177441 0.000010 0.000010 0.000010 0.000010 0.000010 0.000010
0.000010 0.000010 0.000010 0.000010 0.000010 0.000010 0.000010 0.363716 0.000010 0.000010 0.000010
0.000010 0.000010 0.000010 0.000010 0.000010 0.999990 0.132156 0.999990 0.102488 0.000010 0.000010
0.000010 0.000010 0.000010 0.000010 0.167916 0.000010 0.000010 0.000010 0.000010 0.000010 0.000010
0.069388 0.000010 0.000010 0.000010 0.183547 0.000010 0.000010 0.000010 0.000010 0.000010 0.000010
0.000010 0.000010 0.000010 0.000010 0.000010 0.000010 0.000010 0.000010 0.175986 0.005719 0.276493
0.000010 0.000016 0.000010 0.000010 0.000010 0.000010 0.000010 0.000010 0.000010 0.082777 0.000010
0.000010 0.071853 0.739229 0.486281 0.000010 0.000010 0.125076 0.000010 0.237140 0.000010 0.000010
0.000010 0.000010 0.000010 0.000010 0.000010 0.000010 0.544903 0.000010 0.207962 0.113740 0.088329
0.000010 0.000010 0.000010 0.000010 0.000010 0.999990 0.000010 0.999990 0.000010 0.000010 0.000010
0.102543 0.182115 0.153274 0.085548 0.035418 0.000010 0.467155 0.000010 0.340296 0.640249 0.448240
0.000010 0.000010 0.074712 0.000010 0.000010 0.000010 0.000011 0.000010 0.000010 0.000010 0.000010
0.000010 0.000014 0.000010 0.000010 0.000010 0.000010 0.000010 0.241279 0.000010 0.000010 0.000010
0.000010 0.000010 0.000010 0.000010 0.000010 0.000010 0.000010 0.487522 0.000010 0.000010 0.000010
0.000010 0.000010 0.000010 0.000010 0.000010 0.907250 0.000010 0.134117 0.000010 0.000010 0.000010
0.235965 0.000010 0.000010 0.042986 0.000010 0.000010 0.000010 0.000010 0.159866 0.361543 0.301145
0.000010 0.000010 0.000010 0.000010 0.000010 0.000010 0.000010 0.241292 0.024417 0.000010 0.000010
0.000010 0.000010 0.000010 0.000010 0.000010 0.000010 0.000010 0.868898 0.000010 0.000010 0.000010
0.000010 0.000010 0.000010 0.000010 0.000010 0.999990 0.000010 0.000010 0.000010 0.000010 0.000010
0.112019 0.076606 0.756294 0.517596 0.353378 0.000010 0.000010 0.000010 0.087937 0.000010 0.000010
0.000010 0.000010 0.000010 0.000013 0.000010 0.000010 0.132275 0.000010 0.102545 0.000010 0.000010
0.099252 0.000017 0.000010 0.000010 0.116823 0.000010 0.000010 0.000010 0.000010 0.000010 0.000010
0.000010 0.000010 0.000010 0.000010 0.000010 0.000010 0.000010 0.363716 0.000010 0.000010 0.000010
0.000010 0.000010 0.000010 0.000010 0.000010 0.000010 0.000018 0.241279 0.000010 0.000010 0.000010
0.284297 0.068633 0.831289 0.490350 0.353499 0.999990 0.095628 0.999990 0.234194 0.000010 0.000010
0.246457 0.000010 0.000010 0.000010 0.661804 0.000010 0.000010 0.000010 0.000010 0.000010 0.000010
0.000010 0.000010 0.000010 0.000010 0.000010 0.999990 0.000010 0.999990 0.000010 0.000010 0.000010
0.000010 0.000010 0.000010 0.000010 0.000010 0.000010 0.000010 0.000010 0.100319 0.000010 0.000010
0.000010 0.000010 0.000010 0.000010 0.000010 0.503810 0.000010 0.000010 0.000010 0.000010 0.000010
0.000010 0.000010 0.000010 0.000010 0.000010 0.096678 0.000010 0.240726 0.000010 0.000010 0.000010
0.000010 0.000010 0.000010 0.046806 0.000010 0.000010 0.000010 0.000010 0.000010 0.343037 0.000010
0.000010 0.000010 0.074712 0.000010 0.000010 0.000010 0.000010 0.000010 0.000010 0.000010 0.000010
0.186269 0.000010 0.074605 0.000010 0.000010 0.000010 0.000010 0.000010 0.000010 0.000010 0.000010
0.000010 0.802419 0.000010 0.321850 0.000010 0.000010 0.470541 0.000010 0.250570 0.046870 0.169346
0.128606 0.000010 0.000010 0.000010 0.000010 0.000010 0.000010 0.000010 0.168576 0.006580 0.275750
0.112019 0.076606 0.756294 0.517596 0.353378 0.000010 0.000010 0.000010 0.087937 0.000010 0.000010
0.186521 0.000010 0.000010 0.000010 0.000013 0.000010 0.000010 0.000010 0.000010 0.000010 0.000010
0.000010 0.000013 0.000010 0.000010 0.000010 0.000010 0.000010 0.487524 0.000010 0.000010 0.000010
0.287670 0.000010 0.074539 0.000010 0.000010 0.000010 0.000010 0.000010 0.000010 0.000010 0.000010
0.000010 0.000010 0.043471 0.000016 0.314723 0.000010 0.000010 0.000010 0.000010 0.000010 0.000010
0.220029 0.780666 0.000010 0.385652 0.676578 0.000010 0.410794 0.000010 0.276544 0.364480 0.137088
0.209319 0.182171 0.153185 0.084987 0.035367 0.000010 0.464199 0.000010 0.339163 0.638802 0.447541
0.000010 0.000010 0.000010 0.000010 0.000010 0.000010 0.000010 0.487522 0.000010 0.000010 0.000010
0.000010 0.000010 0.000010 0.000010 0.000010 0.000010 0.132275 0.000010 0.102545 0.000010 0.000010
0.000011 0.000010 0.000010 0.000010 0.177441 0.000010 0.000010 0.000010 0.000010 0.000010 0.000010
0.000010 0.000010 0.000013 0.000010 0.000010 0.000010 0.000010 0.241279 0.000010 0.000010 0.000010
0.098546 0.000010 0.041698 0.000010 0.429436 0.000010 0.000010 0.000010 0.000010 0.000010 0.000010
0.000010 0.000010 0.000010 0.000010 0.000010 0.999990 0.000010 0.999990 0.000010 0.000010 0.000010
0.000010 0.000010 0.000010 0.000010 0.000010 0.999990 0.000010 0.000010 0.000010 0.000010 0.000010
0.545105 0.060426 0.815305 0.525582 0.322285 0.999990 0.000010 0.999990 0.265596 0.000010 0.406947
0.000010 0.000010 0.000010 0.000010 0.000010 0.000010 0.000010 0.241279 0.000010 0.000010 0.000010
0.000010 0.000010 0.000010 0.046806 0.000010 0.000010 0.000010 0.000010 0.000010 0.343037 0.000010
0.009251 0.000010 0.000010 0.000010 0.678535 0.000010 0.000010 0.000010 0.000010 0.000010 0.000010
0.000010 0.000010 0.000010 0.000010 0.000010 0.094621 0.000010 0.999990 0.000010 0.000010 0.000010
0.000010 0.000010 0.000010 0.000010 0.000010 0.000010 0.000010 0.000010 0.175986 0.005719 0.276493
0.000010 0.000010 0.074712 0.000010 0.000010 0.000010 0.000010 0.000010 0.000010 0.000010 0.000010
0.000010 0.182025 0.153344 0.086190 0.035451 0.000010 0.469933 0.000010 0.341439 0.641513 0.448842
0.097524 0.000010 0.000010 0.000010 0.000010 0.000010 0.000010 0.487245 0.000010 0.000010 0.000010
0.000010 0.000015 0.000010 0.000010 0.000010 0.000010 0.000010 0.000010 0.000010 0.082777 0.000010
0.523159 0.074151 0.828641 0.524751 0.341132 0.999990 0.000010 0.999990 0.096382 0.000010 0.000010
0.000010 0.000010 0.000010 0.000010 0.000010 0.000010 0.000010 0.241279 0.000010 0.000010 0.000010
0.000010 0.000010 0.000010 0.000010 0.000010 0.000010 0.000010 0.487522 0.000010 0.000010 0.000010
0.000010 0.000010 0.000010 0.000010 0.000010 0.000010 0.000010 0.241279 0.000010 0.000010 0.000010
0.318956 0.000010 0.000010 0.000010 0.116471 0.000010 0.000010 0.000010 0.000010 0.000010 0.000010
0.236391 0.797240 0.000010 0.323303 0.000010 0.000010 0.464650 0.000010 0.250751 0.030707 0.159668
0.000010 0.000010 0.000010 0.000010 0.000010 0.999990 0.000010 0.999990 0.000010 0.000010 0.000010
0.000010 0.000010 0.043471 0.000010 0.314724 0.000010 0.000010 0.000010 0.000010 0.000010 0.000010
0.118421 0.076633 0.762705 0.513755 0.204551 0.000010 0.000010 0.000010 0.091208 0.000010 0.032421
0.000010 0.000010 0.000010 0.000010 0.000010 0.179992 0.000015 0.000010 0.000010 0.000010 0.000010
0.000010 0.000010 0.000010 0.000010 0.000010 0.999990 0.000010 0.000010 0.000010 0.000010 0.000010
0.000010 0.000010 0.000010 0.046806 0.000010 0.000010 0.000010 0.000010 0.000010 0.343037 0.000010
0.000010 0.000010 0.000010 0.000010 0.000010 0.000010 0.000010 0.000010 0.175986 0.005719 0.276493
0.000010 0.000010 0.101636 0.000010 0.658696 0.000010 0.000010 0.000010 0.000010 0.000010 0.000010
0.000010 0.000010 0.000010 0.000010 0.000010 0.000010 0.000010 0.999990 0.000010 0.000010 0.000010
0.000018 0.000010 0.000010 0.000010 0.000010 0.000010 0.000010 0.241279 0.000010 0.000010 0.000010
0.000010 0.000010 0.000010 0.000010 0.000010 0.000010 0.132275 0.000010 0.102545 0.000010 0.000010
0.000010 0.060095 0.000010 0.000010 0.000010 0.000010 0.000010 0.000010 0.000010 0.000010 0.000010
0.000010 0.000015 0.000010 0.000010 0.000019 0.000010 0.000010 0.000010 0.000010 0.082777 0.000010
0.173099 0.000010 0.000010 0.000010 0.000015 0.000010 0.000010 0.000010 0.000010 0.000010 0.000010
0.610159 0.143040 0.283036 0.066404 0.420399 0.000010 0.466186 0.000010 0.549594 0.663903 0.788485
0.000016 0.000010 0.074712 0.000010 0.000017 0.000010 0.000010 0.000010 0.000015 0.000010 0.000010
0.000010 0.000010 0.000010 0.000010 0.000010 0.000015 0.000010 0.241279 0.000010 0.000010 0.000010
0.000010 0.000010 0.000010 0.000010 0.000010 0.000010 0.000010 0.487522 0.000010 0.000010 0.000010
0.528456 0.000010 0.122589 0.000010 0.402741 0.000010 0.000010 0.000010 0.177360 0.003571 0.295435
0.000010 0.000010 0.000010 0.000010 0.000010 0.999990 0.000010 0.999990 0.000010 0.000010 0.000010
0.000010 0.000010 0.000010 0.000010 0.000010 0.613251 0.000010 0.000010 0.000010 0.000010 0.000010
0.000010 0.000010 0.000010 0.000010 0.000010 0.000010 0.000010 0.487524 0.000010 0.000010 0.000010
0.015938 0.000010 0.000010 0.052415 0.682242 0.000010 0.000010 0.000010 0.000010 0.378024 0.000010
0.000010 0.000010 0.000010 0.000010 0.000010 0.000010 0.000010 0.241279 0.000010 0.000015 0.000010
0.185207 0.000010 0.043407 0.000010 0.314235 0.000010 0.000010 0.000010 0.000010 0.000010 0.000010
0.230863 0.079513 0.687274 0.482086 0.109008 0.000010 0.000010 0.000010 0.082557 0.000010 0.000010
0.099290 0.000010 0.000010 0.000010 0.000013 0.000010 0.000010 0.241093 0.000010 0.000010 0.000010
0.099252 0.000010 0.000010 0.000010 0.116823 0.000017 0.000010 0.000010 0.000010 0.000010 0.000010
0.000010 0.000010 0.000010 0.000010 0.000010 0.999990 0.000010 0.462984 0.000010 0.000010 0.000010
0.000010 0.000010 0.043471 0.000010 0.314724 0.000010 0.000010 0.000010 0.000010 0.000010 0.000010
0.000010 0.000010 0.000010 0.033345 0.000010 0.000010 0.000010 0.000010 0.000010 0.000010 0.000010
0.000010 0.000010 0.000010 0.000010 0.000010 0.999990 0.000010 0.000010 0.000010 0.000010 0.000010
0.261906 0.792410 0.000010 0.298427 0.000010 0.000010 0.578645 0.000010 0.381918 0.027913 0.158233
0.000010 0.000010 0.000010 0.000010 0.000010 0.000010 0.544903 0.000010 0.207962 0.113740 0.088329
0.000010 0.000010 0.000010 0.000010 0.000010 0.000010 0.000010 0.363716 0.000017 0.000010 0.000010
0.000010 0.000010 0.000010 0.055606 0.000010 0.000010 0.000010 0.000010 0.000010 0.355178 0.000010
0.204835 0.000010 0.000010 0.000010 0.116671 0.000010 0.000010 0.000010 0.000010 0.000010 0.000010
0.000010 0.000010 0.000010 0.000010 0.000010 0.000010 0.132275 0.000010 0.102545 0.000010 0.000010
0.000010 0.000013 0.073343 0.000010 0.000010 0.000010 0.000010 0.000010 0.000010 0.000010 0.000010
0.000010 0.000010 0.000010 0.000010 0.000010 0.000010 0.000010 0.487522 0.000010 0.000010 0.000010
0.000010 0.000010 0.074712 0.000010 0.000010 0.000010 0.000010 0.000010 0.000010 0.000010 0.000010
0.000010 0.063061 0.667165 0.489496 0.000010 0.000010 0.000010 0.000010 0.256980 0.000010 0.392804
0.000010 0.000010 0.000010 0.000010 0.000010 0.503810 0.000010 0.000010 0.000010 0.000010 0.000010
0.533588 0.000010 0.041475 0.000010 0.426739 0.000010 0.080589 0.000010 0.115979 0.000011 0.000010
0.000010 0.000010 0.000010 0.000010 0.000010 0.000010 0.000010 0.000010 0.026273 0.000010 0.295189
0.412569 0.000010 0.000010 0.000010 0.116233 0.000010 0.083471 0.000010 0.117424 0.000010 0.000010
0.159453 0.000010 0.000010 0.000010 0.664555 0.000010 0.000010 0.000010 0.000010 0.000010 0.000010
0.201531 0.000010 0.000010 0.000010 0.000010 0.000010 0.000010 0.000010 0.000010 0.000010 0.000010
0.000010 0.000010 0.000010 0.000010 0.000010 0.999990 0.000010 0.999990 0.000010 0.000010 0.000010
0.000010 0.000010 0.000010 0.000010 0.000010 0.000010 0.000010 0.363716 0.000010 0.000010 0.000010
0.204835 0.000010 0.000010 0.000010 0.116671 0.000010 0.000010 0.000010 0.000010 0.000010 0.000010
0.000010 0.000010 0.000010 0.000010 0.000010 0.000010 0.000010 0.241279 0.000010 0.000010 0.000010
0.000010 0.000010 0.000010 0.000010 0.000010 0.295704 0.000010 0.000010 0.000010 0.000010 0.000010
0.000010 0.802419 0.000010 0.321850 0.000010 0.000010 0.470541 0.000010 0.250570 0.046870 0.169346
0.000010 0.080285 0.693297 0.468283 0.000010 0.000010 0.000010 0.000010 0.084257 0.000010 0.000010
0.000010 0.000010 0.000010 0.000010 0.000010 0.000010 0.000010 0.363716 0.000010 0.000010 0.000010
0.000010 0.176234 0.152185 0.102350 0.034867 0.000010 0.466278 0.000010 0.356400 0.656074 0.444319
0.000010 0.000010 0.000010 0.000010 0.000010 0.195591 0.000010 0.000010 0.000010 0.000010 0.000010
0.000010 0.000010 0.000010 0.000010 0.000010 0.729183 0.000010 0.000010 0.000010 0.000010 0.000010
0.102247 0.000010 0.000010 0.000010 0.000010 0.779959 0.000010 0.000010 0.000010 0.000010 0.000010
0.099252 0.000010 0.000010 0.000010 0.116823 0.000010 0.000010 0.000010 0.000010 0.000010 0.000010
0.000010 0.000010 0.000010 0.000010 0.000010 0.000010 0.000010 0.487522 0.000010 0.000010 0.000010
0.000010 0.000010 0.043471 0.000010 0.314724 0.000010 0.000010 0.000010 0.000010 0.000010 0.000010
0.000010 0.000010 0.000010 0.000010 0.000010 0.000010 0.000010 0.241279 0.000010 0.000010 0.000010
0.000010 0.000010 0.074712 0.000010 0.000010 0.000010 0.000010 0.000010 0.000010 0.000010 0.000010
0.099330 0.000010 0.074656 0.000010 0.000010 0.000010 0.000010 0.000010 0.000010 0.000010 0.000010
0.091024 0.000010 0.000010 0.000010 0.000010 0.717088 0.000010 0.475235 0.000010 0.000010 0.000010
0.000010 0.000010 0.000010 0.033245 0.000010 0.000010 0.000010 0.000010 0.000010 0.000010 0.000010
0.000010 0.000010 0.000010 0.000010 0.000010 0.000010 0.000010 0.241278 0.000010 0.000010 0.000010
0.000010 0.000013 0.000010 0.000010 0.000010 0.179992 0.000010 0.000010 0.000010 0.000010 0.000010
0.094130 0.000010 0.000010 0.000010 0.000010 0.000010 0.000010 0.999990 0.000010 0.000010 0.000010
0.000010 0.000010 0.000010 0.033345 0.000010 0.000010 0.000010 0.000010 0.000010 0.000010 0.000010
0.000010 0.000010 0.000010 0.000010 0.000010 0.000010 0.000010 0.241279 0.000010 0.000010 0.000010
0.205353 0.000010 0.000010 0.000010 0.000010 0.000010 0.000010 0.000010 0.000010 0.000010 0.000010
0.094777 0.000010 0.000010 0.000010 0.000010 0.000010 0.000010 0.241103 0.000010 0.000010 0.000010
0.727392 0.000010 0.196569 0.000010 0.999990 0.813916 0.094872 0.000010 0.125345 0.090989 0.000010
0.000010 0.000010 0.000010 0.000010 0.785684 0.000010 0.000010 0.000010 0.000010 0.000010 0.000010
0.875968 0.000010 0.200444 0.000010 0.999990 0.999990 0.093451 0.999990 0.110726 0.089980 0.000010
0.820164 0.000010 0.000010 0.000010 0.999990 0.000010 0.076636 0.000010 0.100472 0.000011 0.000010
0.319900 0.000010 0.000010 0.000010 0.000010 0.000010 0.000010 0.000010 0.000010 0.000010 0.000010
0.000010 0.000010 0.000010 0.000010 0.000010 0.000010 0.000010 0.487522 0.000010 0.000010 0.000010
0.233292 0.081008 0.687162 0.447631 0.000010 0.000010 0.000010 0.000010 0.086225 0.000010 0.000010
0.000010 0.000010 0.000010 0.000010 0.000010 0.195591 0.000010 0.000010 0.000010 0.000010 0.000010
0.021166 0.000010 0.000010 0.000010 0.582429 0.000010 0.000010 0.000010 0.000010 0.000010 0.000010
0.096784 0.000010 0.000010 0.055631 0.117428 0.000010 0.000010 0.000010 0.000010 0.353346 0.000010
0.000010 0.000010 0.000010 0.000010 0.000010 0.613251 0.000010 0.000010 0.000010 0.000010 0.000010
0.149978 0.000010 0.000010 0.000010 0.000010 0.000010 0.099194 0.000010 0.101710 0.000010 0.000010
0.000010 0.000010 0.000010 0.000010 0.000010 0.000010 0.000010 0.000010 0.000010 0.109915 0.000010
0.000010 0.166721 0.000010 0.092149 0.000010 0.000010 0.456900 0.000010 0.350775 0.595809 0.457638
0.282463 0.000010 0.000010 0.000010 0.000010 0.000010 0.000010 0.000010 0.000010 0.000010 0.000010
0.000010 0.000010 0.000010 0.000010 0.000010 0.000010 0.000010 0.000010 0.149766 0.007783 0.279374
0.000010 0.000010 0.074712 0.000010 0.000010 0.000010 0.000010 0.000010 0.000010 0.000010 0.000010
0.000010 0.000010 0.000010 0.000010 0.000010 0.000010 0.000010 0.999990 0.000010 0.000010 0.000010
0.040880 0.000010 0.188629 0.000010 0.235045 0.999990 0.000010 0.999990 0.000010 0.111841 0.000010
0.101713 0.000010 0.176530 0.000010 0.235580 0.000010 0.000010 0.000010 0.000010 0.111223 0.000010
0.000010 0.000010 0.000010 0.000010 0.000010 0.000010 0.000014 0.241279 0.000010 0.000010 0.000010
0.000010 0.000010 0.000010 0.000010 0.000010 0.000010 0.000012 0.000010 0.000010 0.054954 0.000010
0.092136 0.000010 0.000010 0.000010 0.000010 0.999990 0.000010 0.999990 0.000010 0.000010 0.000010
0.000010 0.000010 0.000010 0.043639 0.000010 0.000010 0.000010 0.000010 0.058732 0.000010 0.000010
0.000010 0.795027 0.000010 0.238276 0.000010 0.000010 0.000010 0.000010 0.050087 0.000010 0.081248
0.098850 0.000010 0.000010 0.000010 0.000016 0.000010 0.000010 0.739658 0.000010 0.000010 0.000010
0.000010 0.000010 0.000010 0.000010 0.000010 0.847392 0.000010 0.231680 0.000010 0.000010 0.000010
0.094865 0.000010 0.000010 0.000010 0.000010 0.000010 0.000010 0.119982 0.000010 0.000010 0.000010
0.000010 0.000010 0.000010 0.000010 0.785684 0.000010 0.000010 0.000010 0.000010 0.000010 0.000010
0.000010 0.000010 0.000010 0.055606 0.000010 0.000010 0.000010 0.000010 0.000010 0.355178 0.000010
0.153638 0.000010 0.000014 0.000010 0.000010 0.033376 0.000010 0.000010 0.000010 0.000010 0.000010
0.000010 0.000010 0.177130 0.000010 0.241410 0.000010 0.000010 0.000010 0.000010 0.000010 0.000010
0.201531 0.000010 0.000010 0.000010 0.000019 0.000010 0.000010 0.000010 0.000010 0.000010 0.000010
0.000010 0.080996 0.687877 0.451769 0.000010 0.000010 0.000010 0.000010 0.086058 0.000010 0.000010
0.000010 0.000010 0.000010 0.000010 0.000010 0.295704 0.000010 0.000018 0.000010 0.000010 0.000010
0.000010 0.000010 0.000010 0.000010 0.000010 0.000010 0.000010 0.241279 0.000010 0.000010 0.000010
0.205353 0.000010 0.000010 0.000010 0.000010 0.000010 0.000010 0.000010 0.000010 0.000010 0.000010
0.000010 0.000010 0.000010 0.000010 0.000010 0.195591 0.000010 0.000010 0.000010 0.000010 0.000010
0.000010 0.000010 0.000010 0.000010 0.000010 0.000010 0.132275 0.000010 0.102545 0.000010 0.000010
0.000010 0.000010 0.000010 0.000010 0.000010 0.000010 0.000010 0.363716 0.000010 0.000010 0.000010
0.000010 0.000010 0.074712 0.000010 0.000010 0.000010 0.000010 0.000010 0.000010 0.000010 0.000010
0.000010 0.000010 0.000010 0.000010 0.000010 0.000010 0.000010 0.000010 0.000010 0.109915 0.000010
0.099252 0.000010 0.000010 0.000010 0.116823 0.000010 0.000010 0.000010 0.000010 0.000010 0.000010
0.000010 0.168545 0.000010 0.102172 0.000010 0.000010 0.457778 0.000010 0.311998 0.596369 0.458105
0.082158 0.000010 0.000010 0.000010 0.000010 0.999990 0.000010 0.999990 0.000010 0.000010 0.000010
0.205353 0.000010 0.000010 0.000010 0.000016 0.000010 0.000010 0.000010 0.000010 0.000010 0.000010
0.000010 0.000010 0.000010 0.000010 0.000010 0.000010 0.000010 0.000010 0.000010 0.056607 0.000010
0.094777 0.000010 0.000010 0.000013 0.000010 0.000010 0.000010 0.241103 0.000010 0.000010 0.000010
0.097691 0.000010 0.113115 0.000010 0.000010 0.000010 0.000010 0.000010 0.000010 0.000010 0.000010
0.000010 0.081219 0.864419 0.443510 0.115051 0.000010 0.000010 0.000010 0.086324 0.000010 0.075010
0.000010 0.000010 0.000010 0.000010 0.000010 0.000010 0.000010 0.241279 0.000010 0.000010 0.000010
0.094130 0.000010 0.000010 0.000010 0.000010 0.000010 0.000010 0.999990 0.000010 0.000010 0.000010
0.387321 0.000010 0.112832 0.000010 0.000010 0.000010 0.000010 0.000010 0.000010 0.000010 0.000010
0.000010 0.000010 0.000010 0.000010 0.000010 0.613252 0.000010 0.000010 0.000010 0.000010 0.000010
0.000010 0.000010 0.113199 0.000010 0.000010 0.000010 0.000010 0.000010 0.000010 0.000010 0.000010
0.000010 0.000010 0.000010 0.000010 0.000010 0.999990 0.000010 0.000010 0.000010 0.000010 0.000010
0.000010 0.000010 0.000010 0.000010 0.785684 0.000010 0.000010 0.000010 0.000010 0.000010 0.000010
0.000010 0.000010 0.000010 0.055606 0.000010 0.000010 0.000010 0.000010 0.000010 0.355178 0.000010
0.205353 0.000010 0.000010 0.000010 0.000010 0.000010 0.000010 0.000010 0.000010 0.000010 0.000010
0.000010 0.000010 0.000010 0.033245 0.000010 0.000010 0.000010 0.000010 0.000010 0.000010 0.000010
0.000010 0.000010 0.000010 0.000010 0.000010 0.000010 0.000010 0.000010 0.109560 0.015353 0.000010
0.000010 0.000010 0.000010 0.000010 0.000010 0.179992 0.000010 0.000010 0.000010 0.000010 0.000010
0.099252 0.000010 0.000010 0.000010 0.116823 0.000010 0.000010 0.000010 0.000010 0.000010 0.000010
0.434934 0.000010 0.000010 0.055729 0.116806 0.000010 0.000010 0.000010 0.000010 0.350549 0.000010
0.000010 0.000010 0.177130 0.000010 0.241410 0.000010 0.000010 0.000010 0.000010 0.000010 0.000010
0.094777 0.000010 0.000010 0.000010 0.000010 0.000010 0.000010 0.241103 0.000010 0.000010 0.000010
0.000010 0.000010 0.000010 0.000010 0.000010 0.195591 0.000010 0.000010 0.000010 0.000010 0.000010
0.000010 0.000010 0.000010 0.000010 0.000010 0.000010 0.000010 0.241279 0.000010 0.000010 0.000010
0.000010 0.000010 0.000010 0.000010 0.116942 0.000010 0.000010 0.000010 0.000010 0.000010 0.000010
0.094130 0.000010 0.000010 0.000010 0.000010 0.000010 0.000010 0.999990 0.000010 0.000010 0.000010
0.000010 0.000010 0.000010 0.000010 0.000010 0.000010 0.000010 0.487522 0.000010 0.000010 0.000010
0.000010 0.168545 0.000010 0.102172 0.000010 0.000010 0.457778 0.000010 0.311998 0.596369 0.458105
0.000010 0.000010 0.000019 0.033474 0.000010 0.000010 0.000010 0.000010 0.000010 0.000010 0.000010
0.097691 0.000010 0.113115 0.000010 0.000010 0.000010 0.000010 0.000010 0.000010 0.000010 0.000010
0.000010 0.000010 0.000010 0.000010 0.000010 0.000010 0.000010 0.363715 0.000010 0.000010 0.000010
0.000010 0.077004 0.866696 0.486981 0.110599 0.000010 0.000010 0.000010 0.093947 0.000010 0.079311
0.000010 0.000010 0.000010 0.000010 0.000010 0.000010 0.000010 0.120082 0.000010 0.000010 0.059656
0.205353 0.000011 0.000010 0.000010 0.000016 0.000010 0.000010 0.000010 0.000010 0.000010 0.000010
0.000010 0.000010 0.000010 0.026866 0.000010 0.000010 0.000010 0.000010 0.009083 0.000010 0.000010
0.000010 0.000010 0.000010 0.000010 0.000010 0.000010 0.000010 0.241279 0.000010 0.000010 0.000010
0.000010 0.000010 0.000010 0.000010 0.000010 0.000010 0.000010 0.241278 0.000010 0.000010 0.000010
0.000010 0.000010 0.000010 0.000010 0.000010 0.000010 0.131031 0.000010 0.129073 0.000010 0.000010
0.000010 0.000010 0.000010 0.000010 0.785684 0.000010 0.000010 0.000010 0.000010 0.000010 0.000010
0.000010 0.000010 0.000010 0.000010 0.000010 0.000010 0.000012 0.000010 0.000010 0.054954 0.000010
0.000010 0.000010 0.103668 0.061455 0.000010 0.000010 0.000010 0.000010 0.000010 0.350396 0.000010
0.091048 0.000010 0.000010 0.000010 0.000010 0.856145 0.000010 0.000010 0.000010 0.000010 0.000010
0.000010 0.000010 0.000010 0.000010 0.000010 0.613251 0.000010 0.000010 0.000010 0.000010 0.000010
0.000011 0.000010 0.000010 0.000010 0.000010 0.195794 0.000010 0.000010 0.000010 0.000010 0.000010
0.000010 0.000010 0.000010 0.000010 0.000010 0.000010 0.000010 0.739908 0.000010 0.000010 0.000010
0.069769 0.000010 0.000010 0.000013 0.188672 0.999990 0.000010 0.000010 0.000010 0.000010 0.000010
0.318169 0.000010 0.000010 0.000010 0.116435 0.096310 0.000010 0.000010 0.000010 0.000010 0.000010
0.000010 0.000010 0.000010 0.000010 0.000010 0.096678 0.000010 0.240726 0.000010 0.000016 0.000010
0.021166 0.000010 0.000010 0.000010 0.582429 0.000010 0.000010 0.000010 0.000010 0.000010 0.000010
0.000010 0.000010 0.000010 0.000010 0.000010 0.195794 0.000010 0.000010 0.000010 0.000010 0.000010
0.094777 0.000010 0.000010 0.000010 0.000010 0.000010 0.000010 0.241103 0.000010 0.000010 0.000010
0.000010 0.000010 0.113199 0.000010 0.000010 0.000010 0.000010 0.000010 0.000010 0.000010 0.000010
0.000010 0.000010 0.000010 0.000010 0.000010 0.613251 0.000010 0.000010 0.000010 0.000010 0.000010
0.075099 0.000010 0.000010 0.000010 0.188700 0.096838 0.000010 0.000010 0.000010 0.000010 0.000010
0.099252 0.000014 0.000016 0.000010 0.116823 0.000010 0.000010 0.000010 0.000010 0.000010 0.000010
0.320271 0.000010 0.000010 0.000010 0.118550 0.999990 0.000010 0.999990 0.000010 0.000010 0.000010
0.204559 0.000010 0.000010 0.000010 0.177044 0.000010 0.000010 0.000010 0.000010 0.000010 0.000010
0.205353 0.000010 0.000010 0.000010 0.000016 0.000010 0.000010 0.000010 0.000010 0.000010 0.000010
0.278651 0.000010 0.000010 0.000010 0.180170 0.999990 0.000010 0.999990 0.000010 0.000010 0.000010
0.000010 0.000010 0.000010 0.000010 0.000010 0.000010 0.000010 0.241279 0.000010 0.000010 0.000010
0.205353 0.000010 0.000010 0.000010 0.000010 0.000010 0.000010 0.000010 0.000010 0.000010 0.000010
0.229475 0.173957 0.000010 0.096232 0.000010 0.000010 0.453403 0.000010 0.272145 0.591975 0.439853
0.094865 0.000010 0.000010 0.000010 0.000010 0.000010 0.000010 0.119982 0.000010 0.000010 0.000010
0.094130 0.000010 0.000010 0.000010 0.000010 0.000010 0.000010 0.999990 0.000010 0.000010 0.000010
0.000010 0.000010 0.000010 0.000010 0.000010 0.000010 0.131031 0.000010 0.129073 0.000010 0.000010
0.000010 0.790228 0.000010 0.265811 0.000010 0.000010 0.000010 0.000010 0.047593 0.000010 0.079314
0.000010 0.000010 0.000010 0.000010 0.000010 0.179992 0.000010 0.000010 0.000010 0.000010 0.000010
0.000010 0.000010 0.000010 0.055606 0.000010 0.000010 0.000010 0.000010 0.000010 0.355178 0.000010
0.000010 0.000010 0.000010 0.000010 0.000010 0.000010 0.000010 0.241279 0.000010 0.000010 0.000010
0.014923 0.000010 0.000010 0.000010 0.632791 0.000010 0.000010 0.000010 0.000010 0.000010 0.000010
0.236968 0.253375 0.858616 0.628183 0.190899 0.000010 0.473517 0.000010 0.344524 0.628881 0.613415
0.000015 0.000010 0.175360 0.000010 0.188334 0.000010 0.000010 0.000010 0.000010 0.000010 0.000010
0.000010 0.000010 0.000010 0.000010 0.000010 0.857952 0.000010 0.000010 0.000010 0.000010 0.000010
0.000010 0.000010 0.000010 0.000010 0.000010 0.000010 0.000010 0.363716 0.000010 0.000010 0.000010
0.366199 0.000010 0.000010 0.041887 0.621727 0.000010 0.104826 0.000010 0.168423 0.343919 0.000010
0.000010 0.000010 0.000010 0.000010 0.000010 0.613251 0.000010 0.000010 0.000010 0.000010 0.000010
0.000010 0.000010 0.113199 0.000010 0.000010 0.000010 0.000010 0.000010 0.000010 0.000010 0.000010
0.000010 0.000010 0.113134 0.000010 0.000010 0.849473 0.000010 0.114984 0.000010 0.000010 0.000010
0.099134 0.000010 0.000010 0.000010 0.177266 0.000010 0.000010 0.000010 0.000010 0.000010 0.000010
0.000010 0.095233 0.859680 0.487194 0.037155 0.000010 0.000010 0.000010 0.083765 0.050032 0.109595
0.000010 0.000010 0.000010 0.000010 0.000010 0.000010 0.131031 0.000010 0.129073 0.000010 0.000010
0.000010 0.000010 0.000010 0.000010 0.000010 0.000010 0.000010 0.000010 0.000010 0.109915 0.000010
0.318956 0.000010 0.000018 0.000010 0.116471 0.000010 0.000010 0.000010 0.000010 0.000010 0.000010
0.329000 0.000010 0.000010 0.052350 0.622348 0.000010 0.000010 0.000010 0.000010 0.347642 0.000010
0.000010 0.000010 0.000010 0.000010 0.000010 0.000010 0.000016 0.363716 0.000010 0.000010 0.000010
0.000010 0.000010 0.000010 0.000010 0.000010 0.000010 0.000010 0.886856 0.000010 0.000010 0.000010
0.108573 0.000010 0.112349 0.000010 0.115323 0.999990 0.000010 0.999990 0.000010 0.000010 0.000010
0.000010 0.000010 0.000010 0.000010 0.000010 0.000010 0.000010 0.868899 0.000010 0.000010 0.000010
0.099252 0.000010 0.000010 0.000010 0.116823 0.000010 0.000010 0.000010 0.000010 0.000010 0.000010
0.000010 0.000010 0.000010 0.000010 0.000010 0.000010 0.000010 0.612861 0.000010 0.000010 0.000010
0.000010 0.000010 0.000010 0.000010 0.000010 0.814505 0.000010 0.135175 0.000010 0.000010 0.000010
0.205353 0.000010 0.000010 0.000010 0.000016 0.000010 0.000010 0.000010 0.000010 0.000010 0.000010
0.000010 0.173396 0.000010 0.097087 0.000010 0.000010 0.459590 0.000010 0.276502 0.595538 0.441256
0.205353 0.000010 0.000010 0.000010 0.000010 0.000010 0.000010 0.000010 0.000010 0.000010 0.000010
0.000010 0.000010 0.000013 0.000010 0.177441 0.000010 0.000010 0.000010 0.000010 0.000010 0.000010
0.014923 0.000010 0.000010 0.000010 0.632791 0.000010 0.000010 0.000010 0.000010 0.000010 0.000010
0.000010 0.000010 0.112060 0.000010 0.175095 0.999990 0.000010 0.999990 0.000010 0.000010 0.000010
0.000010 0.000010 0.112875 0.000010 0.000010 0.857152 0.000010 0.000010 0.000010 0.000010 0.000010
0.000010 0.000010 0.175360 0.000010 0.188334 0.000010 0.000010 0.000010 0.000010 0.000010 0.000010
0.266388 0.000010 0.000010 0.000010 0.000010 0.000010 0.089305 0.000010 0.127560 0.000010 0.000010
0.000017 0.000010 0.113162 0.000010 0.000010 0.195714 0.000010 0.000010 0.000010 0.000010 0.000010
0.000010 0.000010 0.000010 0.000010 0.000010 0.613251 0.000010 0.000010 0.000010 0.000010 0.000010
0.000010 0.000010 0.113199 0.000010 0.000010 0.000010 0.000010 0.000010 0.000010 0.000010 0.000010
0.000010 0.000010 0.000010 0.000010 0.000010 0.000010 0.553362 0.000010 0.276870 0.102088 0.360919
0.000010 0.000010 0.000010 0.000010 0.000010 0.000010 0.000010 0.487524 0.000010 0.000010 0.000010
0.204559 0.000010 0.000010 0.000010 0.177044 0.000010 0.000010 0.000010 0.000010 0.000010 0.000010
0.000010 0.000010 0.000010 0.000010 0.000010 0.000010 0.000016 0.241279 0.000010 0.000010 0.000010
0.000010 0.000010 0.000010 0.000010 0.000010 0.195252 0.000010 0.119428 0.000010 0.000010 0.000010
0.000010 0.000010 0.000010 0.000010 0.000010 0.000010 0.000018 0.241278 0.000015 0.000010 0.000010
0.127972 0.000010 0.000010 0.020613 0.000010 0.000010 0.000010 0.000010 0.035412 0.000010 0.000010
0.000010 0.000010 0.000010 0.000010 0.116942 0.000010 0.000010 0.000018 0.000010 0.000010 0.000010
0.461753 0.075348 0.903389 0.457277 0.702532 0.999990 0.000010 0.236572 0.121610 0.000010 0.000010
0.000010 0.000010 0.000010 0.000010 0.000010 0.000010 0.000010 0.739908 0.000010 0.000010 0.000010
0.000010 0.000010 0.000010 0.000010 0.000010 0.000010 0.000010 0.000010 0.026801 0.000010 0.229615
0.384236 0.000010 0.000010 0.000010 0.000010 0.000010 0.084285 0.000010 0.127214 0.000010 0.000010
0.000010 0.000010 0.000010 0.000010 0.000010 0.000010 0.000010 0.000010 0.000010 0.138312 0.000010
0.411764 0.071365 0.901643 0.426525 0.999990 0.999990 0.000016 0.999990 0.241337 0.000010 0.000010
0.000010 0.000010 0.112441 0.000010 0.000010 0.000010 0.000010 0.000010 0.000010 0.164129 0.000010
0.488440 0.075673 0.999990 0.442985 0.999990 0.000010 0.000010 0.000010 0.233818 0.143310 0.000010
0.000010 0.000010 0.000010 0.000010 0.000010 0.000010 0.067654 0.241287 0.000010 0.000010 0.000010
0.134710 0.000010 0.141701 0.074751 0.534317 0.000010 0.000010 0.000010 0.163833 0.348658 0.000010
0.000010 0.172952 0.000010 0.095795 0.174691 0.000010 0.458554 0.000010 0.275080 0.593035 0.529827
0.000010 0.000010 0.000010 0.000010 0.177441 0.000010 0.000010 0.000010 0.000010 0.000010 0.000010
0.000010 0.000010 0.000010 0.000010 0.000010 0.000010 0.131031 0.000010 0.129073 0.000010 0.000010
0.000010 0.000010 0.000016 0.000010 0.000010 0.000010 0.000010 0.241279 0.000010 0.000010 0.000010
0.000010 0.000010 0.000010 0.000010 0.000010 0.999990 0.000010 0.714012 0.000010 0.000010 0.000010
0.766725 0.086519 0.847435 0.467060 0.309375 0.000010 0.000010 0.000010 0.084907 0.068652 0.002338
0.837294 0.075021 0.849131 0.422859 0.305043 0.999990 0.113883 0.999990 0.266103 0.085370 0.013453
0.000010 0.000010 0.000010 0.000010 0.000010 0.000010 0.000010 0.241279 0.000010 0.000018 0.000010
0.000010 0.000010 0.000010 0.000010 0.000010 0.000010 0.000010 0.363716 0.000010 0.000010 0.000010
0.000010 0.000010 0.000010 0.000010 0.000010 0.000010 0.000010 0.487522 0.000010 0.000010 0.000010
0.000010 0.000010 0.000010 0.000010 0.000010 0.179992 0.000010 0.000010 0.000010 0.000010 0.000010
0.000010 0.000010 0.000010 0.000010 0.000010 0.000010 0.521719 0.000010 0.302985 0.096018 0.283081
0.000010 0.000010 0.000010 0.056705 0.000010 0.000010 0.000010 0.000010 0.000010 0.298863 0.000010
0.000010 0.000010 0.000010 0.000010 0.000010 0.000010 0.000010 0.000010 0.140083 0.008018 0.000010
0.000010 0.078979 0.999990 0.447075 0.028791 0.000010 0.000010 0.000010 0.084310 0.000010 0.114328
0.021255 0.000010 0.000010 0.000010 0.581709 0.000010 0.000010 0.000010 0.000010 0.000010 0.000010
0.127972 0.000010 0.000010 0.020613 0.000010 0.000010 0.000010 0.000010 0.035412 0.000010 0.000010
0.000010 0.000010 0.000010 0.021048 0.000010 0.000010 0.000010 0.000010 0.042105 0.000010 0.000010
0.000010 0.000010 0.000010 0.000010 0.000010 0.000010 0.000010 0.241279 0.000010 0.000010 0.000010
0.202783 0.000010 0.000010 0.020333 0.567361 0.000010 0.000010 0.000010 0.032968 0.000010 0.000010
0.000010 0.000010 0.000010 0.000010 0.000010 0.294863 0.000010 0.119024 0.000010 0.000010 0.000010
0.000010 0.000010 0.000010 0.000010 0.000010 0.000010 0.000010 0.999990 0.000010 0.000010 0.000010
0.000010 0.000010 0.000010 0.000010 0.177441 0.000010 0.000010 0.000010 0.000010 0.000010 0.000010
0.000010 0.792463 0.000010 0.253539 0.000010 0.000010 0.000010 0.000010 0.046457 0.000010 0.089389
0.000010 0.000018 0.000010 0.000010 0.000010 0.000010 0.000010 0.487524 0.000010 0.000010 0.000010
0.000018 0.000010 0.000010 0.000010 0.000010 0.295704 0.000010 0.000017 0.000010 0.000010 0.000010
0.205353 0.000010 0.000010 0.000010 0.000010 0.000010 0.000010 0.000010 0.000010 0.000010 0.000010
0.000010 0.000010 0.000015 0.041936 0.000010 0.000010 0.492025 0.000010 0.431918 0.116359 0.257924
0.000010 0.000010 0.000010 0.000010 0.000010 0.195591 0.000010 0.000010 0.000010 0.000010 0.000010
0.688522 0.000010 0.000010 0.000010 0.179590 0.000010 0.000010 0.000010 0.000010 0.161642 0.000010
0.000010 0.000010 0.000010 0.000010 0.000010 0.613251 0.000010 0.000010 0.000010 0.000010 0.000010
0.000010 0.000010 0.000010 0.000010 0.000010 0.000010 0.000010 0.739914 0.000010 0.000010 0.000010
0.000010 0.000010 0.000010 0.020779 0.000010 0.000010 0.000010 0.000010 0.135016 0.006495 0.000010
0.163515 0.000010 0.000010 0.036471 0.594499 0.000010 0.485566 0.000010 0.434283 0.119682 0.221674
0.000010 0.000010 0.000011 0.020149 0.000010 0.000010 0.000010 0.000010 0.019170 0.000010 0.000010
0.000010 0.000010 0.114103 0.000010 0.000010 0.000010 0.000010 0.000010 0.000010 0.000010 0.000010
0.000010 0.000010 0.000010 0.000010 0.000010 0.179992 0.000010 0.000010 0.000010 0.000010 0.000010
0.000010 0.000010 0.000010 0.000010 0.116942 0.000010 0.000010 0.000016 0.000010 0.000010 0.000010
0.163132 0.000010 0.000010 0.000010 0.569032 0.000010 0.000010 0.000010 0.000010 0.000010 0.000010
0.000010 0.000010 0.000010 0.000010 0.000010 0.000010 0.000010 0.241278 0.000010 0.000010 0.000010
0.000010 0.000010 0.000010 0.000010 0.000010 0.000010 0.000010 0.000010 0.048342 0.000010 0.000010
0.853813 0.000010 0.000010 0.025584 0.788584 0.294834 0.470907 0.000010 0.420442 0.341180 0.175153
0.840220 0.000010 0.000010 0.025492 0.786614 0.999990 0.471069 0.999990 0.420391 0.341550 0.175500
0.000010 0.000010 0.000010 0.000010 0.000010 0.000010 0.521719 0.000010 0.302985 0.096018 0.283081
0.000010 0.000010 0.000010 0.000010 0.000010 0.704185 0.000010 0.999990 0.000010 0.000010 0.000010
0.000010 0.000010 0.000010 0.000010 0.000010 0.000010 0.000010 0.487524 0.000010 0.000010 0.000010
0.000010 0.000010 0.000010 0.000010 0.000010 0.000010 0.131031 0.000010 0.129073 0.000010 0.000010
0.000010 0.000010 0.000010 0.000010 0.000010 0.296060 0.000010 0.000010 0.000010 0.000010 0.000010
0.000010 0.000010 0.000010 0.043182 0.000010 0.000010 0.000010 0.000010 0.033943 0.000010 0.000010
0.806500 0.000010 0.000010 0.000010 0.770668 0.000010 0.000010 0.000010 0.000010 0.180201 0.000010
0.000010 0.000010 0.000010 0.000010 0.000010 0.179992 0.000010 0.000010 0.000010 0.000010 0.000010
0.000010 0.000010 0.000010 0.000010 0.000010 0.179989 0.067649 0.000010 0.000010 0.000010 0.000010
0.000010 0.000010 0.000010 0.000010 0.000010 0.613251 0.000010 0.000010 0.000010 0.000010 0.000010
0.840220 0.000010 0.000010 0.025492 0.786614 0.999990 0.471069 0.999990 0.420391 0.341550 0.175500
0.000010 0.000010 0.000010 0.000010 0.000010 0.605008 0.000010 0.479146 0.000010 0.000010 0.000010
0.000010 0.000010 0.000010 0.000010 0.000012 0.093556 0.067654 0.000010 0.000010 0.000010 0.000010
0.000010 0.000010 0.000010 0.000010 0.000010 0.093474 0.556278 0.000010 0.305046 0.101346 0.280383
0.000010 0.000010 0.000012 0.000010 0.000010 0.000010 0.000010 0.363716 0.000010 0.000010 0.000010
0.158656 0.188164 0.000010 0.184085 0.180825 0.244152 0.916092 0.000010 0.662426 0.934163 0.843172
0.000010 0.000010 0.000010 0.000010 0.000010 0.000010 0.000010 0.241279 0.000010 0.000010 0.000010
0.000010 0.000010 0.000010 0.000010 0.000010 0.096955 0.000010 0.119776 0.000010 0.000015 0.000010
0.000010 0.000010 0.000010 0.000010 0.000010 0.000010 0.000010 0.241278 0.000010 0.000010 0.000010
0.736433 0.000010 0.000010 0.000010 0.239087 0.000010 0.000010 0.000010 0.000010 0.161080 0.000010
0.000010 0.000010 0.000010 0.000010 0.000010 0.000010 0.129769 0.000010 0.156525 0.000010 0.000010
0.000010 0.000010 0.000010 0.000010 0.000010 0.611443 0.000010 0.117237 0.000010 0.000010 0.000010
0.779532 0.000010 0.000010 0.000010 0.770757 0.094185 0.000010 0.000010 0.000010 0.168965 0.000010
0.000010 0.201773 0.000010 0.120666 0.052648 0.000010 0.460096 0.000010 0.194699 0.592958 0.534102
0.000010 0.000010 0.000010 0.000010 0.116942 0.000010 0.000010 0.000010 0.000010 0.000010 0.000010
0.000010 0.000010 0.000010 0.016535 0.000010 0.194678 0.067587 0.240112 0.000010 0.000010 0.000010
0.276204 0.000010 0.000010 0.000010 0.244289 0.000010 0.000010 0.000010 0.000010 0.000010 0.000010
0.205353 0.000010 0.000010 0.000010 0.000010 0.000010 0.000010 0.000010 0.000010 0.000010 0.000010
0.201386 0.000010 0.000010 0.050873 0.118176 0.000010 0.000010 0.000010 0.000010 0.247641 0.000010
0.027795 0.000010 0.000010 0.000010 0.528933 0.000010 0.000010 0.000010 0.000010 0.000010 0.000010
0.000010 0.078310 0.762926 0.434201 0.000010 0.000010 0.000010 0.000010 0.092958 0.000010 0.000010
0.099017 0.000010 0.000010 0.000010 0.236501 0.000010 0.000010 0.000010 0.000010 0.000010 0.000010
0.247438 0.000010 0.000010 0.020283 0.000010 0.000010 0.000010 0.000010 0.031648 0.000010 0.000010
0.000010 0.000010 0.108189 0.000010 0.000010 0.000010 0.000010 0.000010 0.000010 0.000010 0.000010
0.000010 0.776337 0.000010 0.205705 0.000010 0.000010 0.085383 0.000010 0.225308 0.000010 0.090727
0.000010 0.000010 0.000010 0.000010 0.000010 0.000010 0.000010 0.000010 0.000010 0.168109 0.000010
0.495438 0.197795 0.000010 0.178533 0.999990 0.999990 0.458872 0.999990 0.171548 0.982335 0.516257
0.000010 0.000010 0.000010 0.000010 0.000010 0.729182 0.000010 0.000010 0.000010 0.000010 0.000010
0.505836 0.193087 0.000010 0.176386 0.999990 0.243798 0.433354 0.000010 0.174791 0.839996 0.522743
0.000010 0.000010 0.000010 0.042263 0.000010 0.000010 0.000010 0.000010 0.132251 0.001116 0.000010
0.000010 0.076629 0.999990 0.474010 0.027635 0.000010 0.000010 0.000010 0.087246 0.000010 0.111470
0.000010 0.000010 0.000010 0.020149 0.000010 0.000010 0.000010 0.000010 0.019170 0.000010 0.000010
0.000010 0.000010 0.000010 0.000010 0.000010 0.000010 0.000010 0.868898 0.000010 0.000010 0.000010
0.000010 0.000010 0.000010 0.000010 0.000010 0.000010 0.000010 0.487524 0.000010 0.000010 0.000010
0.000010 0.000010 0.000016 0.021048 0.000010 0.000010 0.000010 0.000010 0.042105 0.000010 0.000010
0.000015 0.000010 0.000010 0.000010 0.000010 0.195591 0.000010 0.000010 0.000010 0.000010 0.000010
0.000010 0.000010 0.000010 0.000010 0.000010 0.000010 0.000010 0.241279 0.000010 0.000010 0.000010
0.000010 0.000010 0.000010 0.000010 0.000010 0.000010 0.000010 0.241279 0.000010 0.000010 0.000010
0.000010 0.000010 0.000010 0.000010 0.000010 0.000010 0.000010 0.550657 0.000010 0.000010 0.000010
0.027795 0.000010 0.000010 0.000010 0.528933 0.000010 0.000010 0.000010 0.000010 0.000010 0.000010
0.000010 0.000010 0.000010 0.050859 0.000010 0.000010 0.000010 0.000010 0.000010 0.249933 0.000010
0.000010 0.000010 0.000010 0.000010 0.000010 0.000010 0.000010 0.363715 0.000010 0.000010 0.000010
0.000010 0.000010 0.000010 0.058780 0.528690 0.000010 0.481438 0.120089 0.428639 0.120809 0.228328
0.201319 0.000010 0.000010 0.059198 0.523504 0.999990 0.513990 0.999990 0.432354 0.108599 0.217303
0.000010 0.000010 0.000010 0.000010 0.000010 0.000010 0.000010 0.000010 0.109560 0.015353 0.000010
0.000010 0.000010 0.108173 0.000010 0.000010 0.093196 0.000010 0.000010 0.000010 0.000010 0.000010
0.000010 0.000010 0.000010 0.000010 0.000010 0.295704 0.000010 0.000010 0.000010 0.000010 0.000010
0.000010 0.000010 0.000010 0.000010 0.000010 0.000010 0.129769 0.000010 0.156525 0.000010 0.000010
0.000010 0.000010 0.000010 0.000010 0.000010 0.000010 0.067647 0.487536 0.000010 0.000010 0.000010
0.000010 0.000010 0.000010 0.000010 0.000010 0.000010 0.000010 0.120085 0.024477 0.000010 0.000010
0.000010 0.000010 0.000010 0.000010 0.511562 0.093234 0.000010 0.000010 0.000010 0.190581 0.000010
0.473440 0.773605 0.000010 0.241051 0.515072 0.000010 0.546212 0.000010 0.533783 0.166277 0.316843
0.000010 0.000010 0.000010 0.000010 0.000010 0.000013 0.000010 0.363716 0.000010 0.000010 0.000010
0.000010 0.000010 0.000010 0.000010 0.000010 0.613251 0.000010 0.000010 0.000010 0.000010 0.000010
0.000010 0.000010 0.000010 0.019888 0.000010 0.000010 0.000010 0.000010 0.037603 0.034842 0.000010
0.000010 0.000010 0.037396 0.000010 0.019792 0.000010 0.000010 0.000010 0.000010 0.000010 0.039709
0.099252 0.000018 0.000010 0.000010 0.116823 0.000010 0.000010 0.000010 0.000010 0.000010 0.000010
0.098796 0.000010 0.000010 0.000010 0.116783 0.096347 0.000010 0.240522 0.000010 0.000010 0.000010
0.000010 0.199032 0.000010 0.121426 0.054508 0.000010 0.446453 0.000010 0.186362 0.684302 0.530550
0.101631 0.000010 0.000010 0.000010 0.116378 0.999990 0.000010 0.240791 0.000010 0.000010 0.000010
0.000010 0.000010 0.000010 0.000010 0.000010 0.851503 0.000010 0.000010 0.000010 0.000010 0.000010
0.000010 0.000010 0.000010 0.000010 0.000010 0.000010 0.000010 0.241279 0.000010 0.000010 0.000010
0.027795 0.000010 0.000010 0.000010 0.528933 0.000010 0.000010 0.000010 0.000010 0.000010 0.000010
0.199066 0.000010 0.000010 0.056701 0.000010 0.000010 0.000010 0.000010 0.000010 0.181079 0.000010
0.000010 0.000010 0.000010 0.000010 0.000010 0.000010 0.000010 0.241279 0.000010 0.000010 0.000010
0.000010 0.000010 0.000010 0.000010 0.236724 0.000010 0.000010 0.000010 0.000010 0.000010 0.000010
0.000010 0.000010 0.000010 0.000010 0.784318 0.000010 0.000010 0.363723 0.000010 0.000010 0.000010
0.099198 0.000010 0.000010 0.000010 0.363628 0.999990 0.000010 0.606415 0.000010 0.000010 0.000010
0.101790 0.000010 0.000010 0.056656 0.118724 0.879774 0.000010 0.244320 0.000010 0.179960 0.000010
0.201531 0.000010 0.000010 0.000010 0.000010 0.000010 0.000010 0.000010 0.000010 0.000010 0.000010
0.000010 0.000010 0.000010 0.000010 0.000010 0.000010 0.000010 0.363715 0.000010 0.000010 0.000010
0.205353 0.000010 0.000010 0.000010 0.000010 0.000010 0.000010 0.000010 0.000010 0.000010 0.000010
0.000010 0.000010 0.000010 0.000010 0.000010 0.195591 0.000010 0.000010 0.000010 0.000010 0.000010
0.101076 0.000010 0.000010 0.000010 0.000010 0.000010 0.000010 0.000010 0.000010 0.167190 0.000010
0.000010 0.000010 0.000010 0.000010 0.000010 0.000010 0.000010 0.241279 0.000010 0.000010 0.000010
0.099017 0.000010 0.000010 0.000010 0.236501 0.000010 0.000010 0.000010 0.000010 0.000010 0.000010
0.357483 0.057247 0.999990 0.488979 0.018670 0.999990 0.000010 0.118918 0.469965 0.000010 0.118309
0.000010 0.000010 0.000010 0.000010 0.000010 0.195591 0.000010 0.000010 0.000010 0.000010 0.000010
0.000010 0.000010 0.000010 0.000010 0.116942 0.000010 0.000018 0.000010 0.000010 0.000010 0.000010
0.000010 0.000010 0.000010 0.000010 0.000010 0.336160 0.000010 0.286092 0.000010 0.000010 0.000010
0.000010 0.000010 0.000010 0.000010 0.000010 0.851498 0.000010 0.000010 0.000010 0.000010 0.000010
0.000010 0.000010 0.000020 0.033474 0.000010 0.000010 0.000010 0.000010 0.000010 0.000010 0.000010
0.483925 0.057497 0.916896 0.480986 0.032262 0.000010 0.000010 0.000010 0.472013 0.000010 0.113699
0.000010 0.000010 0.062807 0.064245 0.000010 0.000010 0.000010 0.000010 0.000010 0.177543 0.000010
0.205051 0.000010 0.074667 0.000011 0.000010 0.000010 0.000010 0.000010 0.000010 0.000010 0.000010
0.000010 0.000010 0.000010 0.000010 0.000010 0.000010 0.000010 0.363716 0.000010 0.000010 0.000010
0.000010 0.000010 0.000010 0.000010 0.000010 0.000010 0.000010 0.241279 0.000010 0.000010 0.000010
0.000010 0.000010 0.000010 0.000010 0.236724 0.000010 0.000010 0.000010 0.000010 0.000010 0.000010
0.000010 0.000010 0.000010 0.000010 0.000010 0.000010 0.000010 0.000010 0.027060 0.000010 0.169661
0.241064 0.202103 0.000010 0.079515 0.056783 0.000010 0.213738 0.000010 0.182996 0.566528 0.535572
0.839656 0.204505 0.000010 0.099589 0.989993 0.999990 0.221334 0.999990 0.159992 0.577669 0.487283
0.204979 0.000010 0.000010 0.000010 0.000010 0.000010 0.000010 0.240883 0.000010 0.000010 0.000010
0.000010 0.000010 0.000010 0.037558 0.000010 0.000010 0.000010 0.000010 0.000010 0.000010 0.046125
0.205353 0.000010 0.000010 0.000010 0.000016 0.000010 0.000010 0.000010 0.000010 0.000010 0.000010
0.000010 0.000010 0.000010 0.000010 0.000010 0.999990 0.000010 0.112727 0.000010 0.000010 0.000010
0.000010 0.000010 0.000010 0.000010 0.801170 0.000010 0.000010 0.612868 0.000010 0.000010 0.000010
0.000010 0.000010 0.000010 0.000010 0.000010 0.096955 0.000010 0.119776 0.000010 0.000010 0.000010
0.617936 0.731292 0.000010 0.391702 0.791521 0.999990 0.386802 0.759480 0.704691 0.139516 0.318326
0.000010 0.000010 0.000010 0.063094 0.000010 0.000010 0.000010 0.000010 0.004062 0.138435 0.000010
0.000010 0.000010 0.000010 0.000010 0.000010 0.093556 0.067654 0.000010 0.000010 0.000010 0.000010
0.239813 0.000010 0.000010 0.000010 0.000010 0.000010 0.202459 0.296875 0.000010 0.000010 0.000010
0.006459 0.000010 0.000010 0.000010 0.652381 0.999990 0.000010 0.112687 0.000010 0.000010 0.000010
0.000010 0.000010 0.000010 0.000010 0.057131 0.855877 0.000010 0.114905 0.000010 0.000010 0.000010
0.000010 0.000010 0.000010 0.000010 0.000010 0.000010 0.000010 0.363715 0.000010 0.000010 0.000010
0.000010 0.000010 0.000010 0.047968 0.183403 0.000010 0.000010 0.000010 0.011291 0.097592 0.000010
0.000010 0.000010 0.000010 0.000010 0.057307 0.000010 0.000010 0.487528 0.000010 0.000010 0.000010
0.000010 0.000010 0.000010 0.000010 0.116942 0.000010 0.000010 0.000010 0.000010 0.000016 0.000010
0.000010 0.000010 0.000010 0.000010 0.057278 0.146269 0.000010 0.521782 0.000010 0.000010 0.000010
0.099134 0.000010 0.000010 0.000010 0.177266 0.000010 0.000010 0.000010 0.000010 0.000010 0.000010
0.204285 0.000010 0.000010 0.000010 0.236217 0.000010 0.000010 0.000010 0.000010 0.000010 0.000010
0.000010 0.000010 0.000010 0.000010 0.000010 0.000010 0.000010 0.000010 0.008333 0.101362 0.000010
0.000010 0.000010 0.000010 0.000010 0.000010 0.000010 0.000010 0.000010 0.045036 0.031913 0.000010
0.000010 0.000010 0.000010 0.000010 0.177441 0.000010 0.000010 0.000010 0.000010 0.000010 0.000010
0.000010 0.000010 0.000010 0.000010 0.000010 0.611783 0.000010 0.000010 0.000010 0.000010 0.000010
0.106957 0.000010 0.000010 0.034439 0.000010 0.000010 0.000010 0.000010 0.334519 0.047407 0.000010
0.000010 0.000010 0.000010 0.000010 0.000010 0.000010 0.000010 0.487522 0.000010 0.000010 0.000010
0.000010 0.000010 0.000010 0.000010 0.000010 0.295704 0.000010 0.000010 0.000010 0.000010 0.000010
0.000010 0.000010 0.000010 0.000010 0.000010 0.000017 0.000010 0.241278 0.000010 0.000010 0.000010
0.000010 0.000010 0.000010 0.000010 0.184814 0.000010 0.000010 0.000010 0.009090 0.096582 0.000010
0.463103 0.000010 0.066561 0.041153 0.358794 0.000010 0.000010 0.240358 0.327404 0.042899 0.000010
0.183902 0.000010 0.000010 0.000010 0.000010 0.000010 0.204419 0.000010 0.000010 0.033077 0.000010
0.000010 0.000010 0.000010 0.000010 0.000010 0.000010 0.000010 0.363716 0.000010 0.000010 0.000010
0.000010 0.000010 0.000010 0.000010 0.000010 0.000010 0.250652 0.550679 0.000010 0.034558 0.000010
0.000010 0.000010 0.000010 0.000010 0.000010 0.000010 0.265414 0.000010 0.000010 0.000010 0.000010
0.999990 0.719856 0.057450 0.394276 0.380173 0.999990 0.532494 0.999990 0.776224 0.135007 0.258490
0.000010 0.000010 0.000010 0.035883 0.000010 0.000010 0.000010 0.000010 0.299475 0.000010 0.000010
0.934898 0.000010 0.067560 0.029151 0.350436 0.999990 0.110705 0.999990 0.332780 0.201014 0.000010
0.000010 0.000010 0.000010 0.000010 0.000010 0.000010 0.000010 0.000010 0.072600 0.000010 0.000010
0.102572 0.000010 0.000010 0.035845 0.000010 0.999990 0.000010 0.606377 0.298423 0.000010 0.000010
0.000010 0.000010 0.000010 0.000010 0.000010 0.000010 0.000010 0.241279 0.000010 0.000010 0.000010
0.000010 0.771464 0.000010 0.341600 0.189277 0.000010 0.374828 0.120077 0.399350 0.053847 0.346954
0.000010 0.000010 0.000010 0.020149 0.000011 0.000010 0.000010 0.000010 0.019170 0.000010 0.000010
0.049915 0.000010 0.000010 0.047675 0.000010 0.000010 0.414380 0.000010 0.351734 0.105075 0.304948
0.372004 0.767035 0.000010 0.342805 0.185749 0.999990 0.374541 0.760065 0.397703 0.031540 0.332220
0.000010 0.003022 0.000010 0.000010 0.000010 0.000010 0.455641 0.000010 0.308594 0.063012 0.290476
0.000010 0.000010 0.000010 0.000010 0.000010 0.611443 0.000010 0.117237 0.000010 0.000010 0.000010
0.098970 0.000010 0.000010 0.000010 0.000010 0.000010 0.000010 0.612572 0.000010 0.000010 0.000010
0.000015 0.000010 0.000010 0.000010 0.000010 0.195591 0.000010 0.000010 0.000010 0.000010 0.000010
0.000010 0.000010 0.000013 0.000010 0.000018 0.000010 0.000010 0.000010 0.045036 0.031913 0.000010
0.223411 0.000010 0.000010 0.000010 0.176310 0.999990 0.000010 0.760427 0.000010 0.000010 0.000010
0.236534 0.000010 0.000010 0.000010 0.176960 0.000010 0.000010 0.764300 0.000010 0.000010 0.000010
0.000010 0.000010 0.000010 0.000010 0.177441 0.000010 0.000010 0.000010 0.000010 0.000010 0.000010
0.000010 0.000010 0.000010 0.000010 0.000010 0.000010 0.000010 0.000010 0.008333 0.101362 0.000010
0.000010 0.000010 0.000010 0.000010 0.000010 0.851498 0.000010 0.000010 0.000010 0.000010 0.000010
0.204979 0.000010 0.000010 0.000010 0.000010 0.000010 0.000010 0.240883 0.000010 0.000010 0.000010
0.155379 0.000010 0.000010 0.000010 0.000010 0.000010 0.000010 0.163567 0.000010 0.000010 0.000010
0.324699 0.000010 0.065584 0.063389 0.170268 0.000010 0.000010 0.000010 0.285145 0.002089 0.000010
0.000010 0.000010 0.000010 0.000010 0.000010 0.000010 0.000010 0.363715 0.000010 0.000010 0.000010
0.109601 0.000010 0.000010 0.000010 0.000010 0.999990 0.000010 0.638987 0.000010 0.000010 0.000010
0.000010 0.773388 0.000010 0.229852 0.000010 0.000010 0.000010 0.000010 0.058357 0.000010 0.081856
0.098447 0.000010 0.074424 0.000010 0.000010 0.000010 0.000010 0.363504 0.008367 0.100915 0.000010
0.014228 0.785775 0.000010 0.313525 0.000010 0.000010 0.602795 0.000010 0.360796 0.040370 0.358940
0.135366 0.000010 0.000010 0.000010 0.000010 0.000010 0.000010 0.000010 0.034665 0.032996 0.000010
0.000010 0.000010 0.000010 0.000010 0.000010 0.097136 0.000010 0.000010 0.000010 0.000010 0.058494
0.000010 0.000010 0.000010 0.000010 0.000010 0.000010 0.000010 0.487522 0.000010 0.000010 0.000010
0.000010 0.000010 0.000016 0.000010 0.000010 0.000010 0.000011 0.241279 0.000010 0.000010 0.000010
0.000010 0.000010 0.000010 0.000010 0.116942 0.000010 0.000010 0.000010 0.000010 0.000010 0.000010
0.000010 0.000010 0.000010 0.000010 0.000010 0.000010 0.000010 0.000010 0.008333 0.101362 0.000010
0.000010 0.000010 0.000017 0.000019 0.177441 0.000010 0.000018 0.000010 0.000010 0.000010 0.000010
0.000010 0.000010 0.074788 0.000010 0.000010 0.000010 0.000010 0.000010 0.000010 0.000011 0.000010
0.098688 0.000010 0.000010 0.000010 0.000010 0.000010 0.000014 0.000010 0.003145 0.133671 0.000010
0.000010 0.000010 0.000018 0.000010 0.000010 0.000014 0.000010 0.000010 0.045036 0.031913 0.000010
0.000010 0.000010 0.000010 0.000010 0.000010 0.050125 0.000010 0.171350 0.000010 0.000010 0.000010
0.000010 0.000010 0.000010 0.000010 0.000019 0.195591 0.000010 0.000010 0.000010 0.000010 0.000010
0.000010 0.000010 0.000010 0.035883 0.000010 0.000010 0.000010 0.000010 0.299475 0.000010 0.000010
0.099290 0.000010 0.000010 0.000010 0.000010 0.000010 0.000010 0.241093 0.000010 0.000010 0.000010
0.000010 0.000010 0.000010 0.033191 0.000010 0.000010 0.000010 0.000010 0.000010 0.000010 0.000010
0.000010 0.000010 0.000010 0.032960 0.000010 0.000010 0.000010 0.000010 0.000010 0.000010 0.000010
0.000010 0.000010 0.000010 0.000010 0.000010 0.724874 0.000010 0.234196 0.000010 0.000010 0.000010
0.000010 0.000010 0.000010 0.000010 0.000010 0.000010 0.145187 0.000010 0.000010 0.000010 0.000010
0.204677 0.000010 0.074664 0.000013 0.000010 0.000010 0.000010 0.240890 0.000010 0.000010 0.000010
0.000010 0.000010 0.000010 0.000010 0.000010 0.096678 0.000010 0.240726 0.000010 0.000010 0.000010
0.000010 0.000010 0.000010 0.000010 0.000010 0.000010 0.000010 0.363716 0.000010 0.000010 0.000010
0.000010 0.000010 0.000010 0.000010 0.000010 0.999990 0.000010 0.369989 0.000010 0.000010 0.000010
0.000010 0.000010 0.000010 0.000010 0.000010 0.000010 0.000010 0.241279 0.000010 0.000010 0.000010
0.101580 0.000010 0.000010 0.035825 0.175013 0.000010 0.000010 0.241116 0.298515 0.000010 0.000010
0.000010 0.000010 0.000010 0.000010 0.000010 0.000010 0.000010 0.241278 0.000010 0.000010 0.000010
0.000010 0.000010 0.000013 0.000010 0.000010 0.000010 0.000010 0.241279 0.000010 0.000010 0.000010
0.000010 0.000010 0.000010 0.000010 0.000010 0.611443 0.000010 0.117237 0.000010 0.000010 0.000010
0.999990 0.719856 0.057450 0.394276 0.380173 0.999990 0.532494 0.999990 0.776224 0.135007 0.258490
0.000010 0.000010 0.000010 0.000010 0.000010 0.295704 0.000010 0.000010 0.000010 0.000010 0.000010
0.000010 0.000010 0.000010 0.000010 0.000010 0.999990 0.000010 0.000010 0.000010 0.000010 0.000010
0.000010 0.000010 0.000010 0.000010 0.000010 0.000010 0.000010 0.487524 0.000010 0.000010 0.000010
0.000010 0.000016 0.000010 0.000010 0.000010 0.000017 0.000010 0.363716 0.000010 0.000010 0.000010
0.000010 0.000010 0.000010 0.000010 0.177441 0.000010 0.000010 0.000010 0.000010 0.000010 0.000010
0.098586 0.000010 0.000010 0.000010 0.060060 0.000010 0.000010 0.241118 0.008603 0.099513 0.000010
0.205353 0.000010 0.000010 0.000010 0.000010 0.000010 0.000011 0.000010 0.000010 0.000010 0.000010
0.000010 0.000010 0.000010 0.000010 0.000010 0.000010 0.653602 0.000010 0.302813 0.114020 0.274291
0.000010 0.000010 0.000010 0.035883 0.000010 0.000010 0.000010 0.000010 0.299475 0.000010 0.000010
0.000010 0.000010 0.000010 0.000010 0.000010 0.293016 0.000010 0.361113 0.000010 0.000010 0.000010
0.300085 0.729903 0.061484 0.343286 0.175256 0.000010 0.000010 0.240719 0.402888 0.043565 0.073504
0.172671 0.000010 0.000010 0.000010 0.000010 0.999990 0.660155 0.760592 0.310531 0.053307 0.278018
0.098768 0.000010 0.000010 0.000010 0.060062 0.000010 0.000010 0.000010 0.008605 0.099516 0.000010
0.135069 0.000010 0.000010 0.000010 0.000010 0.000010 0.000010 0.241046 0.034679 0.032990 0.000010
0.000010 0.000010 0.074788 0.000010 0.000010 0.000010 0.000019 0.000010 0.000010 0.000011 0.000010
0.165050 0.000010 0.000010 0.000010 0.000010 0.028928 0.000010 0.000010 0.000010 0.000010 0.000010
0.000010 0.000010 0.000010 0.000010 0.000011 0.195591 0.000010 0.000010 0.000010 0.000010 0.000010
0.000010 0.000010 0.000010 0.000010 0.000010 0.195603 0.000010 0.000010 0.000010 0.027521 0.000010
0.000010 0.000013 0.000010 0.000010 0.000010 0.000010 0.000010 0.487524 0.000010 0.000010 0.000010
0.000010 0.000010 0.114103 0.000010 0.000010 0.000019 0.000010 0.000010 0.000010 0.000010 0.000010
0.000010 0.000010 0.000010 0.000010 0.000010 0.000010 0.000010 0.000010 0.044188 0.039526 0.045208
0.000010 0.000010 0.000010 0.000010 0.000010 0.000010 0.000010 0.000010 0.045036 0.031913 0.000010
0.000010 0.000010 0.000010 0.000010 0.000010 0.253066 0.000010 0.517379 0.000010 0.027509 0.000010
0.000010 0.000010 0.000010 0.000010 0.000010 0.729183 0.000010 0.000010 0.000010 0.000010 0.000010
0.000010 0.000010 0.000010 0.000010 0.116942 0.000012 0.000010 0.000010 0.000010 0.000010 0.000010
0.000010 0.000010 0.000010 0.000010 0.000010 0.000010 0.000010 0.550678 0.000010 0.027513 0.000010
0.319900 0.000010 0.000010 0.000010 0.000010 0.000010 0.000010 0.000010 0.000010 0.000010 0.000010
0.000010 0.000010 0.000010 0.000010 0.000010 0.000010 0.666070 0.000010 0.309676 0.064610 0.278985
0.429705 0.728848 0.060772 0.342384 0.174545 0.000010 0.000010 0.000010 0.402161 0.043407 0.072919
0.000010 0.000010 0.000010 0.000010 0.000010 0.999990 0.000010 0.761081 0.000010 0.027488 0.000010
0.000010 0.000010 0.000010 0.000010 0.000010 0.050124 0.000010 0.171350 0.000010 0.000010 0.000010
0.205353 0.000010 0.000010 0.000010 0.000010 0.000010 0.000010 0.000010 0.000010 0.000010 0.000010
0.999990 0.729943 0.058211 0.382310 0.380977 0.999990 0.537923 0.999990 0.732909 0.105655 0.264627
0.000010 0.000010 0.000010 0.000010 0.000010 0.009757 0.000010 0.697290 0.000010 0.000010 0.000010
0.000010 0.000010 0.074788 0.000010 0.000010 0.000010 0.000010 0.000010 0.000010 0.000010 0.000010
0.000010 0.000010 0.000010 0.000010 0.000010 0.195591 0.000010 0.000010 0.000010 0.000010 0.000010
0.097726 0.000010 0.000010 0.000010 0.000010 0.000010 0.000010 0.241098 0.000010 0.000010 0.000010
0.097584 0.000010 0.000010 0.000010 0.000010 0.000010 0.000010 0.241115 0.000010 0.027474 0.000010
0.000010 0.000010 0.000010 0.000010 0.116942 0.000010 0.000010 0.000010 0.000014 0.000010 0.000010
0.000010 0.000010 0.000010 0.035883 0.000010 0.000010 0.000010 0.000010 0.299475 0.000010 0.000010
0.000010 0.000010 0.000010 0.000010 0.000010 0.000010 0.717103 0.000010 0.305123 0.061018 0.277521
0.000010 0.000010 0.000010 0.000010 0.000010 0.000010 0.000010 0.241279 0.000010 0.000010 0.000010
0.000010 0.000010 0.000010 0.000010 0.000010 0.000010 0.000010 0.000010 0.045036 0.031913 0.000010
0.000010 0.000010 0.000010 0.031274 0.000010 0.000010 0.000010 0.000010 0.000010 0.249807 0.008316
0.000010 0.000010 0.000010 0.000010 0.000010 0.000010 0.000010 0.487524 0.000010 0.000010 0.000010
0.000010 0.000010 0.000010 0.000010 0.177441 0.000010 0.000010 0.000010 0.000010 0.000010 0.000010
0.000010 0.000010 0.000010 0.000010 0.000010 0.999990 0.000010 0.639451 0.000010 0.027490 0.000010
0.000010 0.000010 0.000010 0.000010 0.000010 0.093564 0.000010 0.000010 0.000010 0.027523 0.000010
0.000010 0.000010 0.000010 0.020149 0.000010 0.000010 0.000010 0.000010 0.019170 0.000010 0.000010
0.000010 0.000010 0.074788 0.000010 0.000010 0.000010 0.000010 0.000010 0.000018 0.000011 0.000010
0.000010 0.000010 0.000010 0.000010 0.000010 0.729183 0.000010 0.000010 0.000010 0.000010 0.000010
0.077599 0.000010 0.000010 0.000010 0.192482 0.999990 0.000010 0.999990 0.000010 0.027378 0.000010
0.000010 0.000019 0.000010 0.000010 0.000010 0.000010 0.000010 0.241279 0.000010 0.000010 0.000010
0.000010 0.000010 0.000010 0.000010 0.000010 0.000010 0.000010 0.612861 0.000010 0.000010 0.000010
0.067189 0.000010 0.000010 0.000010 0.194879 0.000010 0.000010 0.363576 0.000010 0.027417 0.000010
0.067211 0.000010 0.000010 0.000010 0.195003 0.000010 0.000010 0.487337 0.000010 0.000010 0.000010
0.000011 0.000010 0.000010 0.000010 0.000010 0.195591 0.000010 0.000010 0.000010 0.000010 0.000010
0.000010 0.000010 0.000010 0.000010 0.000010 0.000010 0.000010 0.487524 0.000010 0.000010 0.000010
0.000010 0.000010 0.000010 0.000010 0.000010 0.000010 0.265414 0.000010 0.000010 0.000010 0.000010
0.000010 0.000018 0.000010 0.000010 0.000010 0.000010 0.000010 0.363716 0.000010 0.000010 0.000010
0.000010 0.000010 0.000010 0.000010 0.000010 0.000010 0.000010 0.363738 0.000010 0.027517 0.000010
0.000010 0.000010 0.000010 0.000010 0.000010 0.000010 0.000010 0.439668 0.000010 0.027516 0.000010
0.000010 0.000010 0.000010 0.000010 0.116942 0.000010 0.000010 0.000010 0.000010 0.000010 0.000010
0.000010 0.000010 0.000010 0.000010 0.000010 0.999990 0.000010 0.120908 0.000010 0.000010 0.000010
0.000010 0.000010 0.000010 0.000010 0.000010 0.050124 0.000010 0.171350 0.000010 0.000010 0.000010
0.000010 0.000010 0.000010 0.000010 0.000010 0.000010 0.000010 0.241279 0.000010 0.000010 0.000010
0.000010 0.000010 0.000010 0.000010 0.000010 0.000010 0.000010 0.439647 0.000010 0.000010 0.000010
0.097726 0.000010 0.000010 0.000010 0.000010 0.000010 0.000010 0.241098 0.000010 0.000010 0.000010
0.319900 0.000010 0.000010 0.000010 0.000010 0.000010 0.000010 0.000010 0.000010 0.000010 0.000010
0.000010 0.000010 0.000010 0.000010 0.000010 0.039841 0.000010 0.182705 0.000010 0.000010 0.000010
0.205353 0.000010 0.000010 0.000010 0.000010 0.000010 0.000010 0.000010 0.000010 0.000010 0.000010
0.000010 0.000010 0.000010 0.000010 0.177441 0.000010 0.000010 0.000010 0.000010 0.000010 0.000010
0.357813 0.733235 0.065029 0.360815 0.183483 0.000010 0.818992 0.000010 0.741494 0.115974 0.278913
0.563470 0.000010 0.000010 0.000010 0.115822 0.000010 0.000010 0.168346 0.000010 0.000010 0.000010
0.000010 0.000010 0.000010 0.000010 0.000010 0.134921 0.000010 0.183916 0.000010 0.000010 0.000010
0.000010 0.000010 0.000010 0.000010 0.000010 0.050125 0.000010 0.171350 0.000010 0.000010 0.000010
0.078495 0.000010 0.000010 0.000010 0.192490 0.999990 0.000010 0.515745 0.000010 0.000010 0.000010
0.000010 0.000010 0.000010 0.020149 0.000010 0.000010 0.000010 0.000010 0.019170 0.000010 0.000010
0.000010 0.000010 0.000010 0.000010 0.000010 0.000010 0.000010 0.660888 0.000010 0.000010 0.000010
0.000010 0.000010 0.000010 0.000010 0.000010 0.398489 0.000010 0.000010 0.000010 0.000010 0.000010
0.000010 0.000010 0.000010 0.000010 0.000010 0.296060 0.000010 0.000010 0.000010 0.000010 0.000010
0.000012 0.000010 0.000010 0.000010 0.000010 0.195795 0.000010 0.000010 0.000010 0.000010 0.000010
0.000010 0.000010 0.000010 0.000010 0.000010 0.000010 0.000010 0.363716 0.000010 0.000010 0.000010
0.000010 0.000010 0.000010 0.000010 0.000010 0.000010 0.000010 0.000010 0.045036 0.031913 0.000010
0.000010 0.000010 0.000010 0.000010 0.000010 0.999990 0.000010 0.761065 0.000010 0.000010 0.000010
0.000010 0.000010 0.000010 0.000010 0.177440 0.000010 0.000010 0.241281 0.000010 0.000010 0.000010
0.447264 0.000010 0.000010 0.000010 0.000010 0.000010 0.000010 0.000010 0.000010 0.000010 0.000010
0.000010 0.000010 0.000010 0.000010 0.000010 0.179992 0.000010 0.000010 0.000010 0.000010 0.000010
0.000010 0.000010 0.000010 0.000010 0.000010 0.672949 0.000010 0.000010 0.000010 0.000010 0.000010
0.000010 0.000010 0.000010 0.000010 0.000010 0.000010 0.000010 0.241279 0.000010 0.000010 0.000010
0.000010 0.000010 0.000010 0.000010 0.000010 0.000010 0.000010 0.241279 0.000010 0.000010 0.000010
0.000010 0.000010 0.000010 0.000010 0.000010 0.000010 0.391911 0.000010 0.000010 0.000010 0.000010
0.319900 0.000010 0.000010 0.000010 0.000010 0.000010 0.000010 0.000010 0.000010 0.000010 0.000010
0.000010 0.000014 0.000010 0.000010 0.000010 0.000010 0.000010 0.363716 0.000010 0.000010 0.000010
0.000010 0.000010 0.000010 0.000010 0.000010 0.036952 0.000010 0.585466 0.000010 0.000010 0.000010
0.000010 0.000010 0.000010 0.000010 0.000010 0.396086 0.000010 0.238452 0.000010 0.000010 0.000010
0.000010 0.000014 0.000019 0.033474 0.000010 0.000010 0.000010 0.000010 0.000010 0.000010 0.000010
0.000010 0.000010 0.037396 0.000010 0.019792 0.000010 0.000010 0.000010 0.000012 0.000010 0.039709
0.000010 0.000010 0.037335 0.000010 0.019634 0.000010 0.000010 0.000010 0.044970 0.031848 0.039833
0.000010 0.000010 0.000010 0.000010 0.000010 0.611785 0.000010 0.000010 0.000010 0.000010 0.000010
0.204121 0.000010 0.000010 0.000014 0.000010 0.000010 0.000010 0.000010 0.008353 0.100962 0.000010
0.000010 0.000010 0.000013 0.000010 0.000010 0.000010 0.000010 0.241279 0.000010 0.000010 0.000010
0.000010 0.000010 0.000010 0.000010 0.000010 0.000010 0.000010 0.000010 0.045036 0.031913 0.000010
0.442428 0.000010 0.073782 0.000011 0.120893 0.000010 0.000010 0.000010 0.009224 0.095077 0.000010
0.000010 0.000010 0.000010 0.000010 0.000010 0.489547 0.000010 0.865297 0.000010 0.000010 0.000010
0.000010 0.000010 0.000010 0.000895 0.000010 0.000010 0.000010 0.000010 0.298928 0.000010 0.000010
0.000010 0.000010 0.000010 0.000010 0.116942 0.000010 0.000010 0.000010 0.000010 0.000010 0.000010
0.000010 0.000010 0.000010 0.000010 0.177441 0.000010 0.000010 0.000010 0.000010 0.000010 0.000010
0.000010 0.000010 0.000010 0.000010 0.000010 0.398489 0.000010 0.000010 0.000010 0.000010 0.000010
0.000010 0.000010 0.000010 0.000010 0.000010 0.096867 0.000010 0.119777 0.000010 0.000010 0.000010
0.000010 0.000010 0.000010 0.000010 0.056411 0.000010 0.000010 0.000010 0.024840 0.000010 0.000010
0.000010 0.000010 0.000010 0.000010 0.000010 0.000010 0.000010 0.000010 0.000010 0.026049 0.063163
0.088024 0.000010 0.000010 0.000010 0.063638 0.000010 0.000010 0.000010 0.000010 0.000010 0.000010
0.135366 0.000010 0.000010 0.000010 0.000018 0.000010 0.000010 0.000010 0.034665 0.032996 0.000010
0.000010 0.000010 0.000010 0.000010 0.000010 0.000010 0.000010 0.241279 0.000010 0.000010 0.000010
0.000010 0.000010 0.000010 0.000010 0.000010 0.096076 0.000010 0.486676 0.000010 0.000010 0.000010
0.000019 0.000010 0.000010 0.000010 0.000010 0.039838 0.000010 0.182706 0.000010 0.000010 0.000010
0.000010 0.000010 0.000010 0.040242 0.000010 0.000010 0.855248 0.000010 0.330068 0.073496 0.255787
0.000010 0.000010 0.000010 0.000010 0.000010 0.000010 0.000010 0.612858 0.000010 0.000010 0.000010
0.000010 0.000010 0.000010 0.033191 0.000010 0.000010 0.000010 0.000010 0.000010 0.000010 0.000010
0.721803 0.000010 0.000010 0.000010 0.125244 0.000010 0.000010 0.000010 0.023807 0.057511 0.000010
0.000010 0.000010 0.000010 0.000010 0.000010 0.000010 0.000010 0.363716 0.000010 0.000010 0.000010
0.205353 0.000010 0.000010 0.000010 0.000010 0.000010 0.000010 0.000010 0.000011 0.000010 0.000010
0.000010 0.000010 0.037353 0.000010 0.017439 0.999990 0.000010 0.639445 0.000010 0.000010 0.042029
0.000010 0.000010 0.000010 0.000010 0.000010 0.000010 0.000010 0.241279 0.000010 0.000010 0.000010
0.000010 0.287983 0.956730 0.533644 0.575535 0.000010 0.189420 0.000010 0.226631 0.947017 0.817356
0.000010 0.000010 0.000010 0.000010 0.000010 0.503811 0.000010 0.000010 0.000010 0.000010 0.000010
0.000010 0.000010 0.000010 0.000010 0.000010 0.195794 0.000010 0.000010 0.000010 0.000010 0.000010
0.098882 0.000010 0.000010 0.000010 0.000010 0.000010 0.000010 0.000010 0.008651 0.099240 0.000010
0.000010 0.000010 0.037396 0.000010 0.019792 0.000010 0.000010 0.000010 0.000010 0.000010 0.039709
0.000010 0.000010 0.000010 0.000019 0.000010 0.000010 0.000010 0.487524 0.000010 0.000010 0.000010
0.287149 0.000010 0.000010 0.000010 0.057108 0.000010 0.000010 0.000010 0.000010 0.000010 0.000010
0.000010 0.000010 0.000010 0.000010 0.000010 0.000010 0.000010 0.000010 0.013843 0.066893 0.000010
0.099252 0.000010 0.000010 0.000010 0.116823 0.000010 0.000010 0.000010 0.000010 0.000010 0.000010
0.099059 0.000010 0.000010 0.000010 0.000010 0.000010 0.000010 0.000010 0.013842 0.066770 0.000010
0.088573 0.000018 0.000010 0.000010 0.061348 0.000010 0.000010 0.000010 0.000018 0.000010 0.000010
0.000010 0.000010 0.000010 0.000010 0.167906 0.000010 0.000010 0.000010 0.000010 0.000010 0.000010
0.205353 0.000010 0.000010 0.000010 0.000010 0.000010 0.000010 0.000010 0.000010 0.000010 0.000010
0.135366 0.000010 0.000010 0.000010 0.000018 0.000010 0.000010 0.000010 0.034665 0.032996 0.000010
0.000010 0.000010 0.000010 0.000010 0.000010 0.000010 0.000010 0.000010 0.045036 0.031913 0.000010
0.000010 0.000010 0.000010 0.000010 0.177441 0.000010 0.000010 0.000010 0.000010 0.000010 0.000010
0.205172 0.000010 0.000010 0.000010 0.000010 0.000010 0.000010 0.119861 0.000010 0.000010 0.000010
0.000010 0.000010 0.000010 0.000010 0.000010 0.503810 0.000010 0.000010 0.000010 0.000010 0.000010
0.000010 0.000013 0.000010 0.000010 0.000010 0.097133 0.000010 0.000010 0.000010 0.055131 0.000010
0.081403 0.000010 0.365984 0.000010 0.680715 0.000010 0.000010 0.305615 0.000010 0.164011 0.000010
0.000010 0.000010 0.000010 0.000010 0.000010 0.096076 0.000010 0.486676 0.000010 0.000010 0.000010
0.000010 0.000010 0.000010 0.000010 0.000010 0.000012 0.134128 0.000010 0.000010 0.000010 0.000010
0.000010 0.000010 0.000010 0.000010 0.000010 0.398489 0.000010 0.000010 0.000010 0.000010 0.000010
0.000010 0.000010 0.000010 0.000010 0.000010 0.000010 0.000011 0.000010 0.024318 0.027709 0.000010
0.000010 0.000010 0.000010 0.000010 0.000010 0.187668 0.000010 0.000010 0.000010 0.000010 0.000010
0.000010 0.000010 0.000010 0.000010 0.116942 0.000010 0.000010 0.000010 0.000010 0.000010 0.000010
0.449383 0.000010 0.351812 0.000010 0.680042 0.708616 0.000010 0.999990 0.000010 0.189477 0.000010
0.069896 0.000010 0.041380 0.000010 0.000010 0.000010 0.000010 0.000010 0.000010 0.000010 0.069759
0.000010 0.000016 0.304664 0.000010 0.647852 0.000010 0.000010 0.241296 0.000010 0.173742 0.000010
0.000010 0.728824 0.000010 0.392261 0.000010 0.000010 0.833129 0.000010 0.696882 0.051675 0.206342
0.306827 0.000010 0.000010 0.000010 0.000010 0.499065 0.000010 0.000010 0.000010 0.027363 0.000010
0.000010 0.000010 0.000010 0.000010 0.000010 0.195794 0.000010 0.000010 0.000010 0.000010 0.000010
0.000010 0.000010 0.000010 0.000010 0.000010 0.296061 0.000010 0.000010 0.000010 0.000010 0.000010
0.000010 0.000010 0.000010 0.000010 0.000010 0.270051 0.000010 0.000010 0.000010 0.000010 0.000010
0.226865 0.296525 0.676053 0.494791 0.321426 0.000010 0.205568 0.000010 0.235652 0.762495 0.840141
0.000010 0.000010 0.000010 0.000010 0.000010 0.000010 0.000010 0.000010 0.013843 0.066893 0.000010
0.000010 0.000010 0.000010 0.000010 0.000010 0.633149 0.000010 0.000010 0.000010 0.000010 0.000010
0.000010 0.000010 0.000010 0.000010 0.000010 0.179992 0.000017 0.000010 0.000010 0.000010 0.000010
0.000010 0.000010 0.353918 0.000010 0.627318 0.631370 0.000010 0.270660 0.000010 0.169342 0.000010
0.000010 0.000010 0.000010 0.000010 0.177441 0.000010 0.000010 0.000010 0.000010 0.000010 0.000010
0.000010 0.000010 0.000010 0.000010 0.000010 0.619141 0.000010 0.523955 0.000010 0.000010 0.000010
0.000010 0.000010 0.037396 0.000010 0.019792 0.000010 0.000010 0.000010 0.000010 0.000010 0.039709
0.000010 0.000010 0.354485 0.000010 0.629223 0.000010 0.000010 0.241297 0.000010 0.169283 0.000010
0.000010 0.000010 0.000010 0.000010 0.000010 0.000010 0.000010 0.487524 0.000010 0.000010 0.000010
0.000010 0.000010 0.000010 0.000010 0.000010 0.000010 0.000010 0.439647 0.000010 0.000010 0.000010
0.000013 0.000010 0.000010 0.000010 0.000014 0.000010 0.000010 0.000010 0.045035 0.031914 0.000010
0.396383 0.000010 0.000010 0.000010 0.000010 0.000010 0.000010 0.000010 0.000010 0.027326 0.000010
0.158269 0.000010 0.000010 0.000010 0.000010 0.000010 0.000010 0.000010 0.008394 0.000010 0.000010
0.000010 0.000010 0.000010 0.000010 0.000010 0.398489 0.000010 0.000010 0.000010 0.000010 0.000010
0.097524 0.000010 0.000010 0.000010 0.000010 0.000010 0.000010 0.487247 0.000010 0.000010 0.000010
0.000011 0.000010 0.000010 0.000010 0.000010 0.195794 0.000010 0.000010 0.000010 0.000010 0.000010
0.099252 0.000010 0.000010 0.000010 0.116823 0.000010 0.000010 0.000010 0.000010 0.000010 0.000010
0.000010 0.000010 0.000010 0.000010 0.000010 0.572506 0.000010 0.000010 0.000010 0.000010 0.000010
0.000010 0.000010 0.000010 0.000010 0.000010 0.186998 0.000010 0.000010 0.000010 0.000010 0.000010
0.000010 0.000010 0.000010 0.000010 0.000010 0.000010 0.000010 0.241279 0.000010 0.000010 0.000010
0.156825 0.730020 0.000010 0.387773 0.000010 0.096321 0.832241 0.000010 0.722947 0.041623 0.137247
0.000010 0.000010 0.356265 0.000010 0.626734 0.000010 0.000010 0.999990 0.000010 0.166597 0.000010
0.000010 0.000010 0.000010 0.000010 0.000010 0.000010 0.000010 0.000010 0.013843 0.066893 0.000010
0.000010 0.000010 0.000010 0.033191 0.000010 0.000010 0.000010 0.000010 0.000010 0.000010 0.000010
0.203968 0.000010 0.000010 0.000010 0.303410 0.000010 0.000010 0.000010 0.000010 0.000010 0.000010
0.000010 0.000010 0.000010 0.000010 0.177441 0.000010 0.000010 0.000010 0.000010 0.000010 0.000010
0.000010 0.000010 0.037396 0.000010 0.019792 0.000010 0.000010 0.000010 0.000010 0.000010 0.039709
0.158269 0.000010 0.000010 0.000010 0.000010 0.000010 0.000010 0.000010 0.008394 0.000010 0.000010
0.000010 0.000010 0.037687 0.000010 0.111493 0.000010 0.000010 0.000010 0.000010 0.000010 0.000010
0.220068 0.000010 0.000010 0.000010 0.116410 0.565773 0.000010 0.000010 0.000010 0.000010 0.000010
0.000010 0.029744 0.000010 0.000010 0.000010 0.570178 0.000010 0.126770 0.000010 0.000010 0.000010
0.097380 0.000010 0.000010 0.000010 0.000013 0.195282 0.000010 0.000010 0.000010 0.000010 0.000010
0.203359 0.000010 0.000010 0.000010 0.045783 0.096674 0.000010 0.000010 0.007576 0.105799 0.000010
0.243618 0.292196 0.668907 0.528862 0.317384 0.566956 0.203018 0.000010 0.201609 0.750928 0.925355
0.335384 0.000010 0.000010 0.000010 0.120284 0.911489 0.000010 0.515732 0.000010 0.000010 0.000010
0.000010 0.000010 0.000010 0.000010 0.000010 0.000010 0.000010 0.774212 0.000010 0.000010 0.000010
0.000010 0.000010 0.000010 0.000010 0.000010 0.573617 0.000010 0.000010 0.000010 0.000010 0.000010
0.000010 0.000010 0.000010 0.000010 0.000010 0.398489 0.000010 0.000010 0.000010 0.000010 0.000010
0.244897 0.000010 0.000010 0.000010 0.000010 0.000010 0.000010 0.151744 0.000010 0.000010 0.000010
0.087665 0.000010 0.037334 0.000010 0.062091 0.195257 0.000010 0.000010 0.000010 0.000010 0.000010
0.201531 0.000018 0.000010 0.000010 0.000010 0.000010 0.000010 0.000010 0.000010 0.000010 0.000010
0.205052 0.000010 0.000010 0.000010 0.000010 0.000010 0.000010 0.000010 0.000010 0.027426 0.000010
0.204835 0.000010 0.000011 0.000010 0.116671 0.000010 0.000010 0.000010 0.000010 0.000010 0.000010
0.000010 0.000010 0.358091 0.000010 0.591316 0.000010 0.000010 0.868906 0.000010 0.166949 0.000010
0.000010 0.740117 0.000010 0.384758 0.198001 0.096623 0.834249 0.000010 0.722560 0.052275 0.134372
0.000010 0.000010 0.000010 0.000010 0.000010 0.000010 0.000010 0.487524 0.000010 0.000010 0.000010
0.124823 0.000010 0.000010 0.000010 0.046207 0.000010 0.000010 0.000010 0.052960 0.103648 0.000010
0.000010 0.000010 0.000010 0.000010 0.057427 0.000010 0.000010 0.000010 0.024418 0.000010 0.000010
0.000010 0.000010 0.000010 0.000010 0.177441 0.000010 0.000010 0.000010 0.000010 0.000010 0.000010
0.000010 0.000010 0.000010 0.000010 0.057997 0.000010 0.000010 0.487562 0.063086 0.094193 0.000010
0.000010 0.000010 0.000010 0.000010 0.000010 0.000010 0.000010 0.363716 0.000010 0.000010 0.000010
0.000010 0.000010 0.000010 0.000010 0.000010 0.295704 0.000010 0.000010 0.000010 0.000010 0.000010
0.319436 0.000010 0.000010 0.000010 0.000010 0.000010 0.000010 0.000010 0.000010 0.027367 0.000010
0.000010 0.000010 0.037396 0.000010 0.019792 0.000010 0.000010 0.000010 0.000010 0.000010 0.039709
0.000013 0.000010 0.000010 0.000010 0.000010 0.195591 0.000010 0.000010 0.000010 0.000010 0.000010
0.000010 0.000010 0.000010 0.000010 0.057315 0.000010 0.000010 0.487528 0.000010 0.000010 0.000010
0.000010 0.000010 0.000010 0.000010 0.057291 0.094595 0.000010 0.999990 0.000010 0.000010 0.000010
0.000010 0.292147 0.639980 0.533522 0.000010 0.000010 0.207460 0.000010 0.203117 0.764069 0.944342
0.000010 0.000010 0.359963 0.000010 0.537057 0.000010 0.000010 0.000010 0.000010 0.167599 0.000010
0.421499 0.000010 0.000010 0.000010 0.245120 0.999990 0.000010 0.999990 0.000010 0.000010 0.000010
0.000010 0.000010 0.000010 0.000010 0.000010 0.677063 0.000010 0.000010 0.000010 0.000010 0.000010
0.000010 0.000010 0.000010 0.000010 0.000010 0.000010 0.000010 0.000010 0.061756 0.095978 0.000010
0.000010 0.000010 0.000010 0.000010 0.000010 0.000010 0.000010 0.739908 0.000010 0.000010 0.000010
0.000010 0.000010 0.000010 0.033191 0.000010 0.000010 0.000010 0.000010 0.000010 0.000010 0.000010
0.463658 0.000010 0.000010 0.000010 0.253544 0.999990 0.000010 0.999990 0.043643 0.093142 0.000010
0.000010 0.000010 0.000010 0.000010 0.000010 0.000010 0.000013 0.487524 0.000010 0.000010 0.000010
0.000010 0.000010 0.000010 0.000010 0.057320 0.000010 0.000010 0.120080 0.000010 0.000010 0.000010
0.201531 0.000010 0.000010 0.000010 0.000010 0.000010 0.000010 0.000010 0.000010 0.000010 0.000010
0.000010 0.000010 0.000010 0.000010 0.000010 0.662331 0.000010 0.750620 0.000010 0.000010 0.000010
0.000010 0.000010 0.000010 0.000010 0.000010 0.398489 0.000010 0.000010 0.000010 0.000010 0.000010
0.000010 0.000010 0.000010 0.000010 0.000019 0.000010 0.000010 0.000010 0.045036 0.031913 0.000010
0.088490 0.000017 0.000010 0.000010 0.061350 0.000010 0.000010 0.119991 0.000010 0.000010 0.000010
0.205052 0.000010 0.000010 0.000010 0.000010 0.000010 0.000010 0.000010 0.000010 0.027426 0.000010
0.194814 0.000010 0.000010 0.000010 0.000010 0.000010 0.000010 0.000010 0.000010 0.000010 0.000010
0.000010 0.000010 0.000018 0.000010 0.000010 0.000019 0.000012 0.000010 0.000010 0.054954 0.000010
0.188659 0.000010 0.000010 0.000010 0.185705 0.096541 0.000010 0.000010 0.000010 0.000010 0.000010
0.000010 0.000010 0.000010 0.000011 0.000010 0.000010 0.000010 0.241279 0.000010 0.000010 0.000010
0.000010 0.000010 0.000010 0.000010 0.000010 0.000010 0.390693 0.000010 0.024797 0.000010 0.000010
0.000010 0.000010 0.000010 0.000010 0.000010 0.000010 0.000010 0.000010 0.063670 0.148383 0.000010
0.000010 0.000011 0.000010 0.000010 0.000010 0.000010 0.000010 0.487524 0.000010 0.000010 0.000010
0.000010 0.000010 0.037522 0.000010 0.019583 0.096822 0.000010 0.000010 0.000010 0.000010 0.039916
0.000010 0.000010 0.000010 0.000010 0.000010 0.000010 0.000010 0.000010 0.000010 0.000010 0.193473
0.205103 0.000010 0.000010 0.000010 0.057292 0.000010 0.000010 0.000010 0.000010 0.000010 0.000010
0.000010 0.000010 0.000010 0.000010 0.000010 0.000010 0.000010 0.487522 0.000010 0.000010 0.000010
0.203893 0.000010 0.036823 0.000010 0.288541 0.000010 0.000010 0.000010 0.000010 0.000010 0.000010
0.000010 0.000010 0.000010 0.000010 0.372313 0.000010 0.000010 0.000010 0.064153 0.144536 0.000010
0.000010 0.000010 0.037395 0.000010 0.019791 0.000010 0.000010 0.120085 0.000010 0.000010 0.039708
0.000010 0.000019 0.000010 0.000010 0.000010 0.000010 0.000010 0.241279 0.000010 0.000010 0.000010
0.000010 0.000010 0.000010 0.037375 0.000010 0.000010 0.000010 0.000010 0.000010 0.245502 0.000010
0.000010 0.000010 0.037396 0.000010 0.019792 0.000010 0.000010 0.000010 0.000010 0.000010 0.039709
0.000010 0.000010 0.000010 0.000015 0.000010 0.000010 0.000010 0.363716 0.000010 0.000010 0.000010
0.000010 0.000010 0.000010 0.000010 0.000010 0.503811 0.000010 0.000010 0.000010 0.000010 0.000010
0.044370 0.000010 0.442294 0.000010 0.633714 0.000010 0.000010 0.660027 0.000010 0.049185 0.000010
0.000010 0.000010 0.000010 0.000010 0.000010 0.095661 0.000010 0.612000 0.000010 0.000010 0.000010
0.185467 0.000010 0.000010 0.000010 0.247493 0.000010 0.000010 0.000010 0.000010 0.000010 0.000010
0.000010 0.000010 0.000010 0.000010 0.000010 0.149920 0.000010 0.403840 0.000010 0.000010 0.000010
0.419339 0.754054 0.000010 0.371476 0.000010 0.999990 0.826971 0.999990 0.808412 0.021902 0.141905
0.137344 0.000010 0.426843 0.000010 0.624060 0.099330 0.000010 0.000010 0.000010 0.047075 0.000010
0.000010 0.000010 0.037687 0.000010 0.111493 0.000010 0.000010 0.000010 0.000010 0.000010 0.000010
0.201531 0.000010 0.000010 0.000010 0.000010 0.000010 0.000010 0.000010 0.000010 0.000010 0.000010
0.000010 0.000010 0.000010 0.000010 0.177441 0.000010 0.000010 0.000010 0.000010 0.000010 0.000010
0.000010 0.000010 0.000010 0.000010 0.000010 0.195794 0.000010 0.000010 0.000010 0.000010 0.000010
0.000010 0.000010 0.000010 0.000010 0.000010 0.000010 0.000010 0.487524 0.000010 0.000010 0.000010
0.000010 0.000010 0.000010 0.000010 0.000010 0.000010 0.000010 0.000010 0.048680 0.000010 0.000010
0.000010 0.000010 0.000010 0.000010 0.000010 0.398496 0.000010 0.000010 0.024412 0.000010 0.000010
0.000010 0.000010 0.000010 0.033191 0.000010 0.000010 0.000010 0.000010 0.000010 0.000010 0.000010
0.030178 0.000010 0.208856 0.000010 0.294807 0.000010 0.000010 0.000010 0.000010 0.000010 0.000010
0.000010 0.000010 0.000010 0.000013 0.000010 0.398489 0.000010 0.000010 0.000013 0.000010 0.000010
0.098219 0.000010 0.000010 0.000010 0.000010 0.094177 0.000010 0.999990 0.000010 0.000010 0.000010
0.000015 0.000010 0.000010 0.000010 0.000010 0.000010 0.145187 0.000010 0.000010 0.000010 0.000010
0.204559 0.000010 0.000010 0.000010 0.177044 0.000010 0.000010 0.000010 0.000010 0.000010 0.000010
0.100520 0.000010 0.000010 0.044621 0.000010 0.000010 0.000010 0.000010 0.329304 0.000010 0.000010
0.000010 0.000010 0.000010 0.078090 0.000010 0.000010 0.573637 0.000010 0.317889 0.045537 0.375996
0.091727 0.000010 0.000010 0.000010 0.000010 0.189427 0.000010 0.999990 0.000010 0.000010 0.000010
0.000010 0.000010 0.037664 0.000010 0.111379 0.295879 0.000010 0.000010 0.000010 0.000010 0.000010
0.165814 0.000010 0.203286 0.000010 0.284470 0.000010 0.000010 0.363302 0.000010 0.000010 0.000010
0.000010 0.000010 0.000010 0.000010 0.000010 0.096076 0.000010 0.486674 0.000010 0.000010 0.000010
0.239977 0.259728 0.642921 0.543407 0.000010 0.000010 0.111784 0.000010 0.147748 0.800226 0.732007
0.006614 0.000010 0.198577 0.000010 0.495541 0.000010 0.000010 0.000010 0.000010 0.000010 0.000010
0.287097 0.259872 0.881639 0.533093 0.451915 0.334567 0.111618 0.999990 0.148377 0.790887 0.701502
0.000010 0.000010 0.000010 0.000010 0.000010 0.000010 0.000010 0.363716 0.000010 0.000010 0.000010
0.000010 0.000010 0.199535 0.000010 0.418354 0.000010 0.000010 0.000010 0.000010 0.056200 0.000010
0.000010 0.000010 0.150677 0.000010 0.317617 0.000010 0.000010 0.000010 0.000010 0.066158 0.000010
0.000010 0.000010 0.000010 0.000010 0.000010 0.000015 0.000010 0.241279 0.000010 0.000010 0.000010
0.000010 0.000010 0.000010 0.000010 0.116493 0.999990 0.000010 0.999990 0.000010 0.000010 0.000010
0.000010 0.000010 0.000010 0.000010 0.000010 0.195591 0.000010 0.000010 0.000010 0.000010 0.000010
0.000010 0.000010 0.000010 0.000010 0.000010 0.398489 0.000010 0.000010 0.000010 0.000010 0.000010
0.205353 0.000013 0.000010 0.000010 0.000010 0.000010 0.000010 0.000010 0.000010 0.000010 0.000010
0.000010 0.000010 0.000012 0.000010 0.000010 0.000010 0.000010 0.000010 0.048680 0.000010 0.000010
0.000010 0.000010 0.199490 0.000010 0.416703 0.198028 0.000010 0.610968 0.000010 0.056196 0.000010
0.205353 0.000010 0.000010 0.000010 0.000016 0.000010 0.000010 0.000010 0.000010 0.000010 0.000010
0.287502 0.000010 0.000010 0.000010 0.000010 0.000010 0.000010 0.000010 0.000010 0.000010 0.000010
0.103703 0.000010 0.000010 0.000010 0.000010 0.000010 0.000010 0.000010 0.007785 0.151117 0.000010
0.000010 0.000010 0.000010 0.000010 0.000010 0.096678 0.000010 0.240726 0.000010 0.000010 0.000010
0.000010 0.000010 0.000010 0.000010 0.177441 0.000010 0.000010 0.000010 0.000010 0.000010 0.000010
0.000010 0.000010 0.000010 0.000010 0.000010 0.096076 0.000010 0.486675 0.000010 0.000010 0.000010
0.201539 0.000010 0.143719 0.000010 0.446918 0.000010 0.000010 0.240914 0.000010 0.067048 0.000010
0.000010 0.000010 0.000010 0.000010 0.116942 0.000010 0.000010 0.000013 0.000010 0.000010 0.000010
0.593073 0.246677 0.861514 0.573978 0.454456 0.000013 0.099328 0.000010 0.162953 0.879045 0.691676
0.000010 0.000010 0.000010 0.033474 0.000010 0.000010 0.000010 0.000010 0.000010 0.000010 0.000010
0.000010 0.000010 0.000010 0.000010 0.000010 0.605010 0.000010 0.479146 0.000010 0.000010 0.000010
0.030178 0.000010 0.208856 0.000010 0.294807 0.000010 0.000010 0.000010 0.000010 0.000010 0.000010
0.000010 0.000010 0.037395 0.000010 0.019791 0.000010 0.000010 0.120085 0.000010 0.000010 0.039708
0.000010 0.000010 0.000010 0.000010 0.000010 0.000010 0.000010 0.439647 0.000010 0.000010 0.000010
0.000010 0.000010 0.000010 0.000010 0.000010 0.000010 0.000010 0.487522 0.000010 0.000010 0.000010
0.000010 0.000010 0.000010 0.000010 0.000016 0.295704 0.000010 0.000010 0.000010 0.000010 0.000010
0.000010 0.000010 0.000010 0.000010 0.000010 0.398489 0.000010 0.000010 0.000010 0.000010 0.000010
0.000010 0.000010 0.000010 0.000010 0.000010 0.726507 0.000010 0.000010 0.000010 0.000010 0.000010
0.467464 0.247347 0.655168 0.575784 0.352035 0.000010 0.100720 0.000010 0.136704 0.888837 0.753822
0.000010 0.000010 0.000010 0.000010 0.000010 0.000010 0.000010 0.363716 0.000010 0.000010 0.000010
0.000010 0.000010 0.000012 0.000010 0.000010 0.000010 0.000010 0.241279 0.000010 0.000010 0.000010
0.000010 0.000010 0.037396 0.000010 0.019792 0.000010 0.000010 0.000010 0.000010 0.000010 0.039709
0.000010 0.000010 0.000010 0.000010 0.000010 0.000010 0.000010 0.000010 0.048680 0.000010 0.000010
0.243112 0.000010 0.379504 0.000010 0.589666 0.672866 0.000010 0.000010 0.000111 0.048549 0.000010
0.000010 0.000010 0.000010 0.033191 0.000010 0.000010 0.000010 0.000010 0.000010 0.000010 0.000010
0.000010 0.000010 0.000010 0.000010 0.000010 0.361909 0.000010 0.383827 0.000010 0.000010 0.000010
0.000010 0.000010 0.000010 0.000010 0.177441 0.000010 0.000010 0.000010 0.000010 0.000010 0.000010
0.205353 0.000010 0.000010 0.000010 0.000016 0.000010 0.000010 0.000010 0.000010 0.000010 0.000010
0.000017 0.000010 0.000015 0.000010 0.000010 0.000010 0.000010 0.241279 0.000010 0.000010 0.000010
0.000010 0.000010 0.000010 0.000010 0.000010 0.195591 0.000010 0.000010 0.000010 0.000010 0.000010
0.000010 0.000010 0.000010 0.000010 0.000010 0.195794 0.000010 0.000010 0.000010 0.000010 0.000010
0.000010 0.000010 0.000010 0.000010 0.000010 0.664655 0.000010 0.626557 0.000010 0.000010 0.000010
0.000010 0.000010 0.000010 0.000010 0.116942 0.000010 0.000010 0.000015 0.000010 0.000010 0.000010
0.000010 0.000010 0.000010 0.000010 0.000010 0.476630 0.000010 0.000010 0.000010 0.000010 0.000010
0.000010 0.000010 0.000010 0.000010 0.000010 0.000010 0.000010 0.487524 0.000010 0.000010 0.000010
0.000010 0.000010 0.000010 0.000010 0.000010 0.609992 0.000010 0.117247 0.000010 0.000010 0.000010
0.114726 0.257942 0.662642 0.554060 0.017151 0.000010 0.120423 0.000010 0.079829 0.735680 0.738217
0.000010 0.000010 0.037687 0.000010 0.111493 0.000010 0.000010 0.000010 0.000010 0.000010 0.000010
0.000010 0.000010 0.000010 0.000010 0.000010 0.000010 0.000010 0.000010 0.126691 0.000010 0.000010
0.808858 0.000010 0.122247 0.078718 0.744454 0.000010 0.000010 0.610016 0.038942 0.189847 0.000010
0.000010 0.000010 0.000010 0.000010 0.000010 0.398489 0.000010 0.000010 0.000010 0.000010 0.000010
0.204712 0.000010 0.037625 0.000010 0.111245 0.000010 0.000010 0.000010 0.000010 0.000010 0.000010
0.000010 0.000010 0.000019 0.000010 0.000010 0.000010 0.000010 0.241278 0.000010 0.000010 0.000010
0.000010 0.000010 0.000010 0.000010 0.000010 0.000010 0.000010 0.999990 0.000010 0.000010 0.000010
0.000010 0.000010 0.000010 0.000010 0.000010 0.503811 0.000010 0.000010 0.000010 0.000010 0.000010
0.000010 0.000010 0.000010 0.000010 0.000010 0.295704 0.000010 0.000010 0.000010 0.000010 0.000010
0.000010 0.000010 0.000010 0.000010 0.000010 0.490378 0.000010 0.865287 0.000010 0.000010 0.000010
0.205353 0.000010 0.000010 0.000010 0.000016 0.000010 0.000010 0.000010 0.000010 0.000010 0.000010
0.000010 0.000010 0.000010 0.000010 0.000010 0.000010 0.000010 0.000010 0.000010 0.055133 0.000010
0.129406 0.000010 0.000010 0.000010 0.000010 0.000010 0.000010 0.000010 0.040445 0.000010 0.000010
0.000010 0.000010 0.000010 0.000010 0.116942 0.000010 0.000010 0.000010 0.000010 0.000010 0.000010
0.000010 0.000010 0.000010 0.000010 0.000010 0.000010 0.263412 0.000010 0.025111 0.000010 0.000010
0.037569 0.000010 0.206225 0.000010 0.237834 0.000010 0.000010 0.000010 0.000010 0.000010 0.000010
0.655543 0.000010 0.183226 0.071622 0.422299 0.000010 0.000010 0.000010 0.353084 0.000010 0.000010
0.000010 0.000010 0.000010 0.000010 0.000010 0.000010 0.000010 0.363716 0.000010 0.000010 0.000010
0.552673 0.000010 0.000010 0.000010 0.000010 0.000010 0.000010 0.000010 0.030699 0.000010 0.000010
0.000010 0.000010 0.000010 0.000010 0.000010 0.096678 0.000010 0.240726 0.000010 0.000010 0.000010
0.000010 0.000010 0.000014 0.000010 0.000010 0.195794 0.000010 0.000016 0.000010 0.000010 0.000010
0.000010 0.000010 0.000010 0.000010 0.177441 0.000010 0.000010 0.000010 0.000010 0.000010 0.000010
0.000010 0.000010 0.000010 0.000010 0.116942 0.000010 0.000010 0.000010 0.000010 0.000010 0.000010
0.000010 0.000010 0.000010 0.000010 0.000010 0.000010 0.000010 0.487524 0.000010 0.000010 0.000010
0.000010 0.000010 0.000010 0.071320 0.000010 0.000010 0.000010 0.000010 0.315290 0.000010 0.000010
0.000010 0.000010 0.000010 0.000010 0.000010 0.726549 0.000010 0.000010 0.000010 0.000010 0.000010
0.000010 0.000010 0.000010 0.000010 0.000010 0.000010 0.000010 0.612857 0.000010 0.000010 0.000010
0.446040 0.237213 0.799372 0.658342 0.438848 0.000010 0.097407 0.000010 0.141139 0.884805 0.751929
0.275873 0.000010 0.192741 0.000010 0.355476 0.000010 0.000010 0.000010 0.000010 0.000010 0.000010
0.099189 0.000010 0.000010 0.000010 0.000010 0.000011 0.000010 0.363467 0.000010 0.000010 0.000010
0.000010 0.000010 0.000010 0.000019 0.000010 0.000010 0.000010 0.241278 0.000010 0.000010 0.000010
0.000010 0.000010 0.000010 0.000017 0.000010 0.000010 0.000010 0.000010 0.048677 0.000010 0.000010
0.206696 0.053442 0.700040 0.549267 0.246926 0.097806 0.122640 0.000010 0.053883 0.347558 0.000010
0.000010 0.000010 0.000010 0.000010 0.000010 0.398489 0.000010 0.000010 0.000010 0.000010 0.000010
0.324391 0.000010 0.036898 0.061541 0.010158 0.000010 0.000010 0.000010 0.053261 0.081702 0.052958
0.312588 0.000010 0.000010 0.000010 0.000010 0.000010 0.000010 0.000010 0.000010 0.000010 0.000010
0.000010 0.000010 0.000010 0.000010 0.000010 0.000010 0.000010 0.241279 0.000010 0.000010 0.000010
0.000010 0.000010 0.000010 0.000010 0.116942 0.000010 0.000010 0.000019 0.000010 0.000010 0.000010
0.719790 0.000010 0.036469 0.061752 0.179944 0.707239 0.000010 0.000010 0.053588 0.075539 0.000010
0.000010 0.000010 0.000010 0.000010 0.000010 0.295704 0.000010 0.000010 0.000010 0.000010 0.000010
0.000010 0.000010 0.000010 0.000010 0.177441 0.000010 0.000010 0.000010 0.000010 0.000018 0.000010
0.000010 0.000010 0.037396 0.000010 0.019792 0.000010 0.000010 0.000010 0.000010 0.000010 0.039709
0.000010 0.000010 0.000010 0.000010 0.112671 0.000010 0.000010 0.000010 0.000010 0.000010 0.000010
0.030178 0.000010 0.208856 0.000010 0.294807 0.000010 0.000010 0.000010 0.000010 0.000010 0.000010
0.000010 0.220958 0.000010 0.074715 0.236618 0.000010 0.000010 0.000010 0.006559 0.437865 0.420105
0.000010 0.000010 0.000010 0.000010 0.000010 0.000017 0.000010 0.363715 0.000010 0.000010 0.000010
0.000010 0.000010 0.000010 0.000010 0.000010 0.000017 0.000010 0.363716 0.000010 0.000010 0.000010
0.000010 0.000010 0.000010 0.000010 0.000010 0.000010 0.000010 0.241279 0.000010 0.000010 0.000010
0.000010 0.000010 0.000010 0.071320 0.000010 0.000010 0.000010 0.000010 0.315290 0.000010 0.000010
0.209403 0.000010 0.000010 0.062690 0.000010 0.000010 0.000010 0.000010 0.053602 0.082863 0.000010
0.000010 0.000010 0.000010 0.000010 0.000010 0.195794 0.000010 0.000010 0.000010 0.000010 0.000010
0.000010 0.000010 0.000010 0.000010 0.000010 0.000010 0.000010 0.241278 0.000010 0.000010 0.000010
0.000010 0.000010 0.000019 0.000010 0.000010 0.000010 0.000010 0.612861 0.000010 0.000010 0.000010
0.000010 0.807713 0.000010 0.236155 0.000010 0.000010 0.910616 0.000010 0.473613 0.100412 0.590562
0.999990 0.000010 0.036316 0.061299 0.179521 0.000010 0.000010 0.000010 0.053331 0.074187 0.000010
0.000010 0.130073 0.000010 0.100228 0.000010 0.000010 0.000010 0.000010 0.341051 0.000010 0.349299
0.000010 0.034986 0.312737 0.034453 0.572819 0.000010 0.000010 0.000010 0.033383 0.440092 0.000010
0.201531 0.000010 0.000010 0.000010 0.000010 0.000010 0.000010 0.000010 0.000010 0.000010 0.000010
0.111652 0.000010 0.000010 0.000010 0.000010 0.811703 0.000010 0.265611 0.000010 0.000010 0.000010
0.000010 0.058110 0.623513 0.468407 0.000010 0.000010 0.135379 0.000010 0.044160 0.195286 0.000010
0.000010 0.000010 0.000010 0.000010 0.057107 0.999990 0.000010 0.000010 0.000010 0.000010 0.000010
0.131973 0.000010 0.000010 0.000010 0.000010 0.000010 0.000010 0.000010 0.040322 0.000010 0.000010
0.000010 0.054477 0.941451 0.515580 0.329773 0.000010 0.116672 0.000010 0.040601 0.414431 0.000010
0.999990 0.115921 0.034567 0.197397 0.412183 0.999990 0.000010 0.999990 0.449140 0.004981 0.347065
0.000010 0.000010 0.000010 0.000010 0.000010 0.295704 0.000010 0.000010 0.000010 0.000010 0.000010
0.000010 0.000010 0.000010 0.000010 0.112671 0.000010 0.000010 0.000010 0.000010 0.000010 0.000010
0.000010 0.000010 0.000010 0.000010 0.000010 0.000010 0.000010 0.000010 0.048680 0.000010 0.000010
0.658173 0.000010 0.035938 0.069430 0.418124 0.999990 0.000010 0.999990 0.088327 0.064935 0.000010
0.000010 0.000010 0.000010 0.000010 0.177345 0.149757 0.000010 0.403863 0.000010 0.000010 0.000010
0.000010 0.000010 0.000010 0.000010 0.177441 0.000010 0.000010 0.000010 0.000010 0.000010 0.000010
0.099252 0.000010 0.000012 0.000010 0.116823 0.000010 0.000010 0.000010 0.000010 0.000011 0.000010
0.000010 0.000010 0.037396 0.000010 0.019792 0.000010 0.000010 0.000010 0.000010 0.000010 0.039709
0.099252 0.000010 0.000010 0.000010 0.116823 0.000010 0.000018 0.000010 0.000010 0.000010 0.000010
0.000010 0.000010 0.000010 0.000010 0.000010 0.726549 0.000010 0.000010 0.000010 0.000010 0.000010
0.000010 0.060095 0.000010 0.000010 0.000010 0.000010 0.000010 0.000010 0.000010 0.000010 0.000010
0.000010 0.000010 0.000010 0.000010 0.000010 0.999990 0.000010 0.000010 0.000010 0.000010 0.000010
0.000010 0.000010 0.000010 0.000010 0.000010 0.195794 0.000010 0.000010 0.000010 0.000010 0.000010
0.000010 0.034860 0.000010 0.038386 0.170077 0.000010 0.000010 0.000010 0.028226 0.475893 0.000010
0.000010 0.000010 0.000010 0.000010 0.000010 0.398489 0.000010 0.000010 0.000010 0.000010 0.000010
0.209403 0.000010 0.000010 0.062690 0.000010 0.000010 0.000010 0.000010 0.053602 0.082863 0.000010
0.000010 0.054024 0.694405 0.531442 0.223826 0.000010 0.117417 0.000010 0.040363 0.402286 0.000010
0.000010 0.130073 0.000010 0.100228 0.000010 0.000010 0.000010 0.000010 0.341051 0.000010 0.349299
0.252007 0.000010 0.000010 0.000010 0.000010 0.000010 0.000010 0.000010 0.035837 0.000010 0.000010
0.000010 0.000010 0.000010 0.000010 0.000010 0.000010 0.000010 0.241278 0.000010 0.000010 0.000010
0.000010 0.000010 0.000010 0.000010 0.000010 0.613252 0.000010 0.000010 0.000010 0.000010 0.000010
0.000010 0.000010 0.000010 0.041057 0.000010 0.000010 0.000010 0.000010 0.000010 0.211683 0.000010
0.000010 0.000010 0.000010 0.000010 0.174954 0.000010 0.000010 0.000010 0.000010 0.000010 0.000010
0.000010 0.000010 0.000010 0.000010 0.000015 0.295704 0.000010 0.000010 0.000010 0.000010 0.000010
0.000010 0.000010 0.000011 0.000018 0.000010 0.000010 0.000010 0.363716 0.000010 0.000010 0.000010
0.000010 0.000010 0.000010 0.000010 0.000010 0.000010 0.000010 0.000010 0.048680 0.000010 0.000010
0.000010 0.000010 0.000010 0.000010 0.000015 0.000010 0.000010 0.241279 0.000010 0.000010 0.000010
0.000010 0.799138 0.000010 0.235765 0.000010 0.000010 0.749071 0.000010 0.432193 0.092313 0.574916
0.201531 0.000010 0.000010 0.000010 0.000010 0.000010 0.000010 0.000010 0.000010 0.000010 0.000010
0.325498 0.000010 0.205360 0.000010 0.282104 0.000010 0.000010 0.486555 0.033934 0.000010 0.000010
0.000010 0.000010 0.000010 0.000010 0.112671 0.000010 0.000010 0.000010 0.000010 0.000010 0.000010
0.000010 0.000010 0.000010 0.000010 0.000010 0.398489 0.000010 0.000010 0.000010 0.000010 0.000010
0.000010 0.000010 0.000010 0.000010 0.177441 0.000010 0.000010 0.000010 0.000010 0.000010 0.000010
0.281224 0.000010 0.000010 0.000010 0.000010 0.000010 0.000010 0.362990 0.000010 0.000010 0.000010
0.000010 0.000010 0.000010 0.000010 0.000010 0.397915 0.000010 0.000010 0.000010 0.000010 0.000010
0.000010 0.000010 0.000010 0.000010 0.000010 0.000010 0.000010 0.241278 0.000010 0.000010 0.000010
0.683091 0.034485 0.323254 0.094762 0.999990 0.999990 0.000010 0.349915 0.120979 0.492402 0.000010
0.439277 0.000010 0.216037 0.000010 0.380903 0.000010 0.000010 0.000010 0.031958 0.000010 0.000010
0.000010 0.000010 0.000010 0.000010 0.089408 0.427721 0.000010 0.000010 0.000010 0.000010 0.000010
0.000010 0.000010 0.000020 0.000010 0.000010 0.000010 0.000010 0.612861 0.000010 0.000010 0.000010
0.000010 0.808550 0.000010 0.201018 0.000010 0.000010 0.000010 0.000010 0.076361 0.000010 0.188718
0.739213 0.121116 0.035390 0.194454 0.205448 0.000010 0.000010 0.737690 0.428232 0.013851 0.365231
0.102162 0.130115 0.000010 0.099817 0.000010 0.000010 0.000010 0.739682 0.340069 0.000010 0.349038
0.000010 0.094560 0.999990 0.548717 0.722596 0.000010 0.117030 0.120079 0.066985 0.866731 0.000010
0.000010 0.000010 0.000010 0.000010 0.000010 0.000010 0.000010 0.000010 0.048680 0.000010 0.000010
0.000010 0.000010 0.000010 0.000010 0.000010 0.000010 0.000010 0.000010 0.000010 0.000010 0.193473
0.000015 0.000010 0.000010 0.000010 0.000017 0.195794 0.000010 0.000010 0.000010 0.000010 0.000010
0.000010 0.000010 0.037396 0.000010 0.019792 0.000010 0.000010 0.000010 0.000010 0.000010 0.039709
0.000010 0.034860 0.000010 0.038386 0.170077 0.000010 0.000010 0.000010 0.028226 0.475893 0.000010
0.000010 0.000010 0.000010 0.000010 0.116942 0.000010 0.000010 0.000010 0.000010 0.000010 0.000010
0.201531 0.000010 0.000010 0.000010 0.000010 0.000010 0.000010 0.000010 0.000010 0.000010 0.000010
0.000010 0.000010 0.000010 0.000010 0.000010 0.195591 0.000010 0.000010 0.000010 0.000010 0.000010
0.000010 0.000010 0.000010 0.033191 0.000010 0.000010 0.000010 0.000010 0.000010 0.000010 0.000010
0.571096 0.060668 0.705860 0.626617 0.022703 0.000010 0.999990 0.119412 0.452134 0.669241 0.403350
0.209403 0.000010 0.000010 0.062690 0.000010 0.000010 0.000010 0.000010 0.053602 0.082863 0.000010
0.000010 0.000010 0.000010 0.000010 0.000010 0.000010 0.000010 0.363716 0.000010 0.000010 0.000010
0.000010 0.000010 0.000010 0.000010 0.000010 0.496249 0.000010 0.481392 0.000010 0.000010 0.000010
0.000010 0.130073 0.000010 0.100228 0.000010 0.000010 0.000010 0.000010 0.341051 0.000010 0.349299
0.000010 0.000010 0.000010 0.000010 0.000010 0.000010 0.000010 0.000010 0.049597 0.000010 0.119233
0.000010 0.000015 0.000010 0.000010 0.000010 0.000010 0.000010 0.241279 0.000010 0.000010 0.000010
0.017776 0.000010 0.256308 0.000010 0.345995 0.000010 0.000010 0.000010 0.000010 0.000010 0.000010
0.040313 0.000010 0.000010 0.000010 0.000010 0.000010 0.921403 0.000010 0.390306 0.103407 0.410873
0.000010 0.000010 0.000010 0.000010 0.000010 0.999990 0.000010 0.585919 0.000010 0.000010 0.000010
0.000010 0.000010 0.000010 0.000010 0.177441 0.000010 0.000010 0.000010 0.000010 0.000010 0.000010
0.000010 0.000010 0.000010 0.000010 0.112671 0.000010 0.000010 0.000010 0.000010 0.000010 0.000010
0.000010 0.000010 0.000010 0.000010 0.000010 0.398489 0.000010 0.000010 0.000010 0.000010 0.000010
0.000010 0.000010 0.000019 0.033474 0.000010 0.000010 0.000010 0.000010 0.000010 0.000010 0.000010
0.312588 0.000010 0.000010 0.000010 0.000010 0.000010 0.000010 0.000010 0.000010 0.000010 0.000010
0.000010 0.052468 0.850560 0.496052 0.300567 0.098279 0.112501 0.000010 0.041675 0.430303 0.000010
0.000010 0.808339 0.000010 0.178028 0.000010 0.000010 0.000010 0.000010 0.061778 0.000010 0.189735
0.000010 0.000010 0.000010 0.000015 0.000010 0.195794 0.000010 0.000010 0.000010 0.000010 0.000010
0.062910 0.036664 0.149346 0.031303 0.581121 0.000010 0.000010 0.000010 0.093111 0.425613 0.000010
0.205353 0.000010 0.000010 0.000010 0.000016 0.000010 0.000010 0.000010 0.000010 0.000010 0.000010
0.000010 0.000010 0.000010 0.000010 0.116942 0.000010 0.000010 0.000020 0.000010 0.000010 0.000010
0.000010 0.000010 0.037396 0.000010 0.019792 0.000010 0.000010 0.000010 0.000010 0.000010 0.039709
0.000010 0.000010 0.000010 0.000010 0.057320 0.000010 0.000010 0.120080 0.000010 0.000010 0.000010
0.000010 0.000010 0.000010 0.000010 0.000010 0.726547 0.000010 0.000010 0.000010 0.000010 0.000010
0.000010 0.000010 0.000010 0.000010 0.000010 0.000010 0.000010 0.487524 0.000010 0.000010 0.000010
0.000010 0.000010 0.000010 0.000010 0.000010 0.000010 0.000010 0.363716 0.000010 0.000010 0.000010
0.000010 0.000010 0.000010 0.000010 0.112671 0.000010 0.000010 0.000010 0.000010 0.000010 0.000010
0.104698 0.000010 0.000010 0.000010 0.000010 0.999990 0.000010 0.262932 0.000010 0.000010 0.000010
0.000010 0.000010 0.000010 0.000010 0.000010 0.195252 0.000010 0.119428 0.000010 0.000010 0.000010
0.116772 0.160011 0.853629 0.693233 0.308339 0.000010 0.136715 0.000010 0.430165 0.543147 0.344363
0.000010 0.000010 0.112464 0.000010 0.000010 0.000010 0.000010 0.000010 0.000010 0.000010 0.000010
0.099367 0.000010 0.000010 0.000010 0.020202 0.000010 0.000010 0.000010 0.000010 0.000010 0.039357
0.000010 0.000010 0.000010 0.000010 0.000010 0.999990 0.000010 0.112727 0.000010 0.000010 0.000010
0.028866 0.000010 0.215436 0.000010 0.295982 0.094863 0.000010 0.119754 0.000010 0.000010 0.000010
0.000010 0.000010 0.544678 0.000010 0.000010 0.000010 0.000010 0.000010 0.000010 0.000010 0.000010
0.000010 0.000010 0.000010 0.000010 0.000010 0.000010 0.000010 0.000010 0.048680 0.000010 0.000010
0.000010 0.000010 0.000010 0.000010 0.000010 0.503811 0.000010 0.000010 0.000010 0.000010 0.000010
0.000010 0.000010 0.000010 0.063298 0.000010 0.000010 0.000010 0.000010 0.053879 0.083707 0.000010
0.562636 0.803033 0.221201 0.158715 0.517638 0.999990 0.000010 0.880434 0.108070 0.000010 0.206563
0.249499 0.035187 0.147383 0.041063 0.230124 0.000010 0.000010 0.000010 0.024973 0.427401 0.000010
0.000010 0.000010 0.000010 0.000010 0.116942 0.000010 0.000010 0.000010 0.000010 0.000010 0.000010
0.000010 0.000010 0.000010 0.000010 0.177441 0.000010 0.000010 0.000010 0.000010 0.000010 0.000010
0.000010 0.000010 0.000010 0.000010 0.000010 0.195794 0.000010 0.000010 0.000010 0.000010 0.000010
0.177628 0.804209 0.229396 0.161501 0.478353 0.000010 0.000010 0.000010 0.111520 0.000010 0.189266
0.205353 0.000016 0.000010 0.000010 0.000016 0.000010 0.000010 0.000010 0.000010 0.000010 0.000010
0.000010 0.000010 0.000010 0.033191 0.000010 0.000010 0.000010 0.000010 0.000010 0.000010 0.000010
0.000010 0.000010 0.000010 0.000010 0.000010 0.000010 0.907173 0.000010 0.412667 0.140911 0.372906
0.164794 0.000010 0.000010 0.000010 0.020107 0.029019 0.000010 0.000010 0.000010 0.000010 0.039404
0.000010 0.808339 0.000010 0.178028 0.000010 0.000010 0.000010 0.000010 0.061778 0.000010 0.189735
0.201531 0.000010 0.000010 0.000010 0.000010 0.000010 0.000010 0.000010 0.000010 0.000010 0.000010
0.000010 0.000010 0.000010 0.000010 0.000010 0.000010 0.000010 0.868899 0.000010 0.000010 0.000010
0.000010 0.000010 0.000010 0.000010 0.000010 0.000010 0.000010 0.000010 0.000010 0.055638 0.000010
0.448686 0.058974 0.617990 0.652180 0.321990 0.000010 0.999990 0.000010 0.515960 0.687173 0.395246
0.000010 0.000010 0.000010 0.000010 0.000010 0.000010 0.000010 0.487524 0.000010 0.000010 0.000010
0.000010 0.130073 0.000010 0.100228 0.000010 0.000010 0.000010 0.000010 0.341051 0.000010 0.349299
0.319509 0.000010 0.000010 0.000010 0.019907 0.000010 0.000010 0.000010 0.000013 0.000010 0.039481
0.356853 0.000010 0.000010 0.000010 0.182512 0.000010 0.000010 0.000010 0.033378 0.000010 0.000010
0.000010 0.000010 0.000010 0.000010 0.000010 0.000010 0.000010 0.612861 0.000010 0.000010 0.000010
0.000010 0.000010 0.000010 0.000010 0.000010 0.186998 0.000011 0.000010 0.000010 0.000010 0.000010
0.000010 0.153332 0.000010 0.036499 0.000010 0.000010 0.713617 0.000010 0.718956 0.119199 0.733075
0.000010 0.000010 0.000010 0.050080 0.000010 0.000010 0.000010 0.000010 0.000010 0.000010 0.000010
0.000010 0.034382 0.150405 0.037921 0.222042 0.000010 0.000010 0.000010 0.034726 0.412215 0.000010
0.000010 0.000010 0.000010 0.000010 0.112671 0.000010 0.000010 0.000010 0.000010 0.000010 0.000010
0.000010 0.000010 0.000010 0.000010 0.000010 0.000010 0.230062 0.000010 0.035322 0.086069 0.000010
0.000010 0.000010 0.000010 0.000010 0.000010 0.000010 0.000010 0.241279 0.000010 0.000013 0.000010
0.099134 0.000010 0.000010 0.000010 0.177266 0.000010 0.000010 0.000010 0.000010 0.000010 0.000010
0.205353 0.000010 0.000010 0.000010 0.000016 0.000010 0.000010 0.000010 0.000010 0.000010 0.000010
0.000010 0.000010 0.000010 0.000010 0.000010 0.000010 0.000018 0.612861 0.000010 0.000010 0.000010
0.000010 0.000010 0.000010 0.000010 0.116942 0.000010 0.000010 0.000010 0.000010 0.000010 0.000010
0.000010 0.051482 0.652110 0.522203 0.000010 0.000010 0.158929 0.000010 0.040500 0.445536 0.000010
0.000010 0.000010 0.000010 0.000010 0.177441 0.000010 0.000010 0.000010 0.000010 0.000010 0.000010
0.000010 0.000010 0.000010 0.063614 0.121628 0.093489 0.000010 0.000010 0.054292 0.080188 0.000010
0.000010 0.000010 0.000010 0.000010 0.000010 0.000014 0.000010 0.487524 0.000010 0.000010 0.000010
0.099429 0.000010 0.000010 0.016592 0.000010 0.000010 0.000010 0.000010 0.000010 0.000010 0.000010
0.000010 0.000010 0.000010 0.032891 0.000010 0.000010 0.000010 0.000010 0.024940 0.000010 0.000010
0.000010 0.000010 0.000010 0.000010 0.000010 0.999990 0.000010 0.000010 0.000010 0.000010 0.000010
0.000010 0.000010 0.000010 0.000010 0.112307 0.000010 0.000010 0.000010 0.000010 0.000010 0.000010
0.000010 0.000010 0.000010 0.033191 0.000010 0.000010 0.000010 0.000010 0.000010 0.000010 0.000010
0.000010 0.000010 0.000010 0.000010 0.116942 0.000010 0.000010 0.120079 0.000010 0.000010 0.000010
0.000010 0.000010 0.000010 0.000010 0.000010 0.000010 0.000010 0.363715 0.000010 0.000010 0.000010
0.000010 0.000010 0.159242 0.000010 0.159777 0.000010 0.000010 0.000010 0.000010 0.000010 0.000010
0.112555 0.000010 0.000010 0.058072 0.305824 0.000010 0.000010 0.000010 0.051997 0.100714 0.000010
0.000010 0.000010 0.000010 0.067378 0.000010 0.000010 0.000010 0.000010 0.000010 0.000010 0.000010
0.100314 0.000010 0.000010 0.064082 0.474371 0.000010 0.000010 0.612607 0.055187 0.071244 0.000010
0.000010 0.000010 0.000010 0.000010 0.000010 0.611785 0.000010 0.000010 0.000010 0.000010 0.000010
0.000010 0.000015 0.000010 0.033474 0.000010 0.000010 0.000010 0.000010 0.000010 0.000016 0.000010
0.056749 0.000010 0.000010 0.000010 0.295094 0.000010 0.000010 0.000010 0.000010 0.000010 0.000010
0.671025 0.034762 0.136099 0.042263 0.479921 0.999990 0.000010 0.999990 0.025392 0.350816 0.000010
0.000010 0.149444 0.000010 0.044624 0.000010 0.000010 0.894801 0.000010 0.669439 0.186398 0.728559
0.000010 0.000010 0.000010 0.000010 0.000010 0.000010 0.000010 0.612857 0.000010 0.000010 0.000010
0.000010 0.000010 0.000010 0.000010 0.000010 0.000010 0.000010 0.487524 0.000010 0.000010 0.000010
0.185829 0.000010 0.000010 0.000010 0.241290 0.000010 0.000010 0.000010 0.000010 0.000010 0.000010
0.000010 0.000010 0.157535 0.000010 0.052108 0.000010 0.000010 0.000010 0.000010 0.000010 0.000010
0.242063 0.034742 0.136015 0.039670 0.487250 0.000010 0.000010 0.999990 0.030907 0.367204 0.000010
0.000010 0.000010 0.000010 0.000010 0.000010 0.000010 0.000010 0.363716 0.000010 0.000010 0.000010
0.099134 0.000010 0.000010 0.000010 0.177266 0.000010 0.000010 0.000010 0.000010 0.000010 0.000010
0.000010 0.034320 0.342172 0.024509 0.274136 0.000010 0.000010 0.000010 0.050197 0.350680 0.000010
0.000010 0.000010 0.000010 0.000010 0.000010 0.000010 0.000010 0.241279 0.000010 0.000016 0.000010
0.000010 0.000010 0.000010 0.063620 0.121667 0.000010 0.000010 0.000010 0.054295 0.080183 0.000010
0.303898 0.000010 0.000010 0.070701 0.121353 0.015606 0.000010 0.000010 0.090966 0.072875 0.000010
0.000010 0.193803 0.635297 0.517612 0.000010 0.000010 0.885397 0.000010 0.682876 0.643243 0.789115
0.000010 0.000010 0.000010 0.000010 0.000010 0.000010 0.000010 0.241278 0.000010 0.000010 0.000010
0.000010 0.000010 0.000010 0.020183 0.000010 0.000010 0.243341 0.000010 0.036205 0.046068 0.000010
0.000012 0.000010 0.000010 0.000010 0.000010 0.851498 0.000010 0.000010 0.000010 0.000010 0.000010
0.000010 0.000010 0.000010 0.000010 0.177441 0.000010 0.000010 0.000010 0.000010 0.000010 0.000010
0.319901 0.000010 0.000010 0.000010 0.000010 0.000010 0.000010 0.000010 0.000010 0.000010 0.000010
0.000010 0.000010 0.000010 0.000010 0.000010 0.000010 0.000010 0.487522 0.000010 0.000010 0.000010
0.000010 0.061977 0.883678 0.370926 0.125444 0.000010 0.000010 0.000010 0.000010 0.389297 0.043965
0.000019 0.000010 0.000010 0.080226 0.000010 0.000010 0.000010 0.000010 0.126649 0.058000 0.000010
0.000010 0.136144 0.000010 0.034285 0.000010 0.000010 0.000010 0.000010 0.325581 0.046307 0.344446
0.205353 0.000010 0.000010 0.000010 0.000016 0.000010 0.000010 0.000010 0.000010 0.000010 0.000010
0.000010 0.034246 0.148879 0.000010 0.224928 0.000010 0.000010 0.000010 0.026386 0.381742 0.000010
0.000010 0.787049 0.000010 0.274087 0.000010 0.000010 0.000010 0.000010 0.107369 0.000010 0.182477
0.000010 0.000010 0.154894 0.000010 0.000010 0.000010 0.000010 0.000010 0.000010 0.000010 0.000010
0.100705 0.000010 0.000010 0.080460 0.122508 0.000010 0.000010 0.000010 0.126970 0.053214 0.000010
0.313708 0.800538 0.184520 0.374718 0.695138 0.999990 0.000010 0.999990 0.327143 0.330242 0.205687
0.000010 0.132649 0.000010 0.153670 0.000010 0.000010 0.891379 0.000010 0.677078 0.173557 0.709177
0.201531 0.000010 0.000010 0.000015 0.000010 0.000010 0.000010 0.000010 0.000010 0.000010 0.000010
0.000010 0.000010 0.000010 0.000010 0.000010 0.190141 0.000010 0.999990 0.048657 0.000010 0.000010
0.000010 0.000010 0.000010 0.000010 0.000010 0.094621 0.000010 0.999990 0.000010 0.000010 0.000010
0.000010 0.000010 0.000010 0.000010 0.116942 0.000010 0.000014 0.000010 0.000010 0.000010 0.000010
0.431214 0.000010 0.000010 0.024449 0.000010 0.000010 0.154600 0.000010 0.027702 0.069500 0.000010
0.056749 0.000010 0.000010 0.000010 0.295094 0.000010 0.000010 0.000010 0.000010 0.000010 0.000010
0.000019 0.000010 0.000010 0.000019 0.000010 0.000010 0.000010 0.000010 0.048675 0.000010 0.000010
0.109100 0.000010 0.000010 0.000010 0.000010 0.999990 0.000010 0.999990 0.000010 0.000010 0.000010
0.000010 0.000010 0.000010 0.000010 0.000014 0.270333 0.000010 0.000010 0.000010 0.000010 0.000010
0.102508 0.000010 0.000010 0.080383 0.122086 0.884808 0.000010 0.000010 0.126918 0.053261 0.000010
0.130642 0.742960 0.000010 0.636414 0.401504 0.867773 0.874896 0.999990 0.563430 0.123851 0.509562
0.099221 0.000010 0.000010 0.000010 0.000010 0.096877 0.000010 0.000010 0.000010 0.000010 0.000010
0.000010 0.000010 0.000010 0.000010 0.000010 0.729183 0.000010 0.000010 0.000010 0.000010 0.000010
0.000010 0.000010 0.000010 0.000010 0.000011 0.187180 0.000010 0.000010 0.000010 0.000010 0.000010
0.000010 0.000010 0.000010 0.000010 0.177441 0.000010 0.000010 0.000010 0.000010 0.000010 0.000010
0.000010 0.000010 0.000015 0.000010 0.112670 0.000010 0.000010 0.000010 0.000010 0.000010 0.000010
0.000019 0.000010 0.000010 0.080226 0.000010 0.000010 0.000010 0.000010 0.126649 0.058000 0.000010
0.178359 0.747138 0.000010 0.636824 0.406456 0.000010 0.874154 0.000010 0.562931 0.120602 0.522810
0.000010 0.000010 0.000010 0.000010 0.000010 0.000010 0.000010 0.999990 0.000010 0.000010 0.000010
0.495637 0.104128 0.999990 0.334308 0.611061 0.000010 0.000010 0.000010 0.000010 0.803752 0.000010
0.000010 0.000010 0.154894 0.000010 0.000010 0.000010 0.000010 0.000010 0.000010 0.000010 0.000010
0.000010 0.029750 0.000010 0.000010 0.000010 0.000010 0.000010 0.120082 0.000010 0.000010 0.000010
0.000010 0.000010 0.000010 0.000010 0.000010 0.195591 0.000010 0.000015 0.000010 0.000010 0.000010
0.000010 0.000010 0.000010 0.000010 0.000010 0.000010 0.000010 0.868898 0.000010 0.000010 0.000010
0.000010 0.000010 0.000010 0.000010 0.177441 0.000010 0.000010 0.120079 0.000010 0.000010 0.000010
0.010155 0.000010 0.000010 0.166317 0.000010 0.000010 0.903150 0.000010 0.318267 0.107815 0.407304
0.000010 0.000010 0.000010 0.000010 0.057295 0.093533 0.000010 0.000010 0.000010 0.000010 0.000010
0.205120 0.000010 0.000010 0.000010 0.020127 0.000010 0.000010 0.000010 0.000010 0.000010 0.039354
0.000010 0.789102 0.000010 0.279401 0.000010 0.097138 0.000010 0.000010 0.049641 0.000010 0.182789
0.099258 0.786648 0.006380 0.272328 0.276838 0.054314 0.000010 0.000010 0.106954 0.000010 0.193896
0.356465 0.768234 0.000010 0.526258 0.372550 0.999990 0.878438 0.999990 0.458427 0.080267 0.537602
0.099261 0.000010 0.000010 0.000010 0.112560 0.000010 0.000010 0.000010 0.000010 0.000010 0.000010
0.000010 0.116734 0.000010 0.034600 0.000010 0.000010 0.000010 0.000010 0.000010 0.000010 0.000010
0.000010 0.072681 0.000010 0.000010 0.000010 0.000010 0.000010 0.000010 0.012825 0.000010 0.000010
0.000010 0.000010 0.000010 0.081397 0.315148 0.000010 0.000010 0.000010 0.127990 0.047228 0.000010
0.370282 0.795032 0.000010 0.314516 0.365892 0.999990 0.145017 0.999990 0.179603 0.000010 0.182365
0.000010 0.000010 0.000020 0.000010 0.000010 0.000010 0.000010 0.241279 0.000010 0.000010 0.000010
0.131973 0.000010 0.000010 0.000010 0.000010 0.000010 0.000010 0.000010 0.040322 0.000010 0.000010
0.000010 0.000010 0.000010 0.000010 0.177441 0.000010 0.000010 0.000010 0.000010 0.000010 0.000010
0.000010 0.000010 0.000010 0.033191 0.000010 0.000010 0.000010 0.000010 0.000010 0.000010 0.000010
0.000012 0.000010 0.000010 0.000010 0.000010 0.195794 0.000010 0.000010 0.000010 0.000010 0.000010
0.000010 0.034246 0.148879 0.000010 0.224928 0.000010 0.000010 0.000010 0.026386 0.381742 0.000010
0.218208 0.000010 0.000010 0.000010 0.000010 0.000010 0.190441 0.000010 0.073422 0.082588 0.000010
0.000010 0.000010 0.000010 0.000010 0.000010 0.613251 0.000010 0.000010 0.000010 0.000010 0.000010
0.030347 0.000010 0.000010 0.162400 0.356550 0.000010 0.901641 0.000010 0.317781 0.134075 0.386551
0.000010 0.060299 0.688709 0.389530 0.000010 0.000010 0.000010 0.000010 0.000010 0.401416 0.000010
0.000010 0.000010 0.000010 0.000010 0.000010 0.999990 0.000010 0.000010 0.000010 0.000010 0.000010
0.000010 0.000010 0.000010 0.000010 0.000010 0.000010 0.000010 0.000010 0.049281 0.000010 0.000010
0.138484 0.133654 0.000010 0.187142 0.000010 0.000010 0.887671 0.000010 0.665716 0.165676 0.718829
0.205353 0.000010 0.000010 0.000010 0.000016 0.000010 0.000010 0.000010 0.000010 0.000010 0.000010
0.000010 0.000010 0.000010 0.000010 0.000010 0.398489 0.000010 0.000010 0.000010 0.000010 0.000010
0.818520 0.092042 0.999990 0.437896 0.999990 0.000010 0.000010 0.119071 0.168823 0.857952 0.000010
0.520060 0.798979 0.000010 0.307369 0.523233 0.999990 0.132796 0.999990 0.136011 0.000010 0.000010
0.052748 0.000010 0.000010 0.000010 0.351490 0.446693 0.000010 0.999990 0.000010 0.000010 0.000010
0.000010 0.000010 0.000010 0.000010 0.000010 0.000010 0.230062 0.120092 0.035321 0.086067 0.000010
0.049624 0.000010 0.000010 0.000010 0.352665 0.000010 0.000010 0.000010 0.000010 0.000010 0.000010
0.000010 0.000010 0.000016 0.000010 0.000010 0.195794 0.000010 0.000010 0.000010 0.000010 0.000010
0.000010 0.000010 0.000010 0.000010 0.000010 0.195251 0.000010 0.119428 0.000010 0.000010 0.000010
0.000010 0.000010 0.000010 0.000010 0.112662 0.000010 0.000010 0.000010 0.048673 0.000010 0.000010
0.099221 0.000010 0.000010 0.000010 0.000010 0.096965 0.000010 0.000010 0.000010 0.000010 0.000010
0.000010 0.000010 0.000010 0.000016 0.000010 0.296060 0.000010 0.000010 0.000011 0.000010 0.000010
0.354618 0.000010 0.000010 0.172726 0.402958 0.000010 0.896318 0.999990 0.306670 0.112847 0.354826
0.000010 0.000010 0.000010 0.000010 0.000010 0.195794 0.000010 0.000010 0.000010 0.000010 0.000010
0.000010 0.000010 0.000010 0.000010 0.112671 0.000010 0.000010 0.000010 0.000010 0.000010 0.000010
0.000010 0.000010 0.000010 0.000010 0.000010 0.609991 0.000010 0.117247 0.000010 0.000010 0.000010
0.000010 0.000010 0.000010 0.000010 0.000010 0.195591 0.000010 0.000010 0.000010 0.000010 0.000010
0.000010 0.000010 0.000010 0.000010 0.000010 0.613252 0.000010 0.000010 0.000010 0.000010 0.000010
0.000010 0.000010 0.154894 0.000010 0.000010 0.000010 0.000010 0.000010 0.000010 0.000010 0.000010
0.000010 0.000010 0.000010 0.000010 0.116942 0.000010 0.000016 0.000010 0.000010 0.000010 0.000010
0.000010 0.034319 0.152573 0.000010 0.169671 0.000010 0.000010 0.000010 0.026851 0.376723 0.000010
0.000010 0.000010 0.000010 0.000010 0.000010 0.398489 0.000010 0.000010 0.000010 0.000010 0.000010
0.063935 0.796186 0.000010 0.553854 0.400962 0.902304 0.999990 0.999990 0.472395 0.132087 0.268110
0.042677 0.000010 0.000010 0.000010 0.408782 0.000010 0.000010 0.000010 0.000010 0.000010 0.000010
0.000010 0.000010 0.000010 0.000010 0.000010 0.238514 0.000010 0.999990 0.000010 0.000010 0.000010
0.000010 0.000010 0.000010 0.000010 0.177441 0.000010 0.000010 0.000010 0.000010 0.000010 0.000010
0.000010 0.797394 0.000010 0.272980 0.000010 0.000010 0.000010 0.000010 0.118498 0.000010 0.000010
0.205353 0.000010 0.000010 0.000010 0.000016 0.000020 0.000010 0.000010 0.000010 0.000010 0.000010
0.000010 0.000010 0.000010 0.000010 0.000012 0.195794 0.000010 0.000010 0.000010 0.000010 0.000010
0.000010 0.000010 0.000010 0.000010 0.000010 0.000010 0.230062 0.000010 0.035322 0.086069 0.000010
0.000010 0.000010 0.154086 0.000010 0.000010 0.999990 0.229948 0.999990 0.035280 0.085551 0.000010
0.000010 0.000010 0.154225 0.000010 0.000010 0.000010 0.230106 0.000010 0.035320 0.085576 0.000010
0.000010 0.000010 0.000010 0.000010 0.000010 0.000010 0.000010 0.739908 0.000010 0.000010 0.000010
0.105717 0.000010 0.000010 0.080032 0.000010 0.000010 0.000010 0.000010 0.170906 0.054212 0.260863
0.009977 0.000010 0.000010 0.173879 0.000010 0.000010 0.902986 0.120075 0.308554 0.107163 0.406514
0.000010 0.088766 0.822412 0.339256 0.198267 0.000010 0.000010 0.000010 0.000010 0.816621 0.000010
0.000010 0.000010 0.000010 0.000010 0.000010 0.000010 0.000010 0.241279 0.000010 0.000010 0.000010
0.000010 0.000010 0.000010 0.000010 0.000010 0.000010 0.230061 0.438408 0.035317 0.086061 0.000010
0.000010 0.000010 0.000010 0.000010 0.000010 0.000010 0.000010 0.363716 0.000010 0.000010 0.000010
0.000010 0.000010 0.000010 0.000010 0.000010 0.000010 0.000010 0.000010 0.049281 0.000010 0.000010
0.000010 0.000010 0.000010 0.000010 0.000010 0.296060 0.000010 0.000010 0.000010 0.000010 0.000010
0.000010 0.000010 0.000010 0.000010 0.000010 0.397915 0.000010 0.000010 0.000010 0.000010 0.000010
0.000010 0.000010 0.000010 0.000010 0.000010 0.999990 0.000010 0.999990 0.000010 0.000010 0.000010
0.000010 0.000010 0.000010 0.000010 0.000010 0.503811 0.000010 0.000010 0.000010 0.000010 0.000010
0.000010 0.000010 0.000010 0.000010 0.000010 0.000010 0.000010 0.000010 0.048680 0.000010 0.000010
0.000010 0.000010 0.000010 0.000010 0.000010 0.195794 0.000010 0.000013 0.000010 0.000010 0.000010
0.099367 0.000010 0.000010 0.000010 0.020202 0.000010 0.000010 0.000010 0.000010 0.000010 0.039357
0.204583 0.000010 0.000010 0.000010 0.172022 0.000010 0.000010 0.000010 0.000010 0.000010 0.000010
0.107223 0.126436 0.000010 0.030185 0.000010 0.000010 0.000010 0.000010 0.386724 0.046907 0.342801
0.000010 0.000010 0.000010 0.000010 0.000010 0.398489 0.000010 0.000010 0.000010 0.000010 0.000010
0.000010 0.838493 0.000010 0.534707 0.000010 0.000010 0.881874 0.000010 0.392644 0.083563 0.127547
0.104058 0.105858 0.000010 0.105847 0.000010 0.000010 0.000010 0.000010 0.533979 0.104460 0.583231
0.000010 0.000010 0.000010 0.000010 0.000010 0.195794 0.000010 0.000010 0.000010 0.000010 0.000010
0.000010 0.000017 0.000010 0.000010 0.000010 0.000010 0.230062 0.000010 0.035321 0.086068 0.000010
0.000010 0.007988 0.882917 0.371836 0.000010 0.000010 0.000010 0.000010 0.000010 0.396982 0.000010
0.049624 0.000010 0.000010 0.000010 0.352665 0.000010 0.000010 0.000010 0.000010 0.000010 0.000010
0.205353 0.000017 0.000010 0.000010 0.000016 0.000010 0.000010 0.000010 0.000010 0.000010 0.000010
0.323105 0.000010 0.000010 0.083403 0.072939 0.000010 0.999990 0.000010 0.337851 0.243442 0.229980
0.000010 0.840292 0.000010 0.295627 0.044260 0.911126 0.000010 0.999990 0.105473 0.000010 0.000010
0.000010 0.845329 0.000010 0.278322 0.000010 0.000010 0.000010 0.000010 0.065854 0.000010 0.000010
0.000010 0.000010 0.000010 0.000010 0.000010 0.000010 0.000010 0.773160 0.000010 0.000010 0.000010
0.000010 0.832750 0.000010 0.579797 0.401179 0.999990 0.876321 0.881233 0.377156 0.099182 0.350986
0.000010 0.000010 0.000010 0.000010 0.000010 0.000010 0.000010 0.000010 0.147939 0.109365 0.000010
0.000010 0.000010 0.000010 0.000010 0.172398 0.000010 0.000010 0.000010 0.000010 0.000010 0.000010
0.000010 0.822542 0.000010 0.651075 0.000010 0.999990 0.999990 0.881228 0.580010 0.152120 0.339604
0.000010 0.000010 0.000010 0.000010 0.000010 0.296060 0.000010 0.000010 0.000010 0.000010 0.000010
0.000010 0.034076 0.151039 0.000010 0.227732 0.000010 0.000010 0.000010 0.059429 0.333756 0.263948
0.000010 0.000010 0.000010 0.000010 0.000010 0.000010 0.000010 0.000010 0.049281 0.000010 0.000010
0.000010 0.000010 0.000010 0.000010 0.000010 0.000010 0.000010 0.886217 0.000010 0.000010 0.000010
0.000010 0.000020 0.000010 0.000010 0.000010 0.000010 0.000010 0.241279 0.000010 0.000010 0.000010
0.176700 0.142140 0.000010 0.033565 0.000010 0.000010 0.165224 0.000010 0.422726 0.126432 0.335050
0.000010 0.000010 0.154894 0.000010 0.000010 0.000010 0.000010 0.000010 0.000010 0.000010 0.000010
0.099257 0.000010 0.000010 0.000010 0.114551 0.000010 0.000010 0.000010 0.000010 0.000010 0.000010
0.000010 0.000010 0.000010 0.000010 0.000010 0.397915 0.000010 0.000010 0.000010 0.000010 0.000010
0.000010 0.000010 0.000010 0.000010 0.000010 0.195794 0.000010 0.000010 0.000010 0.000010 0.000010
0.000010 0.000010 0.000010 0.000010 0.000010 0.013158 0.000010 0.318174 0.000010 0.000010 0.000010
0.000010 0.000010 0.000010 0.076758 0.000010 0.000010 0.000010 0.000010 0.125162 0.057676 0.262915
0.069123 0.000010 0.000010 0.000010 0.438485 0.079896 0.000010 0.000010 0.000010 0.000010 0.000010
0.000010 0.000010 0.000010 0.000010 0.000010 0.999990 0.000010 0.585918 0.000010 0.000010 0.000010
0.000010 0.000010 0.000010 0.000010 0.000010 0.999990 0.000020 0.227157 0.000010 0.000010 0.000010
0.000010 0.000010 0.000013 0.000010 0.000010 0.000010 0.000010 0.363716 0.000010 0.000010 0.000010
0.319900 0.000010 0.000010 0.000010 0.000010 0.000010 0.000010 0.000010 0.000010 0.000010 0.000010
0.000014 0.000010 0.000010 0.067378 0.000010 0.000010 0.000010 0.000010 0.000010 0.000010 0.000010
0.000010 0.000010 0.000010 0.000010 0.000010 0.195794 0.000010 0.000010 0.000010 0.000010 0.000010
0.000010 0.000010 0.000010 0.000010 0.000010 0.000016 0.000010 0.487524 0.000010 0.000010 0.000010
0.502348 0.050844 0.999990 0.446213 0.765423 0.000010 0.000010 0.310345 0.245982 0.854298 0.531334
0.307995 0.000010 0.000010 0.000010 0.000010 0.714490 0.000010 0.232332 0.000010 0.000010 0.000010
0.000010 0.000010 0.000010 0.000010 0.000010 0.000010 0.000010 0.000010 0.048680 0.000010 0.000010
0.056749 0.000010 0.000010 0.000010 0.295094 0.000010 0.000010 0.000010 0.000019 0.000010 0.000010
0.000010 0.000010 0.000010 0.000010 0.000010 0.717111 0.000010 0.476189 0.000010 0.000010 0.000010
0.000010 0.000010 0.000010 0.000010 0.000010 0.613251 0.000010 0.000010 0.000010 0.000010 0.000010
0.000010 0.000010 0.154892 0.000010 0.000010 0.000010 0.000010 0.241282 0.000010 0.000010 0.000010
0.000010 0.000010 0.000010 0.000010 0.000010 0.000010 0.000010 0.000010 0.049281 0.000010 0.000010
0.000010 0.000010 0.000010 0.000010 0.000010 0.724523 0.000010 0.116308 0.000010 0.000010 0.000010
0.061359 0.000010 0.166029 0.000010 0.231791 0.000010 0.000010 0.241172 0.000010 0.000010 0.000010
0.205353 0.000010 0.000010 0.000010 0.000016 0.000010 0.000010 0.000010 0.000010 0.000010 0.000010
0.365956 0.000010 0.201421 0.000010 0.529712 0.000010 0.000010 0.240546 0.000010 0.000010 0.000010
0.205120 0.000013 0.000011 0.000010 0.020127 0.000010 0.000010 0.000010 0.000010 0.000010 0.039354
0.000010 0.000010 0.000010 0.000010 0.000010 0.000010 0.000010 0.241279 0.000010 0.000010 0.000010
0.000010 0.000010 0.000010 0.000019 0.000010 0.000010 0.000010 0.241279 0.000010 0.000010 0.000010
0.000010 0.000010 0.000010 0.000010 0.000010 0.999990 0.000010 0.112727 0.000010 0.000010 0.000010
0.524932 0.010251 0.686476 0.353156 0.108865 0.999990 0.000010 0.759707 0.000010 0.384041 0.071391
0.000010 0.000010 0.000010 0.000010 0.000010 0.398488 0.000010 0.000010 0.000010 0.000010 0.000010
0.108951 0.033750 0.131024 0.076677 0.165456 0.999990 0.000010 0.112028 0.271732 0.362186 0.462684
0.000010 0.010200 0.695066 0.356977 0.000010 0.887382 0.000010 0.373049 0.000010 0.384519 0.000010
0.112240 0.034279 0.131281 0.075741 0.166261 0.000010 0.000010 0.000010 0.221512 0.363170 0.466749
0.000010 0.175272 0.000010 0.005448 0.000010 0.000010 0.000010 0.000010 0.000010 0.000010 0.405132
0.000010 0.000010 0.000010 0.000010 0.000010 0.000010 0.000010 0.550657 0.000010 0.000010 0.000010
0.000010 0.948121 0.000010 0.559749 0.190644 0.000010 0.999990 0.000010 0.829955 0.196353 0.433287
0.000010 0.000010 0.000010 0.000010 0.000010 0.000010 0.000010 0.487524 0.000010 0.000010 0.000010
0.272437 0.033649 0.170516 0.073582 0.474859 0.000010 0.000010 0.000010 0.266766 0.374219 0.457332
0.000010 0.000010 0.000010 0.000010 0.000010 0.000010 0.000010 0.612861 0.000010 0.000010 0.000010
0.000010 0.000010 0.000010 0.000010 0.000010 0.195794 0.000011 0.000010 0.000010 0.000010 0.000010
0.000010 0.000010 0.000010 0.000010 0.000010 0.000010 0.000010 0.000010 0.048680 0.000010 0.000010
0.000010 0.000010 0.000010 0.000010 0.000010 0.000010 0.000010 0.000017 0.049281 0.000010 0.000010
0.099262 0.000010 0.000010 0.000010 0.112270 0.000010 0.000010 0.000010 0.000010 0.000010 0.000010
0.000010 0.000010 0.000010 0.000010 0.116942 0.000010 0.000016 0.000010 0.000013 0.000010 0.000010
0.000010 0.128196 0.000010 0.014458 0.000010 0.000010 0.000010 0.000010 0.383933 0.044690 0.356576
0.000010 0.000010 0.000010 0.000010 0.000010 0.503811 0.000010 0.000010 0.000010 0.000010 0.000010
0.000010 0.000010 0.000010 0.031774 0.177330 0.000010 0.005128 0.000010 0.000010 0.000010 0.000010
0.000010 0.000010 0.000010 0.000018 0.000010 0.000010 0.000010 0.487524 0.000010 0.000010 0.000010
0.000010 0.000012 0.000010 0.049039 0.000010 0.000010 0.000010 0.000010 0.000010 0.028938 0.000010
0.000010 0.000010 0.000010 0.000010 0.000017 0.000010 0.000010 0.363715 0.000010 0.000010 0.000010
0.000010 0.000015 0.000010 0.000011 0.000010 0.000010 0.000010 0.241279 0.000010 0.000010 0.000010
0.000010 0.000015 0.000010 0.000010 0.000010 0.296060 0.000010 0.000010 0.000015 0.000010 0.000010
0.000010 0.000010 0.000010 0.000010 0.116839 0.000010 0.000010 0.000010 0.014931 0.038108 0.000010
0.000010 0.000013 0.000010 0.000010 0.000010 0.000010 0.000010 0.329104 0.000010 0.000010 0.000010
0.000010 0.000010 0.000010 0.000010 0.000010 0.000010 0.000010 0.241279 0.000010 0.000010 0.000010
0.000010 0.000010 0.000010 0.000010 0.000010 0.296059 0.000010 0.000010 0.000010 0.000010 0.000010
0.205353 0.000010 0.000010 0.000010 0.000016 0.000010 0.000010 0.000010 0.000010 0.000010 0.000010
0.000010 0.000012 0.000010 0.000010 0.000010 0.281967 0.000010 0.000010 0.000010 0.000010 0.000010
0.000010 0.000010 0.000010 0.000010 0.000010 0.000010 0.000010 0.329114 0.049277 0.000010 0.000010
0.000010 0.000010 0.000010 0.000010 0.000010 0.397916 0.000010 0.000010 0.000010 0.000010 0.000010
0.000010 0.000010 0.075589 0.016479 0.000010 0.000010 0.000010 0.000010 0.000010 0.000010 0.000010
0.000010 0.000010 0.000010 0.000010 0.000010 0.000010 0.000010 0.000010 0.049204 0.027437 0.000010
0.000010 0.000010 0.000010 0.000013 0.000010 0.195794 0.000010 0.000015 0.000010 0.000010 0.000010
0.000010 0.000010 0.000010 0.100523 0.000010 0.000010 0.000010 0.000010 0.153301 0.000010 0.236669
0.000010 0.000010 0.000010 0.140538 0.000010 0.000010 0.882523 0.000010 0.128745 0.094109 0.116307
0.000010 0.000010 0.000010 0.000010 0.000010 0.999990 0.000010 0.000010 0.000010 0.000010 0.000010
0.000010 0.000010 0.151387 0.099439 0.000010 0.000010 0.000010 0.000010 0.153563 0.000010 0.234421
0.043039 0.000010 0.000010 0.000010 0.405863 0.000010 0.000010 0.000010 0.000010 0.000010 0.000010
0.000010 0.000010 0.000010 0.000010 0.000010 0.000010 0.000010 0.612857 0.000010 0.000010 0.000010
0.000010 0.000010 0.000010 0.000010 0.000010 0.039840 0.000010 0.182706 0.000010 0.000010 0.000010
0.000010 0.000010 0.000016 0.000010 0.116385 0.000010 0.000010 0.000010 0.000010 0.000010 0.000010
0.000010 0.000010 0.000010 0.000010 0.000010 0.611788 0.000010 0.000010 0.000010 0.000010 0.000010
0.000010 0.000010 0.000010 0.000010 0.000010 0.492843 0.000010 0.734347 0.000010 0.000010 0.000010
0.000010 0.000010 0.154894 0.000010 0.000010 0.000010 0.000010 0.000010 0.000010 0.000010 0.000010
0.000010 0.000010 0.000019 0.000010 0.000013 0.195794 0.000010 0.000010 0.000010 0.000010 0.000010
0.000010 0.000010 0.000010 0.000010 0.000010 0.000010 0.000010 0.549315 0.000010 0.000010 0.000010
0.000010 0.000010 0.000010 0.000010 0.000010 0.999990 0.000010 0.881245 0.049165 0.027397 0.000010
0.000010 0.015548 0.717906 0.281830 0.011036 0.000010 0.000010 0.000010 0.000010 0.219454 0.000010
0.122473 0.034171 0.137059 0.000010 0.119419 0.000010 0.000010 0.000010 0.054871 0.329801 0.342003
0.000010 0.000010 0.000010 0.000010 0.000010 0.611783 0.000010 0.000010 0.000010 0.000010 0.000010
0.201531 0.000015 0.000010 0.000010 0.000010 0.000010 0.000010 0.000010 0.000010 0.000010 0.000010
0.000019 0.000011 0.000010 0.000010 0.000010 0.296059 0.000010 0.000010 0.000010 0.000010 0.000010
0.000010 0.000010 0.000010 0.000010 0.000010 0.000010 0.000010 0.241278 0.000010 0.000010 0.000010
0.000010 0.000010 0.000010 0.000010 0.112307 0.000010 0.000010 0.000010 0.000010 0.000010 0.000010
0.097819 0.000010 0.000010 0.000011 0.000010 0.000010 0.000010 0.119979 0.000014 0.000010 0.000010
0.000010 0.149712 0.000010 0.020592 0.000010 0.999990 0.000010 0.999990 0.439741 0.040375 0.267515
0.000010 0.000010 0.000010 0.020209 0.000010 0.000010 0.000010 0.000010 0.000010 0.049365 0.000010
0.099145 0.000010 0.000010 0.000010 0.172232 0.000010 0.000010 0.000010 0.000010 0.000010 0.000010
0.000010 0.000010 0.000010 0.000010 0.000010 0.000010 0.000010 0.487524 0.000010 0.000010 0.000010
0.000010 0.000010 0.000010 0.000010 0.000010 0.000017 0.000010 0.241278 0.000010 0.000010 0.000010
0.000010 0.000010 0.000010 0.000010 0.000010 0.999990 0.000010 0.999990 0.000010 0.000010 0.000010
0.000010 0.000010 0.000010 0.000010 0.000010 0.000010 0.000010 0.612861 0.000010 0.000010 0.000010
0.000010 0.000010 0.000010 0.000010 0.000010 0.096678 0.000010 0.240726 0.000010 0.000010 0.000010
0.189967 0.000010 0.000010 0.000010 0.172654 0.000010 0.000010 0.000010 0.000010 0.000010 0.000010
0.193462 0.000010 0.000010 0.000010 0.117758 0.000010 0.000010 0.000010 0.000010 0.000010 0.000010
0.000010 0.000010 0.000010 0.000010 0.116382 0.000010 0.000010 0.000010 0.024395 0.000010 0.000010
0.000010 0.000010 0.000010 0.000010 0.177441 0.000010 0.000010 0.000010 0.000010 0.000010 0.000010
0.043039 0.000010 0.000010 0.000010 0.405863 0.000010 0.000010 0.000010 0.000010 0.000010 0.000010
0.000010 0.000010 0.000010 0.000010 0.116942 0.000010 0.000012 0.000010 0.000010 0.000010 0.000010
0.098881 0.000010 0.157731 0.000010 0.109736 0.000010 0.000010 0.000010 0.024348 0.000010 0.000010
0.000010 0.000010 0.000010 0.017837 0.000010 0.000010 0.000010 0.000010 0.067354 0.060520 0.000010
0.000010 0.000010 0.000010 0.000010 0.000010 0.999990 0.000010 0.000010 0.000010 0.000010 0.000010
0.000010 0.000010 0.000010 0.000010 0.000010 0.000010 0.000010 0.868898 0.000010 0.000010 0.000010
0.000010 0.000010 0.154894 0.000010 0.000010 0.000010 0.000010 0.000010 0.000010 0.000010 0.000010
0.346245 0.000010 0.154375 0.000010 0.231853 0.000010 0.000010 0.000010 0.062405 0.030024 0.000010
0.000010 0.000010 0.000010 0.000010 0.112307 0.000010 0.000010 0.000010 0.000010 0.000010 0.000010
0.018696 0.000010 0.000010 0.000010 0.501574 0.999990 0.000010 0.999990 0.000010 0.000010 0.000010
0.205353 0.000011 0.000010 0.000010 0.000016 0.000010 0.000010 0.000010 0.000010 0.000010 0.000010
0.403034 0.034393 0.140739 0.000010 0.000010 0.000010 0.000010 0.000010 0.021929 0.362026 0.000010
0.000010 0.000010 0.000010 0.000010 0.000010 0.000010 0.000010 0.363716 0.000010 0.000010 0.000010
0.000010 0.000010 0.000010 0.000010 0.000010 0.000010 0.000010 0.241279 0.000010 0.000010 0.000010
0.000010 0.000010 0.000012 0.000010 0.000010 0.501426 0.000010 0.117967 0.000010 0.000010 0.000010
0.000010 0.010904 0.701973 0.347828 0.260646 0.000010 0.000010 0.000010 0.000010 0.345712 0.000010
0.000010 0.000010 0.000010 0.000010 0.000010 0.000010 0.000018 0.241279 0.000010 0.000010 0.000010
0.000010 0.000010 0.000010 0.000010 0.115940 0.999990 0.000010 0.999990 0.000010 0.000010 0.000010
0.000010 0.000010 0.000010 0.000010 0.116385 0.000010 0.000010 0.000010 0.000010 0.000010 0.000010
0.000010 0.000010 0.000010 0.000010 0.000010 0.398488 0.000010 0.000010 0.000010 0.000010 0.000010
0.999990 0.056344 0.999990 0.329215 0.999990 0.999990 0.000010 0.999990 0.069355 0.828201 0.000010
0.000010 0.000010 0.000010 0.000010 0.000010 0.096955 0.000010 0.119776 0.000014 0.000010 0.000010
0.000010 0.000010 0.155641 0.000010 0.108940 0.000010 0.000010 0.000010 0.000010 0.000010 0.000010
0.043039 0.000010 0.000010 0.000010 0.405863 0.000010 0.000010 0.000010 0.000010 0.000010 0.000010
0.000010 0.000010 0.000010 0.000010 0.000010 0.295704 0.000010 0.000010 0.000010 0.000010 0.000010
0.000010 0.000010 0.000010 0.000010 0.116942 0.000010 0.000010 0.000010 0.000010 0.000010 0.000010
0.000010 0.000010 0.000010 0.000010 0.000010 0.294863 0.000010 0.119024 0.000010 0.000010 0.000010
0.099370 0.000010 0.000010 0.000010 0.056336 0.000010 0.000010 0.000010 0.000010 0.000010 0.000010
0.000010 0.000010 0.000018 0.000010 0.000010 0.000010 0.000010 0.241278 0.000010 0.000010 0.000010
0.000010 0.000017 0.000010 0.000010 0.000010 0.000010 0.000010 0.241279 0.000010 0.000010 0.000010
0.000010 0.000010 0.000010 0.017837 0.000010 0.000010 0.000010 0.000010 0.067354 0.060520 0.000010
0.000010 0.000010 0.000010 0.000010 0.000010 0.000010 0.000010 0.000010 0.049281 0.000010 0.000010
0.000010 0.000010 0.000010 0.000010 0.000010 0.398488 0.000014 0.000010 0.000010 0.000010 0.000010
0.000010 0.000010 0.000010 0.000010 0.000010 0.502908 0.000010 0.000010 0.000010 0.000010 0.000010
0.205353 0.000010 0.000010 0.000010 0.000016 0.000010 0.000010 0.000010 0.000010 0.000010 0.000010
0.427618 0.011185 0.736731 0.338238 0.756604 0.999990 0.000010 0.999990 0.000010 0.380689 0.000010
0.000010 0.000010 0.000010 0.000010 0.000010 0.000010 0.000010 0.363716 0.000010 0.000010 0.000010
0.000010 0.000017 0.000010 0.000010 0.000010 0.296059 0.000010 0.000010 0.000010 0.000010 0.000010
0.000019 0.000010 0.000010 0.000010 0.000010 0.499831 0.000010 0.237379 0.000010 0.000010 0.000010
0.043039 0.000010 0.000010 0.000010 0.405863 0.000010 0.000010 0.000010 0.000010 0.000010 0.000010
0.000010 0.000010 0.000010 0.000010 0.116385 0.000010 0.000010 0.000010 0.000010 0.000010 0.000010
0.059517 0.000010 0.153577 0.000010 0.245004 0.000010 0.000010 0.000010 0.000010 0.000010 0.000010
0.078946 0.000010 0.155327 0.000010 0.120071 0.000010 0.000010 0.000010 0.000010 0.000010 0.000010
0.000010 0.000010 0.000010 0.000010 0.000010 0.195794 0.000010 0.000010 0.000010 0.000010 0.000010
0.098694 0.000010 0.000010 0.015936 0.056230 0.000010 0.000010 0.000010 0.095870 0.058943 0.000010
0.000010 0.000010 0.000010 0.017837 0.000010 0.000010 0.000010 0.000010 0.067354 0.060520 0.000010
0.147877 0.034355 0.139948 0.000010 0.000010 0.000010 0.000010 0.241030 0.023958 0.373840 0.000010
0.000010 0.000010 0.000010 0.000010 0.000010 0.999990 0.000010 0.343704 0.000010 0.000010 0.000010
0.000010 0.198487 0.000010 0.076573 0.000010 0.000010 0.000010 0.000010 0.399321 0.074309 0.241558
0.000010 0.000010 0.000010 0.096407 0.000010 0.000010 0.891293 0.000010 0.175718 0.118033 0.411984
0.000010 0.000010 0.000010 0.000010 0.000010 0.000010 0.000010 0.241279 0.000010 0.000010 0.000010
0.000010 0.000010 0.000010 0.033274 0.000010 0.000010 0.000010 0.000010 0.000010 0.000010 0.192578
0.000010 0.000010 0.000010 0.000010 0.000010 0.398488 0.000010 0.000010 0.000010 0.000010 0.000010
0.000010 0.000010 0.000010 0.000010 0.000010 0.000010 0.000010 0.241278 0.000010 0.000010 0.000010
0.059767 0.011849 0.891506 0.335375 0.372017 0.000010 0.000010 0.000010 0.000010 0.336422 0.000010
0.389707 0.000010 0.000010 0.000010 0.388355 0.000010 0.000010 0.000010 0.000010 0.030139 0.000010
0.538787 0.012052 0.921531 0.326843 0.818944 0.999990 0.000010 0.999990 0.000010 0.368305 0.000010
0.000010 0.838840 0.000010 0.310894 0.000010 0.000010 0.000010 0.000010 0.000010 0.000010 0.000010
0.000010 0.000010 0.000010 0.000010 0.116385 0.000010 0.000010 0.000010 0.000010 0.000010 0.000010
0.000010 0.000010 0.000010 0.000010 0.000010 0.000010 0.000010 0.612857 0.000010 0.000010 0.000010
0.099370 0.000010 0.000010 0.000010 0.056336 0.000010 0.000010 0.000010 0.000010 0.000010 0.000010
0.000010 0.000010 0.000010 0.000010 0.000010 0.295723 0.000010 0.000010 0.014881 0.038298 0.000010
0.000010 0.000010 0.000010 0.000010 0.000010 0.501426 0.000010 0.117968 0.000010 0.000010 0.000010
0.000010 0.000010 0.000010 0.000010 0.116942 0.000010 0.000010 0.000010 0.000010 0.000010 0.000010
0.000010 0.000010 0.000010 0.000010 0.000010 0.000010 0.000010 0.241279 0.000010 0.000010 0.000010
0.000010 0.000010 0.000010 0.000010 0.000010 0.999990 0.000010 0.369991 0.000010 0.000010 0.000010
0.000010 0.000010 0.000010 0.000010 0.000010 0.000010 0.000010 0.363715 0.000010 0.000010 0.000010
0.205353 0.000010 0.000010 0.000010 0.000016 0.000010 0.000010 0.000010 0.000010 0.000010 0.000010
0.000010 0.000010 0.000010 0.000010 0.000010 0.000010 0.000010 0.439646 0.000010 0.000010 0.000010
0.000010 0.000010 0.000010 0.000010 0.000010 0.195794 0.000010 0.000010 0.000013 0.000010 0.000010
0.857575 0.056421 0.999990 0.360735 0.867845 0.000010 0.000010 0.000010 0.000010 0.825434 0.000010
0.000010 0.000010 0.000010 0.000010 0.000010 0.000010 0.000010 0.241279 0.000010 0.000010 0.000010
0.000010 0.000010 0.000010 0.017837 0.000010 0.000010 0.000010 0.000010 0.067354 0.060520 0.000010
0.277304 0.034439 0.184140 0.000010 0.000010 0.000010 0.000010 0.000010 0.023092 0.360908 0.000010
0.000010 0.059540 0.000010 0.000010 0.000010 0.000010 0.000010 0.000010 0.000010 0.000010 0.000010
0.000010 0.000010 0.000010 0.000010 0.237333 0.999990 0.000010 0.999990 0.000010 0.000010 0.000010
0.000010 0.000010 0.000010 0.000010 0.238286 0.000010 0.000010 0.000010 0.000010 0.000010 0.000010
0.000010 0.000010 0.000010 0.000010 0.000010 0.398488 0.000010 0.000010 0.000010 0.000010 0.000010
0.000010 0.000010 0.000010 0.000013 0.000010 0.000010 0.000010 0.241278 0.000010 0.000010 0.000010
0.999990 0.054971 0.999990 0.388852 0.999990 0.999990 0.000010 0.999990 0.066867 0.853514 0.000010
0.000010 0.838840 0.000010 0.310894 0.000010 0.000010 0.000010 0.000010 0.000010 0.000010 0.000010
0.000010 0.000010 0.000010 0.000010 0.238283 0.000010 0.000010 0.363717 0.000010 0.000010 0.000010
0.000010 0.000010 0.000010 0.000010 0.000010 0.999990 0.000010 0.112727 0.000010 0.000010 0.000010
0.000010 0.000010 0.000010 0.000010 0.000010 0.000010 0.000010 0.363716 0.000010 0.000010 0.000010
0.043039 0.000010 0.000010 0.000010 0.405863 0.000010 0.000010 0.000010 0.000010 0.000010 0.000010
0.000010 0.000010 0.000010 0.000010 0.000010 0.000010 0.000010 0.439647 0.000010 0.000010 0.000010
0.000010 0.000010 0.000010 0.000010 0.116385 0.000010 0.000010 0.000010 0.000010 0.000010 0.000010
0.000010 0.000010 0.000010 0.049039 0.000010 0.000010 0.000010 0.000010 0.000010 0.028938 0.000010
0.000010 0.000010 0.154894 0.000010 0.000010 0.000010 0.000010 0.000010 0.000010 0.000010 0.000010
0.000010 0.000010 0.000010 0.000010 0.000010 0.000010 0.000010 0.363715 0.000010 0.000010 0.000010
0.049921 0.000010 0.000010 0.000010 0.000010 0.000010 0.034119 0.000010 0.000010 0.083573 0.000010
0.000014 0.000010 0.000010 0.000010 0.000011 0.295704 0.000010 0.000010 0.000010 0.000010 0.000010
0.000010 0.000010 0.000010 0.000010 0.116942 0.000010 0.000010 0.000010 0.000010 0.000010 0.000010
0.000010 0.000010 0.000010 0.017837 0.000010 0.000010 0.000010 0.000010 0.067354 0.060520 0.000010
0.000010 0.012444 0.711319 0.321018 0.010174 0.000010 0.000010 0.000010 0.000010 0.351464 0.000010
0.302126 0.008227 0.876350 0.393007 0.311515 0.000010 0.000010 0.000010 0.000010 0.387525 0.000010
0.000018 0.000010 0.000010 0.000010 0.000010 0.195794 0.000010 0.000010 0.000010 0.000010 0.000010
0.000010 0.000010 0.000010 0.049001 0.000010 0.722294 0.000010 0.234265 0.000010 0.028945 0.000010
0.000010 0.000010 0.000010 0.000010 0.000010 0.398488 0.000010 0.000010 0.000010 0.000010 0.000010
0.000010 0.000010 0.000010 0.000010 0.000010 0.195794 0.000010 0.000010 0.000010 0.000010 0.000010
0.403034 0.034393 0.140739 0.000010 0.000010 0.000010 0.000010 0.000010 0.021929 0.362026 0.000010
0.000010 0.000010 0.000010 0.000010 0.000010 0.000010 0.000010 0.550657 0.000010 0.000010 0.000010
0.000010 0.000010 0.000010 0.000010 0.000010 0.000010 0.000010 0.241279 0.000010 0.000010 0.000010
0.099302 0.000010 0.000010 0.000010 0.056335 0.000010 0.000010 0.000010 0.024377 0.000010 0.000010
0.099367 0.000010 0.000010 0.000010 0.020202 0.000010 0.000010 0.000010 0.000010 0.000010 0.039357
0.000010 0.000010 0.000010 0.000010 0.000010 0.296059 0.000010 0.000010 0.000010 0.000010 0.000010
0.999990 0.054686 0.999990 0.379646 0.999990 0.999990 0.000010 0.999990 0.067797 0.852423 0.000010
0.205353 0.000010 0.000010 0.000010 0.000016 0.000010 0.000010 0.000010 0.000010 0.000010 0.000010
0.000010 0.000010 0.000020 0.000010 0.000010 0.296060 0.000010 0.000010 0.000010 0.000010 0.000010
0.099370 0.000010 0.000010 0.000010 0.056336 0.000010 0.000010 0.000010 0.000010 0.000010 0.000010
0.000010 0.000010 0.000010 0.000010 0.000010 0.000010 0.000010 0.487522 0.000010 0.000010 0.000010
0.443931 0.011677 0.872287 0.340205 0.434863 0.000010 0.000010 0.000010 0.042921 0.406650 0.000010
0.521796 0.008637 0.873448 0.390563 0.989421 0.999990 0.000010 0.999990 0.040742 0.481627 0.000010
0.000010 0.000010 0.000010 0.056066 0.000010 0.000010 0.000010 0.000010 0.000010 0.045343 0.000010
0.000010 0.000010 0.000010 0.000010 0.000010 0.000010 0.000010 0.241279 0.000010 0.000010 0.000010
0.509600 0.000010 0.191081 0.011957 0.666004 0.999990 0.000010 0.999990 0.065047 0.075352 0.000010
0.000010 0.000010 0.000010 0.000010 0.000010 0.999990 0.000010 0.999990 0.000010 0.000010 0.000010
0.000010 0.000010 0.000010 0.000010 0.000010 0.000010 0.000010 0.363716 0.000010 0.000010 0.000010
0.000010 0.000010 0.000010 0.000010 0.000010 0.613250 0.000010 0.000010 0.000010 0.000010 0.000010
0.000010 0.000010 0.000010 0.000010 0.000010 0.000010 0.000010 0.241278 0.000010 0.000010 0.000010
0.000010 0.000019 0.000010 0.017837 0.000010 0.000010 0.000010 0.000010 0.067353 0.060520 0.000010
0.000010 0.000010 0.000010 0.000010 0.177441 0.000010 0.000010 0.000010 0.000010 0.000010 0.000010
0.028258 0.000010 0.000010 0.000010 0.525201 0.000010 0.000010 0.000010 0.000010 0.000010 0.000010
0.067849 0.000010 0.153485 0.018159 0.187609 0.000010 0.000010 0.000010 0.068065 0.058892 0.000010
0.000010 0.000012 0.000010 0.049039 0.000010 0.000010 0.000010 0.000010 0.000010 0.028938 0.000010
0.000010 0.000010 0.000010 0.000010 0.116385 0.000010 0.000010 0.000010 0.000010 0.000010 0.000010
0.999990 0.054530 0.999990 0.395086 0.487325 0.000010 0.000010 0.000010 0.068289 0.831787 0.000010
0.000010 0.811203 0.000010 0.499428 0.000010 0.000010 0.877284 0.241296 0.157982 0.094701 0.339513
0.000016 0.000010 0.000010 0.000010 0.000010 0.398489 0.000010 0.000010 0.000010 0.000010 0.000010
0.000010 0.000010 0.000010 0.000010 0.000010 0.000010 0.000010 0.363716 0.000010 0.000010 0.000010
0.000010 0.000010 0.000010 0.000010 0.000010 0.000010 0.000010 0.999990 0.000010 0.000010 0.000010
0.634531 0.835554 0.185549 0.383033 0.241404 0.463183 0.000010 0.000010 0.000010 0.000010 0.000010
0.000010 0.000010 0.000010 0.006480 0.000010 0.000010 0.000010 0.000010 0.000010 0.044686 0.000010
0.154978 0.058073 0.849176 0.296912 0.767246 0.000010 0.000010 0.000010 0.000010 0.807899 0.000010
0.170572 0.000010 0.000010 0.000010 0.394322 0.000010 0.000010 0.000010 0.000010 0.000010 0.000010
0.000010 0.000010 0.000010 0.000010 0.000010 0.296059 0.000010 0.000010 0.000010 0.000010 0.000010
0.000010 0.000010 0.000010 0.073565 0.000010 0.000010 0.000010 0.000010 0.058671 0.117309 0.000010
0.068255 0.000010 0.154285 0.000010 0.188823 0.000010 0.000010 0.000010 0.000010 0.000010 0.000010
0.000010 0.012528 0.689469 0.319605 0.261992 0.000010 0.000010 0.000010 0.000010 0.351154 0.000010
0.099367 0.000016 0.000010 0.000010 0.020202 0.000010 0.000010 0.000010 0.000010 0.000010 0.039357
0.144282 0.034443 0.138484 0.000010 0.000010 0.000010 0.000010 0.000010 0.036857 0.386749 0.000010
0.000010 0.198487 0.000010 0.076573 0.000010 0.000010 0.000010 0.000010 0.399321 0.074309 0.241558
0.000010 0.000010 0.000013 0.000013 0.000010 0.296060 0.000010 0.000010 0.000010 0.000010 0.000010
0.099370 0.000010 0.000010 0.000010 0.056336 0.000010 0.000010 0.000010 0.000010 0.000010 0.000010
0.000010 0.000010 0.000010 0.000010 0.116942 0.000010 0.000010 0.000010 0.000012 0.000010 0.000010
0.000010 0.000010 0.000010 0.000014 0.000010 0.000010 0.000010 0.000010 0.049280 0.000010 0.000010
0.000010 0.000010 0.000010 0.000010 0.000010 0.000010 0.000010 0.241278 0.000010 0.000010 0.000010
0.000010 0.000012 0.000010 0.000010 0.000010 0.000010 0.000010 0.241279 0.000010 0.000010 0.000010
0.363742 0.034928 0.139848 0.000010 0.000010 0.000010 0.000010 0.000010 0.012925 0.381767 0.099747
0.000010 0.000010 0.000010 0.000010 0.000010 0.000010 0.194507 0.000010 0.000010 0.000010 0.000010
0.000010 0.017948 0.126711 0.253070 0.000010 0.000010 0.000010 0.000010 0.000010 0.220480 0.000010
0.000010 0.000010 0.000010 0.000010 0.000016 0.195794 0.000010 0.000010 0.000010 0.000010 0.000010
0.000010 0.000010 0.000010 0.000010 0.000010 0.397916 0.000010 0.000010 0.000010 0.000010 0.000010
0.205353 0.000010 0.000010 0.000010 0.000016 0.000010 0.000010 0.000010 0.000010 0.000010 0.000010
0.000010 0.000010 0.000010 0.000010 0.000010 0.475886 0.000010 0.000010 0.000010 0.000010 0.000010
0.000010 0.000010 0.000010 0.000010 0.000010 0.000010 0.000010 0.612861 0.000010 0.000010 0.000010
0.000010 0.000010 0.000010 0.000010 0.116385 0.000010 0.000010 0.000010 0.000010 0.000010 0.000010
0.000010 0.000010 0.000010 0.017877 0.116161 0.000010 0.000010 0.000010 0.067393 0.060296 0.000010
0.000010 0.001470 0.000010 0.011364 0.000010 0.000010 0.000010 0.000010 0.030679 0.000010 0.000010
0.107869 0.000010 0.000010 0.013257 0.115475 0.999990 0.000010 0.999990 0.058420 0.104185 0.000010
0.094906 0.000010 0.000010 0.016592 0.000010 0.000010 0.000010 0.000010 0.000010 0.000010 0.000010
0.695327 0.057691 0.853919 0.294846 0.999990 0.999990 0.000010 0.999990 0.000010 0.789120 0.000010
0.000010 0.000010 0.154894 0.000010 0.000010 0.000010 0.000010 0.000010 0.000010 0.000010 0.000010
0.204704 0.000010 0.154639 0.000014 0.000010 0.000010 0.000010 0.000010 0.000010 0.000010 0.000010
0.000010 0.000010 0.000010 0.000010 0.000010 0.396759 0.000010 0.118546 0.000010 0.000010 0.000010
0.000010 0.000010 0.000016 0.000010 0.000010 0.000010 0.000010 0.662167 0.000010 0.000010 0.000010
0.000010 0.000010 0.000010 0.000010 0.000010 0.296059 0.000010 0.000010 0.000010 0.000010 0.000010
0.361478 0.013445 0.742429 0.305034 0.724695 0.000010 0.000010 0.000010 0.000010 0.366891 0.000010
0.000010 0.000010 0.000010 0.000010 0.000010 0.389569 0.000010 0.735968 0.000010 0.000010 0.000010
0.000010 0.000010 0.000010 0.000010 0.000010 0.187852 0.000010 0.000010 0.000010 0.000010 0.000010
0.000010 0.000010 0.000010 0.000010 0.000010 0.000010 0.000010 0.363716 0.000010 0.000010 0.000010
0.000010 0.000010 0.000010 0.000010 0.000010 0.000010 0.000010 0.000010 0.048771 0.000010 0.000010
0.000010 0.000010 0.000010 0.000010 0.000010 0.295704 0.000010 0.000010 0.000010 0.000010 0.000010
0.000010 0.000010 0.000010 0.000010 0.000010 0.397916 0.000010 0.000010 0.000010 0.000010 0.000010
0.000010 0.746637 0.000010 0.000010 0.000010 0.000010 0.000010 0.000010 0.077055 0.000010 0.000010
0.148221 0.034358 0.139952 0.000010 0.000010 0.000010 0.000010 0.000010 0.023957 0.373824 0.000010
0.205353 0.000010 0.000010 0.000010 0.000016 0.000010 0.000015 0.000010 0.000010 0.000010 0.000010
0.037738 0.000010 0.066974 0.000010 0.379825 0.000010 0.000010 0.000010 0.000010 0.000010 0.000010
0.000010 0.000010 0.000010 0.000010 0.000010 0.000010 0.000010 0.241278 0.000010 0.000010 0.000010
0.000010 0.000010 0.000010 0.000010 0.000010 0.000010 0.000010 0.241279 0.000010 0.000010 0.000010
0.781994 0.058369 0.999990 0.278324 0.999990 0.999990 0.000010 0.591490 0.000010 0.769071 0.000010
0.000010 0.000010 0.000010 0.017834 0.000010 0.000010 0.000010 0.241308 0.067351 0.060518 0.000010
0.000010 0.000010 0.000010 0.000010 0.116385 0.000018 0.000010 0.000010 0.000010 0.000010 0.000010
0.000010 0.000010 0.114435 0.000010 0.019221 0.000010 0.000010 0.000010 0.000010 0.027404 0.039949
0.000010 0.000010 0.000010 0.000010 0.000010 0.296059 0.000010 0.000010 0.000010 0.000010 0.000010
0.000010 0.000010 0.000010 0.000019 0.000010 0.296061 0.000010 0.000010 0.000010 0.000010 0.000010
0.000010 0.000010 0.114559 0.000010 0.018986 0.000010 0.000010 0.000010 0.000010 0.000010 0.040243
0.000010 0.000012 0.000010 0.049039 0.000010 0.000010 0.000010 0.000010 0.000010 0.028938 0.000010
0.114042 0.846412 0.690359 0.691700 0.651925 0.000010 0.000010 0.000010 0.000010 0.271396 0.000010
0.099370 0.000010 0.000010 0.000010 0.056336 0.000010 0.000010 0.000010 0.000010 0.000010 0.000010
0.000010 0.000010 0.000010 0.000010 0.000010 0.000010 0.000010 0.363715 0.000010 0.000010 0.000010
0.099138 0.000010 0.000010 0.000010 0.175311 0.000010 0.000010 0.000010 0.000010 0.000010 0.000010
0.000010 0.000010 0.114824 0.000010 0.000010 0.000010 0.000010 0.000010 0.000010 0.000010 0.000010
0.000010 0.000010 0.000010 0.000010 0.000016 0.195794 0.000010 0.000010 0.000010 0.000010 0.000010
0.131844 0.012024 0.692854 0.324935 0.492996 0.000010 0.000010 0.883641 0.000010 0.362684 0.000010
0.000010 0.000010 0.000010 0.017837 0.000010 0.000010 0.000010 0.000010 0.067354 0.060520 0.000010
0.000010 0.000010 0.000010 0.000010 0.000010 0.502908 0.000010 0.000010 0.000010 0.000010 0.000010
0.000010 0.000010 0.000010 0.000010 0.000010 0.397903 0.070910 0.000019 0.000010 0.000010 0.000010
0.000010 0.000010 0.000010 0.000010 0.000010 0.000010 0.000010 0.363716 0.000010 0.000010 0.000010
0.099247 0.000013 0.114737 0.000010 0.000010 0.000010 0.000010 0.000010 0.000010 0.000010 0.000010
0.201531 0.000010 0.000010 0.000010 0.000010 0.000010 0.000010 0.000010 0.000010 0.000010 0.000010
0.000010 0.000010 0.000010 0.000010 0.000010 0.851503 0.000010 0.000010 0.000010 0.000010 0.000010
0.205353 0.000010 0.000010 0.000010 0.000016 0.000010 0.000010 0.000010 0.000010 0.000010 0.000010
0.000010 0.000010 0.000010 0.000010 0.000010 0.000010 0.000010 0.241278 0.000010 0.000010 0.000010
0.097819 0.000010 0.000010 0.000010 0.000010 0.000010 0.000010 0.119979 0.000010 0.000010 0.000010
0.148221 0.034358 0.139952 0.000010 0.000010 0.000010 0.000010 0.000010 0.023957 0.373824 0.000010
0.119721 0.011692 0.914342 0.335771 0.739350 0.999990 0.000010 0.999990 0.040955 0.458129 0.000010
0.000010 0.109621 0.000010 0.225611 0.000010 0.000010 0.999990 0.000010 0.926787 0.211206 0.999990
0.096204 0.000010 0.000010 0.000010 0.000013 0.501514 0.000010 0.000010 0.000010 0.000010 0.000010
0.000010 0.000010 0.000010 0.000010 0.116385 0.000010 0.000010 0.000010 0.000010 0.000010 0.000010
0.000010 0.000010 0.000011 0.000010 0.000010 0.398490 0.000010 0.000010 0.000010 0.000010 0.000010
0.204823 0.000010 0.000010 0.000010 0.000010 0.000010 0.067035 0.000010 0.000010 0.000010 0.000010
0.099146 0.000010 0.000010 0.000010 0.171370 0.000019 0.000010 0.000010 0.000010 0.000010 0.000010
0.108415 0.011501 0.839919 0.338429 0.363255 0.000010 0.000010 0.363487 0.042868 0.413849 0.000010
0.202832 0.000010 0.000010 0.018121 0.291133 0.000010 0.000010 0.000010 0.067413 0.059297 0.000010
0.000010 0.000010 0.000010 0.000010 0.000010 0.134920 0.000010 0.183917 0.000010 0.000010 0.000010
0.000010 0.000010 0.000010 0.000010 0.000010 0.179992 0.000010 0.000010 0.000010 0.000010 0.000010
0.000010 0.000010 0.000010 0.000010 0.000010 0.195591 0.000010 0.000010 0.000010 0.000010 0.000010
0.000010 0.000010 0.000010 0.000010 0.000010 0.542932 0.000010 0.000010 0.000010 0.000010 0.000010
0.000010 0.000010 0.000010 0.000010 0.000010 0.000010 0.000010 0.739908 0.000010 0.000010 0.000010
0.000010 0.000010 0.114824 0.000010 0.000010 0.000010 0.000010 0.000010 0.000010 0.000010 0.000010
0.110737 0.000010 0.000010 0.000010 0.000010 0.537229 0.000010 0.000010 0.000010 0.027461 0.000010
0.094812 0.000010 0.000010 0.000010 0.000010 0.000010 0.000010 0.000010 0.000010 0.027480 0.000010
0.030713 0.000010 0.066299 0.000010 0.437240 0.000010 0.000010 0.000010 0.000010 0.000010 0.000010
0.000010 0.000010 0.000010 0.000010 0.000010 0.000010 0.000010 0.487522 0.000010 0.000010 0.000010
0.000010 0.000010 0.000010 0.180354 0.000010 0.000010 0.999990 0.000010 0.465976 0.173282 0.743822
0.000010 0.000010 0.000010 0.000010 0.000019 0.000010 0.000010 0.363715 0.000010 0.000010 0.000010
0.000010 0.000010 0.000010 0.000010 0.116942 0.000010 0.000010 0.000010 0.000010 0.000010 0.000010
0.000010 0.000010 0.000010 0.000010 0.000010 0.000010 0.000010 0.241278 0.000010 0.000010 0.000010
0.000010 0.000010 0.114559 0.000010 0.018986 0.000010 0.000010 0.000010 0.000010 0.000010 0.040243
0.148221 0.034358 0.139952 0.000010 0.000010 0.000010 0.000010 0.000010 0.023957 0.373824 0.000010
0.000010 0.000010 0.000010 0.017837 0.000010 0.000010 0.000010 0.000010 0.067354 0.060520 0.000010
0.201531 0.000010 0.000010 0.000010 0.000010 0.000010 0.000010 0.000010 0.000010 0.000010 0.000010
0.205353 0.000010 0.000010 0.000010 0.000016 0.000010 0.000010 0.000010 0.000010 0.000010 0.000010
0.000010 0.000010 0.000010 0.000010 0.000010 0.000010 0.000010 0.363715 0.000010 0.000010 0.000010
0.112368 0.000010 0.688824 0.302636 0.205252 0.000010 0.000010 0.119968 0.000010 0.353424 0.000010
0.000010 0.000010 0.000010 0.000010 0.000010 0.000010 0.000010 0.363716 0.000010 0.000010 0.000010
0.000010 0.000010 0.000010 0.000010 0.000010 0.502908 0.000010 0.000010 0.000010 0.000010 0.000010
0.000010 0.000010 0.000010 0.000010 0.000010 0.195591 0.000010 0.000010 0.000012 0.000010 0.000010
0.000010 0.877175 0.000010 0.381256 0.125505 0.000010 0.000010 0.000010 0.000010 0.000010 0.000010
0.000010 0.000010 0.000010 0.000010 0.000010 0.000010 0.000010 0.241279 0.000010 0.000010 0.000010
0.099014 0.000010 0.000010 0.000010 0.238060 0.000010 0.000019 0.000010 0.000010 0.000010 0.000010
0.000010 0.000010 0.000010 0.000010 0.000010 0.296059 0.000010 0.000010 0.000010 0.000010 0.000010
0.097687 0.000010 0.114738 0.000010 0.000010 0.000010 0.000010 0.000010 0.000010 0.000010 0.000010
0.000010 0.000010 0.000010 0.000010 0.000010 0.195794 0.000010 0.000010 0.000010 0.000010 0.000010
0.098657 0.000010 0.000010 0.017960 0.116597 0.000010 0.000010 0.000018 0.067370 0.060007 0.000010
0.000010 0.000010 0.000010 0.000010 0.000010 0.000010 0.000010 0.487524 0.000010 0.000010 0.000010
0.098795 0.000010 0.000010 0.000010 0.116598 0.000010 0.000010 0.000010 0.000010 0.081318 0.000010
0.000010 0.000010 0.000010 0.000010 0.000010 0.398488 0.000010 0.000010 0.000010 0.000010 0.000010
0.000010 0.103362 0.000010 0.291900 0.000010 0.000010 0.999990 0.000010 0.999990 0.265565 0.999990
0.000010 0.000010 0.000010 0.000010 0.000010 0.096955 0.000010 0.119776 0.000010 0.000010 0.000010
0.000010 0.000010 0.000010 0.075919 0.000010 0.000010 0.309550 0.000010 0.346541 0.040661 0.278178
0.000010 0.000010 0.000010 0.000010 0.000010 0.000010 0.000010 0.363715 0.000010 0.000010 0.000010
0.000010 0.000010 0.000010 0.017474 0.000010 0.000010 0.000010 0.000010 0.000010 0.000010 0.056174
0.205353 0.000010 0.000010 0.000010 0.000016 0.000010 0.000010 0.000010 0.000010 0.000010 0.000010
0.000010 0.000010 0.000010 0.000010 0.000010 0.611783 0.000010 0.000010 0.000010 0.000010 0.000010
0.000012 0.000010 0.000010 0.000010 0.000010 0.000010 0.000010 0.363716 0.000010 0.000010 0.000010
0.037738 0.000010 0.066974 0.000010 0.379825 0.000010 0.000010 0.000010 0.000010 0.000010 0.000010
0.000010 0.000010 0.000010 0.000010 0.000010 0.000010 0.000010 0.241279 0.000010 0.000010 0.000010
0.000010 0.000010 0.000010 0.000010 0.000010 0.187852 0.000010 0.000010 0.000010 0.000010 0.000010
0.000010 0.000010 0.000010 0.000010 0.000010 0.191792 0.000010 0.738288 0.000010 0.000010 0.000010
0.000010 0.000010 0.114824 0.000010 0.000010 0.000010 0.000010 0.000010 0.000010 0.000010 0.000010
0.000010 0.000010 0.751687 0.308837 0.548061 0.000010 0.000010 0.000010 0.000010 0.384042 0.000010
0.000017 0.000011 0.000010 0.000010 0.000018 0.000010 0.000010 0.000010 0.000010 0.054954 0.000010
0.000010 0.000010 0.000010 0.000010 0.000010 0.296059 0.000010 0.000010 0.000010 0.000010 0.000010
0.000010 0.876709 0.000010 0.301958 0.037828 0.000010 0.000010 0.000010 0.000010 0.000010 0.000010
0.000010 0.000010 0.114821 0.000010 0.000010 0.000010 0.000010 0.363721 0.000010 0.000010 0.000010
0.000010 0.000010 0.000010 0.000010 0.000010 0.000010 0.000010 0.363716 0.000010 0.000010 0.000010
0.000010 0.000010 0.000020 0.000012 0.000010 0.000010 0.000010 0.241278 0.000010 0.000010 0.000010
0.000010 0.000010 0.000010 0.000010 0.000010 0.398490 0.000010 0.000010 0.000010 0.000010 0.000010
0.099370 0.000010 0.000010 0.000010 0.056336 0.000010 0.000010 0.000010 0.000010 0.000010 0.000010
0.000010 0.035014 0.144781 0.000010 0.000010 0.000010 0.000010 0.000010 0.000010 0.336293 0.000010
0.000010 0.000010 0.000010 0.000010 0.177441 0.000010 0.000010 0.000010 0.000010 0.000010 0.000010
0.099432 0.000010 0.000010 0.016500 0.000010 0.000010 0.000010 0.000010 0.000010 0.000010 0.000010
0.000010 0.000010 0.000010 0.000010 0.116385 0.000010 0.000010 0.000010 0.000010 0.000010 0.000010
0.000010 0.000010 0.000010 0.000010 0.116942 0.000010 0.000010 0.000010 0.000010 0.000010 0.000010
0.000010 0.000010 0.000010 0.000010 0.177442 0.000010 0.067424 0.000010 0.000010 0.000010 0.000010
0.000010 0.000010 0.000010 0.000010 0.000010 0.000010 0.000010 0.363715 0.000010 0.000010 0.000010
0.374728 0.000010 0.831730 0.300291 0.000010 0.999990 0.000010 0.760048 0.000010 0.384664 0.000010
0.345752 0.000010 0.831862 0.305075 0.000010 0.000010 0.000010 0.000010 0.000010 0.383225 0.000010
0.099252 0.000010 0.000010 0.000010 0.116823 0.000010 0.000010 0.000010 0.000010 0.000010 0.000010
0.000010 0.000010 0.000010 0.000010 0.000010 0.398488 0.000010 0.000010 0.000010 0.000010 0.000010
0.000010 0.000010 0.000010 0.000010 0.000010 0.000010 0.000010 0.241279 0.000010 0.000010 0.000010
0.000010 0.000010 0.000010 0.000010 0.000010 0.000010 0.000010 0.241279 0.000010 0.000010 0.000010
0.000010 0.000010 0.000010 0.000010 0.000010 0.000010 0.000010 0.773160 0.000010 0.000010 0.000010
0.000010 0.000010 0.000010 0.027726 0.000010 0.000010 0.895657 0.000010 0.151322 0.084298 0.104191
0.000010 0.000010 0.000010 0.000010 0.000010 0.000010 0.000010 0.487524 0.000010 0.000010 0.000010
0.000010 0.000010 0.000010 0.000010 0.000010 0.999990 0.000010 0.516111 0.000010 0.000010 0.000010
0.279588 0.000010 0.064464 0.000010 0.365067 0.000010 0.000010 0.000010 0.000010 0.000010 0.000010
0.000010 0.000010 0.000010 0.000010 0.000010 0.000010 0.000010 0.363716 0.000010 0.000010 0.000010
0.000010 0.000010 0.000010 0.000010 0.000010 0.000010 0.000015 0.241278 0.000010 0.000010 0.000010
0.000010 0.000010 0.000010 0.000010 0.000010 0.195794 0.000010 0.000010 0.000010 0.000010 0.000010
0.000010 0.000010 0.000010 0.000010 0.000010 0.000010 0.000010 0.739908 0.000010 0.000010 0.000010
0.000010 0.000012 0.000010 0.049039 0.000010 0.000010 0.000010 0.000010 0.000010 0.028938 0.000010
0.000010 0.000013 0.000010 0.000010 0.000010 0.000010 0.000010 0.000010 0.000010 0.054954 0.000010
0.125766 0.035554 0.169242 0.000010 0.567231 0.000010 0.000010 0.000010 0.000010 0.287365 0.000010
0.099134 0.000010 0.000010 0.000010 0.177266 0.000010 0.000010 0.000010 0.000010 0.000010 0.000010
0.000010 0.000016 0.000010 0.000010 0.116385 0.000010 0.000010 0.000010 0.000010 0.000010 0.000010
0.000010 0.035873 0.125607 0.000010 0.000010 0.000010 0.000010 0.000010 0.000010 0.291088 0.000010
0.000010 0.145788 0.000010 0.103726 0.000010 0.000010 0.857691 0.000010 0.651136 0.165473 0.348683
0.205353 0.000010 0.000010 0.000010 0.000016 0.000010 0.000010 0.000010 0.000010 0.000010 0.000010
0.000010 0.000010 0.000018 0.000010 0.000010 0.195795 0.000010 0.000010 0.000010 0.000010 0.000010
0.205109 0.000010 0.000010 0.000010 0.056262 0.000010 0.000010 0.000010 0.000010 0.000010 0.000010
0.000010 0.000010 0.000010 0.000010 0.000010 0.295704 0.000010 0.000010 0.000010 0.000019 0.000010
0.000010 0.000010 0.000010 0.000010 0.285904 0.000010 0.000010 0.000010 0.000010 0.000010 0.000010
0.000010 0.000010 0.000010 0.000010 0.000010 0.386272 0.000010 0.999990 0.000010 0.000010 0.000010
0.000010 0.877241 0.000010 0.296436 0.038625 0.000010 0.000010 0.000010 0.000010 0.000010 0.000010
0.000010 0.000010 0.000010 0.000010 0.177441 0.000010 0.000010 0.000010 0.000010 0.000010 0.000010
0.000010 0.000010 0.000010 0.000010 0.000010 0.000010 0.000010 0.000010 0.049281 0.000010 0.000010
0.000010 0.000010 0.000010 0.000010 0.000010 0.398488 0.000010 0.000010 0.000010 0.000010 0.000010
0.000010 0.000010 0.000010 0.000010 0.000010 0.000010 0.000019 0.241279 0.000010 0.000010 0.000010
0.000010 0.000010 0.000010 0.000010 0.000010 0.999990 0.000010 0.999990 0.000010 0.000010 0.000010
0.201531 0.000010 0.000010 0.000010 0.000010 0.000010 0.000010 0.000010 0.000010 0.000010 0.000010
0.000010 0.000010 0.000010 0.017474 0.000010 0.000010 0.000018 0.000010 0.000010 0.000010 0.056174
0.000010 0.000010 0.869232 0.263651 0.000010 0.000010 0.000010 0.000010 0.000010 0.272748 0.000010
0.043039 0.000010 0.000010 0.000010 0.405863 0.000010 0.000010 0.000010 0.000010 0.000010 0.000010
0.000010 0.000011 0.000010 0.000010 0.000013 0.000010 0.000010 0.363716 0.000010 0.000010 0.000010
0.000010 0.000010 0.000010 0.000010 0.000010 0.195794 0.000010 0.000010 0.000010 0.000010 0.000010
0.410712 0.000010 0.000010 0.232981 0.000010 0.000010 0.288056 0.000010 0.357010 0.096344 0.619716
0.000010 0.000010 0.037451 0.000014 0.000010 0.397279 0.000010 0.118547 0.000010 0.000010 0.000010
0.000010 0.000010 0.000010 0.000010 0.000010 0.502908 0.000010 0.000010 0.000010 0.000014 0.000010
0.000010 0.000010 0.000010 0.000010 0.116315 0.000010 0.000010 0.000010 0.000010 0.027445 0.000010
0.162626 0.000010 0.000010 0.000010 0.581793 0.000010 0.000010 0.000010 0.000010 0.000010 0.000010
0.099370 0.000010 0.000010 0.000010 0.056336 0.000010 0.000010 0.000010 0.000010 0.000010 0.000010
0.000010 0.145788 0.000010 0.103726 0.000010 0.000010 0.857691 0.000010 0.651136 0.165473 0.348683
0.000010 0.035873 0.125607 0.000010 0.000010 0.000010 0.000010 0.000010 0.000010 0.291088 0.000010
0.000010 0.000010 0.000010 0.000010 0.000010 0.000010 0.000010 0.868898 0.000010 0.000010 0.000010
0.000010 0.000010 0.000010 0.000010 0.000010 0.999990 0.000010 0.123589 0.000010 0.000010 0.000010
0.000010 0.000010 0.000010 0.000010 0.000010 0.999990 0.000010 0.999990 0.000010 0.000010 0.000010
0.000010 0.000010 0.000010 0.000010 0.177441 0.000010 0.000010 0.000010 0.000010 0.000010 0.000010
0.000010 0.000010 0.000010 0.000010 0.000010 0.502320 0.000010 0.117963 0.000010 0.000010 0.000010
0.000010 0.000010 0.000010 0.000010 0.000010 0.398488 0.000010 0.000010 0.000010 0.000010 0.000010
0.000010 0.877241 0.000010 0.296436 0.038625 0.000010 0.000010 0.000010 0.000010 0.000010 0.000010
0.000010 0.035963 0.131537 0.000010 0.298486 0.000010 0.000010 0.000010 0.000010 0.278450 0.000010
0.000010 0.036290 0.999990 0.225601 0.224428 0.000010 0.000010 0.000010 0.000010 0.614668 0.005603
0.000010 0.000010 0.000010 0.031534 0.000010 0.000010 0.000010 0.000010 0.000010 0.115709 0.000010
0.000010 0.000010 0.000010 0.000010 0.000010 0.000010 0.000010 0.363715 0.000010 0.000010 0.000010
0.000010 0.000010 0.000010 0.032854 0.000010 0.000010 0.000010 0.000010 0.000010 0.000010 0.000010
0.000010 0.000010 0.000010 0.000010 0.000010 0.195591 0.000010 0.000010 0.000010 0.000010 0.000010
0.000010 0.000010 0.000010 0.000010 0.116385 0.000010 0.000010 0.000010 0.000010 0.000010 0.000010
0.000010 0.000010 0.000010 0.000010 0.000010 0.000010 0.000010 0.487522 0.000010 0.000010 0.000010
0.205353 0.000010 0.000010 0.000018 0.000016 0.000010 0.000010 0.000010 0.000010 0.000010 0.000010
0.099134 0.000010 0.000010 0.000010 0.177266 0.000010 0.000010 0.000010 0.000010 0.000010 0.000010
0.000010 0.000010 0.000010 0.000010 0.000010 0.296059 0.000010 0.000010 0.000010 0.000010 0.000010
0.000010 0.000010 0.000010 0.000010 0.000010 0.000010 0.000010 0.363716 0.000010 0.000010 0.000010
0.000010 0.000010 0.000010 0.000010 0.000010 0.206779 0.000010 0.549721 0.000010 0.000010 0.000010
0.000010 0.000010 0.000010 0.000010 0.000010 0.000010 0.000010 0.241279 0.000010 0.000010 0.000010
0.000010 0.000012 0.000010 0.000010 0.000010 0.000010 0.000010 0.439647 0.000010 0.000010 0.000010
0.000010 0.213928 0.000010 0.072072 0.000010 0.000010 0.000010 0.000010 0.512032 0.045473 0.237124
0.000010 0.000010 0.125220 0.000010 0.000010 0.000010 0.000010 0.000010 0.000010 0.296089 0.000010
0.000010 0.000010 0.000010 0.000010 0.177441 0.000010 0.000010 0.000010 0.000010 0.000010 0.000010
0.000010 0.000010 0.869232 0.263651 0.000010 0.000010 0.000010 0.000010 0.000010 0.272748 0.000010
0.066559 0.000010 0.000010 0.208920 0.000010 0.000010 0.334953 0.000010 0.336049 0.108433 0.595079
0.107803 0.999990 0.000010 0.477529 0.000010 0.000010 0.835591 0.000010 0.724446 0.128080 0.334999
0.000010 0.000010 0.000010 0.000010 0.000010 0.000010 0.000010 0.000010 0.048346 0.000010 0.000010
0.173099 0.000010 0.000010 0.000010 0.000010 0.000010 0.000010 0.000010 0.000010 0.000010 0.000010
0.000012 0.000010 0.000010 0.017474 0.000010 0.000010 0.000010 0.000010 0.000010 0.000010 0.056174
0.000010 0.000010 0.000010 0.000010 0.000010 0.398489 0.000010 0.000010 0.000010 0.000010 0.000010
0.000010 0.877241 0.000010 0.296436 0.038625 0.000010 0.000010 0.000010 0.000010 0.000010 0.000010
0.000010 0.000010 0.000010 0.000010 0.000010 0.296060 0.000010 0.000010 0.000010 0.000010 0.000010
0.000010 0.000010 0.000010 0.000010 0.000010 0.999990 0.000010 0.516111 0.000010 0.000010 0.000010
0.000010 0.000010 0.000010 0.000010 0.000010 0.195794 0.000010 0.000010 0.000010 0.000010 0.000010
0.000010 0.000010 0.000010 0.000010 0.000010 0.000010 0.000010 0.487522 0.000010 0.000010 0.000010
0.000010 0.000010 0.000010 0.000016 0.116385 0.000010 0.000010 0.000010 0.000010 0.000010 0.000010
0.000010 0.000010 0.000010 0.000010 0.000010 0.000010 0.000010 0.363716 0.000010 0.000010 0.000010
0.000010 0.000010 0.000010 0.000010 0.000010 0.296060 0.000010 0.000010 0.000010 0.000010 0.000010
0.000010 0.000010 0.000010 0.000010 0.000010 0.394755 0.000010 0.359903 0.000010 0.000010 0.000010
0.205353 0.000010 0.000010 0.000010 0.000016 0.000010 0.000010 0.000010 0.000010 0.000010 0.000010
0.000010 0.000010 0.000010 0.000010 0.000010 0.179992 0.000010 0.000010 0.000010 0.000010 0.000010
0.043039 0.000010 0.000010 0.000010 0.405863 0.000010 0.000010 0.000010 0.000010 0.000010 0.000010
0.000010 0.000010 0.000010 0.000010 0.000010 0.999990 0.000010 0.999990 0.000010 0.000010 0.000010
0.000010 0.000010 0.000010 0.000010 0.000010 0.000010 0.000010 0.241279 0.000010 0.000010 0.000010
0.000010 0.000014 0.000010 0.000010 0.000010 0.195794 0.000010 0.000010 0.000010 0.000010 0.000010
0.000010 0.000010 0.653187 0.275933 0.000010 0.000010 0.000010 0.000010 0.000010 0.276384 0.000010
0.000010 0.000010 0.000010 0.000010 0.000010 0.398489 0.000010 0.000010 0.000010 0.000010 0.000010
0.000010 0.000010 0.000010 0.000010 0.285904 0.000010 0.000010 0.000010 0.000010 0.000010 0.000010
0.000010 0.213928 0.000010 0.072072 0.000010 0.000010 0.000010 0.000010 0.512032 0.045473 0.237124
0.000010 0.000010 0.000010 0.000010 0.177441 0.000010 0.000010 0.000010 0.000010 0.000010 0.000010
0.066559 0.000010 0.000010 0.208920 0.000010 0.000010 0.334953 0.000010 0.336049 0.108433 0.595079
0.000010 0.000010 0.154894 0.000010 0.000010 0.000010 0.000010 0.000010 0.000010 0.000010 0.000010
0.099134 0.000010 0.000010 0.000010 0.177266 0.000010 0.000010 0.000010 0.000010 0.000010 0.000010
0.000010 0.000010 0.000010 0.000010 0.000010 0.000010 0.000010 0.439647 0.000010 0.000010 0.000010
0.000010 0.000010 0.000010 0.017474 0.000010 0.000010 0.000010 0.000010 0.000010 0.000010 0.056174
0.000010 0.000010 0.125220 0.000010 0.000010 0.000010 0.000010 0.000010 0.000010 0.296089 0.000010
0.000010 0.000010 0.000011 0.000010 0.116385 0.000010 0.000010 0.000010 0.000010 0.000010 0.000010
0.000010 0.000010 0.000010 0.022528 0.000010 0.000010 0.876531 0.000010 0.177596 0.083364 0.107740
0.000010 0.000010 0.000010 0.000010 0.000010 0.000010 0.000010 0.739908 0.000010 0.000010 0.000010
0.000010 0.000010 0.000010 0.000010 0.000010 0.179992 0.000010 0.000010 0.000010 0.000010 0.000010
0.000010 0.000010 0.000010 0.000010 0.000010 0.295704 0.000010 0.000010 0.000010 0.000010 0.000010
0.205353 0.000010 0.000010 0.000010 0.000016 0.000010 0.000010 0.000010 0.000010 0.000010 0.000010
0.186628 0.000010 0.317416 0.000010 0.299545 0.000010 0.000010 0.000010 0.000010 0.264002 0.000010
0.208716 0.000010 0.131028 0.000010 0.297976 0.000010 0.000010 0.000010 0.000010 0.280498 0.000010
0.000010 0.000010 0.000010 0.000010 0.000010 0.000010 0.000010 0.363715 0.000010 0.000010 0.000010
0.098709 0.000010 0.000010 0.031535 0.000010 0.000010 0.000010 0.000010 0.000010 0.115482 0.000010
0.000010 0.000010 0.000010 0.000010 0.000010 0.999990 0.000010 0.999990 0.000010 0.000010 0.000010
0.205353 0.000010 0.000010 0.000010 0.000010 0.000010 0.000010 0.000010 0.000010 0.000010 0.000010
0.325665 0.000010 0.999990 0.226972 0.231647 0.000010 0.000010 0.000010 0.000010 0.608080 0.000410
0.000010 0.877241 0.000010 0.296436 0.038625 0.000010 0.000010 0.000010 0.000010 0.000010 0.000010
0.028258 0.000010 0.000010 0.000010 0.525201 0.000010 0.000010 0.000010 0.000010 0.000010 0.000010
0.452045 0.000010 0.999990 0.482613 0.367005 0.999990 0.205968 0.999990 0.300625 0.746621 0.706085
0.000010 0.000010 0.000010 0.000010 0.177146 0.445875 0.067362 0.999990 0.000010 0.000010 0.000010
0.204242 0.000010 0.000010 0.000010 0.000013 0.194691 0.000010 0.000010 0.000010 0.000010 0.000010
0.000010 0.000010 0.000010 0.000010 0.000010 0.296060 0.000010 0.000010 0.000012 0.000010 0.000010
0.000010 0.000010 0.000010 0.000010 0.000010 0.000010 0.000010 0.363716 0.000010 0.000010 0.000010
0.000010 0.000010 0.000010 0.000010 0.000010 0.999990 0.000010 0.227157 0.000010 0.000010 0.000010
0.000010 0.000010 0.000010 0.000010 0.177441 0.000010 0.000010 0.000010 0.000010 0.000010 0.000010
0.000010 0.000010 0.000010 0.000010 0.000010 0.195794 0.000010 0.000010 0.000010 0.000010 0.000010
0.066559 0.000010 0.000010 0.208920 0.000010 0.000010 0.334953 0.000010 0.336049 0.108433 0.595079
0.000010 0.000010 0.154894 0.000010 0.000010 0.000011 0.000010 0.000010 0.000010 0.000010 0.000010
0.000010 0.072681 0.000010 0.000010 0.000010 0.000010 0.000010 0.000010 0.012825 0.000010 0.000010
0.000010 0.000010 0.000010 0.022528 0.000010 0.000010 0.876531 0.000010 0.177596 0.083364 0.107740
0.000010 0.000010 0.000010 0.000010 0.000010 0.179992 0.000010 0.000010 0.000010 0.000010 0.000010
0.000010 0.000010 0.000010 0.000010 0.000010 0.857952 0.000010 0.000010 0.000010 0.000010 0.000010
0.000010 0.000011 0.000010 0.049039 0.000010 0.000010 0.000010 0.000010 0.000010 0.028938 0.000010
0.000010 0.000010 0.000010 0.000010 0.116385 0.000010 0.000010 0.000010 0.000010 0.000010 0.000010
0.000010 0.000010 0.000010 0.000010 0.000010 0.000010 0.000010 0.868898 0.000010 0.000010 0.000010
0.000010 0.000010 0.000010 0.000010 0.000010 0.000010 0.000010 0.363715 0.000010 0.000010 0.000010
0.000010 0.000010 0.000010 0.000010 0.000010 0.000012 0.145187 0.000010 0.000010 0.000010 0.000010
0.000010 0.000010 0.000010 0.000010 0.000010 0.000011 0.000018 0.487524 0.000010 0.000010 0.000010
0.000010 0.000010 0.000010 0.000010 0.000010 0.000010 0.067422 0.363728 0.000010 0.000010 0.000010
0.000010 0.000010 0.000010 0.000014 0.000010 0.000010 0.000010 0.241279 0.000010 0.000010 0.000010
0.000010 0.000010 0.000010 0.000010 0.177441 0.000010 0.000010 0.000010 0.000010 0.000010 0.000010
0.000010 0.000010 0.154871 0.000010 0.000010 0.093176 0.000010 0.000010 0.000010 0.000010 0.000010
0.796210 0.000010 0.999990 0.266705 0.999990 0.999990 0.000010 0.999990 0.000010 0.753785 0.000010
0.000010 0.000010 0.000010 0.000010 0.000010 0.503811 0.000010 0.000010 0.000010 0.000010 0.000010
0.205353 0.000010 0.000010 0.000010 0.000010 0.000010 0.000010 0.000010 0.000010 0.000010 0.000010
0.000010 0.000010 0.653187 0.275933 0.000010 0.000010 0.000010 0.000010 0.000010 0.276384 0.000010
0.000010 0.877241 0.000010 0.296436 0.038625 0.000010 0.000010 0.000010 0.000010 0.000010 0.000010
0.111513 0.000010 0.645695 0.309782 0.000010 0.000010 0.000010 0.241088 0.000010 0.413844 0.000010
0.205353 0.000010 0.000010 0.000010 0.000016 0.000010 0.000010 0.000010 0.000010 0.000010 0.000010
0.000010 0.000010 0.000010 0.000010 0.000010 0.000010 0.000010 0.363716 0.000010 0.000010 0.000010
0.000010 0.000010 0.000010 0.000010 0.000010 0.195794 0.000010 0.000010 0.000010 0.000010 0.000010
0.000010 0.000010 0.000010 0.000010 0.000010 0.195794 0.000010 0.000010 0.000010 0.000010 0.000010
0.000010 0.213928 0.000010 0.072072 0.000010 0.000010 0.000010 0.000010 0.512032 0.045473 0.237124
0.768011 0.000010 0.999990 0.251075 0.999990 0.000010 0.000010 0.119141 0.000010 0.757395 0.000010
0.000010 0.000010 0.000010 0.000010 0.000010 0.999990 0.000010 0.000010 0.000010 0.000010 0.000010
0.000010 0.000010 0.123507 0.000010 0.021870 0.000010 0.000010 0.000010 0.000010 0.312012 0.000010
0.000010 0.000010 0.308067 0.000010 0.023457 0.000010 0.000010 0.000010 0.000010 0.295059 0.000010
0.000010 0.000010 0.000010 0.000010 0.000010 0.000010 0.000010 0.612861 0.000010 0.000010 0.000010
0.000010 0.000010 0.000010 0.000010 0.285904 0.000010 0.000010 0.000010 0.000010 0.000010 0.000010
0.205353 0.000010 0.000010 0.000010 0.000010 0.000010 0.000010 0.000010 0.000010 0.000010 0.000010
0.000010 0.000010 0.154894 0.000010 0.000010 0.000010 0.000010 0.000010 0.000010 0.000010 0.000010
0.000010 0.000010 0.000010 0.000010 0.000010 0.000013 0.000010 0.363716 0.000010 0.000010 0.000010
0.042928 0.000010 0.314686 0.000010 0.370768 0.000010 0.000010 0.000010 0.000010 0.267640 0.000010
0.000017 0.000010 0.000010 0.000010 0.000010 0.000010 0.000010 0.000010 0.049476 0.000010 0.000010
0.000010 0.000010 0.000010 0.000010 0.177441 0.000010 0.000010 0.000010 0.000010 0.000010 0.000010
0.000010 0.000010 0.000017 0.000010 0.000010 0.195794 0.000010 0.000010 0.000010 0.000010 0.000010
0.000010 0.000010 0.000010 0.000010 0.116385 0.000010 0.000010 0.000010 0.000010 0.000010 0.000010
0.000010 0.000010 0.000010 0.000010 0.056383 0.000010 0.000010 0.739915 0.000010 0.000010 0.000010
0.000010 0.877241 0.000010 0.296436 0.038625 0.000010 0.000010 0.000010 0.000010 0.000010 0.000010
0.000010 0.000010 0.174434 0.000010 0.025822 0.000010 0.000010 0.000010 0.000010 0.000010 0.000010
0.000010 0.000010 0.000010 0.000010 0.000010 0.000010 0.000010 0.363715 0.000010 0.000010 0.000010
0.934236 0.000010 0.999990 0.245719 0.999990 0.842322 0.000010 0.999990 0.000010 0.754530 0.000010
0.000010 0.000010 0.000010 0.000010 0.000010 0.611787 0.000010 0.000010 0.000010 0.000010 0.000010
0.000010 0.000010 0.000010 0.000010 0.000016 0.000010 0.000010 0.241279 0.000010 0.000010 0.000010
0.000010 0.000010 0.000010 0.000010 0.175453 0.000010 0.000010 0.000010 0.000010 0.000010 0.000010
0.205353 0.000010 0.000010 0.000010 0.000016 0.000010 0.000010 0.000010 0.000010 0.000010 0.000010
0.003890 0.164367 0.000010 0.331135 0.000010 0.378043 0.301092 0.000010 0.877497 0.187873 0.877454
0.312588 0.000010 0.000010 0.000010 0.000016 0.000010 0.000010 0.000010 0.000010 0.000010 0.000010
0.000010 0.000010 0.000010 0.000012 0.000010 0.398489 0.000010 0.000010 0.000010 0.000010 0.000010
0.000010 0.000010 0.000010 0.000010 0.112381 0.000010 0.000010 0.000010 0.000010 0.000010 0.000010
0.205353 0.000010 0.000010 0.000010 0.000010 0.000010 0.000010 0.000010 0.000010 0.000010 0.000010
0.000010 0.147018 0.000010 0.371491 0.000010 0.999990 0.999990 0.390898 0.999990 0.337832 0.999990
0.000010 0.000010 0.000010 0.000010 0.000010 0.281654 0.000010 0.000010 0.000010 0.000010 0.000010
0.000010 0.000010 0.659269 0.275089 0.142881 0.000010 0.000010 0.000010 0.000010 0.275541 0.000010
0.999990 0.873033 0.442344 0.309322 0.854657 0.000010 0.000010 0.609103 0.000010 0.340215 0.000010
0.000010 0.000010 0.000010 0.000010 0.000010 0.000010 0.000010 0.241278 0.000010 0.000010 0.000010
0.000010 0.000010 0.000010 0.000010 0.000010 0.179992 0.000010 0.000010 0.000010 0.000010 0.000010
0.000010 0.000010 0.000010 0.000010 0.000010 0.397327 0.000010 0.118543 0.000010 0.000010 0.000010
0.000010 0.000010 0.000010 0.000010 0.000010 0.000010 0.000010 0.868898 0.000010 0.000010 0.000010
0.000015 0.000010 0.000010 0.000010 0.000010 0.282683 0.000010 0.000010 0.000010 0.000010 0.000010
0.000010 0.000010 0.791544 0.251766 0.000010 0.000010 0.000010 0.000010 0.000010 0.641388 0.000010
0.201744 0.000010 0.000010 0.000010 0.285057 0.292044 0.000010 0.238777 0.000010 0.000010 0.000010
0.000010 0.000010 0.000010 0.000010 0.000010 0.000010 0.141616 0.000010 0.000010 0.000010 0.000010
0.056956 0.000010 0.000010 0.000010 0.293425 0.000010 0.000010 0.000010 0.000010 0.000010 0.000010
0.000010 0.000010 0.000010 0.000010 0.000010 0.000010 0.000010 0.241279 0.000010 0.000010 0.000010
0.066559 0.000010 0.000010 0.208920 0.000010 0.000010 0.334953 0.000010 0.336049 0.108433 0.595079
0.000010 0.000010 0.000010 0.000010 0.000010 0.000010 0.000010 0.241279 0.000010 0.000010 0.000010
0.000010 0.000010 0.000010 0.283729 0.182414 0.000010 0.999990 0.000010 0.445819 0.238777 0.745628
0.000010 0.000010 0.000010 0.000010 0.000010 0.609990 0.000010 0.117247 0.000010 0.000010 0.000010
0.000010 0.000016 0.000010 0.032758 0.000010 0.000010 0.000010 0.000010 0.000010 0.141297 0.000010
0.000010 0.000010 0.000010 0.000010 0.000010 0.195795 0.000010 0.000010 0.000010 0.000010 0.000010
0.000010 0.000010 0.000010 0.000010 0.000010 0.000010 0.000010 0.363715 0.000010 0.000010 0.000010
0.000010 0.000010 0.000010 0.000010 0.000010 0.000010 0.194507 0.000010 0.000010 0.000010 0.000010
0.000010 0.000010 0.124575 0.000010 0.000010 0.000010 0.000010 0.000010 0.019498 0.301230 0.000010
0.099253 0.000010 0.000010 0.000010 0.116267 0.000010 0.000010 0.000010 0.000010 0.000010 0.000010
0.312588 0.000012 0.000010 0.000010 0.000016 0.000010 0.000010 0.000010 0.000010 0.000010 0.000010
0.000010 0.000010 0.000010 0.000010 0.177441 0.000010 0.000010 0.000010 0.000010 0.000010 0.000010
0.000010 0.000010 0.000010 0.000010 0.000010 0.000010 0.000010 0.241279 0.000010 0.000010 0.000010
0.000010 0.000010 0.000010 0.000010 0.112381 0.000010 0.000010 0.000010 0.000010 0.000010 0.000010
0.092473 0.000010 0.172160 0.000010 0.032815 0.000010 0.000010 0.000010 0.000010 0.000010 0.000010
0.205353 0.000010 0.000010 0.000010 0.000016 0.000010 0.000010 0.000010 0.000010 0.000010 0.000010
0.204838 0.000010 0.000017 0.000010 0.116117 0.000010 0.000010 0.000010 0.000010 0.000010 0.000010
0.204505 0.000010 0.174169 0.000010 0.025729 0.000010 0.000010 0.000010 0.000010 0.000010 0.000010
0.000015 0.000010 0.000010 0.000010 0.000010 0.611785 0.000010 0.000010 0.000010 0.000010 0.000010
0.000010 0.000010 0.000010 0.000010 0.116385 0.000010 0.000010 0.000010 0.000010 0.000010 0.000010
0.000010 0.000010 0.000010 0.000010 0.175453 0.000010 0.000010 0.000010 0.000010 0.000010 0.000010
0.234627 0.000010 0.000010 0.000010 0.000010 0.000010 0.000010 0.882142 0.000010 0.000010 0.000010
0.000010 0.000010 0.000010 0.000010 0.000010 0.096955 0.000010 0.119776 0.000010 0.000010 0.000010
0.135650 0.000010 0.157738 0.000010 0.228221 0.058621 0.000010 0.000010 0.000010 0.000010 0.000010
0.000010 0.215454 0.000010 0.098538 0.232119 0.849102 0.000010 0.114998 0.486974 0.037389 0.222230
0.089346 0.207372 0.151965 0.147764 0.617029 0.846043 0.000010 0.114651 0.460628 0.215953 0.197006
0.000010 0.000010 0.000010 0.000010 0.057302 0.097190 0.000010 0.000010 0.000010 0.000010 0.000010
0.000010 0.000010 0.000010 0.000010 0.057281 0.195202 0.000010 0.119430 0.000010 0.000010 0.000010
0.126359 0.000010 0.791039 0.247793 0.000010 0.000010 0.000010 0.000010 0.000010 0.656891 0.000010
0.099384 0.000010 0.000010 0.000010 0.000010 0.000010 0.000010 0.119976 0.000010 0.000010 0.000010
0.000010 0.000010 0.000010 0.000010 0.112140 0.611595 0.000010 0.000010 0.000010 0.000010 0.000010
0.000010 0.000010 0.000010 0.000010 0.000010 0.000010 0.000010 0.000010 0.049281 0.000010 0.000010
0.000013 0.000010 0.000010 0.286332 0.000010 0.000010 0.999990 0.000010 0.443791 0.212226 0.757915
0.097275 0.000010 0.000010 0.030977 0.172912 0.193952 0.000010 0.239879 0.000010 0.171900 0.000010
0.098051 0.000010 0.000010 0.030657 0.115694 0.000010 0.000010 0.119990 0.000010 0.172235 0.000010
0.098354 0.000015 0.000010 0.030670 0.000010 0.000010 0.000010 0.000010 0.000010 0.172497 0.000010
0.000010 0.216808 0.000010 0.068708 0.375448 0.597218 0.000010 0.732315 0.483418 0.066920 0.281926
0.279104 0.000010 0.000010 0.000010 0.381985 0.000010 0.000010 0.868424 0.000010 0.000010 0.000010
0.000010 0.000011 0.000010 0.000010 0.112381 0.000010 0.000010 0.000010 0.000010 0.000010 0.000010
0.056367 0.000010 0.000010 0.000010 0.293514 0.000010 0.000010 0.739779 0.000010 0.000010 0.000010
0.000010 0.000010 0.000010 0.000010 0.116385 0.000010 0.000010 0.000010 0.000010 0.000010 0.000010
0.000010 0.000010 0.174434 0.000010 0.025822 0.000010 0.000010 0.000010 0.000010 0.000010 0.000010
0.000010 0.000010 0.484557 0.000010 0.000010 0.000010 0.000010 0.000010 0.000010 0.000010 0.000010
0.000010 0.000010 0.000010 0.000010 0.177441 0.000010 0.000010 0.000010 0.000010 0.000010 0.000010
0.000010 0.000010 0.000010 0.000010 0.000010 0.000010 0.000010 0.487522 0.000010 0.000010 0.000010
0.000010 0.000010 0.000010 0.000010 0.112370 0.000010 0.000010 0.739914 0.000010 0.000010 0.000010
0.000010 0.000010 0.676072 0.291656 0.000010 0.000010 0.000010 0.000010 0.000010 0.241351 0.000010
0.000010 0.000010 0.000010 0.000010 0.175453 0.000010 0.000010 0.000010 0.000010 0.000010 0.000010
0.205353 0.000010 0.000010 0.000010 0.000016 0.000010 0.000010 0.000010 0.000010 0.000010 0.000010
0.000010 0.000010 0.000010 0.000010 0.000010 0.000010 0.000010 0.241278 0.000010 0.000010 0.000010
0.397976 0.000010 0.000010 0.000010 0.279264 0.000010 0.000010 0.119641 0.000010 0.000010 0.000010
0.000010 0.000010 0.000010 0.000010 0.000010 0.000010 0.000010 0.000010 0.208708 0.000010 0.000010
0.251422 0.206763 0.000010 0.145823 0.535945 0.999990 0.000010 0.999990 0.456962 0.237752 0.240497
0.000010 0.875353 0.000010 0.286474 0.213638 0.000010 0.000010 0.000010 0.000010 0.000010 0.000010
0.175634 0.000010 0.000010 0.000010 0.283798 0.000010 0.000010 0.119898 0.000010 0.000010 0.000010
0.000010 0.000010 0.114740 0.000010 0.000010 0.000010 0.000010 0.000010 0.023375 0.333684 0.000010
0.000010 0.000010 0.000010 0.030655 0.115812 0.000010 0.000010 0.000010 0.000010 0.172566 0.000010
0.173842 0.000010 0.000010 0.000010 0.283761 0.094248 0.000010 0.868100 0.000010 0.000010 0.000010
0.000010 0.000013 0.000010 0.030667 0.000010 0.000010 0.000010 0.000010 0.000010 0.172827 0.000010
0.000013 0.000010 0.000010 0.286332 0.000010 0.000010 0.999990 0.000010 0.443791 0.212226 0.757915
0.000010 0.078135 0.000010 0.013937 0.000010 0.000010 0.000010 0.000010 0.000010 0.000010 0.266019
0.000010 0.216732 0.000010 0.074537 0.000010 0.000010 0.000010 0.000010 0.487978 0.043091 0.237493
0.161199 0.000010 0.000010 0.000010 0.384486 0.699696 0.000010 0.860805 0.000010 0.000010 0.000010
0.000010 0.000010 0.000010 0.000010 0.112381 0.000010 0.000010 0.000010 0.000010 0.000010 0.000010
0.000010 0.000010 0.000010 0.000010 0.000010 0.000010 0.000010 0.774212 0.000010 0.000010 0.000010
0.056956 0.000010 0.000010 0.000010 0.293425 0.000010 0.000010 0.000010 0.000010 0.000010 0.000010
0.205353 0.000010 0.000010 0.000010 0.000016 0.000010 0.000010 0.000010 0.000010 0.000010 0.000010
0.000010 0.000010 0.000010 0.000010 0.000010 0.000010 0.000010 0.612857 0.000010 0.000010 0.000010
0.742798 0.805119 0.208117 0.611223 0.257486 0.000010 0.999990 0.000010 0.504380 0.120644 0.641817
0.175634 0.000010 0.000010 0.000010 0.283798 0.000010 0.000010 0.119898 0.000010 0.000010 0.000010
0.000010 0.000010 0.791363 0.248303 0.000010 0.000010 0.000010 0.000010 0.000010 0.661733 0.000010
0.000010 0.000010 0.000010 0.000010 0.057282 0.195744 0.000010 0.000010 0.000010 0.000010 0.000010
0.000010 0.000010 0.207662 0.000010 0.621048 0.000010 0.000010 0.000010 0.000010 0.000010 0.000010
0.740450 0.195971 0.745619 0.375620 0.373537 0.808208 0.000010 0.999990 0.495129 0.854811 0.368535
0.000010 0.000010 0.776782 0.312077 0.232351 0.000010 0.000010 0.000010 0.000010 0.826625 0.000010
0.078888 0.000010 0.000010 0.129166 0.000010 0.000010 0.869460 0.000010 0.105883 0.119328 0.164896
0.000016 0.000010 0.000010 0.000010 0.057302 0.097190 0.000010 0.000010 0.000010 0.000010 0.000010
0.319901 0.000010 0.000014 0.000010 0.000010 0.000010 0.000010 0.000010 0.000010 0.000010 0.000010
0.000010 0.000010 0.000010 0.000010 0.000010 0.501425 0.000010 0.117968 0.000010 0.000010 0.000010
0.000010 0.000010 0.000010 0.000010 0.177442 0.000010 0.067424 0.000010 0.000010 0.000010 0.000010
0.000010 0.000010 0.000010 0.000010 0.000010 0.503811 0.000010 0.000010 0.000010 0.000010 0.000010
0.581240 0.210357 0.000010 0.130565 0.102002 0.901972 0.000010 0.760254 0.459506 0.221773 0.220332
0.000010 0.000010 0.000010 0.000010 0.000010 0.000010 0.000010 0.241279 0.000010 0.000010 0.000010
0.000010 0.000010 0.000010 0.000010 0.000010 0.398489 0.000010 0.000010 0.000010 0.000010 0.000010
0.000010 0.000010 0.000010 0.020364 0.000010 0.000010 0.000010 0.000010 0.000010 0.021152 0.000010
0.000010 0.000010 0.000010 0.044789 0.000010 0.000010 0.880016 0.000010 0.068244 0.065422 0.103708
0.570820 0.000010 0.000010 0.000010 0.000010 0.000010 0.000010 0.000010 0.000010 0.000010 0.000010
0.000010 0.216732 0.000010 0.074537 0.000010 0.000010 0.000010 0.000010 0.487978 0.043091 0.237493
0.098076 0.000010 0.000010 0.030667 0.000010 0.000010 0.000010 0.363496 0.000012 0.172494 0.000010
0.000010 0.000010 0.000010 0.000010 0.349174 0.000010 0.000010 0.000010 0.000010 0.000010 0.000010
0.110898 0.000010 0.000010 0.000010 0.114155 0.906544 0.000010 0.133748 0.000010 0.000010 0.000010
0.000010 0.000010 0.000010 0.000010 0.000010 0.195591 0.000010 0.000010 0.000010 0.000010 0.000010
0.447264 0.000010 0.000010 0.000010 0.000010 0.000010 0.000010 0.000010 0.000010 0.000010 0.000010
0.000010 0.000010 0.174434 0.000010 0.025822 0.000010 0.000010 0.000010 0.000010 0.000010 0.000010
0.000016 0.000010 0.000010 0.000010 0.057218 0.503721 0.000010 0.000010 0.000010 0.000010 0.000010
0.000010 0.000010 0.000010 0.000010 0.000010 0.000010 0.000010 0.241279 0.000010 0.000010 0.000010
0.000010 0.000010 0.674115 0.286596 0.029316 0.000010 0.000010 0.000010 0.000010 0.263941 0.000010
0.000010 0.000010 0.000010 0.000010 0.000010 0.000010 0.000010 0.241279 0.000010 0.000010 0.000010
0.319622 0.000010 0.000010 0.000010 0.000010 0.000010 0.000010 0.119731 0.000010 0.000010 0.000010
0.205353 0.000010 0.000010 0.000010 0.000016 0.000010 0.000010 0.000010 0.000010 0.000010 0.000010
0.000010 0.000010 0.000010 0.000010 0.000010 0.000010 0.000010 0.000010 0.000010 0.000010 0.173126
0.000010 0.822334 0.000010 0.512292 0.000010 0.000010 0.263972 0.000010 0.457732 0.000010 0.525399
0.000010 0.000010 0.000010 0.000010 0.000010 0.000010 0.000010 0.487524 0.000010 0.000010 0.000010
0.000010 0.000010 0.160023 0.000010 0.396190 0.000010 0.000010 0.000010 0.000010 0.000010 0.000010
0.241005 0.000010 0.000012 0.030674 0.000010 0.000010 0.000010 0.296788 0.000010 0.171988 0.000010
0.000010 0.000010 0.000010 0.000010 0.000010 0.000010 0.000010 0.241279 0.000010 0.000010 0.000010
0.000010 0.000010 0.205712 0.000010 0.658264 0.000010 0.000010 0.000010 0.000010 0.000010 0.000010
0.056956 0.000010 0.000010 0.000010 0.293425 0.000010 0.000010 0.000010 0.000010 0.000010 0.000010
0.000010 0.000010 0.000010 0.000010 0.057302 0.097190 0.000010 0.000010 0.000012 0.000010 0.000010
0.000010 0.000010 0.000010 0.000010 0.000010 0.000010 0.000010 0.241278 0.000010 0.000010 0.000010
0.000010 0.000010 0.075726 0.000010 0.000010 0.000010 0.000010 0.000010 0.000016 0.000010 0.000010
0.000010 0.000010 0.000010 0.000010 0.000010 0.195591 0.000010 0.000010 0.000010 0.000010 0.000010
0.083431 0.221882 0.000010 0.076157 0.033173 0.999990 0.000010 0.112204 0.491260 0.042166 0.235090
0.000010 0.000010 0.000010 0.000010 0.057218 0.503721 0.000010 0.000010 0.000010 0.000010 0.000010
0.000010 0.000010 0.174434 0.000010 0.025822 0.000010 0.000010 0.000010 0.000010 0.000010 0.000010
0.000010 0.000010 0.000010 0.000010 0.177441 0.000010 0.000010 0.000010 0.000010 0.000010 0.000010
0.000010 0.000010 0.000010 0.000010 0.000010 0.398489 0.000010 0.000010 0.000010 0.000010 0.000010
0.496646 0.000010 0.115088 0.000010 0.000010 0.000010 0.000010 0.000010 0.021181 0.317108 0.000010
0.000010 0.216732 0.000010 0.074537 0.000010 0.000010 0.000010 0.000010 0.487978 0.043091 0.237493
0.000010 0.000010 0.000010 0.000010 0.000010 0.000010 0.000010 0.612857 0.000010 0.000010 0.000010
0.000010 0.000010 0.000010 0.000010 0.000010 0.000010 0.000010 0.241279 0.000010 0.000010 0.000010
0.319901 0.000010 0.000010 0.000010 0.000010 0.000010 0.000010 0.000010 0.000010 0.000010 0.000010
0.118639 0.000010 0.116221 0.000010 0.000010 0.000010 0.000010 0.000010 0.092387 0.307750 0.000010
0.123154 0.000010 0.000010 0.030668 0.000010 0.000010 0.000010 0.309424 0.000010 0.172408 0.000010
0.000010 0.000010 0.000010 0.000010 0.000010 0.295703 0.000010 0.000010 0.000010 0.000010 0.000010
0.000010 0.000010 0.000010 0.030666 0.000010 0.000010 0.000010 0.120089 0.000010 0.172826 0.000010
0.000010 0.807588 0.000010 0.631571 0.000010 0.293873 0.999990 0.000010 0.505078 0.147222 0.678669
0.000010 0.000010 0.000010 0.000010 0.000010 0.000010 0.000010 0.487522 0.000010 0.000010 0.000010
0.056956 0.000010 0.000010 0.000010 0.293425 0.000010 0.000010 0.000010 0.000010 0.000010 0.000010
0.000010 0.000010 0.154894 0.000010 0.000010 0.000010 0.000010 0.000010 0.000010 0.000010 0.000010
0.000010 0.000010 0.000010 0.000010 0.228854 0.000010 0.000010 0.000010 0.000010 0.000010 0.000010
0.000010 0.000010 0.205712 0.000010 0.658264 0.000010 0.000010 0.000010 0.000010 0.000010 0.000010
0.000010 0.000010 0.000010 0.000010 0.000010 0.000010 0.000010 0.612857 0.000010 0.000010 0.000010
0.136938 0.000010 0.000010 0.000010 0.000010 0.058491 0.000010 0.000010 0.000010 0.000010 0.000010
0.000010 0.000010 0.160023 0.000010 0.396190 0.000010 0.000010 0.000010 0.000010 0.000010 0.000010
0.000010 0.000010 0.000010 0.000010 0.177441 0.000010 0.000010 0.000010 0.000010 0.000010 0.000010
0.000010 0.000010 0.000010 0.000010 0.057302 0.097190 0.000010 0.000010 0.000010 0.000010 0.000010
0.000010 0.000010 0.686124 0.297978 0.000010 0.000010 0.000010 0.000014 0.000010 0.298858 0.000010
0.793755 0.000010 0.101380 0.034196 0.637422 0.000010 0.000010 0.119121 0.066614 0.497168 0.000010
0.000010 0.000010 0.000010 0.000010 0.000010 0.296060 0.000010 0.000010 0.000010 0.000010 0.000010
0.205353 0.000010 0.000010 0.000010 0.000016 0.000010 0.000010 0.000010 0.000010 0.000010 0.000010
0.098784 0.000010 0.000010 0.000010 0.000010 0.095779 0.000010 0.486353 0.000010 0.000010 0.000010
0.000010 0.000010 0.000010 0.000010 0.228850 0.000010 0.000010 0.363720 0.000010 0.000010 0.000010
0.000010 0.000010 0.010606 0.000010 0.206567 0.000010 0.000010 0.000010 0.000010 0.000010 0.000010
0.000010 0.206162 0.000010 0.069138 0.000010 0.000010 0.000010 0.000010 0.465430 0.000010 0.241029
0.000010 0.000010 0.000010 0.000010 0.176517 0.000010 0.000010 0.000010 0.000010 0.000010 0.000010
0.115585 0.194339 0.908380 0.461209 0.519759 0.999990 0.000010 0.999990 0.421452 0.509717 0.319611
0.000010 0.000010 0.000010 0.113226 0.000010 0.000010 0.122532 0.000010 0.048520 0.113405 0.017701
0.205353 0.000016 0.000010 0.000010 0.000010 0.000010 0.000010 0.000010 0.000010 0.000010 0.000010
0.000010 0.000010 0.000010 0.000010 0.000010 0.000010 0.000010 0.739908 0.000010 0.000010 0.000010
0.000010 0.000010 0.000010 0.000010 0.000010 0.179992 0.000010 0.000010 0.000010 0.000010 0.000010
0.000010 0.000010 0.000010 0.000010 0.000010 0.096955 0.000010 0.119776 0.000010 0.000011 0.000010
0.000010 0.000010 0.000010 0.020209 0.000010 0.000010 0.000010 0.000010 0.000010 0.049365 0.000010
0.187938 0.000010 0.000010 0.000016 0.000010 0.000010 0.000010 0.000010 0.000010 0.000010 0.000010
0.000014 0.000010 0.000010 0.000010 0.000010 0.096955 0.000010 0.119776 0.000010 0.000010 0.000010
0.000010 0.000010 0.000010 0.000010 0.228854 0.000010 0.000010 0.000010 0.000010 0.000010 0.000010
0.000010 0.000010 0.000010 0.000010 0.000010 0.000010 0.000010 0.241279 0.000010 0.000010 0.000010
0.000010 0.000010 0.000010 0.000010 0.000010 0.000010 0.000010 0.000010 0.000010 0.083097 0.000010
0.000010 0.000010 0.000010 0.000010 0.057170 0.726466 0.000010 0.000010 0.000010 0.000010 0.000010
0.000010 0.212157 0.000010 0.182074 0.000010 0.000010 0.092772 0.000010 0.502038 0.145341 0.359932
0.000010 0.000010 0.926981 0.395536 0.200813 0.102515 0.000010 0.000010 0.000010 0.464172 0.000010
0.000010 0.000010 0.000010 0.000010 0.000010 0.000010 0.000010 0.241278 0.000010 0.000010 0.000010
0.000010 0.000010 0.000010 0.000010 0.000010 0.096955 0.000019 0.119776 0.000010 0.000010 0.000010
0.000010 0.000010 0.138444 0.000010 0.019728 0.000010 0.000010 0.000010 0.107833 0.323620 0.000010
0.000010 0.000010 0.000010 0.000010 0.000010 0.000010 0.000010 0.363716 0.000010 0.000010 0.000010
0.000010 0.206162 0.000010 0.069138 0.000010 0.000010 0.000010 0.000010 0.465430 0.000010 0.241029
0.000010 0.000010 0.000010 0.000010 0.000010 0.000010 0.000010 0.241279 0.000010 0.000010 0.000010
0.000014 0.000010 0.000010 0.017474 0.000010 0.000010 0.000010 0.000010 0.000010 0.000010 0.056174
0.000010 0.059540 0.000010 0.000010 0.000010 0.000010 0.000010 0.000010 0.000010 0.000010 0.000010
0.205353 0.000010 0.000010 0.000010 0.000010 0.000010 0.000010 0.000010 0.000010 0.000010 0.000010
0.000010 0.000010 0.922874 0.412532 0.529754 0.855290 0.000010 0.231508 0.000010 0.453323 0.000010
0.000010 0.000010 0.000010 0.069392 0.000010 0.000010 0.138465 0.000010 0.060409 0.069861 0.048771
0.999990 0.814249 0.103944 0.400680 0.471519 0.000010 0.912283 0.000010 0.533143 0.356427 0.589804
0.000010 0.000010 0.000010 0.000010 0.000010 0.179992 0.000010 0.000010 0.000010 0.000010 0.000010
0.205353 0.000017 0.000010 0.000010 0.000016 0.000010 0.000010 0.000010 0.000010 0.000010 0.000010
0.000010 0.000010 0.000010 0.000010 0.057241 0.398406 0.000010 0.000010 0.000010 0.000010 0.000010
0.000010 0.000010 0.000010 0.000010 0.368466 0.000010 0.000010 0.000010 0.000010 0.000010 0.000010
0.000010 0.000010 0.010606 0.000010 0.206567 0.000010 0.000010 0.000010 0.000010 0.000010 0.000010
0.000010 0.000010 0.000010 0.000010 0.176517 0.000010 0.000010 0.000010 0.000010 0.000010 0.000010
0.288697 0.000010 0.000010 0.000010 0.000010 0.000010 0.000010 0.240712 0.000010 0.000010 0.000010
0.000010 0.000010 0.000010 0.000010 0.000010 0.000010 0.000010 0.363716 0.000010 0.000010 0.000010
0.000010 0.000010 0.000010 0.000010 0.228854 0.000010 0.000010 0.000010 0.000010 0.000010 0.000010
0.000010 0.000010 0.000010 0.020209 0.000010 0.000010 0.000010 0.000010 0.000010 0.049365 0.000010
0.000010 0.000010 0.000010 0.000010 0.057170 0.726466 0.000010 0.000010 0.000010 0.000010 0.000010
0.254484 0.000010 0.000010 0.130335 0.000010 0.000010 0.105044 0.000010 0.044362 0.098755 0.100725
0.567748 0.000010 0.140179 0.000010 0.456580 0.000010 0.000010 0.240104 0.078584 0.299273 0.000010
0.396970 0.000010 0.000010 0.000010 0.000010 0.000010 0.000010 0.000010 0.000010 0.000010 0.000010
0.285324 0.000010 0.140367 0.000010 0.020243 0.000010 0.000010 0.000010 0.087729 0.318675 0.000010
0.000010 0.000010 0.000010 0.000010 0.000010 0.000010 0.000012 0.241278 0.000010 0.000010 0.000010
0.000010 0.000010 0.000010 0.000010 0.000010 0.000010 0.000010 0.241279 0.000010 0.000010 0.000010
0.000011 0.000010 0.000010 0.017474 0.000010 0.000010 0.000010 0.000010 0.000010 0.000010 0.056174
0.512889 0.000010 0.000010 0.000010 0.000010 0.000010 0.000010 0.240211 0.000010 0.000010 0.000010
0.000010 0.173402 0.000010 0.063040 0.000010 0.000010 0.000010 0.000010 0.474809 0.000010 0.243589
0.000010 0.000010 0.000010 0.000010 0.000010 0.000010 0.000010 0.241279 0.000010 0.000010 0.000010
0.999990 0.000010 0.999990 0.386187 0.596294 0.999990 0.000010 0.999990 0.055219 0.832510 0.000010
0.000010 0.000010 0.000010 0.034942 0.000010 0.000010 0.000010 0.000010 0.000010 0.000010 0.053004
0.000010 0.000010 0.000010 0.000010 0.000010 0.195591 0.000010 0.000010 0.000010 0.000010 0.000010
0.000010 0.000010 0.000010 0.108456 0.000010 0.000010 0.126606 0.000010 0.048933 0.075034 0.113440
0.839816 0.000010 0.145775 0.129233 0.014391 0.000010 0.078879 0.239413 0.137850 0.468493 0.050960
0.000010 0.000010 0.000010 0.000010 0.000010 0.179992 0.000010 0.000010 0.000010 0.000010 0.000010
0.157083 0.826761 0.000010 0.399466 0.653667 0.051437 0.929036 0.330434 0.421090 0.000010 0.625353
0.000010 0.178566 0.000010 0.064381 0.028616 0.999990 0.000010 0.000010 0.478797 0.000010 0.241616
0.000010 0.000010 0.000010 0.000010 0.176517 0.000010 0.000010 0.000010 0.000010 0.000010 0.000010
0.000010 0.000010 0.000010 0.069392 0.000010 0.000010 0.138465 0.000010 0.060409 0.069861 0.048771
0.646890 0.000010 0.178761 0.027935 0.029180 0.000010 0.000010 0.000010 0.062799 0.402609 0.000010
0.000010 0.000010 0.010606 0.000010 0.206567 0.000010 0.000010 0.000010 0.000010 0.000010 0.000010
0.000010 0.000012 0.000010 0.000010 0.228854 0.000010 0.000010 0.000010 0.000010 0.000010 0.000010
0.205353 0.000010 0.000010 0.000010 0.000016 0.000010 0.000010 0.000010 0.000010 0.000010 0.000010
0.000010 0.000010 0.000010 0.000010 0.000010 0.000017 0.000010 0.241279 0.000010 0.000010 0.000010
0.312588 0.000010 0.000010 0.000010 0.000010 0.000010 0.000010 0.000010 0.000010 0.000010 0.000010
0.000010 0.000010 0.924471 0.413937 0.269584 0.857929 0.000010 0.114880 0.000010 0.456383 0.000010
0.000010 0.000010 0.000010 0.000010 0.000010 0.000010 0.000010 0.241278 0.000012 0.000018 0.000010
0.000010 0.000010 0.000010 0.000010 0.057170 0.726465 0.000010 0.000010 0.000010 0.000010 0.000010
0.099083 0.000010 0.000010 0.000010 0.000010 0.000010 0.000010 0.487239 0.000010 0.000010 0.000010
0.000013 0.828134 0.000010 0.417221 0.000010 0.000010 0.929807 0.000010 0.419083 0.000010 0.592834
0.000010 0.000010 0.000010 0.072169 0.000010 0.000010 0.000010 0.000010 0.000010 0.024514 0.046188
0.396970 0.000010 0.000010 0.000010 0.000010 0.000010 0.000010 0.000010 0.000010 0.000010 0.000010
0.000010 0.000010 0.000010 0.000010 0.177441 0.000010 0.000010 0.000010 0.000010 0.000010 0.000010
0.000010 0.000010 0.000010 0.000010 0.000010 0.000010 0.000010 0.363715 0.000010 0.000010 0.000010
0.099290 0.000010 0.000010 0.000010 0.000010 0.000010 0.000010 0.241093 0.000010 0.000010 0.000010
0.000010 0.000010 0.000010 0.020209 0.000010 0.000010 0.000010 0.000010 0.000010 0.049365 0.000010
0.000010 0.000010 0.999990 0.459692 0.584128 0.816523 0.082042 0.519179 0.129306 0.999990 0.000010
0.000010 0.000010 0.000010 0.000010 0.368466 0.000010 0.000010 0.000010 0.000010 0.000010 0.000010
0.000010 0.000010 0.000010 0.000010 0.000010 0.000010 0.000010 0.241279 0.000010 0.000010 0.000010
0.000010 0.000010 0.000010 0.000010 0.000010 0.096678 0.000010 0.240726 0.000010 0.000010 0.000010
0.626008 0.172429 0.000010 0.062702 0.000010 0.000010 0.000010 0.000010 0.471599 0.000010 0.247688
0.099033 0.000010 0.000010 0.000014 0.228645 0.000010 0.000012 0.000010 0.000010 0.000010 0.000010
0.000010 0.000010 0.000010 0.069392 0.000010 0.000010 0.138465 0.000010 0.060409 0.069861 0.048771
0.000010 0.000010 0.000010 0.000010 0.228854 0.000010 0.000010 0.000010 0.000010 0.000010 0.000010
0.000010 0.000010 0.000010 0.034942 0.000010 0.000010 0.000010 0.000010 0.000010 0.000010 0.053004
0.823892 0.000010 0.149264 0.025974 0.733496 0.090858 0.000010 0.866506 0.061311 0.388272 0.000010
0.000010 0.000010 0.924505 0.414240 0.269950 0.736424 0.000010 0.116199 0.000010 0.456262 0.000010
0.000010 0.000010 0.010606 0.000010 0.206567 0.000010 0.000010 0.000010 0.000010 0.000010 0.000010
0.000010 0.000010 0.000010 0.000010 0.000010 0.000010 0.000010 0.241279 0.000016 0.000010 0.000010
0.000010 0.000010 0.000010 0.000010 0.000010 0.179992 0.000010 0.000010 0.000010 0.000010 0.000010
0.701773 0.000010 0.141663 0.000010 0.021438 0.000010 0.000010 0.000010 0.073972 0.326661 0.000010
0.000010 0.000010 0.000010 0.000010 0.000010 0.096955 0.000010 0.119776 0.000010 0.000010 0.000010
0.098208 0.000010 0.000010 0.073487 0.430104 0.000010 0.000010 0.241119 0.000010 0.003255 0.000010
0.000010 0.000010 0.000010 0.000010 0.000010 0.195591 0.000010 0.000010 0.000010 0.000010 0.000010
0.000010 0.000010 0.000010 0.000010 0.000010 0.000010 0.000010 0.363715 0.000010 0.000010 0.000010
0.690949 0.000010 0.143357 0.000010 0.107482 0.596229 0.000010 0.000010 0.075988 0.312975 0.000010
0.000010 0.000010 0.000010 0.072169 0.000010 0.000010 0.000010 0.000010 0.000010 0.024514 0.046188
0.205353 0.000010 0.000010 0.000010 0.000016 0.000010 0.000010 0.000010 0.000010 0.000010 0.000010
0.098854 0.000010 0.000010 0.072188 0.000010 0.000010 0.000010 0.241124 0.000010 0.024371 0.046112
0.000010 0.000010 0.000010 0.000010 0.228854 0.000010 0.000010 0.000010 0.000010 0.000010 0.000010
0.000010 0.000010 0.000010 0.000010 0.057170 0.726466 0.000010 0.000010 0.000010 0.000010 0.000010
0.000010 0.000010 0.114824 0.000010 0.000010 0.000010 0.000010 0.000010 0.000018 0.000010 0.000010
0.000010 0.000010 0.010606 0.000010 0.206567 0.000010 0.000010 0.000010 0.000010 0.000010 0.000010
0.000010 0.173400 0.000010 0.063267 0.374776 0.000010 0.000010 0.000010 0.474937 0.000010 0.229486
0.000010 0.000010 0.923327 0.413935 0.473457 0.000010 0.000010 0.612894 0.000010 0.453686 0.000010
0.743597 0.000010 0.141699 0.000010 0.021479 0.000010 0.000010 0.000010 0.073159 0.325795 0.000010
0.000010 0.000010 0.000010 0.000010 0.057141 0.849511 0.000010 0.114984 0.000010 0.000010 0.000010
0.000010 0.000010 0.000015 0.000010 0.000010 0.096955 0.000010 0.119776 0.000010 0.000010 0.000010
0.179197 0.825952 0.000010 0.417037 0.000010 0.000010 0.928833 0.000010 0.417867 0.000010 0.584895
0.000010 0.000010 0.000010 0.000010 0.057241 0.398406 0.000010 0.000010 0.000010 0.000010 0.000010
0.000010 0.000010 0.000010 0.000010 0.368466 0.000010 0.000010 0.000010 0.000010 0.000010 0.000010
0.000010 0.000010 0.000010 0.000010 0.000010 0.000010 0.000010 0.363715 0.000010 0.000010 0.000010
0.000010 0.000010 0.000010 0.000010 0.176517 0.000010 0.000010 0.000010 0.000010 0.000010 0.000010
0.205353 0.000010 0.000010 0.000010 0.000016 0.000014 0.000010 0.000010 0.000010 0.000010 0.000010
0.851075 0.000010 0.179664 0.024798 0.027659 0.117366 0.000010 0.504610 0.058991 0.417791 0.000010
0.000010 0.000010 0.000010 0.034942 0.000010 0.000010 0.000010 0.000010 0.000010 0.000010 0.053004
0.000010 0.000010 0.000010 0.000010 0.228854 0.000010 0.000010 0.000010 0.000010 0.000010 0.000010
0.000010 0.000010 0.000010 0.000010 0.057195 0.611693 0.000010 0.000010 0.000010 0.000010 0.000010
0.000010 0.000010 0.138444 0.000010 0.019728 0.000010 0.000010 0.000010 0.107833 0.323620 0.000010
0.828318 0.172507 0.116109 0.114354 0.014249 0.390007 0.000010 0.644706 0.544402 0.428504 0.303794
0.000010 0.173402 0.000010 0.063040 0.000010 0.000010 0.000010 0.000010 0.474809 0.000010 0.243589
0.000010 0.000010 0.000010 0.069392 0.000010 0.000010 0.138465 0.000010 0.060409 0.069861 0.048771
0.000010 0.193175 0.909274 0.462038 0.461984 0.000010 0.000010 0.612896 0.421669 0.512892 0.323712
0.000010 0.000010 0.000010 0.000010 0.228848 0.000010 0.000010 0.487527 0.000010 0.000010 0.000010
0.179197 0.825952 0.000010 0.417037 0.000010 0.000010 0.928833 0.000010 0.417867 0.000010 0.584895
0.000010 0.000010 0.000010 0.000010 0.228851 0.000010 0.000010 0.241281 0.000010 0.000010 0.000010
0.852387 0.000010 0.171983 0.026277 0.124049 0.902124 0.000010 0.388508 0.060261 0.406217 0.000010
0.000010 0.000010 0.000010 0.000010 0.000010 0.000010 0.000010 0.241278 0.000010 0.000010 0.000010
0.319900 0.000010 0.000010 0.000010 0.000010 0.000010 0.000010 0.000010 0.000010 0.000010 0.000010
0.000010 0.000010 0.000010 0.000010 0.057126 0.906562 0.000010 0.264696 0.000010 0.000010 0.000010
0.000010 0.000010 0.000010 0.000010 0.431251 0.000010 0.000010 0.000010 0.000010 0.000010 0.000010
0.205353 0.000010 0.000010 0.000010 0.000016 0.000010 0.000010 0.000010 0.000010 0.000010 0.000010
0.000010 0.000010 0.000010 0.000010 0.000010 0.039840 0.000010 0.182706 0.000010 0.000010 0.000010
0.000010 0.000010 0.000010 0.000010 0.000015 0.170760 0.000010 0.145076 0.000010 0.000010 0.000010
0.000010 0.000010 0.000010 0.071129 0.050484 0.774076 0.138001 0.124065 0.061260 0.069763 0.047460
0.000010 0.000010 0.000010 0.000010 0.057241 0.398406 0.000013 0.000010 0.000010 0.000010 0.000010
0.000010 0.000010 0.010606 0.000020 0.206567 0.000010 0.000010 0.000010 0.000010 0.000010 0.000010
0.000010 0.000010 0.000016 0.000010 0.000010 0.000010 0.000010 0.241279 0.000010 0.000010 0.000010
0.000010 0.000010 0.010612 0.000010 0.206358 0.272690 0.000010 0.137088 0.000010 0.000010 0.000010
0.814022 0.000010 0.999990 0.472699 0.509062 0.000010 0.000010 0.239464 0.046677 0.870998 0.000010
0.000018 0.000010 0.000010 0.000010 0.228854 0.000010 0.000014 0.000010 0.000010 0.000010 0.000010
0.000010 0.000010 0.000010 0.069392 0.000010 0.000010 0.138465 0.000010 0.060409 0.069861 0.048771
0.000010 0.000010 0.010609 0.000010 0.206494 0.097101 0.000010 0.000010 0.000010 0.000010 0.000010
0.179197 0.825952 0.000010 0.417037 0.000010 0.000010 0.928833 0.000010 0.417867 0.000010 0.584895
0.000010 0.000010 0.000010 0.000010 0.057129 0.875695 0.000010 0.614729 0.000010 0.000010 0.000010
0.149980 0.000010 0.185814 0.010680 0.032889 0.000010 0.000010 0.000010 0.086291 0.347827 0.000010
0.000010 0.000010 0.000010 0.000010 0.000010 0.000010 0.000010 0.241278 0.000010 0.000018 0.000010
0.000010 0.000010 0.000010 0.000010 0.000010 0.000010 0.000010 0.487522 0.000010 0.000010 0.000010
0.000010 0.000010 0.000010 0.020209 0.000010 0.000010 0.000010 0.000010 0.000010 0.049365 0.000010
0.112691 0.000010 0.894177 0.416616 0.000010 0.000010 0.000010 0.241090 0.000010 0.457858 0.000010
0.371860 0.000010 0.000010 0.033491 0.521339 0.000010 0.000010 0.000010 0.000010 0.000010 0.000010
0.204558 0.000010 0.000010 0.000010 0.000015 0.000010 0.000010 0.486915 0.000010 0.000010 0.000010
0.000010 0.000010 0.000010 0.000010 0.235612 0.000010 0.000010 0.000010 0.000010 0.000010 0.000010
0.000010 0.000010 0.010606 0.000010 0.206567 0.000010 0.000010 0.000010 0.000010 0.000010 0.000010
0.191163 0.000010 0.000015 0.000010 0.000010 0.000010 0.000010 0.000010 0.000010 0.000010 0.000010
0.000010 0.000010 0.000010 0.000010 0.057195 0.611693 0.000019 0.000010 0.000010 0.000010 0.000010
0.000010 0.173402 0.000010 0.063040 0.000010 0.000010 0.000010 0.000010 0.474809 0.000010 0.243589
0.151048 0.192884 0.875536 0.466659 0.000010 0.000010 0.000010 0.293379 0.420560 0.517277 0.301400
0.000010 0.000010 0.014336 0.069277 0.201998 0.170517 0.138345 0.145136 0.060462 0.069582 0.046984
0.000010 0.000010 0.000010 0.000010 0.000010 0.000010 0.000010 0.000010 0.000010 0.055638 0.000010
0.000010 0.000010 0.000010 0.000010 0.000010 0.000010 0.000010 0.241279 0.000010 0.000010 0.000010
0.000010 0.000010 0.000010 0.000010 0.177441 0.000010 0.000010 0.000010 0.000010 0.000010 0.000010
0.173696 0.819409 0.096801 0.424628 0.555668 0.843556 0.916031 0.114276 0.531533 0.394539 0.630720
0.000010 0.000010 0.000010 0.000010 0.057241 0.398406 0.000010 0.000010 0.000010 0.000010 0.000010
0.268696 0.178758 0.013125 0.152287 0.225936 0.201605 0.089538 0.290289 0.521161 0.100541 0.348272
0.201531 0.000010 0.000010 0.000010 0.000010 0.000010 0.000010 0.000010 0.000010 0.000010 0.000010
0.201149 0.000010 0.000010 0.034902 0.000010 0.000010 0.000010 0.000010 0.000010 0.000010 0.052870
0.000017 0.000010 0.000010 0.000010 0.000010 0.096955 0.000010 0.119776 0.000010 0.000010 0.000010
0.000010 0.000010 0.024695 0.055954 0.000010 0.000010 0.000010 0.000010 0.000010 0.000010 0.000010
0.000010 0.000010 0.000010 0.069392 0.000010 0.000010 0.138465 0.000010 0.060409 0.069861 0.048771
0.193980 0.804453 0.000010 0.509266 0.261354 0.000010 0.999990 0.000010 0.476252 0.135190 0.638847
0.000010 0.000010 0.921210 0.433042 0.414825 0.000010 0.000010 0.241300 0.000010 0.447450 0.000010
0.000010 0.000010 0.000010 0.000010 0.000010 0.000019 0.000010 0.363716 0.000010 0.000010 0.000010
0.000010 0.000010 0.138444 0.000010 0.019728 0.000010 0.000010 0.000010 0.107833 0.323620 0.000010
0.000010 0.000010 0.000010 0.000010 0.235612 0.000010 0.000010 0.000010 0.000010 0.000010 0.000010
0.000010 0.000010 0.000010 0.034942 0.000010 0.000010 0.000010 0.000010 0.000010 0.000010 0.053004
0.036151 0.000010 0.013982 0.031608 0.446439 0.000010 0.000010 0.000010 0.000010 0.000010 0.000010
0.000010 0.000010 0.000010 0.000010 0.000010 0.347052 0.000010 0.149150 0.000010 0.000010 0.000010
0.000010 0.000010 0.010606 0.000010 0.206567 0.000010 0.000010 0.000010 0.000016 0.000010 0.000010
0.000010 0.000010 0.000010 0.034054 0.225186 0.000010 0.000010 0.000010 0.000010 0.000010 0.000010
0.205172 0.000020 0.000010 0.000010 0.000014 0.000010 0.000010 0.119861 0.000010 0.000010 0.000010
0.000010 0.000010 0.000010 0.000010 0.000010 0.371937 0.000010 0.133106 0.000010 0.000010 0.000010
0.185401 0.951825 0.000010 0.545524 0.000010 0.000010 0.999990 0.000010 0.480761 0.131362 0.963905
0.000016 0.000010 0.000010 0.000010 0.000010 0.295703 0.000010 0.000010 0.000010 0.000010 0.000010
0.000010 0.000010 0.000010 0.000010 0.000010 0.195794 0.000010 0.000010 0.000015 0.000010 0.000010
0.000010 0.000010 0.000010 0.000010 0.000010 0.000010 0.000010 0.241279 0.000013 0.000010 0.000010
0.108875 0.047418 0.918645 0.485745 0.685494 0.563662 0.000010 0.751774 0.402062 0.514106 0.042948
0.205353 0.000010 0.000010 0.000010 0.000016 0.000010 0.000010 0.000010 0.000010 0.000010 0.000010
0.000010 0.000010 0.114824 0.000010 0.000010 0.000010 0.000010 0.000010 0.000011 0.000010 0.000010
0.000010 0.000010 0.000010 0.000010 0.000010 0.397915 0.000010 0.000010 0.000010 0.000010 0.000010
0.000010 0.000010 0.000010 0.000010 0.176517 0.000010 0.000010 0.000010 0.000010 0.000010 0.000010
0.802243 0.000010 0.999990 0.411331 0.536119 0.612732 0.000010 0.640894 0.055341 0.813596 0.000010
0.000010 0.035494 0.000010 0.029976 0.000010 0.000010 0.000010 0.000010 0.466401 0.000010 0.000010
0.487511 0.037447 0.132989 0.050512 0.594410 0.901327 0.000010 0.880922 0.552413 0.348079 0.000010
0.000010 0.035394 0.000010 0.080137 0.468792 0.096013 0.000010 0.363026 0.445041 0.000010 0.000010
0.000010 0.000010 0.000010 0.000010 0.177441 0.000010 0.000010 0.000010 0.000010 0.000010 0.000010
0.000015 0.000010 0.000010 0.000011 0.000010 0.000010 0.000010 0.241279 0.000010 0.000010 0.000010
0.000010 0.000010 0.000010 0.000010 0.272644 0.518607 0.000010 0.648848 0.000010 0.000010 0.000010
0.110862 0.000010 0.898968 0.503269 0.351592 0.000010 0.000010 0.000010 0.000010 0.428583 0.000010
0.205353 0.000010 0.000010 0.000010 0.000010 0.000010 0.000010 0.000010 0.000010 0.000010 0.000010
0.000010 0.000010 0.000010 0.000010 0.057218 0.503720 0.000010 0.000010 0.000010 0.000010 0.000010
0.000010 0.000010 0.139799 0.000010 0.000010 0.000010 0.000010 0.000010 0.109363 0.305549 0.000010
0.000010 0.000010 0.000010 0.000010 0.000010 0.000010 0.000010 0.241279 0.000010 0.000010 0.000010
0.000010 0.000010 0.010609 0.000010 0.206498 0.093123 0.000010 0.000010 0.000010 0.000010 0.000010
0.000010 0.000011 0.000010 0.000010 0.228854 0.000010 0.000010 0.000010 0.000010 0.000010 0.000010
0.201531 0.000010 0.000010 0.000010 0.000010 0.000010 0.000010 0.000010 0.000010 0.000010 0.000010
0.000010 0.000010 0.000010 0.000010 0.000010 0.294863 0.000010 0.119024 0.000010 0.000010 0.000010
0.000010 0.000010 0.000010 0.000010 0.000010 0.096678 0.000010 0.240726 0.000010 0.000010 0.000010
0.000010 0.000010 0.000010 0.034942 0.000010 0.000010 0.000010 0.000010 0.000010 0.000010 0.053004
0.000010 0.000010 0.000010 0.054156 0.000010 0.000010 0.000010 0.000010 0.025188 0.189543 0.000010
0.999990 0.000010 0.999990 0.513748 0.999990 0.999990 0.000010 0.999990 0.046490 0.801797 0.122689
0.000010 0.000010 0.010606 0.000010 0.206567 0.000010 0.000010 0.000010 0.000010 0.000010 0.000010
0.000010 0.000010 0.000010 0.000010 0.176517 0.000010 0.000010 0.000010 0.000010 0.000010 0.000010
0.000010 0.000010 0.000010 0.000010 0.000010 0.000010 0.000010 0.241279 0.000010 0.000010 0.000010
0.000010 0.000010 0.000010 0.000010 0.000010 0.000010 0.000010 0.363715 0.000010 0.000010 0.000010
0.000010 0.000010 0.000010 0.000010 0.177441 0.000010 0.000010 0.000010 0.000010 0.000010 0.000010
0.000010 0.000010 0.000010 0.000010 0.000010 0.000010 0.000010 0.241279 0.000010 0.000010 0.000010
0.205353 0.000010 0.000010 0.000010 0.000010 0.000010 0.000010 0.000010 0.000010 0.000010 0.000010
0.000010 0.000010 0.000010 0.000010 0.000010 0.000010 0.000010 0.439646 0.000010 0.000010 0.000010
0.000010 0.000010 0.000010 0.000010 0.272561 0.608955 0.000010 0.236020 0.000010 0.000010 0.000010
0.099280 0.000010 0.000010 0.034923 0.000010 0.000010 0.000010 0.000010 0.000010 0.000010 0.052940
0.201149 0.000010 0.000010 0.034902 0.000010 0.000010 0.000010 0.000010 0.000010 0.000010 0.052870
0.610405 0.000010 0.999990 0.522743 0.709918 0.000010 0.000010 0.000010 0.051057 0.799787 0.126894
0.000010 0.000010 0.000010 0.034942 0.000010 0.000010 0.000010 0.000010 0.000010 0.000010 0.053004
0.000010 0.000010 0.000010 0.000010 0.000010 0.294863 0.000010 0.119024 0.000010 0.000010 0.000010
0.000010 0.000010 0.000010 0.000010 0.057218 0.503720 0.000010 0.000010 0.000010 0.000010 0.000010
0.000010 0.000010 0.000010 0.073828 0.000010 0.000010 0.000010 0.000010 0.061833 0.086026 0.053400
0.000010 0.000010 0.000010 0.000010 0.276340 0.000010 0.000010 0.000010 0.000010 0.000010 0.000010
0.224858 0.000010 0.896336 0.496595 0.286904 0.000010 0.000010 0.000010 0.000010 0.427804 0.122946
0.000010 0.000010 0.000010 0.000010 0.116385 0.000010 0.000010 0.000010 0.000010 0.000010 0.000010
0.000010 0.000010 0.000010 0.000010 0.000010 0.000010 0.000010 0.363715 0.000010 0.000010 0.000010
0.000010 0.000010 0.000017 0.000010 0.000011 0.000010 0.000010 0.241279 0.000010 0.000010 0.000010
0.187387 0.000010 0.000010 0.000010 0.329105 0.999990 0.000010 0.339848 0.000010 0.000010 0.000010
0.419139 0.000010 0.000010 0.000010 0.181877 0.061705 0.000010 0.000010 0.000010 0.000010 0.000010
0.000010 0.000010 0.000010 0.000010 0.177441 0.000010 0.000010 0.000010 0.000010 0.000010 0.000010
0.000010 0.000010 0.000010 0.000010 0.000010 0.096678 0.000010 0.240726 0.000010 0.000010 0.000010
0.000010 0.000010 0.000010 0.000010 0.174709 0.000010 0.000010 0.000010 0.000010 0.000010 0.000010
0.000010 0.000010 0.000010 0.000010 0.286348 0.000010 0.000010 0.000010 0.000010 0.000010 0.000010
0.312588 0.000010 0.000010 0.000010 0.000010 0.000010 0.000010 0.000010 0.000010 0.000010 0.000010
0.000010 0.000010 0.000010 0.000010 0.000010 0.000010 0.000010 0.241279 0.000010 0.000010 0.000010
0.320790 0.000010 0.000010 0.000010 0.521925 0.999990 0.000010 0.389412 0.000010 0.000010 0.000010
0.319900 0.000010 0.000010 0.000010 0.000010 0.000010 0.000010 0.000010 0.000010 0.000010 0.000010
0.000010 0.000010 0.000010 0.034942 0.000010 0.000010 0.000010 0.000010 0.000010 0.000010 0.053004
0.541824 0.000010 0.192689 0.008094 0.000010 0.000010 0.000010 0.000010 0.073245 0.327639 0.000010
0.999990 0.000010 0.999990 0.513748 0.999990 0.999990 0.000010 0.999990 0.046490 0.801797 0.122689
0.173099 0.000010 0.000010 0.000010 0.000010 0.000013 0.000010 0.000010 0.000010 0.000010 0.000010
0.000010 0.000010 0.000010 0.085059 0.000010 0.000010 0.000010 0.000010 0.074078 0.084779 0.045696
0.205353 0.000010 0.000010 0.000010 0.000010 0.000010 0.000010 0.000010 0.000010 0.000010 0.000010
0.000010 0.000010 0.000010 0.000010 0.276340 0.000010 0.000010 0.000010 0.000010 0.000010 0.000010
0.000010 0.000010 0.000010 0.000010 0.000010 0.000010 0.000010 0.612861 0.000010 0.000010 0.000010
0.000010 0.000010 0.000010 0.000010 0.000010 0.000010 0.000010 0.000010 0.049281 0.000010 0.000010
0.000010 0.000010 0.000010 0.000010 0.448246 0.093287 0.000010 0.000010 0.000010 0.000010 0.000010
0.000010 0.000010 0.148893 0.000013 0.000010 0.000010 0.000010 0.000010 0.000010 0.000010 0.000010
0.000010 0.000010 0.000010 0.000010 0.057234 0.390028 0.000010 0.735967 0.000010 0.000010 0.000010
0.000010 0.000010 0.000010 0.000010 0.057136 0.830153 0.000010 0.858612 0.000010 0.000010 0.000010
0.000010 0.000010 0.181869 0.000010 0.480316 0.999990 0.000010 0.999990 0.127664 0.368539 0.000010
0.000010 0.000010 0.132499 0.000010 0.000010 0.000010 0.000010 0.000010 0.128263 0.385796 0.000010
0.000010 0.000010 0.000010 0.000010 0.000010 0.000010 0.000010 0.000010 0.075844 0.000010 0.051221
0.000010 0.000010 0.000010 0.000010 0.177441 0.000010 0.000010 0.000010 0.000010 0.000010 0.000010
0.000010 0.000010 0.000015 0.000010 0.000010 0.096955 0.000010 0.119776 0.000010 0.000010 0.000010
0.099384 0.000010 0.000010 0.000010 0.000015 0.000010 0.000010 0.119976 0.000010 0.000010 0.000010
0.312588 0.000010 0.000010 0.000010 0.000010 0.000010 0.000010 0.000010 0.000010 0.000010 0.000010
0.099280 0.000010 0.000010 0.034923 0.000010 0.000010 0.000010 0.000010 0.000010 0.000010 0.052940
0.392406 0.000010 0.000010 0.000010 0.713317 0.999990 0.000010 0.999990 0.000010 0.000010 0.000010
0.000010 0.000010 0.000010 0.000010 0.000010 0.195591 0.000010 0.000010 0.000010 0.000010 0.000010
0.463130 0.000010 0.000010 0.000010 0.058572 0.999990 0.000010 0.999990 0.000010 0.000010 0.000010
0.000010 0.000010 0.000010 0.000010 0.057194 0.609900 0.000010 0.117250 0.000010 0.000010 0.000010
0.143187 0.000010 0.185456 0.000010 0.423442 0.000010 0.000010 0.000010 0.115381 0.369008 0.000010
0.000010 0.000010 0.632846 0.000010 0.000010 0.000010 0.000010 0.000010 0.000010 0.000010 0.104433
0.000010 0.000010 0.000010 0.000010 0.000010 0.195794 0.000010 0.000010 0.000010 0.000010 0.000010
0.000010 0.000010 0.893839 0.540240 0.287828 0.000010 0.000010 0.000010 0.000010 0.418871 0.120934
0.423264 0.000010 0.000010 0.000010 0.000010 0.601085 0.000010 0.116108 0.000010 0.000010 0.000010
0.000010 0.000010 0.000010 0.000016 0.177381 0.096860 0.000010 0.119777 0.000010 0.000010 0.000010
0.000010 0.000010 0.000010 0.000010 0.000010 0.000010 0.000010 0.000010 0.078912 0.084772 0.099016
0.000010 0.000010 0.000010 0.129341 0.000010 0.000010 0.999990 0.000010 0.136543 0.004545 0.618433
0.000010 0.000010 0.000010 0.000010 0.000010 0.095397 0.000010 0.739169 0.000010 0.000010 0.000010
0.000010 0.944878 0.000010 0.357547 0.000010 0.000010 0.999990 0.000010 0.412476 0.000010 0.888947
0.000010 0.000010 0.000010 0.000010 0.448387 0.000010 0.000010 0.000010 0.000010 0.000010 0.000010
0.000010 0.000010 0.000019 0.000010 0.000010 0.000010 0.000010 0.000010 0.000010 0.054954 0.000010
0.099280 0.000010 0.000010 0.034923 0.000010 0.000010 0.000010 0.000010 0.000010 0.000010 0.052940
0.000010 0.000010 0.000010 0.000010 0.000010 0.290069 0.000010 0.737242 0.000010 0.000010 0.000010
0.108746 0.000014 0.000011 0.035254 0.099384 0.999990 0.000010 0.999990 0.000010 0.000010 0.005011
0.000010 0.000010 0.000010 0.000010 0.177441 0.000010 0.000010 0.000010 0.000010 0.000010 0.000010
0.433905 0.000010 0.000010 0.000010 0.000010 0.000010 0.000010 0.000010 0.000010 0.000010 0.000010
0.000010 0.000010 0.000010 0.000010 0.000010 0.000010 0.000010 0.241279 0.000010 0.000010 0.000010
0.000010 0.999990 0.000010 0.380960 0.000010 0.000010 0.999990 0.000010 0.880220 0.004018 0.829680
0.000010 0.000010 0.000010 0.000010 0.057262 0.295991 0.000010 0.000010 0.000010 0.000010 0.000010
0.000010 0.000010 0.000010 0.000010 0.276340 0.000010 0.000010 0.000010 0.000010 0.000010 0.000010
0.154094 0.000010 0.173066 0.000010 0.688294 0.666506 0.000010 0.000010 0.116184 0.362766 0.000010
0.000010 0.000010 0.000010 0.000010 0.000010 0.000010 0.000010 0.241278 0.000010 0.000010 0.000010
0.000010 0.000010 0.000010 0.000014 0.000010 0.158746 0.000010 0.277803 0.000010 0.000010 0.000010
0.000010 0.000010 0.000010 0.034942 0.000010 0.000010 0.000010 0.000010 0.000010 0.000010 0.053004
0.000010 0.000010 0.000010 0.000010 0.000010 0.191189 0.000010 0.867876 0.000010 0.000010 0.000010
0.000010 0.000010 0.000010 0.000010 0.116385 0.000010 0.000010 0.000010 0.000010 0.000010 0.000010
0.000010 0.000010 0.000010 0.000010 0.000010 0.195591 0.000010 0.000018 0.000014 0.000010 0.000010
0.185656 0.000010 0.000010 0.034777 0.000010 0.000010 0.000010 0.000010 0.000010 0.000010 0.057206
0.000010 0.000010 0.000010 0.000010 0.057195 0.613161 0.000010 0.000010 0.000010 0.000010 0.000010
0.000010 0.000010 0.000010 0.000010 0.057125 0.876879 0.000010 0.872373 0.000010 0.000010 0.000010
0.099428 0.000010 0.000010 0.016611 0.000010 0.000010 0.000010 0.000010 0.000010 0.000010 0.000010
0.000010 0.000010 0.000014 0.020364 0.000010 0.000010 0.000010 0.000010 0.000010 0.021152 0.000010
0.000010 0.000010 0.000010 0.000010 0.000010 0.000010 0.000010 0.612861 0.000010 0.000010 0.000010
0.000010 0.000010 0.000010 0.000010 0.343219 0.000010 0.000010 0.000016 0.000010 0.000010 0.000010
0.000010 0.000010 0.000010 0.000010 0.392872 0.093330 0.000010 0.000010 0.000010 0.000010 0.000010
0.000010 0.000010 0.000010 0.000010 0.000010 0.000010 0.000010 0.868898 0.000010 0.000010 0.000010
0.000013 0.000010 0.000010 0.000010 0.177441 0.000010 0.000010 0.000010 0.000010 0.000010 0.000010
0.000010 0.000010 0.000010 0.000010 0.000010 0.000010 0.000010 0.000010 0.048346 0.000010 0.000010
0.000010 0.000010 0.000010 0.000010 0.000010 0.000010 0.194507 0.000010 0.000010 0.000010 0.000010
0.098772 0.000010 0.000010 0.000010 0.358284 0.000010 0.000010 0.000010 0.000010 0.000010 0.000010
0.447264 0.000010 0.000010 0.000010 0.000010 0.000010 0.000010 0.000010 0.000010 0.000010 0.000010
0.000010 0.000010 0.000010 0.000010 0.057262 0.295991 0.000010 0.000010 0.000010 0.000010 0.000010
0.173119 0.000010 0.000010 0.035002 0.111814 0.000010 0.000010 0.000010 0.000010 0.000010 0.003944
0.999990 0.000010 0.122238 0.055198 0.463728 0.092676 0.000010 0.000010 0.141794 0.394382 0.000010
0.000010 0.000010 0.000010 0.000010 0.276340 0.000010 0.000010 0.000010 0.000010 0.000010 0.000010
0.262450 0.000010 0.000010 0.033383 0.737600 0.999990 0.000010 0.999990 0.000010 0.000010 0.000010
0.000010 0.000010 0.000010 0.000010 0.057240 0.396675 0.000010 0.118549 0.000010 0.000010 0.000010
0.000010 0.000010 0.000010 0.000010 0.000010 0.000010 0.000013 0.363715 0.000010 0.000010 0.000010
0.000010 0.000019 0.000010 0.000010 0.000010 0.000010 0.000010 0.241279 0.000010 0.000010 0.000010
0.109899 0.000010 0.934322 0.612318 0.267612 0.000010 0.000010 0.000010 0.000010 0.536916 0.141957
0.000010 0.000010 0.102970 0.016279 0.000010 0.000010 0.000010 0.000010 0.180658 0.401499 0.000010
0.085542 0.000010 0.000010 0.000010 0.062214 0.000010 0.000010 0.000010 0.000010 0.000010 0.000010
0.000010 0.000010 0.000010 0.000010 0.000010 0.000010 0.000010 0.241279 0.000010 0.000010 0.000010
0.000010 0.000010 0.000010 0.034942 0.000010 0.000010 0.000010 0.000010 0.000010 0.000010 0.053004
0.000010 0.000010 0.104957 0.015215 0.369011 0.000010 0.000010 0.000010 0.181225 0.396111 0.000010
0.528987 0.000018 0.000010 0.000010 0.057812 0.000010 0.000010 0.000010 0.000010 0.000010 0.000010
0.000010 0.000010 0.000012 0.000010 0.000018 0.195794 0.000010 0.000010 0.000010 0.000010 0.000010
0.000010 0.000010 0.000012 0.020364 0.000010 0.000010 0.000010 0.000010 0.000010 0.021152 0.000010
0.097726 0.000010 0.000010 0.000010 0.000010 0.000010 0.000010 0.241098 0.000010 0.000010 0.000010
0.000010 0.000010 0.000010 0.000010 0.358589 0.000010 0.000010 0.000010 0.000010 0.000010 0.000010
0.000010 0.000010 0.000010 0.000010 0.000010 0.000010 0.000010 0.241278 0.000010 0.000010 0.000010
0.000010 0.000010 0.000010 0.000010 0.177441 0.000010 0.000010 0.000010 0.000010 0.000010 0.000010
0.000010 0.000010 0.000010 0.000010 0.057262 0.295991 0.000017 0.000010 0.000010 0.000010 0.000010
0.000010 0.000010 0.000010 0.000014 0.000010 0.195794 0.000010 0.000010 0.000010 0.000010 0.000010
0.068505 0.000010 0.000010 0.000010 0.255312 0.999990 0.000010 0.760864 0.000010 0.000010 0.000010
0.097524 0.000010 0.000010 0.000010 0.000010 0.000010 0.000010 0.487247 0.000010 0.000010 0.000010
0.000010 0.000010 0.000010 0.000010 0.000010 0.000010 0.000010 0.241279 0.000010 0.000010 0.000010
0.000010 0.000010 0.000010 0.000010 0.057106 0.999990 0.000010 0.112729 0.000010 0.000010 0.000010
0.179708 0.999990 0.000010 0.292925 0.000010 0.000010 0.999990 0.000010 0.867594 0.100270 0.874944
0.085542 0.000010 0.000015 0.000010 0.062213 0.000010 0.000010 0.000010 0.000010 0.000010 0.000010
0.000010 0.000010 0.000010 0.000010 0.000010 0.000010 0.000010 0.363715 0.000010 0.000010 0.000010
0.553764 0.000010 0.000010 0.000010 0.296324 0.999990 0.000010 0.759607 0.000010 0.000010 0.000010
0.000010 0.000010 0.000010 0.000010 0.057240 0.396675 0.000010 0.118549 0.000010 0.000010 0.000010
0.528987 0.000010 0.000010 0.000010 0.057812 0.000010 0.000010 0.000010 0.000010 0.000010 0.000010
0.000010 0.000010 0.000010 0.000010 0.000010 0.195795 0.000010 0.000010 0.000010 0.000010 0.000010
0.000010 0.000010 0.000010 0.000010 0.000010 0.000010 0.000010 0.487522 0.000010 0.000010 0.000010
0.000010 0.000010 0.000010 0.000010 0.276340 0.000010 0.000010 0.000010 0.000010 0.000010 0.000010
0.000010 0.000010 0.931506 0.633146 0.661396 0.000010 0.000010 0.000010 0.000010 0.535743 0.123926
0.000010 0.000010 0.000010 0.000010 0.000010 0.000010 0.000010 0.241278 0.000010 0.000010 0.000010
0.000010 0.000010 0.000010 0.000010 0.177441 0.000010 0.000010 0.000010 0.000010 0.000010 0.000010
0.000010 0.000010 0.000010 0.000010 0.000010 0.000013 0.000010 0.363715 0.000010 0.000010 0.000010
0.000010 0.000010 0.000015 0.000010 0.000010 0.000010 0.000010 0.241279 0.000010 0.000010 0.000010
0.000010 0.000010 0.000010 0.096554 0.000010 0.000010 0.999990 0.000010 0.291883 0.021250 0.516932
0.000010 0.000010 0.000010 0.000010 0.000010 0.000010 0.000010 0.363716 0.000010 0.000010 0.000010
0.131081 0.000010 0.105247 0.000010 0.000010 0.000010 0.000010 0.487186 0.183702 0.389965 0.000010
0.528987 0.000010 0.000010 0.000010 0.057812 0.000010 0.000010 0.000010 0.000010 0.000010 0.000010
0.000010 0.000010 0.000010 0.000010 0.276340 0.000010 0.000010 0.000010 0.000010 0.000010 0.000010
0.000010 0.000010 0.000010 0.000010 0.000010 0.195795 0.000010 0.000010 0.000010 0.000010 0.000010
0.528987 0.000010 0.000010 0.000010 0.057812 0.000010 0.000010 0.000010 0.000010 0.000010 0.000010
0.000010 0.000010 0.000010 0.000010 0.057262 0.295991 0.000010 0.000010 0.000010 0.000010 0.000010
0.000010 0.000010 0.000010 0.000010 0.177437 0.000010 0.000010 0.487526 0.000010 0.000010 0.000010
0.000010 0.000010 0.000010 0.000010 0.177441 0.000010 0.000010 0.000010 0.000010 0.000010 0.000010
0.085542 0.000010 0.000010 0.000010 0.062214 0.000010 0.000010 0.000010 0.000010 0.000010 0.000010
0.527279 0.000010 0.000010 0.000010 0.057812 0.000010 0.000010 0.485824 0.000010 0.000010 0.000010
0.000010 0.000010 0.000010 0.000010 0.000010 0.000010 0.000010 0.487522 0.000010 0.000010 0.000010
0.000010 0.000010 0.000010 0.000010 0.000010 0.000010 0.000010 0.363716 0.000010 0.000010 0.000010
0.000010 0.000010 0.000010 0.000010 0.000010 0.000017 0.000010 0.363715 0.000010 0.000010 0.000010
0.000010 0.000010 0.000010 0.000010 0.057241 0.397832 0.000010 0.000010 0.000010 0.000010 0.000010
0.521642 0.000010 0.000010 0.000010 0.238444 0.000010 0.000010 0.485842 0.000010 0.000010 0.000010
0.528987 0.000010 0.000010 0.000010 0.057812 0.000010 0.000010 0.000010 0.000010 0.000010 0.000010
0.000010 0.000010 0.000010 0.000010 0.000010 0.000010 0.000010 0.487522 0.000010 0.000010 0.000010
0.000010 0.000010 0.000010 0.000010 0.358589 0.000010 0.000010 0.000010 0.000010 0.000010 0.000010
0.527279 0.000010 0.000010 0.000010 0.057812 0.000010 0.000010 0.485824 0.000010 0.000010 0.000010
0.000010 0.000010 0.000010 0.000010 0.000010 0.000010 0.000010 0.241279 0.000010 0.000010 0.000010
0.000010 0.000010 0.000010 0.000010 0.177441 0.000010 0.000010 0.000010 0.000010 0.000010 0.000010
0.000010 0.000010 0.105021 0.000010 0.000010 0.000010 0.000010 0.000010 0.190652 0.391463 0.000010
0.292766 0.000010 0.000010 0.000010 0.058715 0.000010 0.000010 0.000010 0.000010 0.000010 0.000010
0.594262 0.000010 0.000010 0.000010 0.057614 0.000010 0.000010 0.000010 0.000010 0.000010 0.000010
0.000010 0.000010 0.000010 0.034942 0.000010 0.000010 0.000010 0.000010 0.000010 0.000010 0.053004
0.000010 0.000010 0.000010 0.000010 0.000010 0.000010 0.000010 0.363716 0.000010 0.000010 0.000010
0.000010 0.000014 0.000010 0.000010 0.177441 0.000010 0.000010 0.000010 0.000010 0.000010 0.000010
0.528987 0.000010 0.000010 0.000010 0.057812 0.000010 0.000010 0.000010 0.000010 0.000010 0.000010
0.000010 0.000010 0.000010 0.000010 0.000010 0.000010 0.000010 0.487522 0.000010 0.000010 0.000010
0.000010 0.000010 0.000010 0.000010 0.000010 0.000010 0.000010 0.363716 0.000010 0.000010 0.000010
0.527279 0.000010 0.000010 0.000010 0.057812 0.000010 0.000010 0.485824 0.000010 0.000010 0.000010
0.000010 0.000010 0.000010 0.000010 0.057194 0.611350 0.000010 0.117239 0.000010 0.000010 0.000010
0.000010 0.000010 0.999990 0.670451 0.665828 0.000010 0.000010 0.000010 0.146894 0.916727 0.109830
0.000010 0.000010 0.000010 0.000010 0.177437 0.000010 0.000010 0.487526 0.000010 0.000010 0.000010
0.000010 0.000010 0.000010 0.096554 0.000010 0.000010 0.999990 0.000010 0.291883 0.021250 0.516932
0.000010 0.000010 0.000010 0.000010 0.276340 0.000010 0.000010 0.000010 0.000010 0.000010 0.000010
0.000010 0.000010 0.909786 0.637296 0.000010 0.000010 0.000010 0.000010 0.000010 0.539287 0.191455
0.000010 0.000010 0.000010 0.000010 0.177441 0.000010 0.000010 0.000010 0.000010 0.000010 0.000010
0.528987 0.000010 0.000010 0.000010 0.057812 0.000010 0.000010 0.000010 0.000010 0.000010 0.000010
0.000010 0.000010 0.000010 0.000010 0.000010 0.000010 0.000010 0.487522 0.000010 0.000010 0.000010
0.000010 0.000010 0.000010 0.000010 0.000010 0.195795 0.000014 0.000010 0.000010 0.000010 0.000010
0.000010 0.000010 0.000010 0.000010 0.000010 0.000010 0.000010 0.241279 0.000010 0.000010 0.000010
0.000010 0.000010 0.000010 0.000010 0.000010 0.000010 0.000010 0.487522 0.000010 0.000010 0.000010
0.000010 0.000010 0.000010 0.000010 0.177441 0.000010 0.000010 0.000010 0.000010 0.000010 0.000010
0.000010 0.999990 0.000010 0.338681 0.000010 0.000010 0.999990 0.000010 0.859598 0.107573 0.900694
0.000010 0.000010 0.000010 0.000010 0.177441 0.000010 0.000010 0.000017 0.000010 0.000010 0.000010
0.000010 0.000010 0.000010 0.000010 0.276340 0.000010 0.000010 0.000010 0.000010 0.000010 0.000010
0.000010 0.000010 0.000010 0.000010 0.177437 0.000010 0.000010 0.487526 0.000010 0.000010 0.000010
0.000010 0.000010 0.000010 0.000010 0.000010 0.000010 0.000010 0.487522 0.000010 0.000010 0.000010
0.000010 0.000010 0.909786 0.637296 0.000010 0.000010 0.000010 0.000010 0.000010 0.539287 0.191455
0.000010 0.000010 0.000010 0.000010 0.000010 0.000017 0.000010 0.363715 0.000010 0.000010 0.000010
0.000010 0.000010 0.000010 0.000010 0.057194 0.611350 0.000010 0.117239 0.000010 0.000010 0.000010
0.000010 0.000010 0.000020 0.000010 0.000010 0.195795 0.000010 0.000010 0.000010 0.000010 0.000010
0.000010 0.000010 0.000010 0.000010 0.000010 0.000010 0.000010 0.241279 0.000010 0.000010 0.000010
0.205353 0.000010 0.000010 0.000010 0.000010 0.000010 0.000010 0.000010 0.000010 0.000010 0.000010
0.528987 0.000010 0.000010 0.000010 0.057812 0.000010 0.000010 0.000010 0.000010 0.000010 0.000010
0.000010 0.000010 0.000010 0.000010 0.057261 0.295148 0.000010 0.119025 0.000010 0.000010 0.000010
0.000010 0.000010 0.000010 0.096554 0.000010 0.000010 0.999990 0.000010 0.291883 0.021250 0.516932
0.000010 0.999990 0.000010 0.338681 0.000010 0.000010 0.999990 0.000010 0.859598 0.107573 0.900694
0.000010 0.000010 0.000010 0.000010 0.057262 0.295991 0.000010 0.000010 0.000010 0.000010 0.000010
0.000010 0.000010 0.000010 0.000010 0.000010 0.000010 0.000010 0.000010 0.073600 0.000010 0.059523
0.085542 0.000010 0.000010 0.000010 0.062214 0.000010 0.000010 0.000010 0.000010 0.000010 0.000010
0.000010 0.000010 0.000010 0.000010 0.000010 0.000010 0.000010 0.363716 0.000010 0.000010 0.000010
0.647248 0.000010 0.999990 0.669190 0.734585 0.000010 0.000010 0.000010 0.140389 0.908462 0.109442
0.204837 0.000011 0.000010 0.000010 0.000010 0.096684 0.000010 0.000010 0.000010 0.000010 0.000010
0.000010 0.000010 0.000010 0.025231 0.000010 0.000010 0.000010 0.000010 0.317905 0.000010 0.000010
0.000010 0.000010 0.000010 0.000010 0.177438 0.000010 0.000010 0.363718 0.000010 0.000010 0.000010
0.000010 0.013863 0.000010 0.043724 0.000010 0.000010 0.000010 0.000010 0.135403 0.073020 0.103191
0.000010 0.000010 0.000010 0.000010 0.177441 0.000010 0.000010 0.000010 0.000010 0.000010 0.000010
0.000010 0.000010 0.000010 0.033231 0.000010 0.000010 0.000010 0.000019 0.000010 0.000010 0.000010
0.000010 0.000010 0.000014 0.000010 0.000010 0.000017 0.000010 0.363715 0.000010 0.000010 0.000010
0.204559 0.000010 0.000010 0.000010 0.177044 0.000010 0.000010 0.000010 0.000010 0.000010 0.000010
0.000010 0.000010 0.000010 0.000010 0.000010 0.195591 0.000010 0.000010 0.000010 0.000010 0.000010
0.000010 0.000010 0.000010 0.000010 0.000010 0.000010 0.000010 0.241279 0.000010 0.000010 0.000010
0.000010 0.000010 0.000019 0.000010 0.000010 0.000010 0.000010 0.662167 0.000010 0.000010 0.000010
0.000010 0.000010 0.000010 0.000010 0.276340 0.000010 0.000010 0.000010 0.000010 0.000010 0.000010
0.000010 0.000010 0.000010 0.000010 0.000010 0.000010 0.000010 0.363715 0.000016 0.000010 0.000010
0.000010 0.000010 0.006118 0.000010 0.215063 0.231507 0.000010 0.298672 0.000010 0.000010 0.000010
0.296713 0.000010 0.999990 0.665051 0.736478 0.169599 0.000010 0.999990 0.142214 0.948339 0.111066
0.000010 0.000010 0.000018 0.000010 0.000010 0.000010 0.000020 0.241279 0.000010 0.000010 0.000010
0.205353 0.000010 0.000010 0.000010 0.000010 0.000010 0.000010 0.000010 0.000010 0.000010 0.000010
0.000010 0.000010 0.000010 0.000010 0.358589 0.000010 0.000010 0.000010 0.000010 0.000010 0.000010
0.628870 0.000010 0.000010 0.000010 0.233207 0.999990 0.000010 0.999990 0.000010 0.000010 0.000010
0.000010 0.000010 0.000010 0.000010 0.057262 0.295991 0.000010 0.000010 0.000010 0.000014 0.000010
0.000010 0.000010 0.000010 0.000010 0.000010 0.000010 0.000010 0.487524 0.000010 0.000010 0.000010
0.000010 0.000010 0.000010 0.000010 0.000010 0.000010 0.000010 0.886841 0.000010 0.000010 0.000010
0.000010 0.000010 0.915711 0.636736 0.003372 0.000010 0.000010 0.000010 0.000010 0.539239 0.190016
0.000010 0.000010 0.000010 0.000010 0.236111 0.726133 0.000010 0.000010 0.000010 0.000010 0.000010
0.071585 0.000010 0.000010 0.000010 0.251034 0.903509 0.000010 0.881584 0.000010 0.000010 0.000010
0.000010 0.000010 0.000018 0.000010 0.115830 0.000010 0.000010 0.000010 0.000010 0.000010 0.000010
0.000010 0.000010 0.000010 0.034942 0.000010 0.000010 0.000010 0.000010 0.000010 0.000010 0.053004
0.000010 0.000010 0.000010 0.000010 0.177441 0.000010 0.000010 0.000010 0.000010 0.000010 0.000010
0.319900 0.000010 0.000010 0.000010 0.000010 0.000010 0.000010 0.000014 0.000010 0.000010 0.000010
0.000010 0.000010 0.000010 0.000010 0.000010 0.096955 0.000010 0.119776 0.000010 0.000010 0.000010
0.999990 0.000010 0.999990 0.663470 0.731346 0.000010 0.000010 0.000010 0.136429 0.945882 0.105376
0.000010 0.000010 0.019398 0.000010 0.140458 0.000010 0.000010 0.000010 0.000010 0.000010 0.000010
0.312588 0.000010 0.000010 0.000010 0.000010 0.000010 0.000010 0.000010 0.000010 0.000010 0.000010
0.000010 0.000010 0.000010 0.000010 0.000010 0.000010 0.000010 0.662164 0.000010 0.000010 0.000010
0.000010 0.000013 0.000011 0.000010 0.000010 0.050124 0.000010 0.171350 0.000010 0.000010 0.000010
0.000010 0.000010 0.000010 0.169930 0.000010 0.000010 0.999990 0.000010 0.650041 0.000010 0.540462
0.000010 0.999990 0.000010 0.346075 0.000010 0.000010 0.999990 0.662173 0.861083 0.057281 0.900839
0.000010 0.000010 0.104115 0.000010 0.000010 0.000010 0.000010 0.000010 0.185640 0.428171 0.000010
0.000010 0.000010 0.000010 0.000010 0.000010 0.294862 0.000010 0.119024 0.000010 0.000010 0.000010
0.000010 0.000010 0.000010 0.000010 0.000010 0.050124 0.000010 0.171350 0.000010 0.000010 0.000010
0.000016 0.000010 0.000010 0.000010 0.057218 0.503720 0.000010 0.000010 0.000010 0.000010 0.000010
0.000010 0.000010 0.000010 0.000010 0.000010 0.000010 0.771268 0.000010 0.000010 0.030283 0.000010
0.000010 0.000010 0.000010 0.000013 0.000010 0.000010 0.000010 0.241279 0.000010 0.000010 0.000010
0.000010 0.000010 0.000013 0.033231 0.000010 0.000010 0.000010 0.000010 0.000010 0.000010 0.000010
0.000010 0.000010 0.000010 0.000010 0.232388 0.000010 0.000010 0.000010 0.000010 0.000010 0.000010
0.000010 0.017979 0.000010 0.040601 0.000010 0.000010 0.004773 0.000010 0.139431 0.039974 0.103867
0.000010 0.000010 0.000010 0.000010 0.177441 0.000010 0.000010 0.000010 0.000010 0.000010 0.000010
0.000010 0.000010 0.000010 0.000010 0.000010 0.000010 0.000010 0.363715 0.000010 0.000010 0.000010
0.000010 0.000010 0.000010 0.000010 0.057262 0.295991 0.000010 0.000010 0.000010 0.000010 0.000010
0.000010 0.000010 0.908894 0.637362 0.000010 0.000010 0.000010 0.000010 0.000010 0.539433 0.191483
0.380850 0.000010 0.000010 0.000010 0.246123 0.999990 0.000010 0.599235 0.000010 0.000010 0.000010
0.396970 0.000010 0.000010 0.000010 0.000010 0.000010 0.000010 0.000010 0.000010 0.000010 0.000010
0.000010 0.000010 0.000010 0.000010 0.000010 0.000010 0.000010 0.000010 0.000010 0.000010 0.122000
0.000010 0.000010 0.019398 0.000010 0.140458 0.000010 0.000010 0.000010 0.000010 0.000010 0.000010
0.000010 0.000010 0.000010 0.000010 0.000010 0.610647 0.000010 0.126179 0.000010 0.000010 0.000010
0.000010 0.000010 0.000010 0.000010 0.000010 0.096867 0.000010 0.119777 0.000010 0.000010 0.000010
0.505537 0.999990 0.000010 0.179057 0.330064 0.999990 0.000010 0.999990 0.162167 0.035825 0.295471
0.000010 0.000010 0.000010 0.000010 0.000010 0.000016 0.000010 0.241278 0.000010 0.000010 0.000010
0.000010 0.000010 0.000010 0.000010 0.000010 0.501425 0.000010 0.117968 0.000010 0.000010 0.000010
0.410811 0.000010 0.000010 0.000010 0.284398 0.999990 0.000010 0.759947 0.000010 0.000010 0.000010
0.000010 0.000017 0.000010 0.000010 0.000010 0.000010 0.000010 0.241279 0.000010 0.000010 0.000010
0.319900 0.000010 0.000010 0.000010 0.000010 0.000010 0.000010 0.000010 0.000010 0.000010 0.000010
0.000010 0.000010 0.000010 0.000010 0.000010 0.000010 0.000010 0.487522 0.000010 0.000010 0.000010
0.384592 0.000010 0.138382 0.000010 0.632631 0.000010 0.000010 0.000010 0.168261 0.407616 0.000010
0.000010 0.000010 0.000010 0.000010 0.177440 0.000010 0.000010 0.241281 0.000010 0.000010 0.000010
0.000010 0.000010 0.000010 0.013596 0.000010 0.000010 0.000010 0.000010 0.000010 0.000010 0.249455
0.000010 0.000010 0.000010 0.034942 0.000010 0.000010 0.000010 0.000010 0.000010 0.000010 0.053004
0.000010 0.000010 0.000010 0.000010 0.358589 0.000010 0.000010 0.000010 0.000010 0.000010 0.000010
0.000010 0.000010 0.000010 0.000010 0.115831 0.000010 0.000010 0.000010 0.000010 0.000010 0.000010
0.000010 0.000010 0.000010 0.000010 0.000010 0.000010 0.000010 0.241279 0.000010 0.000010 0.000010
0.000010 0.000010 0.105993 0.000010 0.368088 0.000010 0.000010 0.000010 0.185752 0.422422 0.000010
0.000010 0.000010 0.000010 0.028031 0.000010 0.000010 0.000010 0.000010 0.000010 0.038786 0.054174
0.396674 0.000010 0.000010 0.000010 0.000010 0.000010 0.000010 0.119640 0.000010 0.000010 0.000010
0.000010 0.000010 0.000010 0.000010 0.177441 0.000010 0.000010 0.000010 0.000010 0.000010 0.000010
0.000010 0.000010 0.000011 0.000010 0.057262 0.295991 0.000010 0.000012 0.000010 0.000010 0.000010
0.000010 0.000010 0.000010 0.000010 0.000012 0.296060 0.000010 0.000010 0.000015 0.000010 0.000010
0.205353 0.000010 0.000010 0.000010 0.000010 0.000010 0.000010 0.000010 0.000010 0.000010 0.000010
0.000010 0.000010 0.000010 0.000010 0.057218 0.501334 0.000010 0.117970 0.000010 0.000010 0.000010
0.000010 0.000010 0.908894 0.637362 0.000010 0.000010 0.000010 0.000010 0.000010 0.539433 0.191483
0.000010 0.000010 0.000010 0.034939 0.000010 0.093231 0.000010 0.000010 0.000010 0.000010 0.053003
0.000010 0.000010 0.000010 0.000010 0.000010 0.096867 0.000010 0.119777 0.000010 0.000010 0.000010
0.396970 0.000010 0.000010 0.000010 0.000010 0.000010 0.000010 0.000010 0.000010 0.000010 0.000010
0.503936 0.999990 0.000010 0.286877 0.218434 0.119733 0.999990 0.879638 0.867579 0.057270 0.874477
0.000010 0.000010 0.019398 0.000010 0.140458 0.000010 0.000010 0.000010 0.000010 0.000010 0.000010
0.000010 0.000010 0.000010 0.000010 0.057302 0.097190 0.000010 0.000010 0.000010 0.000010 0.000010
0.000010 0.999990 0.000010 0.299750 0.000010 0.000010 0.999990 0.000010 0.870950 0.056582 0.865533
0.000010 0.000010 0.000010 0.000010 0.000010 0.396758 0.000010 0.118546 0.000010 0.000010 0.000010
0.319900 0.000010 0.000010 0.000010 0.000010 0.000010 0.000010 0.000010 0.000010 0.000010 0.000010
0.000010 0.000010 0.000010 0.000010 0.056385 0.000010 0.000010 0.612870 0.000010 0.000010 0.000010
0.312588 0.000010 0.000010 0.000010 0.000010 0.000010 0.000010 0.000010 0.000010 0.000010 0.000010
0.000010 0.000010 0.000010 0.000010 0.000010 0.000010 0.000010 0.487522 0.000010 0.000010 0.000010
0.000010 0.000010 0.000010 0.000010 0.057282 0.195744 0.000010 0.000010 0.000010 0.000010 0.000010
0.289164 0.000010 0.000010 0.000010 0.000010 0.000010 0.000010 0.000010 0.000010 0.000010 0.000010
0.999990 0.000010 0.999990 0.663732 0.694278 0.000010 0.000010 0.000010 0.135548 0.946028 0.117131
0.000010 0.000010 0.000010 0.118857 0.000010 0.000010 0.999990 0.000010 0.666422 0.010324 0.493441
0.000010 0.000010 0.000010 0.000010 0.000010 0.096076 0.000010 0.486675 0.000010 0.000010 0.000010
0.000010 0.000010 0.000010 0.050166 0.000010 0.000010 0.000010 0.000010 0.000010 0.000010 0.000010
0.000010 0.000010 0.000010 0.000010 0.000010 0.000010 0.000010 0.363716 0.000010 0.000010 0.000010
0.000010 0.000010 0.000010 0.000012 0.000010 0.195794 0.000010 0.000010 0.000010 0.000010 0.000010
0.000010 0.000010 0.000010 0.000010 0.000010 0.000010 0.000010 0.241279 0.000010 0.000010 0.000010
0.000010 0.000010 0.000010 0.000010 0.000010 0.296060 0.000010 0.000010 0.000018 0.000010 0.000010
0.205353 0.000010 0.000010 0.000010 0.000010 0.000010 0.000010 0.000010 0.000010 0.000010 0.000010
0.000010 0.000010 0.000010 0.000010 0.000010 0.130278 0.000010 0.882450 0.000010 0.000010 0.000010
0.334683 0.999990 0.000010 0.287330 0.217997 0.163447 0.999990 0.888564 0.869437 0.059073 0.867571
0.000010 0.000010 0.000010 0.000010 0.057218 0.501334 0.000010 0.117970 0.000010 0.000010 0.000010
0.000010 0.000010 0.000010 0.000010 0.000010 0.096867 0.000013 0.119777 0.000010 0.000010 0.000010
0.000010 0.000010 0.000018 0.000010 0.000010 0.000010 0.000010 0.000010 0.000011 0.000010 0.120378
0.000010 0.000010 0.619956 0.000010 0.000010 0.000010 0.000010 0.000010 0.000010 0.000010 0.147406
0.000010 0.000010 0.019398 0.000010 0.140458 0.000010 0.000010 0.000010 0.000010 0.000010 0.000010
0.000010 0.000010 0.000010 0.000010 0.057302 0.097190 0.000010 0.000010 0.000010 0.000010 0.000010
0.275907 0.000010 0.000010 0.000010 0.289651 0.883173 0.000010 0.242746 0.000010 0.000010 0.000010
0.000010 0.000010 0.000016 0.000010 0.000010 0.179992 0.000010 0.000010 0.000010 0.000010 0.000010
0.000010 0.000010 0.000010 0.000010 0.000010 0.396758 0.000010 0.118546 0.000010 0.000010 0.000010
0.000010 0.000010 0.000010 0.034942 0.000010 0.000010 0.000010 0.000010 0.000010 0.000010 0.053004
0.000010 0.000010 0.000010 0.000010 0.000010 0.000010 0.000010 0.487522 0.000010 0.000010 0.000010
0.000010 0.000010 0.000010 0.000010 0.177441 0.000010 0.000010 0.000010 0.000010 0.000010 0.000010
0.289164 0.000010 0.000010 0.000010 0.000010 0.000010 0.000017 0.000010 0.000010 0.000010 0.000010
0.121813 0.999990 0.000010 0.299503 0.000010 0.000010 0.999990 0.000010 0.869975 0.056129 0.865016
0.000010 0.000010 0.000010 0.000010 0.078623 0.856500 0.000010 0.471103 0.000010 0.000010 0.000010
0.000010 0.000010 0.000010 0.118857 0.000010 0.000010 0.999990 0.000010 0.666422 0.010324 0.493441
0.000010 0.000010 0.000010 0.000010 0.358589 0.000010 0.000010 0.000010 0.000010 0.000010 0.000010
0.000010 0.000010 0.000010 0.000010 0.000010 0.195794 0.000010 0.000010 0.000010 0.000010 0.000010
0.177933 0.000010 0.000010 0.000010 0.080053 0.999990 0.000010 0.999990 0.000010 0.000010 0.000010
0.443505 0.000010 0.999990 0.704985 0.707093 0.000010 0.000010 0.000010 0.132596 0.948376 0.141543
0.394346 0.000010 0.000010 0.034794 0.000010 0.000010 0.000010 0.000010 0.000010 0.000010 0.054938
0.000010 0.000010 0.000010 0.000010 0.000010 0.296060 0.000010 0.000010 0.000010 0.000010 0.000010
0.000010 0.000010 0.891692 0.632308 0.000010 0.000010 0.000010 0.000010 0.000010 0.537080 0.204839
0.000010 0.000010 0.000010 0.000010 0.057262 0.295992 0.000010 0.000010 0.000010 0.000010 0.000010
0.000010 0.000010 0.000010 0.034942 0.000010 0.000010 0.000010 0.000010 0.000010 0.000010 0.053004
0.310339 0.000010 0.000010 0.000010 0.000010 0.000010 0.000010 0.868363 0.000010 0.000010 0.000010
0.000010 0.000010 0.000010 0.000010 0.230116 0.000010 0.000010 0.000010 0.000010 0.000010 0.000010
0.201531 0.000010 0.000010 0.000010 0.000010 0.000010 0.000010 0.000010 0.000010 0.000010 0.000010
0.000010 0.000010 0.000010 0.000010 0.057282 0.195744 0.000010 0.000010 0.000010 0.000010 0.000010
0.000013 0.000010 0.000010 0.000010 0.000010 0.096955 0.000010 0.119776 0.000010 0.000010 0.000010
0.000010 0.000010 0.000010 0.000010 0.000010 0.000010 0.000010 0.868898 0.000010 0.000010 0.000010
0.000010 0.000010 0.000010 0.000010 0.076420 0.999990 0.000010 0.123591 0.000010 0.000010 0.000010
0.000010 0.000010 0.000018 0.000010 0.177441 0.000010 0.000010 0.000017 0.000010 0.000010 0.000010
0.000010 0.000010 0.000010 0.000010 0.000010 0.282999 0.000010 0.000015 0.000010 0.000010 0.000010
0.205353 0.000016 0.000010 0.000010 0.000016 0.000010 0.000010 0.000010 0.000010 0.000010 0.000010
0.000016 0.000010 0.000010 0.000010 0.000010 0.000010 0.000010 0.487522 0.000010 0.000010 0.000010
0.000010 0.000010 0.000010 0.000010 0.057301 0.096928 0.000010 0.119778 0.000010 0.000010 0.000010
0.000010 0.002380 0.999990 0.661549 0.315362 0.000010 0.000010 0.000010 0.182091 0.952127 0.118691
0.000010 0.000010 0.000010 0.000010 0.057157 0.776702 0.000010 0.126147 0.000010 0.000010 0.000010
0.000010 0.000010 0.062202 0.000010 0.000010 0.000010 0.000010 0.000010 0.000010 0.000010 0.016526
0.439265 0.997654 0.000010 0.293823 0.373479 0.281373 0.999990 0.885825 0.830350 0.050729 0.880628
0.000010 0.000010 0.000010 0.000010 0.036284 0.124849 0.000010 0.000010 0.000010 0.000010 0.000010
0.000010 0.000010 0.000010 0.000010 0.000010 0.000010 0.000010 0.363715 0.000010 0.000010 0.000010
0.000010 0.000010 0.000010 0.000010 0.035253 0.131250 0.000010 0.000010 0.000010 0.000010 0.000010
0.000010 0.000010 0.103443 0.000010 0.000010 0.000010 0.000010 0.000010 0.181972 0.457655 0.000010
0.000010 0.000010 0.699105 0.000010 0.545486 0.000010 0.000010 0.000010 0.000010 0.000010 0.136863
0.201531 0.000010 0.000010 0.000010 0.000010 0.000010 0.000010 0.000010 0.000010 0.000010 0.000010
0.000010 0.000010 0.000010 0.000010 0.000010 0.611783 0.000010 0.000010 0.000010 0.000010 0.000010
0.000010 0.000010 0.019398 0.000010 0.140458 0.000010 0.000010 0.000020 0.000010 0.000010 0.000010
0.000010 0.000010 0.000010 0.000010 0.000010 0.000010 0.000010 0.241279 0.000010 0.000010 0.000010
0.000010 0.000010 0.000010 0.000010 0.057281 0.195202 0.000010 0.119430 0.000010 0.000010 0.000010
0.000010 0.000010 0.000010 0.000010 0.057096 0.999990 0.000010 0.999990 0.000010 0.000010 0.000010
0.295067 0.000010 0.000010 0.000010 0.000010 0.000010 0.000010 0.000010 0.000010 0.000010 0.000010
0.000010 0.000016 0.000010 0.034942 0.000010 0.000010 0.000010 0.000010 0.000010 0.000010 0.053004
0.000010 0.000010 0.710520 0.000010 0.150559 0.000010 0.000010 0.000010 0.000010 0.000010 0.139481
0.000010 0.000010 0.000010 0.000010 0.000010 0.187852 0.000010 0.000010 0.000010 0.000010 0.000010
0.000010 0.000010 0.000010 0.000010 0.057103 0.999990 0.000010 0.369996 0.000010 0.000010 0.000010
0.000010 0.000010 0.000010 0.000010 0.177441 0.000010 0.000010 0.000010 0.000010 0.000010 0.000010
0.000010 0.000010 0.000010 0.000010 0.000010 0.000010 0.000010 0.487524 0.000010 0.000010 0.000010
0.000010 0.000010 0.000010 0.000010 0.000010 0.095747 0.000010 0.612000 0.000010 0.000010 0.000010
0.289164 0.000010 0.000010 0.000010 0.000010 0.000010 0.000010 0.000010 0.000010 0.000010 0.000010
0.000010 0.000010 0.000010 0.000010 0.057240 0.396676 0.000010 0.118548 0.000010 0.000010 0.000010
0.000010 0.000010 0.000010 0.027526 0.000010 0.000010 0.000010 0.000010 0.313230 0.000010 0.000010
0.000010 0.000010 0.000010 0.000010 0.000010 0.296060 0.000010 0.000010 0.000010 0.000010 0.000010
0.319901 0.000010 0.000010 0.000010 0.000010 0.000010 0.000010 0.000010 0.000010 0.000010 0.000010
0.000010 0.999990 0.000010 0.253959 0.000010 0.000010 0.000010 0.000010 0.130342 0.039764 0.358532
0.097498 0.000010 0.000010 0.000010 0.057041 0.999990 0.000010 0.616193 0.000010 0.000010 0.000010
0.000010 0.000010 0.000010 0.000010 0.000010 0.195794 0.000010 0.000010 0.000010 0.000010 0.000010
0.000010 0.060048 0.197900 0.581803 0.000010 0.000010 0.000010 0.000010 0.000010 0.557676 0.063328
0.000010 0.999990 0.000010 0.336897 0.000010 0.000010 0.999990 0.000010 0.466613 0.046795 0.981448
0.000010 0.000010 0.000010 0.000010 0.057301 0.096928 0.000010 0.119778 0.000010 0.000010 0.000010
0.000010 0.000010 0.000010 0.000010 0.000010 0.000010 0.000010 0.241279 0.000010 0.000010 0.000010
0.134282 0.000010 0.104410 0.000010 0.000010 0.294812 0.000010 0.000010 0.172040 0.435031 0.000010
0.000010 0.000010 0.000010 0.000015 0.000010 0.000010 0.000010 0.241279 0.000010 0.000010 0.000010
0.000010 0.000010 0.000010 0.081906 0.000010 0.000010 0.999990 0.000010 0.300433 0.000010 0.520294
0.396970 0.000010 0.000010 0.000010 0.000010 0.000010 0.000010 0.000010 0.000010 0.000010 0.000010
0.201531 0.000010 0.000010 0.000010 0.000010 0.000010 0.000010 0.000010 0.000010 0.000010 0.000010
0.000010 0.000010 0.699105 0.000010 0.545486 0.000010 0.000010 0.000010 0.000010 0.000010 0.136863
0.000010 0.000010 0.000010 0.000010 0.000010 0.000010 0.000010 0.241279 0.000010 0.000010 0.000010
0.000010 0.000010 0.000010 0.000010 0.177441 0.000010 0.000010 0.000010 0.000010 0.000010 0.000010
0.000010 0.000010 0.000010 0.000010 0.000010 0.000010 0.000010 0.612857 0.000010 0.000010 0.000010
0.289164 0.000010 0.000010 0.000010 0.000010 0.000010 0.000010 0.000010 0.000010 0.000010 0.000010
0.000010 0.000010 0.000010 0.000010 0.057261 0.294795 0.000010 0.119027 0.000018 0.000010 0.000010
0.000011 0.000010 0.000010 0.000010 0.000010 0.000010 0.135016 0.000010 0.000010 0.000010 0.000010
0.000010 0.000010 0.000010 0.000010 0.000010 0.296060 0.000010 0.000010 0.000010 0.000010 0.000010
0.000010 0.000010 0.000010 0.000010 0.057301 0.096928 0.000010 0.119778 0.000010 0.000010 0.000010
0.000010 0.000010 0.710520 0.000010 0.150559 0.000010 0.000010 0.000010 0.000010 0.000010 0.139481
0.000010 0.000010 0.000010 0.000010 0.114103 0.000010 0.000010 0.000010 0.000010 0.000010 0.000010
0.000010 0.000010 0.019398 0.000017 0.140458 0.000010 0.000010 0.000010 0.000010 0.000010 0.000010
0.000010 0.000010 0.000018 0.000010 0.000010 0.000010 0.000010 0.000010 0.075305 0.000010 0.000010
0.000010 0.000010 0.000016 0.000010 0.000010 0.195252 0.000010 0.119428 0.000010 0.000010 0.000010
0.000010 0.000010 0.000010 0.000010 0.057262 0.295991 0.000010 0.000010 0.000010 0.000010 0.000010
0.000010 0.000010 0.000010 0.000012 0.000010 0.195794 0.000010 0.000010 0.000010 0.000010 0.000010
0.000010 0.000010 0.000010 0.000010 0.057218 0.503719 0.000010 0.000010 0.000010 0.000010 0.000010
0.000010 0.000010 0.809363 0.000010 0.620325 0.000010 0.000010 0.000010 0.252967 0.476859 0.082034
0.639772 0.999990 0.217750 0.868137 0.354164 0.000010 0.000010 0.000010 0.000010 0.554154 0.302456
0.000010 0.000010 0.000010 0.000010 0.000010 0.195591 0.000010 0.000010 0.000010 0.000010 0.000010
0.000010 0.000010 0.000010 0.000010 0.000010 0.294863 0.000010 0.119024 0.000013 0.000010 0.000010
0.000010 0.000010 0.000010 0.000010 0.000010 0.000010 0.000010 0.487524 0.000010 0.000010 0.000010
0.000010 0.000010 0.000010 0.000010 0.057224 0.475801 0.000017 0.000010 0.000010 0.000010 0.000010
0.000010 0.000010 0.000010 0.000010 0.000010 0.000010 0.000010 0.363715 0.000010 0.000010 0.000010
0.000010 0.000010 0.000010 0.000010 0.000010 0.281967 0.000010 0.000010 0.000010 0.000010 0.000010
0.000010 0.000010 0.000010 0.000010 0.000010 0.187852 0.000010 0.000010 0.000010 0.000010 0.000010
0.000010 0.000010 0.000010 0.000010 0.057096 0.999990 0.000010 0.999990 0.000010 0.000010 0.000010
0.000010 0.000010 0.000010 0.000010 0.177441 0.000010 0.000010 0.000010 0.000010 0.000010 0.000010
0.000010 0.060048 0.197900 0.581803 0.000010 0.000010 0.000010 0.000010 0.000010 0.557676 0.063328
0.000010 0.000010 0.000010 0.000010 0.000010 0.000010 0.000010 0.241278 0.000010 0.000010 0.000010
0.000010 0.000010 0.000010 0.027526 0.000010 0.000010 0.000010 0.000010 0.313230 0.000010 0.000010
0.196779 0.000010 0.000010 0.065700 0.176418 0.000010 0.999990 0.000010 0.266054 0.000010 0.539273
0.000010 0.000010 0.000010 0.000010 0.057868 0.000020 0.000010 0.120080 0.000010 0.000010 0.000010
0.000010 0.000010 0.000010 0.000010 0.000010 0.000010 0.000010 0.612861 0.000010 0.000010 0.000010
0.000010 0.000010 0.000010 0.000010 0.057141 0.849506 0.000010 0.114984 0.000010 0.000010 0.000010
0.099221 0.000010 0.000011 0.000010 0.000010 0.096965 0.000012 0.000010 0.000010 0.000010 0.000010
0.000010 0.000010 0.000010 0.000010 0.000010 0.000010 0.000010 0.487524 0.000010 0.000010 0.000010
0.000010 0.000012 0.000010 0.000010 0.000010 0.096955 0.000010 0.119776 0.000010 0.000010 0.000010
0.000010 0.999990 0.193362 0.612912 0.000010 0.000010 0.000010 0.000010 0.000010 0.554460 0.224625
0.000010 0.000010 0.099111 0.000010 0.000010 0.000010 0.000010 0.000010 0.261753 0.498394 0.000010
0.000010 0.000010 0.000010 0.000010 0.000010 0.000010 0.000010 0.000010 0.000010 0.054332 0.000010
0.000010 0.000010 0.000010 0.000010 0.057155 0.767257 0.000010 0.494584 0.000010 0.000010 0.000010
0.000010 0.000010 0.000010 0.000010 0.057148 0.814452 0.000010 0.135178 0.000010 0.000010 0.000010
0.000010 0.000010 0.000010 0.000010 0.057798 0.000010 0.000010 0.000010 0.000010 0.054294 0.000010
0.324862 0.000010 0.000010 0.000010 0.056917 0.770582 0.000010 0.124896 0.000010 0.000010 0.000010
0.000010 0.000010 0.000010 0.000010 0.000010 0.000010 0.000014 0.241279 0.000010 0.000010 0.000010
0.000018 0.000010 0.000014 0.000012 0.057262 0.295991 0.000010 0.000010 0.000010 0.000010 0.000010
0.000010 0.999990 0.085220 0.538958 0.000010 0.000010 0.000010 0.000010 0.000010 0.267187 0.162666
0.000010 0.000010 0.000010 0.000010 0.000010 0.195794 0.000010 0.000010 0.000010 0.000010 0.000010
0.000010 0.000011 0.000010 0.000010 0.000010 0.000010 0.000010 0.000010 0.075305 0.000010 0.000010
0.205353 0.000010 0.000010 0.000010 0.000016 0.000010 0.000010 0.000010 0.000010 0.000010 0.000010
0.532717 0.000010 0.000010 0.000010 0.183530 0.000010 0.000010 0.000010 0.000010 0.043006 0.000010
0.000010 0.000010 0.000010 0.021769 0.000010 0.000010 0.000010 0.000010 0.298896 0.000010 0.000010
0.000010 0.000010 0.000010 0.000010 0.057178 0.665176 0.000010 0.502575 0.000010 0.000010 0.000010
0.000010 0.000010 0.000010 0.102700 0.000010 0.000010 0.000010 0.000010 0.000010 0.047743 0.000010
0.000010 0.000010 0.000010 0.000010 0.057240 0.397244 0.000010 0.118546 0.000010 0.000010 0.000010
0.246114 0.000010 0.000010 0.000010 0.235564 0.367757 0.000010 0.000010 0.000010 0.045503 0.000010
0.690618 0.000010 0.000010 0.227270 0.106717 0.000010 0.000010 0.485244 0.050405 0.032510 0.124419
0.230171 0.000010 0.000010 0.000010 0.176794 0.000010 0.000010 0.000010 0.000010 0.046007 0.000010
0.677999 0.000010 0.000010 0.226772 0.172353 0.999990 0.000010 0.587049 0.050997 0.032174 0.118794
0.000010 0.000010 0.014860 0.000010 0.199096 0.000010 0.000010 0.000010 0.000010 0.000010 0.000010
0.000010 0.000010 0.000010 0.000010 0.000010 0.000010 0.000010 0.487522 0.000010 0.000010 0.000010
0.324413 0.000010 0.000010 0.232554 0.109176 0.000010 0.000010 0.000010 0.052750 0.034337 0.127553
0.999990 0.000010 0.000010 0.240409 0.311684 0.999990 0.000010 0.999990 0.060060 0.037923 0.111071
0.000010 0.000010 0.037416 0.016511 0.000010 0.000010 0.000010 0.000010 0.000010 0.000010 0.000010
0.999990 0.000010 0.126323 0.278750 0.913955 0.999990 0.000010 0.999990 0.328881 0.455580 0.098511
0.000010 0.000010 0.000010 0.000010 0.000010 0.660966 0.000010 0.621917 0.000010 0.000010 0.000010
0.000010 0.000010 0.000010 0.080187 0.000010 0.000010 0.999990 0.000010 0.614666 0.000010 0.549560
0.000010 0.000010 0.000010 0.000010 0.000010 0.000010 0.000010 0.363716 0.000010 0.000010 0.000010
0.114611 0.000010 0.000010 0.000010 0.000010 0.000010 0.000010 0.000010 0.000010 0.049822 0.000010
0.000010 0.000010 0.000010 0.059975 0.000010 0.000010 0.000010 0.000010 0.090873 0.027404 0.101600
0.000010 0.000010 0.000010 0.000010 0.000010 0.296060 0.000010 0.000010 0.000010 0.000010 0.000010
0.292491 0.000010 0.125289 0.050986 0.763340 0.164598 0.000010 0.000010 0.253223 0.482631 0.000010
0.590455 0.000010 0.125732 0.281744 0.914097 0.146439 0.000010 0.000010 0.692662 0.451967 0.094836
0.000010 0.000010 0.000010 0.000018 0.000010 0.195794 0.000010 0.000010 0.000010 0.000010 0.000010
0.000010 0.000010 0.000010 0.000010 0.000010 0.000010 0.000010 0.000010 0.000010 0.170423 0.000010
0.000010 0.000010 0.000010 0.000010 0.000010 0.397914 0.000010 0.000010 0.000010 0.000010 0.000010
0.000010 0.000016 0.000010 0.000010 0.000010 0.379176 0.000010 0.000010 0.000010 0.000010 0.000010
0.099430 0.000010 0.000012 0.016539 0.000010 0.000010 0.000010 0.000010 0.000010 0.000010 0.000010
0.000010 0.000010 0.000010 0.000010 0.358589 0.000010 0.000010 0.000010 0.000010 0.000010 0.000010
0.000010 0.000010 0.000010 0.000010 0.000010 0.000014 0.000010 0.241279 0.000010 0.000010 0.000010
0.842333 0.000010 0.000010 0.215200 0.246834 0.999990 0.000010 0.636673 0.406769 0.042681 0.111610
0.000010 0.000010 0.000014 0.000010 0.000010 0.195252 0.000010 0.119428 0.000010 0.000010 0.000010
0.503749 0.000010 0.000010 0.000010 0.175690 0.358282 0.000010 0.000010 0.000010 0.039960 0.000010
0.133837 0.000010 0.000010 0.000010 0.176888 0.173484 0.000010 0.000010 0.000010 0.049025 0.000010
0.319901 0.000010 0.000010 0.000010 0.000010 0.000010 0.000010 0.000010 0.000010 0.000010 0.000010
0.999988 0.000010 0.130125 0.279525 0.808649 0.999990 0.000010 0.636260 0.690190 0.442722 0.094422
0.679236 0.000010 0.000010 0.216800 0.000010 0.000010 0.000010 0.000010 0.380514 0.041711 0.133327
0.000010 0.000010 0.014860 0.000010 0.199096 0.000010 0.000010 0.000010 0.000010 0.000010 0.000010
0.289164 0.000010 0.000010 0.000010 0.000010 0.000010 0.000010 0.000010 0.000010 0.000010 0.000010
0.000010 0.000010 0.000010 0.000010 0.177441 0.000010 0.000010 0.000010 0.000010 0.000010 0.000010
0.000010 0.000010 0.000010 0.000010 0.000010 0.000010 0.000010 0.241278 0.000010 0.000010 0.000010
0.000010 0.000010 0.000010 0.000010 0.000010 0.296060 0.000010 0.000010 0.000010 0.000010 0.000010
0.131211 0.000010 0.125309 0.051484 0.764259 0.099404 0.000010 0.000010 0.256719 0.486775 0.000010
0.000010 0.000010 0.000017 0.000010 0.238286 0.000010 0.000010 0.000019 0.000010 0.000010 0.000010
0.001290 0.000010 0.000010 0.065621 0.000010 0.000010 0.999990 0.000010 0.268305 0.000010 0.568591
0.114200 0.000010 0.000010 0.000010 0.177032 0.000010 0.000010 0.000010 0.000010 0.049717 0.000010
0.100997 0.999990 0.885643 0.654114 0.209634 0.000010 0.000010 0.000010 0.000010 0.516207 0.355164
0.098884 0.000010 0.000010 0.000010 0.177207 0.096871 0.000010 0.000010 0.000010 0.000010 0.000010
0.000010 0.000010 0.000010 0.000016 0.000010 0.195794 0.000010 0.000010 0.000010 0.000010 0.000010
0.000010 0.000010 0.000010 0.000010 0.000010 0.397914 0.000010 0.000010 0.000010 0.000010 0.000010
0.000010 0.000010 0.000010 0.000010 0.000010 0.195252 0.000010 0.119428 0.000010 0.000010 0.000010
0.389189 0.000010 0.137500 0.047076 0.541975 0.000010 0.000010 0.000010 0.234670 0.455402 0.000010
0.425782 0.000010 0.000010 0.200305 0.252196 0.095811 0.000010 0.000010 0.414437 0.043081 0.116576
0.000010 0.000010 0.000010 0.017474 0.000010 0.000010 0.000010 0.000010 0.000010 0.000010 0.056174
0.000010 0.000010 0.000010 0.000010 0.000010 0.000010 0.000010 0.487522 0.000010 0.000010 0.000010
0.000010 0.000010 0.000010 0.000010 0.000010 0.000010 0.000010 0.000010 0.306883 0.000010 0.000010
0.000010 0.000010 0.000010 0.000010 0.000010 0.000010 0.000010 0.363716 0.000010 0.000010 0.000010
0.000010 0.000010 0.000010 0.000010 0.000011 0.096955 0.000010 0.119776 0.000010 0.000010 0.000010
0.289164 0.000010 0.000010 0.000010 0.000010 0.000010 0.000010 0.000010 0.000010 0.000010 0.000010
0.316832 0.000010 0.000010 0.202112 0.000010 0.999990 0.000010 0.478819 0.386521 0.043002 0.139500
0.000010 0.000010 0.000010 0.000010 0.000010 0.377774 0.000010 0.000010 0.000010 0.000010 0.000010
0.000010 0.000010 0.000010 0.000010 0.000010 0.294863 0.000010 0.119024 0.000010 0.000010 0.000010
0.315674 0.000010 0.000010 0.202279 0.000010 0.096191 0.000010 0.000010 0.386660 0.043022 0.139515
0.000010 0.000010 0.000010 0.000010 0.000010 0.000010 0.000010 0.000010 0.000010 0.054332 0.000010
0.000010 0.000010 0.000010 0.000010 0.000010 0.000010 0.000010 0.363716 0.000010 0.000010 0.000010
0.000010 0.999990 0.889540 0.669737 0.209144 0.000010 0.000010 0.000010 0.000010 0.523765 0.353432
0.000010 0.000010 0.000014 0.000016 0.000010 0.000010 0.000010 0.241279 0.000010 0.000010 0.000010
0.114200 0.000010 0.000010 0.000010 0.177032 0.000010 0.000010 0.000010 0.000010 0.049717 0.000010
0.000010 0.000012 0.000010 0.000010 0.000016 0.296060 0.000010 0.000016 0.000010 0.000010 0.000010
0.000010 0.000010 0.000010 0.000010 0.000010 0.611783 0.000010 0.000010 0.000010 0.000010 0.000010
0.000010 0.000010 0.000010 0.000010 0.000010 0.000010 0.000010 0.487524 0.000010 0.000010 0.000010
0.205353 0.000010 0.000010 0.000010 0.000016 0.000010 0.000010 0.000010 0.000010 0.000010 0.000010
0.000012 0.000010 0.000010 0.000010 0.000010 0.195794 0.000010 0.000010 0.000010 0.000010 0.000010
0.000010 0.000010 0.000010 0.000010 0.000010 0.195252 0.000010 0.119428 0.000010 0.000010 0.000010
0.000010 0.000010 0.074876 0.000010 0.000010 0.000010 0.000010 0.000010 0.000014 0.000010 0.000010
0.319901 0.000010 0.000010 0.000010 0.000010 0.000010 0.000010 0.000010 0.000010 0.000010 0.000010
0.000010 0.000010 0.014860 0.000010 0.199096 0.000010 0.000010 0.000010 0.000010 0.000010 0.000010
0.114611 0.000010 0.000010 0.000010 0.000010 0.000010 0.000010 0.000010 0.000010 0.049822 0.000010
0.000010 0.000010 0.000010 0.000010 0.000010 0.849569 0.000010 0.114981 0.000010 0.000010 0.000010
0.000010 0.000010 0.000010 0.000010 0.000010 0.146315 0.000010 0.521774 0.000010 0.000010 0.000010
0.001290 0.000010 0.000010 0.065621 0.000010 0.000010 0.999990 0.000010 0.268305 0.000010 0.568591
0.000010 0.000010 0.000010 0.000010 0.177441 0.000010 0.000010 0.000010 0.000010 0.000019 0.000010
0.000010 0.000010 0.000010 0.000010 0.000010 0.195795 0.000010 0.000010 0.000010 0.000010 0.000010
0.000010 0.000010 0.000010 0.000010 0.000010 0.397914 0.000010 0.000010 0.000010 0.000010 0.000010
0.000010 0.000010 0.226982 0.047700 0.532648 0.000010 0.000010 0.000010 0.240693 0.467165 0.000010
0.000010 0.000010 0.000010 0.000010 0.000010 0.187180 0.000010 0.000010 0.000010 0.000010 0.000010
0.000010 0.000010 0.075022 0.000010 0.235748 0.000010 0.000010 0.000010 0.000010 0.000010 0.000010
0.000010 0.000010 0.000010 0.000010 0.000010 0.000010 0.000010 0.487524 0.000010 0.000010 0.000010
0.000010 0.000010 0.000010 0.211836 0.000010 0.000010 0.000010 0.000010 0.387157 0.038166 0.134969
0.280841 0.000010 0.240601 0.257875 0.541026 0.000010 0.000010 0.000010 0.682754 0.437712 0.100044
0.000010 0.000010 0.000018 0.000010 0.000010 0.195794 0.000010 0.000010 0.000010 0.000010 0.000010
0.000010 0.000010 0.000010 0.000020 0.000010 0.096955 0.000010 0.119776 0.000010 0.000010 0.000010
0.000010 0.000010 0.000010 0.000010 0.000010 0.000010 0.000010 0.329104 0.000010 0.000010 0.000010
0.000010 0.000010 0.000010 0.000010 0.000010 0.999990 0.000010 0.881244 0.000010 0.000010 0.000010
0.000010 0.000010 0.000010 0.000010 0.000010 0.296060 0.000010 0.000010 0.000010 0.000010 0.000010
0.000010 0.000010 0.000010 0.000010 0.000010 0.000010 0.000010 0.241279 0.000010 0.000010 0.000010
0.289164 0.000010 0.000010 0.000010 0.000010 0.000010 0.000010 0.000010 0.000010 0.000010 0.000010
0.000010 0.000010 0.000010 0.000010 0.000010 0.000010 0.000010 0.868898 0.000010 0.000010 0.000010
0.447264 0.000010 0.000010 0.000010 0.000010 0.000010 0.000010 0.000010 0.000010 0.000010 0.000010
0.001290 0.000010 0.000010 0.065621 0.000010 0.000010 0.999990 0.000010 0.268305 0.000010 0.568591
0.999990 0.000010 0.212410 0.247149 0.714737 0.999990 0.999990 0.999990 0.710501 0.130013 0.638881
0.000010 0.000010 0.000010 0.000010 0.000010 0.611783 0.000010 0.000010 0.000010 0.000010 0.000010
0.000010 0.000010 0.000010 0.000010 0.000010 0.295703 0.000010 0.000010 0.000010 0.000010 0.000010
0.999990 0.000010 0.234728 0.180626 0.734535 0.000010 0.000010 0.149991 0.416016 0.108156 0.090935
0.000010 0.000010 0.000010 0.000010 0.177441 0.000010 0.000010 0.000010 0.000010 0.000010 0.000010
0.393852 0.000010 0.000010 0.000010 0.060443 0.000010 0.000010 0.000010 0.000010 0.000010 0.000010
0.000010 0.000010 0.000010 0.000010 0.000010 0.096955 0.000010 0.119776 0.000010 0.000010 0.000010
0.401919 0.000010 0.000010 0.186061 0.512301 0.999990 0.000010 0.854758 0.390637 0.038651 0.102974
0.000010 0.999990 0.000010 0.051830 0.000010 0.000010 0.000010 0.000010 0.000010 0.000010 0.207726
0.000010 0.000010 0.000010 0.000010 0.000010 0.096867 0.000010 0.119777 0.000010 0.000010 0.000010
0.000010 0.000010 0.000010 0.000010 0.116942 0.000010 0.000018 0.000010 0.000010 0.000010 0.000010
0.300915 0.000010 0.000010 0.000010 0.000010 0.000010 0.000010 0.000010 0.000010 0.000010 0.000010
0.000010 0.000010 0.000010 0.000010 0.000010 0.000010 0.000010 0.487522 0.000010 0.000010 0.000010
0.000010 0.000010 0.000010 0.000010 0.000010 0.000010 0.000010 0.241279 0.000010 0.000010 0.000010
0.000010 0.000010 0.000012 0.000010 0.000010 0.096955 0.000010 0.119776 0.000010 0.000012 0.000010
0.000010 0.000010 0.000010 0.000010 0.000010 0.296061 0.000010 0.000010 0.000010 0.000010 0.000010
0.000010 0.000010 0.000010 0.000010 0.000010 0.179992 0.000010 0.000010 0.000010 0.000010 0.000010
0.000010 0.000010 0.000010 0.000010 0.000010 0.503811 0.000010 0.000010 0.000010 0.000010 0.000010
0.000010 0.000010 0.000010 0.000010 0.000010 0.000010 0.000010 0.000010 0.000010 0.000010 0.229809
0.205353 0.000010 0.000010 0.000010 0.000016 0.000010 0.000010 0.000010 0.000010 0.000010 0.000010
0.000010 0.000010 0.000010 0.000010 0.176742 0.999990 0.133998 0.999990 0.000010 0.000010 0.000010
0.157815 0.000010 0.033096 0.062084 0.118717 0.000010 0.818254 0.000010 0.299601 0.000010 0.542932
0.000010 0.000010 0.033225 0.000010 0.118994 0.000010 0.000010 0.000010 0.000010 0.000010 0.000010
0.114611 0.000010 0.000010 0.000010 0.000010 0.000010 0.000010 0.000010 0.000010 0.049822 0.000010
0.187689 0.000010 0.000010 0.000010 0.059658 0.000010 0.000010 0.000010 0.000010 0.000010 0.000010
0.000010 0.000019 0.000014 0.000010 0.000010 0.195794 0.000010 0.000010 0.000010 0.000010 0.000010
0.000010 0.000010 0.000015 0.000010 0.000010 0.398489 0.000010 0.000010 0.000010 0.000010 0.000010
0.000010 0.000010 0.639934 0.000010 0.214620 0.000010 0.000010 0.000010 0.000010 0.000010 0.140834
0.000010 0.000010 0.000010 0.000010 0.000010 0.000010 0.134128 0.000010 0.000010 0.000010 0.000010
0.000010 0.000010 0.000010 0.000010 0.000012 0.296060 0.000010 0.000010 0.000010 0.000010 0.000010
0.000010 0.000010 0.000010 0.000010 0.000010 0.295217 0.000010 0.119023 0.000010 0.000010 0.000010
0.000010 0.000010 0.000010 0.000010 0.000010 0.398489 0.000010 0.000018 0.000010 0.000010 0.000010
0.000010 0.000010 0.000010 0.000010 0.000010 0.000010 0.000010 0.487522 0.000010 0.000010 0.000010
0.098193 0.000010 0.000010 0.000010 0.000010 0.397378 0.000010 0.000010 0.000010 0.000010 0.000010
0.000010 0.000010 0.000010 0.000010 0.000010 0.000010 0.000010 0.241279 0.000010 0.000010 0.000010
0.000010 0.000010 0.000010 0.000010 0.000010 0.000010 0.000010 0.739909 0.000010 0.000010 0.000010
0.088199 0.000016 0.000010 0.000010 0.062513 0.000010 0.000010 0.000010 0.000010 0.000010 0.000010
0.331091 0.000010 0.000010 0.062237 0.050696 0.045316 0.812316 0.000010 0.297638 0.000010 0.539238
0.000010 0.000010 0.000010 0.000010 0.000010 0.397914 0.000010 0.000010 0.000010 0.000010 0.000010
0.000010 0.000010 0.075027 0.000010 0.000010 0.000010 0.000010 0.000010 0.000010 0.083882 0.000010
0.000015 0.000010 0.000010 0.000010 0.000010 0.000010 0.000010 0.363716 0.000010 0.000010 0.000010
0.205353 0.000010 0.000010 0.000010 0.000016 0.000010 0.000010 0.000010 0.000010 0.000010 0.000010
0.000010 0.000010 0.000010 0.000017 0.000010 0.000010 0.000010 0.241279 0.000020 0.000010 0.000010
0.511731 0.000010 0.000010 0.000010 0.051156 0.999990 0.000010 0.999990 0.000010 0.047689 0.000010
0.000010 0.000010 0.000010 0.000010 0.000010 0.000010 0.141616 0.000010 0.000010 0.000010 0.000010
0.000010 0.000010 0.114824 0.000010 0.000010 0.000010 0.000010 0.000012 0.000010 0.000010 0.000010
0.000010 0.000010 0.037568 0.000010 0.237018 0.000010 0.000010 0.000010 0.000010 0.000010 0.000010
0.498017 0.000010 0.000010 0.000010 0.051373 0.000010 0.000010 0.000010 0.000010 0.048076 0.000010
0.000010 0.000010 0.000010 0.000010 0.000010 0.000010 0.000013 0.241279 0.000010 0.000010 0.000010
0.109580 0.000010 0.000010 0.000010 0.000010 0.469564 0.000010 0.000010 0.000010 0.000010 0.000010
0.000010 0.000010 0.000010 0.000010 0.000010 0.296061 0.000010 0.000010 0.000010 0.000010 0.000010
0.000010 0.000010 0.000010 0.000010 0.000010 0.397914 0.000010 0.000010 0.000010 0.000010 0.000010
0.099247 0.000010 0.114737 0.000010 0.000010 0.000010 0.000010 0.000010 0.000010 0.000010 0.000010
0.000010 0.000010 0.188776 0.000010 0.000010 0.000010 0.000010 0.000010 0.000010 0.000010 0.000010
0.197366 0.000010 0.000010 0.000010 0.059377 0.000010 0.000010 0.000010 0.000010 0.000010 0.000010
0.000010 0.000010 0.000010 0.000010 0.000010 0.000010 0.000010 0.363716 0.000010 0.000010 0.000010
0.000010 0.000010 0.000010 0.000010 0.000010 0.000010 0.000010 0.241279 0.000010 0.000010 0.000010
0.000010 0.000010 0.682567 0.000010 0.212933 0.000010 0.000010 0.000010 0.000010 0.000010 0.136146
0.000010 0.000010 0.000013 0.000010 0.000010 0.000010 0.000010 0.363715 0.000010 0.000010 0.000010
0.098047 0.000010 0.000010 0.000016 0.000010 0.396162 0.000010 0.118375 0.000010 0.000010 0.000010
0.000010 0.029461 0.000010 0.000010 0.000010 0.000010 0.000010 0.000010 0.000010 0.027438 0.000010
0.000010 0.000010 0.000010 0.000010 0.000010 0.498991 0.000010 0.358422 0.000010 0.000010 0.000010
0.000010 0.000010 0.641168 0.000015 0.000010 0.000010 0.000010 0.000010 0.000010 0.000010 0.142351
0.000010 0.000010 0.000010 0.000010 0.000010 0.195794 0.000010 0.000010 0.000010 0.000010 0.000010
0.000010 0.000010 0.000010 0.000010 0.000010 0.295703 0.000010 0.000010 0.000010 0.000010 0.000010
0.000010 0.000010 0.000010 0.000010 0.000010 0.096955 0.000010 0.119776 0.000010 0.000010 0.000010
0.000010 0.000010 0.000010 0.000010 0.000010 0.000010 0.000010 0.739909 0.000010 0.000010 0.000010
0.000010 0.000010 0.000010 0.000010 0.000010 0.195794 0.000017 0.000010 0.000010 0.000010 0.000010
0.204717 0.000010 0.000010 0.000010 0.000010 0.000010 0.073153 0.000010 0.000010 0.022380 0.000010
0.000010 0.000010 0.000010 0.000010 0.000010 0.396758 0.000010 0.118546 0.000010 0.000010 0.000010
0.000010 0.000010 0.000010 0.000010 0.000010 0.503811 0.000010 0.000010 0.000010 0.000010 0.000010
0.000010 0.000010 0.114824 0.000010 0.000010 0.000010 0.000010 0.000010 0.000010 0.000010 0.000010
0.000010 0.000010 0.000010 0.000010 0.000010 0.000010 0.000010 0.241279 0.000010 0.000010 0.000010
0.000010 0.000010 0.038045 0.000010 0.056545 0.000010 0.000010 0.000010 0.000010 0.000010 0.000010
0.312588 0.000010 0.000010 0.000010 0.000016 0.000010 0.000010 0.000010 0.000010 0.000010 0.000010
0.000010 0.000010 0.000010 0.000010 0.116942 0.000010 0.000010 0.000010 0.000010 0.000010 0.000010
0.000010 0.000010 0.000010 0.000010 0.000010 0.000010 0.000010 0.241279 0.000010 0.000010 0.000010
0.099328 0.000010 0.000010 0.000010 0.000010 0.000010 0.000010 0.000010 0.000010 0.027407 0.000010
0.000010 0.000010 0.000010 0.000010 0.000010 0.999990 0.000010 0.462982 0.000010 0.000010 0.000010
0.000010 0.000010 0.000010 0.014499 0.000010 0.000010 0.000010 0.000010 0.037483 0.015927 0.000010
0.000010 0.000010 0.000010 0.000010 0.177441 0.000010 0.000010 0.000010 0.000010 0.000010 0.000010
0.000010 0.000010 0.000010 0.000010 0.000010 0.296061 0.000010 0.000010 0.000010 0.000010 0.000010
0.000010 0.000010 0.000011 0.000010 0.000010 0.000010 0.000010 0.487522 0.000010 0.000010 0.000010
0.085532 0.000010 0.000010 0.000010 0.062297 0.000010 0.000010 0.000010 0.000010 0.000010 0.000010
0.000010 0.000016 0.000010 0.000010 0.000010 0.000010 0.000010 0.241279 0.000010 0.000010 0.000010
0.000010 0.000010 0.000010 0.000010 0.000010 0.000010 0.000010 0.363716 0.000010 0.000010 0.000010
0.000010 0.000010 0.000010 0.000010 0.000010 0.999990 0.000010 0.112727 0.000010 0.000010 0.000010
0.611550 0.000010 0.116133 0.096406 0.413018 0.000010 0.798934 0.135056 0.338884 0.000010 0.518863
0.942816 0.000010 0.879474 0.284000 0.492559 0.999990 0.793185 0.999990 0.406887 0.126518 0.833748
0.000010 0.000010 0.000012 0.033231 0.000010 0.000010 0.000018 0.000010 0.000010 0.000010 0.000010
0.205353 0.000010 0.000010 0.000010 0.000016 0.000010 0.000010 0.000010 0.000010 0.000010 0.000010
0.077832 0.000010 0.120788 0.016491 0.000010 0.000010 0.000010 0.000010 0.000010 0.000010 0.000010
0.000010 0.000010 0.000010 0.000010 0.000010 0.398489 0.000010 0.000010 0.000010 0.000010 0.000010
0.000010 0.000010 0.000010 0.000010 0.000010 0.501425 0.000010 0.117968 0.000010 0.000010 0.000010
0.000010 0.000010 0.000010 0.000010 0.000013 0.195591 0.000010 0.000010 0.000010 0.000010 0.000010
0.000010 0.000010 0.000010 0.000010 0.000010 0.000010 0.000010 0.241279 0.000010 0.000010 0.000010
0.204583 0.000010 0.000010 0.000010 0.172022 0.000010 0.000010 0.000010 0.000010 0.000010 0.000010
0.133572 0.000010 0.049681 0.000010 0.000010 0.539267 0.000010 0.117438 0.000010 0.069093 0.000010
0.000010 0.000010 0.000010 0.000010 0.000010 0.000010 0.000010 0.241279 0.000010 0.000010 0.000010
0.000010 0.000010 0.705527 0.000010 0.089769 0.093179 0.000010 0.000010 0.000010 0.000010 0.136938
0.000010 0.000010 0.000010 0.000010 0.000010 0.000014 0.000010 0.241279 0.000010 0.000010 0.000010
0.000010 0.000010 0.000010 0.000010 0.000010 0.296060 0.000010 0.000010 0.000010 0.000010 0.000010
0.097863 0.000010 0.000010 0.016592 0.000010 0.000010 0.000010 0.000010 0.000010 0.000010 0.000010
0.204835 0.000010 0.000010 0.000010 0.116671 0.000010 0.000010 0.000010 0.000010 0.000010 0.000010
0.749407 0.000010 0.883965 0.020181 0.464880 0.000010 0.000010 0.000010 0.000010 0.000010 0.117381
0.187862 0.000010 0.000010 0.016583 0.000010 0.000010 0.000010 0.000010 0.000010 0.000010 0.000010
0.000010 0.000010 0.038290 0.000010 0.114759 0.000010 0.000010 0.000010 0.000010 0.000010 0.000010
0.000010 0.018589 0.000010 0.105525 0.000010 0.000010 0.000010 0.000010 0.000010 0.169700 0.000010
0.000010 0.000010 0.000010 0.000010 0.000010 0.000010 0.000010 0.868898 0.000010 0.000010 0.000010
0.000010 0.000010 0.037149 0.000010 0.000010 0.000010 0.000010 0.000010 0.000010 0.083978 0.000010
0.000010 0.000010 0.037110 0.000010 0.000010 0.999990 0.000010 0.112736 0.000010 0.083960 0.000010
0.000010 0.000010 0.000010 0.000010 0.000010 0.999990 0.000010 0.112727 0.000010 0.000010 0.000010
0.000010 0.000010 0.000010 0.000010 0.000010 0.000010 0.000010 0.363716 0.000010 0.000010 0.000010
0.000010 0.000010 0.000010 0.000337 0.000010 0.000010 0.000010 0.000010 0.074486 0.000010 0.051961
0.210711 0.000010 0.000010 0.000010 0.116224 0.999990 0.000010 0.000010 0.000010 0.000010 0.000010
0.000010 0.000010 0.000010 0.000010 0.000010 0.000010 0.000010 0.241279 0.000010 0.000010 0.000010
0.000018 0.000010 0.000010 0.000010 0.000010 0.502907 0.000010 0.000010 0.000010 0.000010 0.000010
0.000010 0.000010 0.000010 0.000010 0.000010 0.000010 0.000010 0.241279 0.000010 0.000010 0.000010
0.000010 0.000010 0.037118 0.000010 0.000010 0.398456 0.000010 0.000010 0.000010 0.083972 0.000010
0.097863 0.000010 0.000010 0.016592 0.000010 0.000010 0.000010 0.000010 0.000010 0.000010 0.000010
0.204835 0.000010 0.000010 0.000010 0.116671 0.000010 0.000010 0.000010 0.000010 0.000010 0.000010
0.732035 0.000010 0.897520 0.051620 0.456559 0.000010 0.000010 0.000010 0.018806 0.079747 0.186870
0.000010 0.000010 0.000010 0.000010 0.000010 0.398489 0.000010 0.000010 0.000010 0.000010 0.000010
0.000010 0.000010 0.000010 0.000010 0.177441 0.000010 0.000010 0.000010 0.000010 0.000010 0.000010
0.099252 0.000010 0.000010 0.000010 0.116823 0.000010 0.000010 0.000010 0.000010 0.000010 0.000010
0.000010 0.000010 0.000010 0.000010 0.000010 0.195591 0.000010 0.000010 0.000010 0.000010 0.000010
0.000010 0.000010 0.000010 0.000010 0.000010 0.000010 0.000010 0.868898 0.000010 0.000010 0.000010
0.000010 0.000010 0.000010 0.000010 0.000010 0.999990 0.000010 0.999990 0.000010 0.000010 0.000010
0.000010 0.000010 0.000010 0.000010 0.000010 0.000017 0.000010 0.241278 0.000010 0.000010 0.000010
0.000010 0.000010 0.000010 0.000010 0.000010 0.000010 0.118387 0.000010 0.000010 0.034397 0.000010
0.000010 0.000010 0.000010 0.153985 0.000010 0.000010 0.830074 0.000010 0.325993 0.046271 0.603747
0.596182 0.000010 0.000010 0.175171 0.589098 0.999990 0.808386 0.999990 0.364057 0.046136 0.826516
0.000010 0.000010 0.038290 0.000010 0.114759 0.000010 0.000010 0.000010 0.000010 0.000010 0.000010
0.000010 0.000010 0.056244 0.000010 0.173956 0.000010 0.000010 0.000010 0.000010 0.000010 0.201881
0.000010 0.000010 0.000010 0.000010 0.116942 0.000010 0.000010 0.000010 0.000010 0.000010 0.000010
0.205353 0.000010 0.000010 0.000010 0.000016 0.000010 0.000010 0.000010 0.000010 0.000010 0.000010
0.317372 0.000010 0.000010 0.000010 0.302936 0.000010 0.000010 0.000010 0.000010 0.000010 0.000010
0.000010 0.000010 0.000010 0.000010 0.000010 0.000010 0.000010 0.000010 0.000010 0.027424 0.060686
0.000010 0.000014 0.000010 0.000010 0.000010 0.195794 0.000010 0.000010 0.000010 0.000010 0.000010
0.000010 0.000010 0.000010 0.000010 0.000010 0.000020 0.000010 0.363716 0.000010 0.000010 0.000010
0.000010 0.000010 0.000010 0.000010 0.000010 0.000017 0.000010 0.363715 0.000010 0.000010 0.000010
0.416911 0.000010 0.000010 0.128221 0.307335 0.000010 0.821759 0.000010 0.348895 0.042534 0.677987
0.999990 0.000010 0.806296 0.185747 0.458690 0.999990 0.788080 0.999990 0.325429 0.047201 0.834729
0.000010 0.000010 0.000010 0.000010 0.000010 0.548300 0.000010 0.999990 0.000010 0.000010 0.000010
0.099370 0.000010 0.000010 0.000010 0.056336 0.000010 0.000010 0.000010 0.000010 0.000010 0.000010
0.000010 0.000010 0.000018 0.000010 0.000010 0.000010 0.000010 0.000012 0.049078 0.000010 0.000010
0.000010 0.000010 0.000010 0.000017 0.000010 0.000010 0.000010 0.241278 0.000010 0.000010 0.000010
0.000010 0.000010 0.000010 0.000010 0.000010 0.000010 0.000010 0.612858 0.000010 0.000010 0.000010
0.477760 0.000010 0.000010 0.000010 0.549376 0.509412 0.000010 0.883238 0.000010 0.000010 0.223908
0.000010 0.000010 0.000010 0.000010 0.177441 0.000010 0.000010 0.000010 0.000010 0.000010 0.000010
0.077610 0.000010 0.000010 0.000010 0.126398 0.000010 0.000010 0.000010 0.000010 0.000010 0.000010
0.000010 0.000010 0.000010 0.000010 0.116942 0.000010 0.000010 0.000010 0.000017 0.000010 0.000010
0.516700 0.000010 0.660751 0.024275 0.409306 0.492251 0.000010 0.000010 0.000010 0.000010 0.000010
0.000010 0.000010 0.000010 0.000010 0.000010 0.195050 0.000010 0.119429 0.000010 0.000010 0.000010
0.000010 0.000010 0.000010 0.000010 0.000010 0.999990 0.000010 0.227157 0.000010 0.000010 0.000010
0.000010 0.000010 0.000010 0.000010 0.000010 0.000010 0.000010 0.241279 0.000010 0.000010 0.000010
0.000010 0.000010 0.000010 0.000010 0.000011 0.398489 0.000010 0.000010 0.000010 0.000010 0.000010
0.000010 0.000010 0.000010 0.000010 0.000010 0.609992 0.000010 0.117247 0.000010 0.000010 0.000010
0.000010 0.000010 0.038290 0.000010 0.114759 0.000010 0.000010 0.000010 0.000010 0.000010 0.000010
0.000010 0.000010 0.000010 0.046440 0.000010 0.000010 0.000010 0.000010 0.000010 0.008290 0.054085
0.000010 0.000010 0.000010 0.000010 0.000010 0.000010 0.000010 0.363716 0.000010 0.000010 0.000010
0.000010 0.000010 0.623137 0.000010 0.000010 0.000010 0.000010 0.000010 0.000010 0.000010 0.000010
0.318452 0.000010 0.000010 0.000010 0.176749 0.000010 0.000010 0.000010 0.000010 0.000010 0.000010
0.000010 0.000010 0.000010 0.141055 0.000010 0.000010 0.646371 0.000010 0.306754 0.040432 0.578987
0.098758 0.000010 0.057002 0.000010 0.117104 0.000010 0.000010 0.000010 0.000010 0.000010 0.201733
0.174373 0.000010 0.000010 0.000010 0.312886 0.000010 0.000010 0.000010 0.000010 0.000010 0.000010
0.000010 0.000010 0.000010 0.000010 0.000010 0.195794 0.000010 0.000010 0.000010 0.000010 0.000010
0.000010 0.000010 0.000010 0.000010 0.000010 0.000010 0.000010 0.000010 0.000010 0.027424 0.060686
0.000010 0.000010 0.000010 0.000010 0.000010 0.000010 0.000010 0.241279 0.000010 0.000010 0.000010
0.000010 0.000010 0.000010 0.000010 0.000010 0.000010 0.000010 0.363716 0.000010 0.000010 0.000010
0.205353 0.000010 0.000010 0.000010 0.000016 0.000010 0.000010 0.000010 0.000010 0.000010 0.000010
0.000010 0.000010 0.000010 0.016535 0.056379 0.000010 0.000010 0.000010 0.000010 0.000010 0.000010
0.000010 0.000010 0.000010 0.000010 0.000010 0.195591 0.000010 0.000010 0.000010 0.000010 0.000010
0.000010 0.000010 0.000010 0.000010 0.000010 0.000010 0.000010 0.000010 0.000010 0.055133 0.000010
0.000010 0.000010 0.000010 0.000010 0.000010 0.096955 0.000010 0.119776 0.000010 0.000010 0.000010
0.000010 0.000010 0.000010 0.000010 0.304046 0.000010 0.000010 0.000010 0.000010 0.000012 0.000010
0.000010 0.000010 0.000013 0.033245 0.000010 0.000010 0.000010 0.000010 0.000010 0.000010 0.000010
0.433905 0.000010 0.000010 0.000010 0.000010 0.000010 0.000010 0.000010 0.000010 0.000010 0.000010
0.000010 0.000010 0.000010 0.000010 0.000010 0.857952 0.000010 0.000010 0.000010 0.000010 0.000010
0.000010 0.000010 0.000010 0.000011 0.000010 0.000010 0.000010 0.439647 0.000010 0.000010 0.000010
0.000010 0.000010 0.042263 0.000010 0.188423 0.000010 0.000010 0.000010 0.000010 0.000010 0.207988
0.000010 0.000010 0.000010 0.000010 0.055166 0.007597 0.000010 0.436437 0.000010 0.000010 0.000010
0.000010 0.000010 0.000010 0.000010 0.000010 0.296061 0.000010 0.000010 0.000010 0.000010 0.000010
0.000010 0.000010 0.000010 0.000010 0.056389 0.000010 0.000010 0.363724 0.000010 0.000010 0.000010
0.000010 0.000010 0.000010 0.000010 0.000010 0.797529 0.000010 0.123746 0.000010 0.000010 0.000010
0.000010 0.000010 0.000010 0.000010 0.000010 0.000010 0.000010 0.363716 0.000010 0.000010 0.000010
0.000010 0.000010 0.000010 0.000010 0.042191 0.088169 0.000010 0.155883 0.000010 0.000010 0.000010
0.000020 0.000010 0.000010 0.000010 0.000010 0.000010 0.000010 0.241279 0.000010 0.000010 0.000010
0.314241 0.000010 0.035319 0.031426 0.453255 0.000010 0.000010 0.000010 0.000010 0.000010 0.201546
0.201531 0.000010 0.000010 0.000010 0.000010 0.000010 0.000010 0.000010 0.000010 0.000010 0.000010
0.203547 0.000010 0.000010 0.000010 0.000010 0.294346 0.000010 0.000010 0.000010 0.000010 0.000010
0.000010 0.000010 0.000014 0.000010 0.000010 0.000010 0.000012 0.241279 0.000010 0.000010 0.000010
0.000010 0.017215 0.000010 0.110530 0.000010 0.000010 0.000010 0.000010 0.000010 0.191690 0.000010
0.000010 0.000010 0.038290 0.000010 0.114759 0.000010 0.000010 0.000010 0.000010 0.000010 0.000010
0.000010 0.000010 0.000010 0.000010 0.000010 0.999990 0.000010 0.120908 0.000010 0.000010 0.000010
0.999990 0.000010 0.655491 0.242652 0.432947 0.999990 0.000010 0.999990 0.277873 0.058340 0.793932
0.000010 0.000010 0.000010 0.000010 0.000010 0.999990 0.000010 0.999990 0.000010 0.000010 0.000010
0.000010 0.000010 0.000010 0.167634 0.000010 0.000010 0.000010 0.000010 0.322121 0.051110 0.660279
0.000010 0.000010 0.000010 0.000010 0.056381 0.000010 0.000010 0.868902 0.000010 0.000010 0.000010
0.000010 0.000010 0.000010 0.000010 0.000010 0.613253 0.000010 0.000010 0.000010 0.000010 0.000010
0.099370 0.000010 0.000010 0.000010 0.056336 0.000010 0.000010 0.000016 0.000010 0.000010 0.000010
0.098883 0.000010 0.000010 0.000010 0.303766 0.000010 0.000010 0.000010 0.000010 0.000010 0.000010
0.000010 0.000010 0.000010 0.000010 0.000010 0.296059 0.000010 0.000010 0.000010 0.000010 0.000010
0.000010 0.000010 0.000010 0.000020 0.000010 0.195794 0.000010 0.000010 0.000010 0.000010 0.000010
0.000010 0.000010 0.000010 0.000010 0.000010 0.394197 0.000010 0.359909 0.000010 0.000010 0.000010
0.000010 0.000010 0.000010 0.000010 0.000010 0.397328 0.000010 0.118543 0.000010 0.000010 0.000010
0.000010 0.000010 0.000010 0.000010 0.000010 0.000010 0.000010 0.612861 0.000010 0.000010 0.000010
0.094814 0.000010 0.000010 0.000010 0.000010 0.000017 0.000010 0.000019 0.000010 0.027409 0.000010
0.205353 0.000010 0.000010 0.000010 0.000010 0.000010 0.000010 0.000010 0.000010 0.000010 0.000010
0.000016 0.000010 0.000010 0.000010 0.000010 0.397915 0.000010 0.000010 0.000010 0.000010 0.000010
0.203780 0.000010 0.000010 0.033132 0.303194 0.000010 0.000010 0.000010 0.000010 0.000010 0.000010
0.000010 0.000010 0.641539 0.000010 0.000010 0.000010 0.000010 0.000010 0.000010 0.000010 0.000010
0.000010 0.000010 0.000010 0.000010 0.000010 0.000010 0.000010 0.886841 0.000010 0.000010 0.000010
0.000010 0.000010 0.000010 0.000010 0.000010 0.000010 0.000010 0.487522 0.000010 0.000010 0.000010
0.000018 0.000010 0.000010 0.000010 0.000013 0.195591 0.000010 0.000010 0.000014 0.000010 0.000010
0.291669 0.000010 0.000010 0.033187 0.000010 0.000010 0.000010 0.000010 0.000010 0.000010 0.000010
0.000010 0.000010 0.000010 0.033245 0.000010 0.000010 0.000011 0.000010 0.000010 0.000010 0.000010
0.000010 0.000010 0.000010 0.000010 0.000010 0.000010 0.000010 0.241278 0.000010 0.000010 0.000010
0.000010 0.000010 0.000010 0.000010 0.000015 0.096954 0.000010 0.119777 0.000010 0.000010 0.000010
0.205353 0.000010 0.000010 0.000010 0.000010 0.000010 0.000010 0.000010 0.000010 0.000010 0.000010
0.000010 0.000010 0.000010 0.000010 0.000015 0.195794 0.000010 0.000010 0.000010 0.000010 0.000010
0.000010 0.000010 0.000010 0.000010 0.000015 0.397916 0.000010 0.000010 0.000010 0.000010 0.000010
0.000010 0.000010 0.000010 0.000010 0.000010 0.296060 0.000010 0.000010 0.000010 0.000010 0.000010
0.000010 0.000010 0.000010 0.000010 0.000010 0.000010 0.000010 0.241279 0.000010 0.000010 0.000010
0.000010 0.000010 0.000010 0.000010 0.000010 0.000010 0.000016 0.241279 0.000010 0.000010 0.000010
0.000010 0.000010 0.050762 0.000010 0.123912 0.000010 0.000010 0.000010 0.000010 0.000010 0.204657
0.590000 0.000010 0.147502 0.024189 0.102853 0.000010 0.000010 0.000010 0.000010 0.000010 0.163086
0.754207 0.000010 0.076179 0.167623 0.475879 0.999990 0.000010 0.999990 0.275991 0.052716 0.773116
0.000010 0.000010 0.000010 0.000010 0.000010 0.000010 0.000010 0.487522 0.000010 0.000010 0.000010
0.000010 0.000010 0.000010 0.000010 0.000010 0.000010 0.000010 0.241279 0.000010 0.000010 0.000010
0.317102 0.000010 0.118676 0.000010 0.107894 0.000010 0.000010 0.000010 0.000010 0.000010 0.176989
0.000010 0.000010 0.000010 0.131956 0.000010 0.000010 0.000010 0.000010 0.307226 0.051139 0.649058
0.000010 0.000010 0.000010 0.000010 0.000011 0.501424 0.000010 0.117968 0.000010 0.000010 0.000010
0.616715 0.000010 0.129587 0.024799 0.472160 0.999990 0.000010 0.999990 0.000010 0.000010 0.165519
0.000010 0.000010 0.000010 0.000010 0.304046 0.000010 0.000010 0.000010 0.000010 0.000010 0.000010
0.000014 0.000010 0.000010 0.000010 0.000010 0.195794 0.000010 0.000010 0.000010 0.000010 0.000010
0.580144 0.000010 0.122391 0.025177 0.434605 0.000010 0.000010 0.240070 0.000010 0.000010 0.168346
0.205353 0.000010 0.000010 0.000010 0.000016 0.000010 0.000010 0.000010 0.000010 0.000010 0.000010
0.000010 0.000010 0.000010 0.035639 0.000010 0.000010 0.000010 0.000010 0.025330 0.030490 0.420426
0.205161 0.000010 0.000010 0.033204 0.000016 0.000010 0.000010 0.000010 0.000010 0.000010 0.000010
0.314334 0.000010 0.093852 0.000010 0.441225 0.000010 0.000010 0.000010 0.000010 0.000010 0.183408
0.000010 0.000010 0.641539 0.000010 0.000010 0.000010 0.000010 0.000010 0.000010 0.000010 0.000010
0.201531 0.000010 0.000010 0.000010 0.000010 0.000010 0.000010 0.000010 0.000010 0.000010 0.000010
0.223564 0.000010 0.000010 0.033160 0.000010 0.999990 0.000010 0.999990 0.000010 0.000010 0.000010
0.000010 0.000010 0.000010 0.000010 0.000010 0.000010 0.000010 0.612857 0.000010 0.000010 0.000010
0.277806 0.000010 0.000010 0.033178 0.052067 0.025453 0.000010 0.000010 0.000012 0.000010 0.000010
0.000010 0.000010 0.000010 0.000010 0.000010 0.195794 0.000010 0.000010 0.000018 0.000010 0.000010
0.000010 0.000010 0.000010 0.000010 0.000010 0.000010 0.000010 0.241279 0.000010 0.000010 0.000010
0.000010 0.000010 0.000010 0.000010 0.000010 0.000010 0.000010 0.241279 0.000010 0.000010 0.000010
0.000010 0.000010 0.000010 0.000010 0.000010 0.195794 0.000010 0.000010 0.000010 0.000010 0.000010
0.000010 0.000010 0.000010 0.000010 0.000010 0.999990 0.000010 0.999990 0.000010 0.000010 0.000010
0.000010 0.000010 0.000010 0.000010 0.000010 0.000010 0.000010 0.241279 0.000010 0.000010 0.000010
0.000010 0.000010 0.000010 0.000010 0.304046 0.000010 0.000010 0.000010 0.000010 0.000010 0.000010
0.000010 0.000010 0.000010 0.000010 0.000010 0.096955 0.000010 0.119776 0.000010 0.000010 0.000010
0.000010 0.000010 0.000010 0.033245 0.000010 0.000010 0.000010 0.000010 0.000010 0.000010 0.000010
0.000010 0.000010 0.000010 0.000010 0.000010 0.000010 0.000010 0.612858 0.000010 0.000010 0.000010
0.205353 0.000011 0.000010 0.000010 0.000016 0.000010 0.000010 0.000010 0.000010 0.000010 0.000010
0.201389 0.000010 0.037422 0.000010 0.000010 0.000010 0.000010 0.000010 0.000010 0.000010 0.000010
0.474734 0.000010 0.041665 0.169697 0.354983 0.999990 0.000010 0.999990 0.279506 0.052606 0.591501
0.004666 0.031725 0.000010 0.045457 0.000010 0.000010 0.000010 0.000010 0.208326 0.034387 0.449088
0.098752 0.000010 0.050736 0.000010 0.123780 0.000010 0.000010 0.000010 0.000010 0.000010 0.204431
0.000010 0.000010 0.037402 0.000010 0.000010 0.096831 0.000010 0.000010 0.000010 0.000010 0.000010
0.000010 0.000010 0.000010 0.000010 0.000010 0.000010 0.000010 0.487522 0.000010 0.000010 0.000010
0.000010 0.000010 0.000010 0.000010 0.000010 0.000010 0.000010 0.241279 0.000010 0.000010 0.000010
0.000010 0.000010 0.000010 0.000010 0.000010 0.195794 0.000010 0.000010 0.000010 0.000010 0.000010
0.201531 0.000010 0.000010 0.000010 0.000010 0.000010 0.000010 0.000010 0.000010 0.000010 0.000010
0.999990 0.000010 0.715185 0.193654 0.475632 0.999990 0.000010 0.999990 0.267150 0.054431 0.777697
0.000010 0.000010 0.000010 0.126080 0.000010 0.000010 0.124391 0.000010 0.047853 0.000010 0.162933
0.000010 0.000010 0.000010 0.000010 0.000010 0.000010 0.000010 0.900065 0.000010 0.000010 0.000010
0.396644 0.000010 0.000010 0.123065 0.300132 0.000010 0.070579 0.000010 0.037302 0.011627 0.160872
0.703967 0.000010 0.042163 0.168378 0.365106 0.000010 0.000010 0.000010 0.274994 0.052250 0.587588
0.094814 0.000010 0.000010 0.000010 0.000010 0.000010 0.000010 0.000010 0.000010 0.027409 0.000010
0.000010 0.000010 0.000010 0.000010 0.000010 0.999990 0.000010 0.112727 0.000010 0.000010 0.000010
0.000010 0.000010 0.000010 0.000010 0.177441 0.000010 0.000010 0.000010 0.000010 0.000020 0.000010
0.000010 0.000010 0.641525 0.000010 0.000010 0.000010 0.000010 0.868901 0.000010 0.000010 0.000010
0.000010 0.000010 0.000016 0.000010 0.000010 0.000010 0.000010 0.363716 0.000013 0.000010 0.000010
0.000017 0.021260 0.000010 0.096277 0.000010 0.000010 0.000010 0.000010 0.000010 0.212912 0.000010
0.000010 0.000010 0.000010 0.000010 0.000010 0.000010 0.000010 0.000010 0.126942 0.000010 0.000010
0.725226 0.000010 0.039687 0.168514 0.185114 0.000010 0.000010 0.880621 0.274417 0.052414 0.596766
0.000010 0.000010 0.000010 0.033245 0.000010 0.000010 0.000010 0.000010 0.000010 0.000010 0.000010
0.376504 0.000010 0.000010 0.037978 0.176433 0.000010 0.000010 0.000010 0.000010 0.000010 0.000010
0.221785 0.000010 0.054553 0.000010 0.151508 0.999990 0.000010 0.999990 0.000010 0.000010 0.202192
0.208536 0.000010 0.054565 0.000010 0.151547 0.999990 0.000010 0.119801 0.000010 0.000010 0.202238
0.000010 0.000010 0.050762 0.000010 0.123912 0.000010 0.000010 0.000010 0.000010 0.000010 0.204657
0.289424 0.000010 0.056860 0.000010 0.172576 0.000010 0.000010 0.000010 0.000010 0.000010 0.200874
0.000010 0.000010 0.000010 0.000010 0.000010 0.000010 0.000010 0.612857 0.000010 0.000010 0.000010
0.000010 0.000010 0.000010 0.000010 0.000010 0.000010 0.000010 0.000010 0.000010 0.000010 0.122965
0.000010 0.000010 0.000010 0.012258 0.000010 0.000010 0.084251 0.000010 0.094386 0.009833 0.171141
0.000010 0.000010 0.000010 0.000010 0.000010 0.999990 0.000010 0.999990 0.000010 0.000010 0.000010
0.000010 0.000010 0.000010 0.049988 0.000010 0.000010 0.000010 0.000010 0.000010 0.000010 0.000010
0.000010 0.000010 0.000010 0.000010 0.000010 0.999990 0.000010 0.133261 0.000010 0.000010 0.000010
0.000010 0.000019 0.000010 0.000010 0.036374 0.124291 0.000010 0.000010 0.000010 0.000010 0.000010
0.201531 0.000010 0.000010 0.000010 0.000010 0.000010 0.000010 0.000010 0.000010 0.000010 0.000010
0.000010 0.000010 0.641539 0.000010 0.000010 0.000010 0.000010 0.000010 0.000010 0.000010 0.000010
0.398355 0.000010 0.000010 0.123150 0.175131 0.000010 0.069603 0.000010 0.037102 0.012123 0.161754
0.312366 0.000010 0.037384 0.000010 0.000010 0.000010 0.000010 0.000010 0.000010 0.000010 0.000010
0.000010 0.000010 0.000010 0.000010 0.000010 0.000010 0.134128 0.000010 0.000013 0.000010 0.000010
0.000010 0.000010 0.013827 0.053229 0.331201 0.000010 0.000010 0.000010 0.000010 0.000010 0.209245
0.000010 0.000010 0.000010 0.000010 0.177441 0.000010 0.000010 0.000010 0.000010 0.000010 0.000010
0.000010 0.000010 0.000010 0.000010 0.000010 0.295217 0.000010 0.119023 0.000010 0.000010 0.000010
0.000010 0.000010 0.000010 0.000010 0.000010 0.000010 0.000010 0.241279 0.000010 0.000010 0.000010
0.312313 0.000010 0.000010 0.033182 0.000010 0.000010 0.000010 0.000010 0.000010 0.000010 0.000010
0.004666 0.031725 0.000010 0.045457 0.000010 0.000010 0.000010 0.000010 0.208326 0.034387 0.449088
0.999990 0.000010 0.082986 0.156276 0.351521 0.999990 0.252467 0.999990 0.263452 0.045139 0.776784
0.000010 0.000010 0.000010 0.000010 0.000015 0.195794 0.000010 0.000010 0.000010 0.000010 0.000010
0.000010 0.000010 0.000010 0.000010 0.000010 0.999990 0.000010 0.112727 0.000010 0.000010 0.000010
0.769241 0.000010 0.000010 0.033041 0.000010 0.999990 0.000010 0.999990 0.000010 0.000010 0.000010
0.000010 0.000010 0.000010 0.033245 0.000010 0.000010 0.000010 0.000010 0.000010 0.000010 0.000010
0.125220 0.000010 0.000010 0.087218 0.337597 0.000010 0.280883 0.000010 0.045937 0.000010 0.376823
0.000010 0.000010 0.000010 0.000010 0.000010 0.729188 0.000010 0.000010 0.000010 0.000010 0.000010
0.000010 0.000010 0.000010 0.000017 0.000010 0.000010 0.000010 0.241279 0.000010 0.000010 0.000010
0.000010 0.000010 0.000010 0.000010 0.000010 0.999990 0.000010 0.734094 0.000010 0.000010 0.000010
0.319900 0.000010 0.000010 0.000010 0.000010 0.000010 0.000010 0.000010 0.000010 0.000010 0.000010
0.999990 0.000010 0.086036 0.130224 0.309009 0.000010 0.261792 0.000010 0.009819 0.000010 0.346547
0.000010 0.000010 0.000010 0.000010 0.000010 0.195794 0.000010 0.000010 0.000010 0.000010 0.000010
0.201531 0.000010 0.000010 0.000010 0.000010 0.000010 0.000010 0.000010 0.000010 0.000010 0.000010
0.000010 0.000010 0.000010 0.000010 0.177441 0.000010 0.000010 0.000010 0.000010 0.000010 0.000010
0.000010 0.000010 0.013827 0.053229 0.331201 0.000010 0.000010 0.000010 0.000010 0.000010 0.209245
0.000010 0.000010 0.000010 0.000010 0.000010 0.000010 0.000010 0.612857 0.000010 0.000010 0.000010
0.000010 0.000010 0.000010 0.021721 0.000010 0.000010 0.293289 0.000010 0.070116 0.000010 0.157405
0.000010 0.000010 0.000010 0.000010 0.000010 0.000010 0.000010 0.241279 0.000010 0.000010 0.000010
0.000010 0.000010 0.000010 0.000010 0.000010 0.000010 0.000010 0.241279 0.000010 0.000010 0.000010
0.000010 0.000010 0.000010 0.049908 0.232152 0.000010 0.000010 0.000010 0.000010 0.000010 0.000010
0.000012 0.000010 0.000010 0.000010 0.000010 0.296060 0.000010 0.000010 0.000010 0.000010 0.000010
0.000010 0.000010 0.000010 0.033245 0.000010 0.000010 0.000010 0.000010 0.000010 0.000010 0.000010
0.999990 0.000010 0.000010 0.082774 0.000010 0.000010 0.268890 0.000010 0.020744 0.000010 0.147806
0.000010 0.000010 0.118927 0.000010 0.108362 0.000010 0.000010 0.000010 0.000010 0.000010 0.177737
0.000010 0.000011 0.000010 0.000010 0.000010 0.000010 0.000010 0.000010 0.000010 0.055133 0.000010
0.000010 0.000010 0.000010 0.000010 0.000010 0.849579 0.000010 0.114980 0.000010 0.000010 0.000010
0.004666 0.031725 0.000010 0.045457 0.000010 0.000010 0.000010 0.000010 0.208326 0.034387 0.449088
0.319900 0.000010 0.000010 0.000010 0.000010 0.000010 0.000010 0.000010 0.000010 0.000010 0.000010
0.201531 0.000010 0.000010 0.000010 0.000010 0.000010 0.000010 0.000010 0.000010 0.000010 0.000010
0.000010 0.000010 0.000010 0.000010 0.000010 0.999990 0.000010 0.999990 0.000010 0.000010 0.000010
0.000010 0.000010 0.104456 0.052335 0.342917 0.999990 0.000010 0.999990 0.000010 0.000010 0.173409
0.000010 0.000010 0.000010 0.049908 0.232152 0.000010 0.000010 0.000010 0.000010 0.000010 0.000010
0.000010 0.000010 0.000010 0.049988 0.000010 0.000010 0.000010 0.000010 0.000010 0.000010 0.000010
0.000010 0.000010 0.000010 0.000010 0.000010 0.000010 0.000010 0.363715 0.000010 0.000010 0.000010
0.679905 0.000010 0.092174 0.130481 0.337682 0.999990 0.270454 0.999990 0.012095 0.000010 0.348500
0.999990 0.000010 0.083167 0.154318 0.351511 0.999990 0.249047 0.999990 0.245942 0.041101 0.777936
0.000010 0.000010 0.000010 0.000010 0.000010 0.195794 0.000010 0.000010 0.000010 0.000010 0.000010
0.626638 0.000010 0.000010 0.082963 0.000010 0.000010 0.281724 0.000010 0.020577 0.000010 0.150828
0.000010 0.000010 0.000010 0.000016 0.000010 0.000010 0.000010 0.241279 0.000010 0.000010 0.000010
0.000010 0.000010 0.000010 0.000010 0.000010 0.849579 0.000010 0.114980 0.000010 0.000010 0.000010
0.000010 0.000010 0.101377 0.000010 0.306902 0.000010 0.000010 0.000010 0.000010 0.000010 0.182585
0.000010 0.000010 0.000010 0.000010 0.000010 0.095017 0.000010 0.868425 0.000010 0.000010 0.000010
0.004314 0.034191 0.000010 0.043569 0.000010 0.000010 0.000010 0.000010 0.188358 0.030278 0.450824
0.000010 0.000010 0.000019 0.000010 0.000010 0.195794 0.000010 0.000010 0.000014 0.000010 0.000010
0.201531 0.000010 0.000010 0.000010 0.000010 0.000010 0.000010 0.000010 0.000010 0.000010 0.000010
0.000010 0.000010 0.037145 0.000010 0.176921 0.000010 0.000010 0.000010 0.000010 0.000010 0.000010
0.999990 0.000010 0.000010 0.130832 0.056583 0.000010 0.271456 0.000010 0.008048 0.000010 0.144705
0.000010 0.000010 0.050762 0.000010 0.123912 0.000010 0.000010 0.000010 0.000010 0.000010 0.204657
0.319900 0.000010 0.000010 0.000010 0.000010 0.000010 0.000010 0.000010 0.000010 0.000010 0.000010
0.000010 0.000010 0.000010 0.000010 0.000010 0.999990 0.000010 0.999990 0.000010 0.000010 0.000010
0.000010 0.000010 0.000015 0.033244 0.000010 0.000010 0.000010 0.000010 0.000010 0.000010 0.000010
0.366941 0.000010 0.000010 0.038105 0.058104 0.000010 0.000010 0.000010 0.000010 0.000010 0.000010
0.000010 0.000010 0.000010 0.000010 0.116942 0.000010 0.000010 0.000015 0.000010 0.000010 0.000010
0.000010 0.000010 0.000010 0.000010 0.000010 0.050124 0.000010 0.171350 0.000010 0.000010 0.000010
0.578947 0.000010 0.000010 0.105418 0.000010 0.000010 0.275309 0.000010 0.245203 0.044666 0.616122
0.000010 0.000010 0.000010 0.000014 0.000010 0.000010 0.000010 0.363715 0.000010 0.000010 0.000010
0.201346 0.000010 0.000010 0.033205 0.000010 0.000010 0.000010 0.000010 0.000010 0.000010 0.000010
0.000010 0.000010 0.000014 0.000010 0.000010 0.195794 0.000010 0.000010 0.000010 0.000010 0.000010
0.000010 0.000010 0.000010 0.000010 0.000010 0.096867 0.000010 0.119777 0.000010 0.000010 0.000010
0.847585 0.000010 0.087139 0.099319 0.351513 0.999990 0.266027 0.999990 0.246328 0.044561 0.786102
0.000010 0.000010 0.000010 0.000010 0.000010 0.000010 0.000010 0.886841 0.000010 0.000010 0.000010
0.205353 0.000010 0.000010 0.000010 0.000016 0.000010 0.000010 0.000010 0.000010 0.000010 0.000010
0.000010 0.000010 0.000010 0.000010 0.000010 0.179992 0.000010 0.000010 0.000010 0.000010 0.000010
0.000010 0.000010 0.000010 0.000010 0.000010 0.398488 0.000010 0.000010 0.000010 0.000010 0.000010
0.000010 0.000010 0.000010 0.000010 0.000018 0.191190 0.000010 0.867863 0.000010 0.000010 0.000010
0.201531 0.000010 0.000010 0.000010 0.000010 0.000010 0.000010 0.000010 0.000010 0.000010 0.000010
0.000010 0.000010 0.000010 0.000010 0.000010 0.000010 0.000010 0.612857 0.000010 0.000010 0.000010
0.000010 0.000010 0.072687 0.000010 0.176359 0.093119 0.000010 0.000010 0.000010 0.000010 0.000010
0.000010 0.000010 0.000010 0.000017 0.000010 0.195794 0.000010 0.000010 0.000010 0.000010 0.000010
0.000010 0.000010 0.000010 0.000010 0.000010 0.000010 0.000010 0.612858 0.000010 0.000010 0.000010
0.099290 0.000010 0.000010 0.000010 0.000010 0.000010 0.000010 0.241093 0.000010 0.000010 0.000010
0.000011 0.000010 0.000010 0.000010 0.000010 0.296060 0.000014 0.000010 0.000010 0.000010 0.000010
0.000010 0.000010 0.641539 0.000010 0.000010 0.000010 0.000010 0.000010 0.000010 0.000010 0.000010
0.000010 0.000010 0.000010 0.000010 0.000010 0.999990 0.000010 0.714013 0.000010 0.000010 0.000010
0.000010 0.000010 0.000010 0.000010 0.000010 0.000010 0.000010 0.241279 0.000010 0.000010 0.000010
0.518116 0.000010 0.667620 0.053772 0.195491 0.000010 0.298143 0.000010 0.038051 0.000010 0.108461
0.000010 0.000010 0.000010 0.000010 0.000010 0.999990 0.000010 0.227157 0.000010 0.000010 0.000010
0.000010 0.000010 0.000010 0.000010 0.000010 0.039840 0.000010 0.182706 0.000010 0.000010 0.000010
0.200765 0.000010 0.000010 0.000010 0.000010 0.000010 0.000010 0.486929 0.000010 0.000010 0.000010
0.000010 0.000010 0.000010 0.000010 0.000010 0.294863 0.000010 0.119024 0.000010 0.000010 0.000010
0.200306 0.000010 0.000010 0.000010 0.000010 0.000010 0.000010 0.739386 0.000010 0.000010 0.000010
0.176286 0.000010 0.000010 0.000010 0.000010 0.999990 0.000010 0.844781 0.000010 0.000010 0.000010
0.000010 0.000010 0.000010 0.000010 0.000010 0.613251 0.000010 0.000010 0.000010 0.000010 0.000010
0.000010 0.000010 0.000010 0.000010 0.000010 0.000010 0.000010 0.487522 0.000010 0.000010 0.000010
0.000010 0.000010 0.000010 0.055875 0.000010 0.000010 0.043740 0.000010 0.000010 0.000010 0.000010
0.173935 0.000010 0.044827 0.063846 0.181715 0.085243 0.039999 0.180295 0.000010 0.000010 0.000010
0.115224 0.000010 0.045521 0.065674 0.183115 0.999990 0.039270 0.262926 0.000010 0.000010 0.000010
0.859824 0.000010 0.708697 0.182918 0.309044 0.999990 0.325451 0.999990 0.239371 0.000010 0.999990
0.623181 0.000010 0.615600 0.043592 0.000010 0.000010 0.291969 0.738107 0.046289 0.000010 0.105606
0.000010 0.000010 0.032302 0.000010 0.134384 0.000010 0.000010 0.000010 0.000010 0.000010 0.438950
0.000010 0.000010 0.037145 0.000010 0.176921 0.000010 0.000010 0.000010 0.000010 0.000010 0.000010
0.726869 0.000010 0.716718 0.154388 0.310191 0.999990 0.332373 0.999990 0.000010 0.000010 0.489525
0.608533 0.000010 0.680323 0.074220 0.098466 0.000010 0.277178 0.000010 0.026304 0.000010 0.503589
0.114498 0.022419 0.000010 0.049256 0.000010 0.000010 0.000010 0.000010 0.187725 0.000010 0.408733
0.319900 0.000010 0.000010 0.000010 0.000010 0.000010 0.000010 0.000010 0.000010 0.000010 0.000010
0.000010 0.000010 0.000010 0.000010 0.000010 0.296060 0.000010 0.000010 0.000010 0.000010 0.000010
0.000010 0.000017 0.641538 0.000010 0.000010 0.000010 0.000010 0.000010 0.000010 0.000010 0.000010
0.000010 0.000010 0.072687 0.000010 0.176359 0.093119 0.000010 0.000010 0.000010 0.000010 0.000010
0.000013 0.000010 0.000010 0.000010 0.000010 0.195794 0.000012 0.000010 0.000010 0.000010 0.000010
0.509841 0.000010 0.698574 0.171163 0.303210 0.000010 0.337786 0.000010 0.247823 0.000010 0.999990
0.201531 0.000010 0.000010 0.000010 0.000010 0.000010 0.000010 0.000010 0.000010 0.000010 0.000010
0.000010 0.000010 0.000010 0.057047 0.000010 0.000010 0.313415 0.000010 0.035083 0.000010 0.088476
0.000010 0.000010 0.000010 0.000010 0.000010 0.999990 0.000010 0.112727 0.000010 0.000010 0.000010
0.000010 0.000010 0.000010 0.000020 0.000010 0.195794 0.000010 0.000010 0.000010 0.000010 0.000010
0.128662 0.000010 0.000010 0.000010 0.000010 0.060612 0.000010 0.000010 0.000010 0.000010 0.000010
0.120125 0.000010 0.000010 0.122300 0.000010 0.000010 0.051505 0.000010 0.194884 0.000010 0.167627
0.494309 0.000010 0.704301 0.163408 0.305815 0.999990 0.024176 0.120634 0.177344 0.000010 0.807022
0.000010 0.000010 0.000010 0.000010 0.000010 0.000010 0.000010 0.241279 0.000010 0.000010 0.000010
0.319900 0.000010 0.000010 0.000010 0.000010 0.000010 0.000010 0.000010 0.000010 0.000010 0.000010
0.091225 0.000010 0.000010 0.000010 0.000010 0.999990 0.000010 0.999990 0.000010 0.000010 0.000010
0.000010 0.000010 0.000010 0.000010 0.000010 0.296060 0.000010 0.000010 0.000010 0.000010 0.000010
0.000010 0.000010 0.650061 0.000010 0.096484 0.000010 0.000010 0.000010 0.000010 0.000010 0.670981
0.000013 0.000010 0.000010 0.000010 0.000010 0.179991 0.000010 0.000010 0.000010 0.000010 0.000010
0.000010 0.000010 0.000010 0.000010 0.000010 0.000010 0.000010 0.900065 0.000010 0.000010 0.000010
0.000010 0.000010 0.000010 0.000010 0.000010 0.000010 0.000010 0.868898 0.000010 0.000010 0.000010
0.380606 0.000010 0.000010 0.065269 0.000010 0.999990 0.318297 0.999990 0.000010 0.000010 0.090272
0.000010 0.000010 0.037145 0.000010 0.176921 0.000010 0.000010 0.000010 0.000010 0.000010 0.000010
0.347613 0.000010 0.000010 0.065363 0.000010 0.000011 0.321868 0.000010 0.000010 0.000010 0.085557
0.000010 0.000010 0.000010 0.000010 0.000010 0.000017 0.000010 0.241278 0.000010 0.000010 0.000010
0.000010 0.000010 0.000010 0.000010 0.000010 0.195794 0.000017 0.000010 0.000010 0.000010 0.000010
0.000010 0.000010 0.000010 0.000010 0.000010 0.295217 0.000010 0.119023 0.000010 0.000010 0.000010
0.482974 0.000010 0.068103 0.147142 0.336361 0.000010 0.381933 0.000010 0.198735 0.000010 0.341202
0.201449 0.000010 0.000010 0.016504 0.000010 0.000010 0.000010 0.000010 0.000010 0.000010 0.000010
0.000010 0.000010 0.000010 0.045151 0.000010 0.000010 0.356731 0.000010 0.000010 0.010048 0.086755
0.000010 0.000010 0.000010 0.000010 0.000010 0.000010 0.000010 0.241279 0.000010 0.000010 0.000010
0.000010 0.000010 0.000010 0.000010 0.000010 0.000010 0.000010 0.363716 0.000010 0.000010 0.000010
0.000010 0.000016 0.018002 0.000010 0.142662 0.000016 0.000010 0.000010 0.000010 0.000010 0.000010
0.121895 0.000010 0.000010 0.123141 0.000010 0.000010 0.050560 0.000010 0.162754 0.000010 0.243391
0.447494 0.000010 0.068081 0.147293 0.335318 0.999990 0.383526 0.999990 0.199218 0.000010 0.341772
0.000010 0.000010 0.000010 0.000010 0.000010 0.000010 0.000010 0.000011 0.000010 0.000010 0.122965
0.000010 0.000010 0.000010 0.000010 0.115831 0.000010 0.000010 0.000010 0.000010 0.000010 0.000010
0.201531 0.000010 0.000010 0.000010 0.000010 0.000010 0.000010 0.000010 0.000010 0.000010 0.000010
0.000010 0.000010 0.000010 0.000010 0.000010 0.296060 0.000010 0.000010 0.000010 0.000010 0.000010
0.000010 0.000010 0.000010 0.000010 0.000010 0.000010 0.000010 0.363716 0.000010 0.000010 0.000010
0.428409 0.000010 0.070020 0.139420 0.341754 0.000010 0.039920 0.868157 0.153055 0.000010 0.219864
0.000010 0.000010 0.613754 0.000010 0.000010 0.000010 0.000010 0.000010 0.000010 0.000010 0.590040
0.431412 0.000010 0.070023 0.139398 0.341714 0.000010 0.039949 0.000010 0.153015 0.000010 0.219843
0.000010 0.000010 0.000010 0.000010 0.000010 0.000010 0.000010 0.868898 0.000010 0.000010 0.000010
0.400785 0.000010 0.070003 0.139645 0.340678 0.999990 0.039764 0.999990 0.153447 0.000010 0.220231
0.604991 0.000010 0.590227 0.077406 0.000010 0.000010 0.291149 0.000010 0.000010 0.000010 0.690186
0.000010 0.000010 0.037145 0.000010 0.176921 0.000010 0.000010 0.000010 0.000010 0.000010 0.000010
0.000010 0.000010 0.000010 0.000010 0.000010 0.295217 0.000010 0.119023 0.000010 0.000010 0.000010
0.000010 0.000010 0.000010 0.000010 0.000010 0.195794 0.000010 0.000010 0.000010 0.000010 0.000010
0.286048 0.000010 0.000010 0.016494 0.000010 0.000010 0.000010 0.000010 0.000010 0.000010 0.000010
0.000010 0.000010 0.000010 0.000010 0.000010 0.195794 0.000010 0.000010 0.000010 0.000010 0.000010
0.000010 0.000010 0.000010 0.000010 0.000010 0.999990 0.000010 0.133259 0.000010 0.000010 0.000010
0.000010 0.000010 0.000010 0.000010 0.000010 0.179992 0.000010 0.000010 0.000010 0.000010 0.000010
0.000016 0.000010 0.000010 0.000010 0.000010 0.000010 0.000010 0.241279 0.000010 0.000010 0.000010
0.000010 0.000010 0.000010 0.055875 0.000010 0.000010 0.043740 0.000010 0.000010 0.000010 0.000010
0.000010 0.000010 0.000010 0.000010 0.000010 0.000010 0.000010 0.241279 0.000010 0.000010 0.000010
0.475121 0.000010 0.037388 0.000010 0.295433 0.999990 0.000010 0.999990 0.000010 0.000010 0.000010
0.000010 0.000010 0.000010 0.000010 0.000010 0.857952 0.000010 0.000010 0.000010 0.000010 0.000010
0.000010 0.000010 0.000010 0.000010 0.000010 0.999990 0.000010 0.999990 0.000010 0.000010 0.000010
0.000010 0.000010 0.000010 0.000010 0.000010 0.000010 0.000010 0.487524 0.000010 0.000010 0.000010
0.000010 0.020308 0.000010 0.053709 0.000010 0.000010 0.337259 0.000010 0.193649 0.000010 0.375660
0.000010 0.000010 0.005947 0.000010 0.213718 0.000010 0.000010 0.000010 0.000010 0.000010 0.000010
0.999990 0.000010 0.660388 0.183606 0.488426 0.999990 0.307839 0.999990 0.157466 0.000010 0.999990
0.000010 0.000010 0.000010 0.000012 0.000010 0.000010 0.000010 0.363715 0.000010 0.000010 0.000010
0.468814 0.000010 0.602787 0.124753 0.000010 0.000010 0.279938 0.000010 0.162916 0.000010 0.999990
0.000010 0.000010 0.037145 0.000010 0.176921 0.000010 0.000010 0.000010 0.000010 0.000010 0.000010
0.000010 0.000010 0.000010 0.000010 0.000010 0.398488 0.000010 0.000010 0.000010 0.000010 0.000010
0.000010 0.000010 0.000010 0.000010 0.000010 0.195794 0.000010 0.000010 0.000013 0.000010 0.000010
0.106060 0.000010 0.629373 0.001671 0.000010 0.000010 0.000010 0.000010 0.000010 0.000010 0.585266
0.442642 0.000010 0.037465 0.000010 0.296887 0.000010 0.000010 0.000010 0.000010 0.000010 0.000010
0.000010 0.000010 0.000010 0.000010 0.000010 0.195794 0.000010 0.000010 0.000010 0.000010 0.000010
0.000010 0.000010 0.000010 0.000010 0.000010 0.000010 0.000010 0.868898 0.000010 0.000010 0.000010
0.000010 0.000010 0.000010 0.000010 0.000010 0.296060 0.000010 0.000010 0.000010 0.000010 0.000010
0.000010 0.000010 0.000010 0.000010 0.000010 0.096867 0.000010 0.119777 0.000010 0.000010 0.000010
0.000010 0.000010 0.000010 0.055875 0.000010 0.000010 0.043740 0.000010 0.000010 0.000010 0.000010
0.000010 0.000010 0.000010 0.000010 0.000010 0.179992 0.000010 0.000010 0.000010 0.000010 0.000010
0.000010 0.000010 0.000010 0.000010 0.000010 0.999990 0.000010 0.999990 0.000010 0.000010 0.000010
0.444443 0.000010 0.037002 0.000010 0.175812 0.000010 0.000010 0.000010 0.000010 0.000010 0.000010
0.000010 0.000010 0.000010 0.000010 0.000010 0.999990 0.000010 0.112727 0.000010 0.000010 0.000010
0.000010 0.000010 0.000010 0.000010 0.000010 0.000010 0.000010 0.363715 0.000010 0.000010 0.000010
0.000010 0.000010 0.000010 0.000010 0.115397 0.999990 0.000010 0.227159 0.000010 0.000010 0.000010
0.000010 0.000010 0.000010 0.000010 0.000010 0.000015 0.000010 0.241279 0.000010 0.000010 0.000010
0.000010 0.000010 0.005947 0.000010 0.213718 0.000010 0.000010 0.000010 0.000010 0.000010 0.000010
0.205353 0.000010 0.000010 0.000010 0.000016 0.000010 0.000010 0.000010 0.000010 0.000010 0.000010
0.999990 0.000010 0.667929 0.170223 0.502473 0.999990 0.322305 0.999990 0.163489 0.000010 0.410473
0.319900 0.000010 0.000010 0.000010 0.000010 0.000010 0.000010 0.000010 0.000010 0.000010 0.000010
0.468814 0.000010 0.602787 0.124753 0.000010 0.000010 0.279938 0.000010 0.162916 0.000010 0.999990
0.000010 0.000010 0.000010 0.055826 0.000010 0.999990 0.043669 0.463025 0.000010 0.000010 0.000010
0.357814 0.003429 0.000010 0.057330 0.000010 0.000010 0.308983 0.000010 0.188811 0.000010 0.386999
0.000010 0.000010 0.000010 0.000010 0.115831 0.000010 0.000010 0.000010 0.000010 0.000010 0.000010
0.000011 0.000010 0.000010 0.000010 0.000010 0.502908 0.000010 0.000010 0.000010 0.000010 0.000010
0.000010 0.000010 0.650360 0.000010 0.163769 0.000010 0.000010 0.000010 0.000010 0.000010 0.583096
0.000010 0.000010 0.649862 0.000010 0.162437 0.999990 0.000010 0.714030 0.000010 0.000010 0.583127
0.000011 0.000010 0.000010 0.000010 0.000010 0.398490 0.000010 0.000010 0.000010 0.000010 0.000010
0.442642 0.000010 0.037465 0.000010 0.296887 0.000010 0.000010 0.000010 0.000010 0.000010 0.000010
0.000010 0.000010 0.000010 0.000010 0.000010 0.000017 0.000010 0.241278 0.000010 0.000010 0.000010
0.099431 0.000010 0.000010 0.016515 0.000010 0.000010 0.000012 0.000010 0.000010 0.000010 0.000010
0.000010 0.000010 0.000010 0.000010 0.000010 0.296060 0.000010 0.000010 0.000010 0.000010 0.000010
0.000010 0.000010 0.000010 0.055875 0.000010 0.000010 0.043740 0.000010 0.000010 0.000010 0.000010
0.853412 0.000010 0.056550 0.118455 0.523409 0.000010 0.331154 0.000010 0.176810 0.000010 0.336765
0.000010 0.000010 0.000010 0.000010 0.000010 0.098318 0.000010 0.333680 0.000010 0.000010 0.000010
0.350472 0.000010 0.005759 0.123471 0.230442 0.000010 0.347949 0.000010 0.184328 0.000010 0.359447
0.000010 0.000018 0.000010 0.000010 0.000010 0.000010 0.000010 0.241279 0.000010 0.000010 0.000010
0.000010 0.000010 0.000010 0.074481 0.000010 0.000010 0.035873 0.000010 0.000012 0.000010 0.000010
0.000010 0.000010 0.000015 0.000010 0.000010 0.295217 0.000010 0.119023 0.000010 0.000010 0.000010
0.000010 0.000013 0.000010 0.000010 0.000010 0.195591 0.000010 0.000010 0.000010 0.000010 0.000010
0.000010 0.000010 0.037608 0.000010 0.298620 0.000016 0.000010 0.000010 0.000010 0.000010 0.000010
0.000010 0.000010 0.000010 0.000010 0.000010 0.195794 0.000010 0.000010 0.000010 0.000010 0.000010
0.000010 0.000010 0.000010 0.000010 0.000010 0.000010 0.000017 0.487522 0.000010 0.000010 0.000010
0.000010 0.000010 0.005947 0.000010 0.213718 0.000010 0.000013 0.000010 0.000010 0.000010 0.000010
0.000010 0.000017 0.000010 0.000010 0.000010 0.000010 0.000010 0.241279 0.000010 0.000010 0.000010
0.734873 0.000010 0.670408 0.101160 0.490633 0.999990 0.275555 0.999990 0.133264 0.000010 0.668843
0.688337 0.000010 0.642470 0.000010 0.315083 0.999990 0.000010 0.759321 0.000010 0.000010 0.581669
0.000010 0.000010 0.000010 0.000010 0.000010 0.195251 0.000010 0.119428 0.000010 0.000010 0.000010
0.513217 0.000010 0.038276 0.000010 0.308158 0.000010 0.000010 0.000010 0.000010 0.000010 0.000010
0.000010 0.000010 0.000010 0.000010 0.000010 0.611444 0.000010 0.117237 0.000010 0.000010 0.000010
0.000010 0.000010 0.000010 0.000010 0.000014 0.195252 0.000010 0.119428 0.000010 0.000010 0.000010
0.000010 0.000010 0.000010 0.079263 0.000010 0.000010 0.338615 0.000010 0.114144 0.000010 0.086195
0.000010 0.000010 0.000010 0.000010 0.000010 0.999990 0.000010 0.112727 0.000010 0.000010 0.000010
0.000010 0.000010 0.000010 0.000010 0.000010 0.000010 0.000010 0.612858 0.000010 0.000010 0.000010
0.201531 0.000010 0.000010 0.000010 0.000010 0.000010 0.000010 0.000010 0.000010 0.000010 0.000010
0.445095 0.000010 0.000010 0.000010 0.000010 0.000010 0.000010 0.611427 0.000010 0.000010 0.000010
0.000010 0.000010 0.000010 0.000013 0.000010 0.000010 0.000010 0.487522 0.000010 0.000010 0.000010
0.000010 0.000010 0.000010 0.000010 0.116385 0.000010 0.000010 0.000010 0.000010 0.000010 0.000010
0.000010 0.000010 0.000010 0.000010 0.000010 0.502322 0.000010 0.117962 0.000010 0.000010 0.000010
0.205353 0.000010 0.000010 0.000010 0.000016 0.000010 0.000010 0.000010 0.000010 0.000010 0.000010
0.103219 0.000010 0.000010 0.000010 0.000010 0.450835 0.000010 0.753970 0.000010 0.000010 0.000010
0.999990 0.000010 0.618020 0.178758 0.281118 0.999990 0.370301 0.999990 0.122762 0.000010 0.720250
0.000010 0.000010 0.000010 0.000010 0.000010 0.000010 0.000010 0.612857 0.000010 0.000010 0.000010
0.319900 0.000010 0.000010 0.000010 0.000010 0.000010 0.000010 0.000010 0.000010 0.000010 0.000010
0.000010 0.000010 0.000010 0.000010 0.115831 0.000010 0.000010 0.000010 0.000010 0.000010 0.000010
0.109100 0.000010 0.000010 0.000010 0.000010 0.999990 0.000010 0.999990 0.000010 0.000010 0.000010
0.000010 0.000010 0.000010 0.000010 0.000010 0.000010 0.000010 0.612861 0.000010 0.000010 0.000010
0.000010 0.000010 0.000010 0.000010 0.000010 0.000010 0.000010 0.868912 0.000010 0.000010 0.000010
0.592563 0.000010 0.000010 0.000010 0.175619 0.000010 0.000010 0.000010 0.000010 0.000010 0.000010
0.000010 0.000010 0.000010 0.000010 0.000010 0.000010 0.067657 0.120083 0.000010 0.000010 0.000010
0.000010 0.000010 0.000010 0.000010 0.000010 0.000010 0.000010 0.241279 0.000012 0.000010 0.000010
0.691361 0.000010 0.000010 0.000010 0.174246 0.999990 0.000010 0.999990 0.000010 0.000010 0.000010
0.000010 0.000010 0.000010 0.000010 0.000010 0.000010 0.000010 0.487524 0.000010 0.000010 0.000010
0.447264 0.000010 0.000010 0.000010 0.000010 0.000010 0.000010 0.000010 0.000010 0.000010 0.000010
0.000010 0.000010 0.000010 0.033954 0.000010 0.000010 0.157464 0.000010 0.099470 0.000010 0.099269
0.000010 0.000010 0.000010 0.000010 0.000010 0.195794 0.000010 0.000010 0.000010 0.000010 0.000010
0.000010 0.000010 0.594285 0.000010 0.000010 0.000010 0.000010 0.000010 0.000010 0.000010 0.591573
0.000010 0.000010 0.000010 0.000010 0.177441 0.000010 0.000010 0.000010 0.000010 0.000010 0.000010
0.000010 0.000010 0.000010 0.000010 0.000010 0.999990 0.000010 0.000010 0.000010 0.000010 0.000010
0.000010 0.000010 0.000010 0.000010 0.177385 0.093469 0.000010 0.000010 0.000010 0.000010 0.000010
0.000010 0.000010 0.000010 0.000010 0.000010 0.195794 0.000010 0.000010 0.000010 0.000010 0.000010
0.000010 0.000010 0.037476 0.000010 0.000010 0.093547 0.000010 0.000010 0.000010 0.000010 0.000010
0.000010 0.000010 0.000010 0.000010 0.000010 0.195794 0.000010 0.000010 0.000010 0.000010 0.000010
0.594223 0.000010 0.000010 0.000010 0.174928 0.999990 0.000010 0.999990 0.000010 0.000010 0.000010
0.000010 0.000010 0.000010 0.000010 0.000010 0.296059 0.000017 0.000010 0.000010 0.000010 0.000010
0.663701 0.000010 0.000010 0.000010 0.175143 0.000010 0.000010 0.000010 0.000010 0.000010 0.000010
0.000010 0.000010 0.037460 0.000013 0.000010 0.295182 0.000010 0.119026 0.000010 0.000010 0.000010
0.000010 0.000010 0.000010 0.000010 0.000010 0.296061 0.000010 0.000010 0.000010 0.000010 0.000010
0.000010 0.000012 0.000010 0.000010 0.000010 0.611783 0.000010 0.000010 0.000010 0.000010 0.000010
0.000010 0.000010 0.000010 0.033954 0.000010 0.000010 0.157464 0.000010 0.099470 0.000010 0.099269
0.000010 0.063247 0.000010 0.000010 0.000010 0.999990 0.055432 0.870230 0.000010 0.000010 0.000010
0.999990 0.000010 0.622193 0.152789 0.281106 0.999990 0.395060 0.999990 0.116474 0.000010 0.723755
0.000010 0.000010 0.000020 0.000010 0.000010 0.000010 0.000010 0.241279 0.000010 0.000010 0.000010
0.000010 0.000010 0.000010 0.000010 0.177441 0.000010 0.000010 0.000010 0.000010 0.000010 0.000010
0.000010 0.000012 0.000010 0.000010 0.000010 0.999990 0.067567 0.999990 0.000010 0.000010 0.000010
0.000010 0.000010 0.000010 0.000010 0.000010 0.397914 0.000010 0.000010 0.000010 0.000010 0.000010
0.201531 0.000016 0.000010 0.000010 0.000010 0.000010 0.000010 0.000010 0.000010 0.000010 0.000010
0.099134 0.000010 0.000010 0.000010 0.177266 0.000010 0.000010 0.000010 0.000010 0.000010 0.000010
0.000010 0.000010 0.000010 0.000010 0.000010 0.195794 0.000010 0.000010 0.000010 0.000010 0.000010
0.613940 0.000011 0.634390 0.156697 0.087043 0.000010 0.371832 0.000010 0.118888 0.000010 0.731592
0.447264 0.000010 0.000010 0.000010 0.000010 0.000010 0.000010 0.000010 0.000010 0.000010 0.000010
0.000010 0.022745 0.000010 0.037761 0.000010 0.000010 0.000010 0.000010 0.037451 0.000010 0.082958
0.000010 0.000010 0.594285 0.000010 0.000010 0.000010 0.000010 0.000010 0.000010 0.000010 0.591573
0.000010 0.000010 0.000010 0.000010 0.000010 0.000010 0.000010 0.000010 0.049720 0.000010 0.000010
0.000010 0.027660 0.000010 0.032021 0.222382 0.999990 0.069265 0.133288 0.051112 0.000010 0.005601
0.000010 0.000010 0.000010 0.000010 0.000010 0.000010 0.000010 0.999990 0.000010 0.000010 0.000010
0.000010 0.000010 0.000010 0.000010 0.000010 0.000010 0.158190 0.000010 0.101032 0.000010 0.099657
0.118154 0.000010 0.000010 0.012093 0.000010 0.000010 0.000010 0.000010 0.000010 0.000010 0.000010
0.000010 0.000010 0.000010 0.000010 0.000010 0.999990 0.000010 0.000010 0.000010 0.000010 0.000010
0.110565 0.000010 0.000010 0.076365 0.223057 0.000010 0.000010 0.000010 0.019522 0.000010 0.028403
0.000010 0.000010 0.000010 0.000010 0.000010 0.195794 0.000010 0.000010 0.000010 0.000010 0.000010
0.000010 0.000010 0.000010 0.000010 0.000011 0.296061 0.000010 0.000010 0.000010 0.000010 0.000010
0.235435 0.000014 0.000010 0.071724 0.219108 0.999990 0.000010 0.999990 0.020556 0.000010 0.024326
0.099518 0.000010 0.000010 0.012760 0.186413 0.000010 0.000010 0.000010 0.000010 0.000010 0.000010
0.117465 0.003891 0.000010 0.068222 0.000010 0.000010 0.000010 0.000010 0.019374 0.000010 0.098073
0.000010 0.000010 0.000010 0.000010 0.000010 0.000010 0.000010 0.612861 0.000010 0.000010 0.000010
0.000010 0.000010 0.000010 0.000010 0.000010 0.296059 0.000010 0.000010 0.000010 0.000010 0.000010
0.000010 0.000010 0.000010 0.000010 0.000010 0.000010 0.000010 0.241279 0.000010 0.000010 0.000010
0.000010 0.000010 0.000010 0.000010 0.000010 0.000010 0.000010 0.000010 0.000010 0.000010 0.543712
0.999990 0.000010 0.578444 0.143140 0.283219 0.999990 0.395583 0.999990 0.118699 0.000010 0.737964
0.201531 0.000010 0.000010 0.000010 0.000010 0.000010 0.000010 0.000010 0.000010 0.000010 0.000010
0.000010 0.000010 0.000010 0.000010 0.000010 0.611788 0.000010 0.000010 0.000010 0.000010 0.000010
0.205353 0.000010 0.000010 0.000010 0.000016 0.000010 0.000010 0.000010 0.000010 0.000010 0.000010
0.000010 0.022745 0.000010 0.037761 0.000010 0.000010 0.000010 0.000010 0.037451 0.000010 0.082958
0.204170 0.000010 0.000010 0.071385 0.220486 0.499437 0.005605 0.000010 0.023368 0.000010 0.023564
0.000010 0.000010 0.000016 0.000010 0.000010 0.195794 0.000010 0.000010 0.000010 0.000010 0.000010
0.000010 0.000018 0.000010 0.000010 0.177441 0.000010 0.000010 0.000010 0.000010 0.000010 0.000010
0.000010 0.000010 0.000010 0.000010 0.000010 0.039841 0.000010 0.182705 0.000010 0.000010 0.000010
0.000010 0.000010 0.000010 0.059894 0.000010 0.000010 0.422287 0.000010 0.089934 0.000010 0.083143
0.000010 0.000010 0.000010 0.000010 0.000010 0.000010 0.000010 0.000010 0.000010 0.000010 0.122000
0.000010 0.000010 0.000010 0.000010 0.000010 0.611781 0.067620 0.000010 0.000010 0.000010 0.000010
0.235435 0.000014 0.000010 0.071724 0.219108 0.999990 0.000010 0.999990 0.020556 0.000010 0.024326
0.110565 0.000010 0.000010 0.076365 0.223057 0.000010 0.000010 0.000010 0.019522 0.000010 0.028403
0.000010 0.000010 0.000010 0.000010 0.000010 0.000010 0.000010 0.999990 0.000010 0.000010 0.000010
0.427415 0.000010 0.000010 0.000625 0.000010 0.000010 0.000010 0.000010 0.000010 0.000010 0.000010
0.118154 0.000010 0.000010 0.012093 0.000010 0.000010 0.000010 0.000014 0.000010 0.000010 0.000010
0.000010 0.000010 0.000010 0.000010 0.000010 0.000010 0.000010 0.000010 0.032878 0.103648 0.000010
0.000010 0.000010 0.000010 0.000010 0.000010 0.999990 0.000010 0.000010 0.000010 0.000010 0.000010
0.448472 0.000010 0.000010 0.000010 0.000010 0.999990 0.000010 0.999990 0.000010 0.000010 0.000010
0.000010 0.000010 0.000010 0.072045 0.000010 0.000010 0.230953 0.000010 0.000010 0.038168 0.000010
0.201531 0.000010 0.000010 0.000010 0.000010 0.000010 0.000010 0.000010 0.000010 0.000010 0.000010
0.000010 0.000010 0.000010 0.000010 0.000010 0.851513 0.000010 0.000010 0.000010 0.000010 0.000010
0.000010 0.000010 0.000010 0.000010 0.000010 0.502908 0.000010 0.000010 0.000010 0.000010 0.000010
0.000010 0.000010 0.000010 0.000010 0.115831 0.000010 0.000010 0.000010 0.000010 0.000010 0.000010
0.000010 0.000010 0.000012 0.000010 0.000010 0.000010 0.000010 0.241279 0.000010 0.000010 0.000010
0.000010 0.022745 0.000010 0.037761 0.000010 0.000010 0.000010 0.000010 0.037451 0.000010 0.082958
0.205353 0.000010 0.000010 0.000010 0.000016 0.000010 0.000010 0.000010 0.000010 0.000010 0.000010
0.000010 0.000010 0.000010 0.000010 0.000010 0.195794 0.000010 0.000010 0.000010 0.000010 0.000010
0.000010 0.000010 0.000010 0.020884 0.000010 0.000010 0.000010 0.000010 0.000010 0.020506 0.000010
0.000010 0.000010 0.000010 0.000010 0.116942 0.000010 0.000010 0.000010 0.000010 0.000010 0.000010
0.000010 0.000010 0.000010 0.000010 0.000010 0.000010 0.000010 0.868898 0.000010 0.000010 0.000010
0.000010 0.000010 0.114824 0.000010 0.000010 0.000010 0.000010 0.000010 0.000010 0.000010 0.000010
0.000010 0.000010 0.000010 0.000010 0.000010 0.999990 0.000010 0.000010 0.000010 0.000010 0.000010
0.447264 0.000010 0.000010 0.000010 0.000010 0.000010 0.000010 0.000010 0.000010 0.000010 0.000010
0.201531 0.000010 0.000010 0.000010 0.000010 0.000010 0.000010 0.000010 0.000010 0.000010 0.000010
0.201356 0.000010 0.000010 0.000010 0.000010 0.000010 0.000010 0.119866 0.000010 0.000010 0.000010
0.465905 0.000010 0.589926 0.000010 0.000010 0.000010 0.000010 0.000010 0.000010 0.000010 0.586484
0.000010 0.000010 0.000010 0.000010 0.000010 0.999990 0.000010 0.000010 0.000010 0.000010 0.000010
0.118154 0.000010 0.000010 0.012093 0.000010 0.000010 0.000010 0.000010 0.000010 0.000010 0.000010
0.000010 0.000010 0.000010 0.082650 0.000010 0.000010 0.402912 0.000010 0.085862 0.032264 0.083475
0.000010 0.000010 0.000010 0.055164 0.000010 0.000010 0.232571 0.000010 0.000010 0.037530 0.000010
0.201531 0.000010 0.000010 0.000010 0.000010 0.000010 0.000010 0.000010 0.000010 0.000010 0.000010
0.448472 0.000010 0.000010 0.000010 0.000010 0.999990 0.000010 0.999990 0.000010 0.000010 0.000010
0.000010 0.000010 0.000010 0.000010 0.177441 0.000010 0.000010 0.000010 0.000010 0.000010 0.000010
0.000010 0.000010 0.000010 0.000010 0.115831 0.000010 0.000010 0.000010 0.000010 0.000010 0.000010
0.350681 0.000010 0.000010 0.003471 0.000010 0.000010 0.000010 0.000010 0.000010 0.000010 0.000010
0.000010 0.000010 0.594285 0.000010 0.000010 0.000010 0.000010 0.000010 0.000010 0.000010 0.591573
0.000010 0.000010 0.000010 0.000010 0.000010 0.000010 0.158190 0.000010 0.101032 0.000010 0.099657
0.000010 0.000010 0.000010 0.000010 0.000010 0.000010 0.269824 0.000010 0.000010 0.000010 0.000010
0.118154 0.000010 0.000010 0.012093 0.000010 0.000010 0.000010 0.000018 0.000010 0.000010 0.000010
0.000010 0.000010 0.000010 0.000010 0.000010 0.999990 0.000010 0.123589 0.000010 0.000010 0.000010
0.000010 0.000010 0.000010 0.000010 0.000010 0.195794 0.000010 0.000010 0.000018 0.000010 0.000010
0.099384 0.000012 0.000010 0.000010 0.000010 0.000010 0.000010 0.119976 0.000010 0.000010 0.000010
0.000010 0.000010 0.000010 0.000010 0.000010 0.000010 0.000010 0.999990 0.000010 0.000010 0.000010
0.999990 0.000010 0.572658 0.193371 0.000010 0.000010 0.356901 0.000010 0.109569 0.000010 0.737947
0.999990 0.000010 0.572241 0.192430 0.000010 0.999990 0.392479 0.999990 0.110641 0.000238 0.737472
0.000010 0.000010 0.000010 0.000010 0.000010 0.000010 0.000018 0.241279 0.000010 0.000010 0.000010
0.000010 0.000010 0.000010 0.000010 0.000010 0.000010 0.000010 0.739914 0.000010 0.000010 0.000010
0.319900 0.000010 0.000010 0.000010 0.000010 0.000010 0.000010 0.000010 0.000010 0.000010 0.000010
0.000010 0.000010 0.000010 0.000010 0.000010 0.000010 0.140231 0.000010 0.000010 0.000010 0.000010
0.000010 0.000010 0.000010 0.016547 0.000010 0.999990 0.067539 0.000010 0.000010 0.000010 0.000010
0.000010 0.000010 0.000010 0.000010 0.000010 0.282683 0.000010 0.000010 0.000010 0.000010 0.000010
0.000010 0.000010 0.000010 0.000010 0.000010 0.179992 0.000010 0.000010 0.000010 0.000010 0.000010
0.000015 0.000010 0.000010 0.000010 0.177441 0.000010 0.000010 0.000010 0.000010 0.000010 0.000010
0.000010 0.000010 0.000010 0.113611 0.116665 0.000010 0.000010 0.000010 0.002516 0.000010 0.000010
0.221299 0.000010 0.000010 0.002836 0.000010 0.999990 0.000010 0.999990 0.000010 0.012700 0.000010
0.000010 0.000010 0.000010 0.000010 0.000010 0.724523 0.000010 0.116307 0.000010 0.000010 0.000010
0.000010 0.000010 0.000010 0.000010 0.000010 0.503812 0.000010 0.000010 0.000010 0.000010 0.000010
0.000010 0.000010 0.000010 0.000010 0.000010 0.999990 0.000010 0.000010 0.000010 0.000010 0.000010
0.000010 0.000010 0.114824 0.000010 0.000010 0.000010 0.000010 0.000010 0.000010 0.000010 0.000010
0.000010 0.000010 0.000010 0.000010 0.000010 0.195794 0.000010 0.000010 0.000010 0.000010 0.000010
0.000010 0.000010 0.000010 0.000010 0.000010 0.195794 0.000010 0.000010 0.000010 0.000010 0.000010
0.000010 0.000010 0.000010 0.000010 0.000010 0.297162 0.000010 0.999990 0.000010 0.000010 0.000010
0.118154 0.000010 0.000010 0.012093 0.000010 0.000019 0.000010 0.000019 0.000010 0.000010 0.000010
0.000010 0.000010 0.000010 0.000010 0.000010 0.000010 0.000010 0.999990 0.000010 0.000010 0.000010
0.000010 0.000010 0.000010 0.000010 0.000010 0.000010 0.158190 0.000010 0.101032 0.000010 0.099657
0.000010 0.000010 0.000010 0.000010 0.000010 0.179992 0.000010 0.000010 0.000010 0.000010 0.000010
0.000010 0.022745 0.000010 0.037761 0.000010 0.000010 0.000010 0.000010 0.037451 0.000010 0.082958
0.201531 0.000010 0.000010 0.000010 0.000010 0.000010 0.000010 0.000010 0.000010 0.000010 0.000010
0.999990 0.000010 0.572241 0.192430 0.000010 0.999990 0.392479 0.999990 0.110641 0.000238 0.737472
0.763101 0.000010 0.573946 0.195233 0.000010 0.000010 0.364281 0.000010 0.111753 0.000010 0.739624
0.000010 0.000010 0.000010 0.000010 0.000010 0.999990 0.000010 0.000010 0.000010 0.000010 0.000010
0.000010 0.000010 0.000010 0.000010 0.000010 0.000010 0.000010 0.000010 0.055799 0.000010 0.098241
0.000010 0.000010 0.000010 0.000010 0.000010 0.195794 0.000010 0.000011 0.000010 0.000010 0.000010
0.000010 0.000010 0.000010 0.084651 0.000010 0.000010 0.359548 0.000010 0.086797 0.020621 0.085273
0.000010 0.035457 0.000010 0.040511 0.000010 0.000010 0.000010 0.000010 0.008606 0.000010 0.000010
0.000010 0.000010 0.000010 0.000010 0.000010 0.000010 0.000014 0.000010 0.000010 0.054954 0.000010
0.118154 0.000010 0.000010 0.012093 0.000010 0.000010 0.000017 0.000010 0.000010 0.000010 0.000010
0.000010 0.000010 0.000010 0.000010 0.000010 0.000010 0.000010 0.999990 0.000010 0.000010 0.000010
0.000010 0.000010 0.000010 0.000010 0.000010 0.000010 0.000010 0.999990 0.000010 0.000010 0.000010
0.448472 0.000010 0.000010 0.000010 0.000010 0.999990 0.000010 0.999990 0.000010 0.000010 0.000010
0.000010 0.000010 0.000010 0.000010 0.000010 0.179992 0.000010 0.000010 0.000010 0.000010 0.000010
0.000010 0.000010 0.000010 0.000014 0.000010 0.195794 0.000020 0.000010 0.000010 0.000010 0.000010
0.000010 0.000010 0.000010 0.000010 0.000010 0.726547 0.000010 0.000016 0.000010 0.000010 0.000010
0.999990 0.000010 0.568424 0.188563 0.174855 0.999990 0.339956 0.999990 0.112231 0.000010 0.734955
0.350681 0.000010 0.000010 0.003471 0.000010 0.000010 0.000010 0.000010 0.000010 0.000010 0.000010
0.201531 0.000010 0.000010 0.000010 0.000010 0.000010 0.000010 0.000010 0.000010 0.000010 0.000010
0.000010 0.000010 0.594285 0.000010 0.000010 0.000010 0.000010 0.000010 0.000010 0.000010 0.591573
0.000010 0.000010 0.000010 0.000010 0.000010 0.999990 0.000010 0.000010 0.000010 0.000010 0.000010
0.000010 0.022745 0.000010 0.037761 0.000010 0.000010 0.000010 0.000010 0.037451 0.000010 0.082958
0.000010 0.000010 0.000010 0.000010 0.000010 0.195794 0.000010 0.000010 0.000010 0.000010 0.000010
0.000010 0.000010 0.000018 0.000010 0.000010 0.000010 0.209272 0.000010 0.000010 0.000010 0.000010
0.000010 0.000010 0.000010 0.000010 0.000010 0.195794 0.000010 0.000010 0.000010 0.000010 0.000010
0.000010 0.000010 0.000010 0.000010 0.000010 0.000010 0.000010 0.999990 0.000010 0.000010 0.000010
0.000010 0.000010 0.000010 0.056089 0.000010 0.000010 0.190267 0.000010 0.000010 0.026113 0.000010
0.319900 0.000010 0.000010 0.000010 0.000010 0.000010 0.000010 0.000010 0.000010 0.000010 0.000010
0.000010 0.000010 0.000010 0.000010 0.000010 0.726547 0.000010 0.000010 0.000010 0.000010 0.000010
0.000010 0.000010 0.000010 0.000012 0.000010 0.195794 0.000010 0.000010 0.000010 0.000010 0.000010
0.118154 0.000010 0.000010 0.012093 0.000010 0.000010 0.000010 0.000010 0.000010 0.000010 0.000010
0.000010 0.000010 0.593605 0.000010 0.000010 0.999990 0.069433 0.999990 0.000010 0.000010 0.590341
0.000010 0.000010 0.000010 0.000010 0.000010 0.999990 0.067567 0.999990 0.000010 0.000010 0.000010
0.205353 0.000010 0.000010 0.000010 0.000016 0.000010 0.000010 0.000010 0.000010 0.000010 0.000010
0.000010 0.000010 0.594285 0.000010 0.000010 0.000010 0.000010 0.000010 0.000010 0.000010 0.591573
0.000010 0.000010 0.000010 0.000010 0.000010 0.999990 0.000010 0.000010 0.000010 0.000010 0.000010
0.570820 0.000010 0.000010 0.000010 0.000010 0.000010 0.000010 0.000010 0.000010 0.000010 0.000010
0.000010 0.000010 0.000010 0.000010 0.177441 0.000010 0.000010 0.000010 0.000010 0.000010 0.000010
0.999990 0.000010 0.568424 0.188563 0.174855 0.999990 0.339956 0.999990 0.112231 0.000010 0.734955
0.000010 0.000010 0.000010 0.084651 0.000010 0.000010 0.359548 0.000010 0.086797 0.020621 0.085273
0.000010 0.022745 0.000010 0.037761 0.000010 0.000010 0.000010 0.000010 0.037451 0.000010 0.082958
0.000010 0.000010 0.000010 0.000010 0.000010 0.000010 0.000010 0.999990 0.000010 0.000010 0.000010
0.000010 0.000010 0.000010 0.000010 0.000010 0.000010 0.000010 0.363716 0.000010 0.000010 0.000010
0.000010 0.000010 0.000010 0.000010 0.000010 0.195794 0.000010 0.000010 0.000010 0.000010 0.000010
0.000010 0.000010 0.000010 0.000010 0.000010 0.195794 0.000010 0.000010 0.000010 0.000010 0.000010
0.201531 0.000010 0.000010 0.000010 0.000010 0.000010 0.000010 0.000010 0.000010 0.000010 0.000010
0.000010 0.000010 0.593605 0.000010 0.000010 0.999990 0.069433 0.999990 0.000010 0.000010 0.590341
0.000010 0.000017 0.000010 0.033125 0.000010 0.000010 0.000010 0.000010 0.000010 0.000010 0.000010
0.000010 0.000010 0.000010 0.033050 0.000010 0.000010 0.000010 0.000010 0.000011 0.000010 0.000010
0.000010 0.117099 0.000010 0.000010 0.000010 0.000010 0.000010 0.000010 0.000010 0.000010 0.000010
0.000010 0.000010 0.000010 0.000010 0.000010 0.999990 0.067567 0.999990 0.000010 0.000010 0.000010
0.000010 0.000010 0.000010 0.000010 0.000010 0.999990 0.000010 0.000010 0.000010 0.000010 0.000010
0.157351 0.000010 0.000016 0.000010 0.000010 0.000010 0.015086 0.000010 0.000010 0.000010 0.000010
0.118154 0.000010 0.000010 0.012093 0.000010 0.000010 0.000010 0.000016 0.000010 0.000010 0.000010
0.000010 0.000010 0.000010 0.033378 0.000010 0.000010 0.208927 0.000010 0.000010 0.000010 0.000010
0.000010 0.000010 0.000010 0.056089 0.000010 0.000010 0.190267 0.000010 0.000010 0.026113 0.000010
0.000010 0.000010 0.000010 0.000010 0.000010 0.000010 0.000010 0.612861 0.000010 0.000010 0.000010
0.570820 0.000010 0.000010 0.000010 0.000010 0.000010 0.000010 0.000010 0.000010 0.000010 0.000010
0.999990 0.000010 0.573065 0.188470 0.000010 0.999990 0.339880 0.999990 0.112223 0.000010 0.738844
0.000010 0.000010 0.000010 0.000010 0.000010 0.000010 0.000010 0.000010 0.055799 0.000010 0.098241
0.000010 0.000010 0.000010 0.000010 0.000010 0.000010 0.000010 0.999990 0.000010 0.000010 0.000010
0.000010 0.000010 0.204408 0.026396 0.000010 0.000010 0.000010 0.000010 0.000010 0.000010 0.000010
0.000010 0.000010 0.594285 0.000010 0.000010 0.000010 0.000010 0.000010 0.000010 0.000010 0.591573
0.014722 0.000010 0.000010 0.000010 0.000010 0.087498 0.062371 0.000010 0.000010 0.000010 0.000010
0.000010 0.000010 0.593605 0.000010 0.000010 0.999990 0.069433 0.999990 0.000010 0.000010 0.590341
0.000010 0.000010 0.000010 0.000010 0.000010 0.195794 0.000010 0.000010 0.000010 0.000010 0.000010
0.000016 0.000010 0.000010 0.000010 0.000010 0.611786 0.000010 0.000010 0.000010 0.000010 0.000010
0.000010 0.000010 0.000010 0.000010 0.177441 0.000010 0.000010 0.000010 0.000010 0.000010 0.000010
0.208902 0.000010 0.000010 0.001752 0.181292 0.999990 0.000010 0.999990 0.000010 0.016285 0.000010
0.000010 0.000010 0.000010 0.000010 0.000010 0.000010 0.000010 0.363716 0.000010 0.000010 0.000010
0.118154 0.000010 0.000010 0.012093 0.000010 0.000010 0.000010 0.000016 0.000010 0.000010 0.000010
0.000010 0.007852 0.000010 0.000010 0.000010 0.000010 0.000010 0.000010 0.065527 0.000010 0.000010
0.000010 0.000010 0.000010 0.000010 0.000010 0.999990 0.000010 0.000010 0.000010 0.000010 0.000010
0.000010 0.022745 0.000010 0.037761 0.000010 0.000010 0.000010 0.000010 0.037451 0.000010 0.082958
0.000010 0.000010 0.000010 0.000010 0.000010 0.611787 0.000010 0.000010 0.000010 0.000010 0.000010
0.000010 0.000010 0.000010 0.226833 0.000010 0.000010 0.000010 0.000010 0.000010 0.000010 0.000010
0.213254 0.000010 0.000010 0.002193 0.181214 0.999990 0.000010 0.000010 0.000010 0.014911 0.000010
0.000010 0.000010 0.000010 0.000010 0.000010 0.195794 0.000010 0.000010 0.000010 0.000010 0.000010
0.000016 0.000010 0.000010 0.000010 0.000010 0.000010 0.000010 0.999990 0.000010 0.000010 0.000010
0.000010 0.000010 0.000010 0.084651 0.000010 0.000010 0.359548 0.000010 0.086797 0.020621 0.085273
0.201531 0.000010 0.000010 0.000010 0.000010 0.000010 0.000010 0.000010 0.000010 0.000010 0.000010
0.999990 0.000010 0.568424 0.188563 0.174855 0.999990 0.339956 0.999990 0.112231 0.000010 0.734955
0.319900 0.000010 0.000010 0.000010 0.000010 0.000010 0.000010 0.000010 0.000010 0.000010 0.000010
0.000010 0.000010 0.000010 0.000010 0.000010 0.195794 0.000010 0.000010 0.000010 0.000010 0.000010
0.000010 0.000010 0.000010 0.016606 0.000010 0.000010 0.067605 0.000010 0.000010 0.000010 0.000010
0.000010 0.000010 0.000010 0.000010 0.000010 0.195794 0.000010 0.000010 0.000010 0.000010 0.000010
0.000010 0.000010 0.000010 0.000010 0.000010 0.999990 0.000010 0.000010 0.000010 0.000010 0.000010
0.118154 0.000010 0.000010 0.012093 0.000010 0.000010 0.000010 0.000010 0.000010 0.000010 0.000010
0.000010 0.000010 0.000010 0.000010 0.177441 0.000010 0.000010 0.000010 0.000010 0.000010 0.000010
0.562424 0.000010 0.000010 0.000010 0.000010 0.999990 0.000010 0.999990 0.000010 0.000010 0.000010
0.000010 0.000010 0.236668 0.019731 0.688759 0.000010 0.000010 0.000010 0.031977 0.339029 0.000010
0.000010 0.022745 0.000010 0.037761 0.000010 0.000010 0.000010 0.000010 0.037451 0.000010 0.082958
0.000010 0.058024 0.000010 0.000010 0.000010 0.000010 0.000010 0.000010 0.000010 0.000010 0.000010
0.000010 0.000010 0.000010 0.000010 0.000010 0.000010 0.000010 0.999990 0.000010 0.000010 0.000010
0.000010 0.000010 0.000010 0.000010 0.000010 0.726547 0.000010 0.000010 0.000010 0.000010 0.000010
0.000010 0.000010 0.000010 0.000010 0.000010 0.195794 0.000010 0.000010 0.000012 0.000010 0.000010
0.000010 0.000010 0.594285 0.000010 0.000010 0.000010 0.000010 0.000010 0.000010 0.000010 0.591573
0.000010 0.000010 0.000010 0.000010 0.000010 0.296060 0.000010 0.000010 0.000010 0.000010 0.000010
0.205353 0.000010 0.000010 0.000010 0.000016 0.000010 0.000010 0.000010 0.000010 0.000010 0.000010
0.000010 0.000010 0.000010 0.000010 0.000010 0.000010 0.000010 0.363716 0.000010 0.000010 0.000010
0.000010 0.000010 0.000010 0.000010 0.000010 0.999990 0.000010 0.000010 0.000010 0.000010 0.000010
0.221299 0.000010 0.000010 0.002836 0.000010 0.999990 0.000010 0.999990 0.000010 0.012700 0.000010
0.319900 0.000010 0.000010 0.000010 0.000010 0.000010 0.000010 0.000010 0.000010 0.000010 0.000010
0.999990 0.000010 0.568424 0.188563 0.174855 0.999990 0.339956 0.999990 0.112231 0.000010 0.734955
0.000010 0.000010 0.000010 0.000016 0.177441 0.000010 0.000010 0.000010 0.000010 0.000010 0.000010
0.000010 0.000010 0.000010 0.000010 0.000010 0.000010 0.209272 0.000010 0.000010 0.000010 0.000010
0.000010 0.000010 0.000010 0.056079 0.000010 0.000010 0.190256 0.999990 0.000010 0.026102 0.000010
0.201531 0.000012 0.000010 0.000010 0.000010 0.000010 0.000010 0.000010 0.000010 0.000010 0.000010
0.000010 0.000010 0.000010 0.000010 0.000010 0.295704 0.000010 0.000010 0.000010 0.000010 0.000010
0.000010 0.000010 0.000010 0.000010 0.000010 0.195794 0.000010 0.000018 0.000010 0.000010 0.000010
0.000010 0.000010 0.000010 0.000010 0.000010 0.000010 0.000010 0.999990 0.000010 0.000010 0.000010
0.000010 0.000010 0.000010 0.000010 0.000010 0.195794 0.000010 0.000010 0.000010 0.000010 0.000010
0.000010 0.000014 0.000010 0.000010 0.000010 0.195794 0.000010 0.000010 0.000010 0.000010 0.000010
0.000010 0.000010 0.000010 0.000010 0.000010 0.000015 0.000010 0.363716 0.000010 0.000010 0.000010
0.118154 0.000010 0.000010 0.012093 0.000010 0.000010 0.000010 0.000010 0.000010 0.000010 0.000010
0.000010 0.000010 0.114824 0.000010 0.000010 0.000010 0.000010 0.000017 0.000010 0.000010 0.000010
0.000010 0.000010 0.000010 0.000010 0.000010 0.000010 0.000010 0.739914 0.000010 0.000010 0.000010
0.000010 0.000010 0.000010 0.000010 0.000010 0.000010 0.000010 0.999990 0.000010 0.000010 0.000010
0.000010 0.058024 0.000010 0.000010 0.000010 0.000010 0.000010 0.000010 0.000010 0.000010 0.000010
[truncated: 11,276,002 more chars]
